# Supplementary material for: A target Capture Probe Set Useful for Deep- and Shallow-Level Phylogenetic Studies in Cactaceae
Source: Genes (Basel). 2022 Apr 17;13(4):707. doi: 10.3390/genes13040707 (PMC9032687; doi:10.3390/genes13040707)
Supplement: Supplementary file 1 [file genes-13-00707-s001.zip]

Archive with 6 entries (6 files):
- Fig S2.pdf
- Fig S3.pdf
- Appendix A.fasta
- Appendix B.fasta
- Fig S1.pdf
- Supplementary tables.xlsx
