# Supplementary material for: A target Capture Probe Set Useful for Deep- and Shallow-Level Phylogenetic Studies in Cactaceae
Source: Genes (Basel). 2022 Apr 17;13(4):707. doi: 10.3390/genes13040707 (PMC9032687; doi:10.3390/genes13040707)
Supplement: Supplementary file 1 [file genes-13-00707-s001.zip › Appendix A.fasta]

>renamed_no_ambig_no_gaps_all|OG0054614_Carnegia_gigantea_genome|13
AACAATAATAATAATAATGGTGGAAATTCAAATTCAAATTCAAATCCAGCTGAGCTTAACATAAACATCTGGCCGTTTTCACGGAGCCGGTCCGCCGGAAACAACTCAGGCCGGTCCAGA
>renamed_no_ambig_no_gaps_all|OG0054614_Carnegia_gigantea_genome|3x|15
AGGCGAACATCACCGGAAAAGGCCGCGTGCTGAATCTGAATGTGCCGATGTGCATGGGGTATCGCCAGCAGTTGAGCTGCCGGAACGACGAAGATGGCGGCAGGTTCGACGGCGGAGATG
>renamed_no_ambig_no_gaps_all|OG0054614_Coryphanta|13
AACAGTAATACTAATAATGGTGGAAATTCAAATTCAAATTCAAATCCAGCTGAGCTGAACATAAAAATCTGGCCGTTTTCACGGAGCCGGTCCGCCGGAAACAACTCGGGCCGGTCCAGA
>renamed_no_ambig_no_gaps_all|OG0054614_Eriosyce_wagenknechtii|1
ATAATAATAATAATAATAGTAGCCAAGATGAACACTATTTCTCTGCTCTTTTACTTCTGGAACTGGGTTTACCAACCCAGCAAGGATGAAGAGCAAGTGGGTGCAATCAGTCACATAAAA
>renamed_no_ambig_no_gaps_all|OG0054614_Eriosyce_wagenknechtii|2x|1
CTCTGCTCTTTTACTTCTGGAACTGGGTTTACCAACCCAGCAAGGATGAAGAGCAAGTGGGTGCAATCAGTCACATAAAAATGACAAAATTGTTGAAGGAATTATTATGAATTAATCATT
>renamed_no_ambig_no_gaps_all|OG0054614_Eriosyce_wagenknechtii|3x|1
CAAGGATGAAGAGCAAGTGGGTGCAATCAGTCACATAAAAATGACAAAATTGTTGAAGGAATTATTATGAATTAATCATTATTTACTTAATAAAGCCAGAAATTCTCAGCGTTGATATGA
>renamed_no_ambig_no_gaps_all|OG0054614_Eriosyce_wagenknechtii|2
ATGACAAAATTGTTGAAGGAATTATTATGAATTAATCATTATTTACTTAATAAAGCCAGAAATTCTCAGCGTTGATATGAAGCCAAAGCCAGAACGTCACTTCTGACAAGAATCAGAATT
>renamed_no_ambig_no_gaps_all|OG0054614_Eriosyce_wagenknechtii|2x|2
ATTTACTTAATAAAGCCAGAAATTCTCAGCGTTGATATGAAGCCAAAGCCAGAACGTCACTTCTGACAAGAATCAGAATTTTCCTCCATTGACAAAGACCCTTAAGACTTGAAAATAGCA
>renamed_no_ambig_no_gaps_all|OG0054614_Eriosyce_wagenknechtii|3x|2
AGCCAAAGCCAGAACGTCACTTCTGACAAGAATCAGAATTTTCCTCCATTGACAAAGACCCTTAAGACTTGAAAATAGCAATGACAACATCTAACATAACTTGCCCAGGCAATGGCCACA
>renamed_no_ambig_no_gaps_all|OG0054614_Eriosyce_wagenknechtii|3
TTCCTCCATTGACAAAGACCCTTAAGACTTGAAAATAGCAATGACAACATCTAACATAACTTGCCCAGGCAATGGCCACAATCAAACACCTTGAATTTCCTGTCCTGTGGAGATGATAAC
>renamed_no_ambig_no_gaps_all|OG0054614_Eriosyce_wagenknechtii|3x|3
ATCAAACACCTTGAATTTCCTGTCCTGTGGAGATGATAACGGGATCTCTCATGAGTTTCTTCGACAAAGGGCATCGAAACTCCGGCGGGCAAGAGAGAGACCCGTCATGATCATCGAGCC
>renamed_no_ambig_no_gaps_all|OG0054614_Eriosyce_wagenknechtii|4
GGGATCTCTCATGAGTTTCTTCGACAAAGGGCATCGAAACTCCGGCGGGCAAGAGAGAGACCCGTCATGATCATCGAGCCTCAACGACGTCGTTTTGCTGAGCCCATTCAAATCCTTGAG
>renamed_no_ambig_no_gaps_all|OG0054614_Eriosyce_wagenknechtii|2x|4
TCCGGCGGGCAAGAGAGAGACCCGTCATGATCATCGAGCCTCAACGACGTCGTTTTGCTGAGCCCATTCAAATCCTTGAGAGCAGAGAGAACCTCTGTAGCCCTATCAATGGCGTCGAGG
>renamed_no_ambig_no_gaps_all|OG0054614_Eriosyce_wagenknechtii|3x|4
TCAACGACGTCGTTTTGCTGAGCCCATTCAAATCCTTGAGAGCAGAGAGAACCTCTGTAGCCCTATCAATGGCGTCGAGGAAAGAAGAAGAATGAGAATCGTTGTCTTCTGTATCCTCTA
>renamed_no_ambig_no_gaps_all|OG0054614_Eriosyce_wagenknechtii|5
AGCAGAGAGAACCTCTGTAGCCCTATCAATGGCGTCGAGGAAAGAAGAAGAATGAGAATCGTTGTCTTCTGTATCCTCTAAAATAGCCTTAACCATAACCCTAAGCTCCCTCTTCAACTC
>renamed_no_ambig_no_gaps_all|OG0054614_Eriosyce_wagenknechtii|2x|5
AAAGAAGAAGAATGAGAATCGTTGTCTTCTGTATCCTCTAAAATAGCCTTAACCATAACCCTAAGCTCCCTCTTCAACTCCACAACCCTAGCCGGATCTCCGTCGGCAGTCTTCGCCATT
>renamed_no_ambig_no_gaps_all|OG0054614_Eriosyce_wagenknechtii|3x|5
AAATAGCCTTAACCATAACCCTAAGCTCCCTCTTCAACTCCACAACCCTAGCCGGATCTCCGTCGGCAGTCTTCGCCATTGAGAACCTGAACCCGGATCCGAATCCGACTCAATTGAAAT
>renamed_no_ambig_no_gaps_all|OG0054614_Eriosyce_wagenknechtii|6
CACAACCCTAGCCGGATCTCCGTCGGCAGTCTTCGCCATTGAGAACCTGAACCCGGATCCGAATCCGACTCAATTGAAATGGGTTGTCATCAGAATTGACAAATTGTCTCTTTTTCTGTA
>renamed_no_ambig_no_gaps_all|OG0054614_Lophocereus_genome|12
AGGGGAGATAAGAAGGCGGCCGCCGGAATTTCCGACGAGGCCACAAAAGCAAAGTCGGAGAAATCTGGGAAGAAGAGAGAGAAAAAGATCGCCGGAAATAATGGAGGAAATAATGGGACG
>renamed_no_ambig_no_gaps_all|OG0054614_Lophocereus_genome|3x|15
AGGCGAACATCACCGGAAAAGGCCGCGTGCTGAATCTGAATGTGCCGATGTGTATGGGGTATCGCCAGCAGTTGAGCTGCCGGAGCGACGAAGATGGCGGCAGCTACGACGCCGGAGATG
>renamed_no_ambig_no_gaps_all|OG0054614_Pachycereus_genome|8
GAGTTGAAGAATGGAAAGCCCATCGCCATCGCCATCGCCATCGCCGTCACCGTCACTGTCACCGACACCACCTCACACTCTGACTCTGTCTCACAGCGGCAGCCTCAGACGACGTCGTAG
>renamed_no_ambig_no_gaps_all|OG0054614_Pachycereus_genome|12
AGGGGAGATAAGAAGGCGGCCGCCGGAATTTCCGACGAGGCCACAAAAGCAAAGTCGGAGAAATCTGGGAAGAAGAGAGAGAAAAAGATCGCCGGAAATAATGGAGGAAATAATGGGACG
>renamed_no_ambig_no_gaps_all|OG0054614_Pachycereus_genome|3x|15
AGGCGAACATCACCGGAAAAGGCCGCGTGCTGAATCTGAATGTGCCGATGTGCATGGGGTATCGCCAGCAGTTGAGCTGCCGGAACGACGAAGATGGCGGCAGCTACGACGGCGGAGATG
>renamed_no_ambig_no_gaps_all|OG0054614_Stenocereus_genome|17
TCATCAATCTCAGAAGGGCTGCACTCCATATGAGCCAAGGCCGCACTCCAAATGACTCCACCAATCTCACAGCTCTATGACATGAATGAAAGTCGGTAAGAAATCTTTCTTTTAAGTACT
>renamed_no_ambig_no_gaps_all|OG0088643_Carnegia_gigantea_genome|2x|24
GAGTCCATGTCAATTCGGTTCTAGGGTCCCATAGGAGCACTCTACAGTGCAATGTAGGGATAGCCGTATAGGCTATGGTCATTGTCCTCCCTCCTGTCATACACCGTACCCCCTTGTCCT
>renamed_no_ambig_no_gaps_all|OG0088643_Eriosyce_wagenknechtii|37
TTCTTAGCTCTCACTCCCACTCTCCAAACATCCTCCACCATCTTCGCATTCATTGGCTGGTCACTCCACTGTGGAACCCCCACCATAGGGACCCCAAGGCTTAACCCCTCCAAGGTCGAG
>renamed_no_ambig_no_gaps_all|OG0088643_Eriosyce_wagenknechtii|end|
CACTCTCCAAACATCCTCCACCATCTTCGCATTCATTGGCTGGTCACTCCACTGTGGAACCCCCACCATAGGGACCCCAAGGCTTAACCCCTCCAAGGTCGAGTTCCACCCACAGTGAGT
>renamed_no_ambig_no_gaps_all|OG0088643_Lophocereus_genome|2x|30
ATAGAAGAGATCCTTGAATCAAGAAGAAAAAAGGTGTGTCGAGAATTGTTTTCTGTTCAACCAAATTCCTGTTTCAACGAACTTCTATTTTGGAGAGGATTTGTCTGAGCATCTGTCTTT
>renamed_no_ambig_no_gaps_all|OG0088643_Lophocereus_genome|3x|30
GAGAATTGTTTTCTGTTCAACCAAATTCCTGTTTCAACGAACTTCTATTTTGGAGAGGATTTGTCTGAGCATCTGTCTTTATTCGGAGACCTCCTTGTTCTTTCTCTGCAGCGTGAATTG
>renamed_no_ambig_no_gaps_all|OG0088643_Stenocereus_genome|1
CGAGAGTTCTCACTTGTTTTAGATGTGTTCTTGATGTGAGTTGGCTTGGGTTGTTCCTTCCTTGAGACTTACATCATTTTTTGTATCAGAGCAAGTTCATCCTTTCCTGGAACCTATCAC
>renamed_no_ambig_no_gaps_all|OG0088643_Stenocereus_genome|2x|1
TTGGCTTGGGTTGTTCCTTCCTTGAGACTTACATCATTTTTTGTATCAGAGCAAGTTCATCCTTTCCTGGAACCTATCACACGCCTTTCCTAACTCATCTCTAAATCCTGAACTCAAATA
>renamed_no_ambig_no_gaps_all|OG0088643_Stenocereus_genome|3x|1
TTGTATCAGAGCAAGTTCATCCTTTCCTGGAACCTATCACACGCCTTTCCTAACTCATCTCTAAATCCTGAACTCAAATACAAATACAAATCCAAACACAAACTCGTTCATCCAAACTTC
>renamed_no_ambig_no_gaps_all|OG0088643_Stenocereus_genome|2
ACGCCTTTCCTAACTCATCTCTAAATCCTGAACTCAAATACAAATACAAATCCAAACACAAACTCGTTCATCCAAACTTCCAAAATGAGTTCTAGCATGACTATGGAAGAAAAACTCAAA
>renamed_no_ambig_no_gaps_all|OG0088643_Stenocereus_genome|3x|2
CAAAATGAGTTCTAGCATGACTATGGAAGAAAAACTCAAAGCTATGGCCAAGCAAATGCATGAAATGTCTATGGTCAATCAAGAACTCAAGGCTCGGAATGATGAAGAGGAAGCTAGCAA
>renamed_no_ambig_no_gaps_all|OG0088643_Stenocereus_genome|3x|12
AGAAGATTACCCTTACTCCTTTGTCACCCTCCGAACTCCACAAAATAAAACCACAAAAAACCCAAAGTCAATCTGACTTGCTTTTGACGTATGGCGAGCCACTTTTGAAAGCCTCTCAAC
>renamed_no_ambig_no_gaps_all|OG0088643_Stenocereus_genome|3x|13
ATGAGTTTGAGGCCTTGAAAGAGTGGATACTACACATACCTTCGGGTTTACCCCCAAAGCGTGACATTCAACATGATATTGACCTTATCCCTGGATCCATTTTATCAAATAAGCCAGCCT
>renamed_no_ambig_no_gaps_all|OG0088698_Echinopsis_aurea|2x|3
TAATTACTCCTTGAGAAACACATAAGGTCTTCATATTCCAACACTACACACATTTCTAATCACACCTTGAGTCCCAGTTAAGACTCCGGCACGAGAAAGCTTGACAAATGCAGAACCAAA
>renamed_no_ambig_no_gaps_all|OG0088698_Echinopsis_aurea|3x|3
ACACTACACACATTTCTAATCACACCTTGAGTCCCAGTTAAGACTCCGGCACGAGAAAGCTTGACAAATGCAGAACCAAATGCTTGAAAGAAATGATCTTGATCAGCACCAAATTGTCGG
>renamed_no_ambig_no_gaps_all|OG0088698_Echinopsis_aurea|4
AGACTCCGGCACGAGAAAGCTTGACAAATGCAGAACCAAATGCTTGAAAGAAATGATCTTGATCAGCACCAAATTGTCGGACAATGCTGGCAGTTTTAGGATGCAGAGGCAACTCTGCAT
>renamed_no_ambig_no_gaps_all|OG0088698_Echinopsis_aurea|2x|4
TGCTTGAAAGAAATGATCTTGATCAGCACCAAATTGTCGGACAATGCTGGCAGTTTTAGGATGCAGAGGCAACTCTGCATCAATCCTTAGCACACCTTGCCCTGCCATAGCATTCTTGAA
>renamed_no_ambig_no_gaps_all|OG0088698_Echinopsis_aurea|3x|4
ACAATGCTGGCAGTTTTAGGATGCAGAGGCAACTCTGCATCAATCCTTAGCACACCTTGCCCTGCCATAGCATTCTTGAAGTACAAATTATCAAAATGGAATGTCGATGGATCGTTGAAA
>renamed_no_ambig_no_gaps_all|OG0088698_Echinopsis_aurea|5
CAATCCTTAGCACACCTTGCCCTGCCATAGCATTCTTGAAGTACAAATTATCAAAATGGAATGTCGATGGATCGTTGAAAACAAAGCTTGTGTTGTGAGTCAGTGCTATCCATTGAGGAC
>renamed_no_ambig_no_gaps_all|OG0088698_Echinopsis_aurea|2x|5
GTACAAATTATCAAAATGGAATGTCGATGGATCGTTGAAAACAAAGCTTGTGTTGTGAGTCAGTGCTATCCATTGAGGACAAGTCACCTTCAGGAGTGCTTCAAACTTGGGGTTTATCTC
>renamed_no_ambig_no_gaps_all|OG0088698_Gymnocalycium_mihanovichii|2x|3
TAGTTACTCCTTGAGATACACACAAGGTCTTCATATTCCAACACTGCACACATTTCTAATCACACCTTGAGTCCCAGTTAAGACTCCGGCGCGAGAAAGCTTGACAAATGCAGAACCAAA
>renamed_no_ambig_no_gaps_all|OG0088698_Gymnocalycium_mihanovichii|3x|3
ACACTGCACACATTTCTAATCACACCTTGAGTCCCAGTTAAGACTCCGGCGCGAGAAAGCTTGACAAATGCAGAACCAAATGCTTGAAAGAAAGGATCTTGATCAGCACCAAATTGTTGG
>renamed_no_ambig_no_gaps_all|OG0088698_Gymnocalycium_mihanovichii|4
AGACTCCGGCGCGAGAAAGCTTGACAAATGCAGAACCAAATGCTTGAAAGAAAGGATCTTGATCAGCACCAAATTGTTGGACAATGCTGGCAGTTTTAGGATGCAGAGCCAGCTCTGCAT
>renamed_no_ambig_no_gaps_all|OG0088698_Gymnocalycium_mihanovichii|2x|4
TGCTTGAAAGAAAGGATCTTGATCAGCACCAAATTGTTGGACAATGCTGGCAGTTTTAGGATGCAGAGCCAGCTCTGCATCAATCCTTAGCACACCTTGCCCTGACATAGCATTCTTGAA
>renamed_no_ambig_no_gaps_all|OG0088698_Gymnocalycium_mihanovichii|3x|4
ACAATGCTGGCAGTTTTAGGATGCAGAGCCAGCTCTGCATCAATCCTTAGCACACCTTGCCCTGACATAGCATTCTTGAAGTACAAATTATCAAAATGGAATGTCGATGGATCGTTGAAA
>renamed_no_ambig_no_gaps_all|OG0088698_Gymnocalycium_mihanovichii|5
CAATCCTTAGCACACCTTGCCCTGACATAGCATTCTTGAAGTACAAATTATCAAAATGGAATGTCGATGGATCGTTGAAAACAAAGCTGGTGTTTTGAGTCAGTGCTATCCATTGAGGAC
>renamed_no_ambig_no_gaps_all|OG0088698_Gymnocalycium_mihanovichii|2x|5
GTACAAATTATCAAAATGGAATGTCGATGGATCGTTGAAAACAAAGCTGGTGTTTTGAGTCAGTGCTATCCATTGAGGACAAGTCACCTTCAAGAGTGCTTCAAATTTGGGGTTTATCTC
>renamed_no_ambig_no_gaps_all|OG0088698_Gymnocalycium_mihanovichii|2x|8
TACTTGAATACTTGGACCTCCTGATATTGCCACTGCCTCTCTGGCAGCTAAAACTAGAATATCAGCACAGGAGACCTGTCCCGGGCATTCTGCTTCGATCATCGATTTTATTAAATTAAT
>renamed_no_ambig_no_gaps_all|OG0088698_Gymnocalycium_mihanovichii|3x|8
CTGGCAGCTAAAACTAGAATATCAGCACAGGAGACCTGTCCCGGGCATTCTGCTTCGATCATCGATTTTATTAAATTAATGGCTTCCCTCTTTCGAATCCCAAAATTCTTGCTTGCGGAC
>renamed_no_ambig_no_gaps_all|OG0088698_Gymnocalycium_mihanovichii|9
CCGGGCATTCTGCTTCGATCATCGATTTTATTAAATTAATGGCTTCCCTCTTTCGAATCCCAAAATTCTTGCTTGCGGACATTTCGAATGGCTTTGAGGGCAATGATTCGATCAGAATTG
>renamed_no_ambig_no_gaps_all|OG0088698_Gymnocalycium_mihanovichii|2x|9
GGCTTCCCTCTTTCGAATCCCAAAATTCTTGCTTGCGGACATTTCGAATGGCTTTGAGGGCAATGATTCGATCAGAATTGATCCATCACAACCCTGAACTTGGCAGTCATGAAACACGAG
>renamed_no_ambig_no_gaps_all|OG0088698_Gymnocalycium_mihanovichii|10
ATCCATCACAACCCTGAACTTGGCAGTCATGAAACACGAGCCTAAGAAGAGCAGCAGGAGAGGTGGGATCACTGGCAAAGACAGAAGCAAGGGCAGCTCTGACAATGTCCCCAACATGAG
>renamed_no_ambig_no_gaps_all|OG0088698_Gymnocalycium_mihanovichii|2x|10
CCTAAGAAGAGCAGCAGGAGAGGTGGGATCACTGGCAAAGACAGAAGCAAGGGCAGCTCTGACAATGTCCCCAACATGAGGACAAGTCTTGTCATAAAAATTGTAGGACAGACCTTCAGA
>renamed_no_ambig_no_gaps_all|OG0088698_Matucana_aurantiaca|2x|4
TACTTGAAAGAAATGATCTTGATCAGCACCAAATTGTTGGACAATGCTGGCAGTTTTAGGATGCAGAGGCAACTCTGCATCAATCCTTAGCACACCTTGCCCTGCCATAGCATTCTTGAA
>renamed_no_ambig_no_gaps_all|OG0088698_Matucana_aurantiaca|3x|4
ACAATGCTGGCAGTTTTAGGATGCAGAGGCAACTCTGCATCAATCCTTAGCACACCTTGCCCTGCCATAGCATTCTTGAAGTACAAATTATCAAAATGGAATGTCGATGGATCGTTGAAA
>renamed_no_ambig_no_gaps_all|OG0088698_Matucana_aurantiaca|5
CAATCCTTAGCACACCTTGCCCTGCCATAGCATTCTTGAAGTACAAATTATCAAAATGGAATGTCGATGGATCGTTGAAAACAAAGCTTGTGTTTTGAGTCAAGGCTATCCATTGAGGAC
>renamed_no_ambig_no_gaps_all|OG0088698_Matucana_aurantiaca|2x|5
GTACAAATTATCAAAATGGAATGTCGATGGATCGTTGAAAACAAAGCTTGTGTTTTGAGTCAAGGCTATCCATTGAGGACAAGACACCTTCAGGAGTGCTTCAAACTTCGGGTTTATCTC
>renamed_no_ambig_no_gaps_all|OG0088698_Stetsonia_coryne|2
TAATAGAACAAACGGCACATATGAAAATTTCATTTCAAACTAATTGACTGCCCCTTTCCTCTTTAGGATATCAAACTTACCATTCAGCCTCTTCACATGGTAAATTGATGATATACCTAT
>renamed_no_ambig_no_gaps_all|OG0088698_Stetsonia_coryne|2x|2
TAATTGACTGCCCCTTTCCTCTTTAGGATATCAAACTTACCATTCAGCCTCTTCACATGGTAAATTGATGATATACCTATTACCCAAAGATAACCAACACATAACCTGATAACCTAGTAC
>renamed_no_ambig_no_gaps_all|OG0088698_Stetsonia_coryne|3x|2
CATTCAGCCTCTTCACATGGTAAATTGATGATATACCTATTACCCAAAGATAACCAACACATAACCTGATAACCTAGTACTAATTACTCCTTGAGATACACATAAGGTCTTCATATTTCA
>renamed_no_ambig_no_gaps_all|OG0088698_Stetsonia_coryne|3
TACCCAAAGATAACCAACACATAACCTGATAACCTAGTACTAATTACTCCTTGAGATACACATAAGGTCTTCATATTTCAACACTACACATATTCCTAATCACACCTTGAGTCCCAGTTA
>renamed_no_ambig_no_gaps_all|OG0088698_Stetsonia_coryne|2x|3
TAATTACTCCTTGAGATACACATAAGGTCTTCATATTTCAACACTACACATATTCCTAATCACACCTTGAGTCCCAGTTAAGACTCCGGCACGAGAAAGCTTGACAAATGCAGAACCAAA
>renamed_no_ambig_no_gaps_all|OG0088698_Stetsonia_coryne|3x|3
ACACTACACATATTCCTAATCACACCTTGAGTCCCAGTTAAGACTCCGGCACGAGAAAGCTTGACAAATGCAGAACCAAATGCTTGAAAGAAATGATCTTGATCAGCACCAAATTGTTGG
>renamed_no_ambig_no_gaps_all|OG0088698_Stetsonia_coryne|4
AGACTCCGGCACGAGAAAGCTTGACAAATGCAGAACCAAATGCTTGAAAGAAATGATCTTGATCAGCACCAAATTGTTGGACAATGCTGGCAGTTTTAGGATGCAGAGCCAACTCTGCAT
>renamed_no_ambig_no_gaps_all|OG0088698_Stetsonia_coryne|2x|4
TGCTTGAAAGAAATGATCTTGATCAGCACCAAATTGTTGGACAATGCTGGCAGTTTTAGGATGCAGAGCCAACTCTGCATCAATCCTTAGCACACCTTGCCCTGCCATAGCATTCTTGAA
>renamed_no_ambig_no_gaps_all|OG0088698_Stetsonia_coryne|3x|4
ACAATGCTGGCAGTTTTAGGATGCAGAGCCAACTCTGCATCAATCCTTAGCACACCTTGCCCTGCCATAGCATTCTTGAAGTACAAATTATCAAAATGGAATGTCGATGGATCATTGAAA
>renamed_no_ambig_no_gaps_all|OG0088698_Stetsonia_coryne|5
CAATCCTTAGCACACCTTGCCCTGCCATAGCATTCTTGAAGTACAAATTATCAAAATGGAATGTCGATGGATCATTGAAAACAAAGCTTGTGTTTTGAGTCAAGGCTATCCATTGAGGAC
>renamed_no_ambig_no_gaps_all|OG0088698_Stetsonia_coryne|2x|5
GTACAAATTATCAAAATGGAATGTCGATGGATCATTGAAAACAAAGCTTGTGTTTTGAGTCAAGGCTATCCATTGAGGACAAGACACCTTCAGGAGTGCTTCAAACTTGGGGTTTATCTC
>renamed_no_ambig_no_gaps_all|OG0088698_Stetsonia_coryne|2x|8
TACTTGAATACTTGGACCTCCTGATATTGCCACTGCCTCTCTAGCAGCTAAAACTAGAATATCAGCACAGGAGACCTGTCCCGGGCATTCTACTTCGATCCTCGATTTTATTAAATTTAT
>renamed_no_ambig_no_gaps_all|OG0088698_Stetsonia_coryne|3x|8
CTAGCAGCTAAAACTAGAATATCAGCACAGGAGACCTGTCCCGGGCATTCTACTTCGATCCTCGATTTTATTAAATTTATGGCTTCCCTCTTTCGAATCCCAAAATTCTTGCTTGCGGAC
>renamed_no_ambig_no_gaps_all|OG0088698_Stetsonia_coryne|9
CCGGGCATTCTACTTCGATCCTCGATTTTATTAAATTTATGGCTTCCCTCTTTCGAATCCCAAAATTCTTGCTTGCGGACATTTCCAATGGCTTTGAGGGCAATGATTCGATCAGAATTG
>renamed_no_ambig_no_gaps_all|OG0088698_Stetsonia_coryne|2x|9
GGCTTCCCTCTTTCGAATCCCAAAATTCTTGCTTGCGGACATTTCCAATGGCTTTGAGGGCAATGATTCGATCAGAATTGATCCATCACAACCCTGAACTTGGCAGTCATGAAACATGAG
>renamed_no_ambig_no_gaps_all|OG0088698_Stetsonia_coryne|10
ATCCATCACAACCCTGAACTTGGCAGTCATGAAACATGAGCCTAAGAAGTGCAGCAGGAGAGGTGGGATCAGTGGCAAAGACAGAAGCAAGGGCAGCTCTGACAATGTCCCCAACATGAG
>renamed_no_ambig_no_gaps_all|OG0088698_Stetsonia_coryne|2x|10
CCTAAGAAGTGCAGCAGGAGAGGTGGGATCAGTGGCAAAGACAGAAGCAAGGGCAGCTCTGACAATGTCCCCAACATGAGGACAAGTCTTGTCATAAAAATTGTAGGACAGACCTTCAGA
>renamed_no_ambig_no_gaps_all|OG0088757_Carnegia_gigantea_genome|2x|3
TGAGAGTGGATCAAAATCTAGGGTACCCAAGATCATATGCTAAACTCTGCAATGATACGAGTATTAGTCCGTACAGCCATGGCCCCCCTCTCTGTTTCATTCCATATACTCTTCCTCCCC
>renamed_no_ambig_no_gaps_all|OG0088757_Carnegia_gigantea_genome|3x|3
TAAACTCTGCAATGATACGAGTATTAGTCCGTACAGCCATGGCCCCCCTCTCTGTTTCATTCCATATACTCTTCCTCCCCAAGAGGTAATAAGAGCAAAGGAATTGGATGAAATGTTTCC
>renamed_no_ambig_no_gaps_all|OG0088757_Carnegia_gigantea_genome|2x|4
AAGAGGTAATAAGAGCAAAGGAATTGGATGAAATGTTTCCCATTATTGATCCACAAGCAAATCCAACGGCTAAGGCGACTATGTTTGTTAGTCTACTGTGGAAGCAACTCAACCACCTTG
>renamed_no_ambig_no_gaps_all|OG0088757_Carnegia_gigantea_genome|3x|4
CATTATTGATCCACAAGCAAATCCAACGGCTAAGGCGACTATGTTTGTTAGTCTACTGTGGAAGCAACTCAACCACCTTGGAAATGCTGGGTTTGATCCAGCAATGTTCAGGGTTGATCC
>renamed_no_ambig_no_gaps_all|OG0088757_Carnegia_gigantea_genome|5
ATGTTTGTTAGTCTACTGTGGAAGCAACTCAACCACCTTGGAAATGCTGGGTTTGATCCAGCAATGTTCAGGGTTGATCCATATGGAAATGTCCTCTACTTTCATGCTGATTCATCTTCT
>renamed_no_ambig_no_gaps_all|OG0088757_Carnegia_gigantea_genome|2x|5
GAAATGCTGGGTTTGATCCAGCAATGTTCAGGGTTGATCCATATGGAAATGTCCTCTACTTTCATGCTGATTCATCTTCTCCTCTTGCATGGGACATTGATCACTGGTTTCCTTGTTCAA
>renamed_no_ambig_no_gaps_all|OG0088757_Carnegia_gigantea_genome|3x|5
ATATGGAAATGTCCTCTACTTTCATGCTGATTCATCTTCTCCTCTTGCATGGGACATTGATCACTGGTTTCCTTGTTCAAGAGGAGGATTAACAGTGCCAAGTAATCTGAGGATATTGCA
>renamed_no_ambig_no_gaps_all|OG0088757_Carnegia_gigantea_genome|6
CCTCTTGCATGGGACATTGATCACTGGTTTCCTTGTTCAAGAGGAGGATTAACAGTGCCAAGTAATCTGAGGATATTGCAGTGGCAAGTGTGCAACAGGAAGCACAACCAACTGGAATTT
>renamed_no_ambig_no_gaps_all|OG0088757_Carnegia_gigantea_genome|2x|6
GAGGAGGATTAACAGTGCCAAGTAATCTGAGGATATTGCAGTGGCAAGTGTGCAACAGGAAGCACAACCAACTGGAATTTTTAGTCCCTTGGTGGGATTTGCAGCTGGGCATCTCCATCA
>renamed_no_ambig_no_gaps_all|OG0088757_Carnegia_gigantea_genome|3x|6
GTGGCAAGTGTGCAACAGGAAGCACAACCAACTGGAATTTTTAGTCCCTTGGTGGGATTTGCAGCTGGGCATCTCCATCAGCCAGTTCTTGTCCATCTTTGCTGCTTCAAACTCAGATTT
>renamed_no_ambig_no_gaps_all|OG0088757_Carnegia_gigantea_genome|7
TTAGTCCCTTGGTGGGATTTGCAGCTGGGCATCTCCATCAGCCAGTTCTTGTCCATCTTTGCTGCTTCAAACTCAGATTTCAGAAAAAGGGCATTTAAACTGTTGTTTTCAGAAGGAGAG
>renamed_no_ambig_no_gaps_all|OG0088757_Carnegia_gigantea_genome|2x|7
GCCAGTTCTTGTCCATCTTTGCTGCTTCAAACTCAGATTTCAGAAAAAGGGCATTTAAACTGTTGTTTTCAGAAGGAGAGAATGAAGAATTGAATGATCTACAAACTGTAGACTCACATA
>renamed_no_ambig_no_gaps_all|OG0088757_Carnegia_gigantea_genome|3x|7
CAGAAAAAGGGCATTTAAACTGTTGTTTTCAGAAGGAGAGAATGAAGAATTGAATGATCTACAAACTGTAGACTCACATAACTTCCCTCATCCTTTCATGGAATCAAAGGATCAACTAGG
>renamed_no_ambig_no_gaps_all|OG0088757_Carnegia_gigantea_genome|8
AATGAAGAATTGAATGATCTACAAACTGTAGACTCACATAACTTCCCTCATCCTTTCATGGAATCAAAGGATCAACTAGGTCTTGCTCCAGCTGCTGTTGTTCGGACTCGAAGAGAATCC
>renamed_no_ambig_no_gaps_all|OG0088757_Carnegia_gigantea_genome|2x|9
ATAGGCAACCAAGGCCTACCACACCTACCATAGCTGCTGCAAGGAAATTCAAGAATGGCGGGTTGAAGGAAAATGAGGTGCCTGATATGGTTACGAACCCATATCAGGCCATAGTCATGG
>renamed_no_ambig_no_gaps_all|OG0088757_Carnegia_gigantea_genome|3x|9
AAGGAAATTCAAGAATGGCGGGTTGAAGGAAAATGAGGTGCCTGATATGGTTACGAACCCATATCAGGCCATAGTCATGGCACGAGACTCGTTGAAACAAAGAGAAGAAACTAATAAAAT
>renamed_no_ambig_no_gaps_all|OG0088757_Carnegia_gigantea_genome|10
CCTGATATGGTTACGAACCCATATCAGGCCATAGTCATGGCACGAGACTCGTTGAAACAAAGAGAAGAAACTAATAAAATGAAGGCAGAAATTCAGAGGTTGGATTATGAAGTGAATGAC
>renamed_no_ambig_no_gaps_all|OG0088757_Carnegia_gigantea_genome|2x|10
CACGAGACTCGTTGAAACAAAGAGAAGAAACTAATAAAATGAAGGCAGAAATTCAGAGGTTGGATTATGAAGTGAATGACTTAAGGCTGAAGAATGAGGAAGAAAAGCTCACGATTCAGG
>renamed_no_ambig_no_gaps_all|OG0088757_Carnegia_gigantea_genome|3x|10
GAAGGCAGAAATTCAGAGGTTGGATTATGAAGTGAATGACTTAAGGCTGAAGAATGAGGAAGAAAAGCTCACGATTCAGGAGCTGGAATTAGAGTTGATTAAACGTAGAAGGGGGGCTGA
>renamed_no_ambig_no_gaps_all|OG0088757_Carnegia_gigantea_genome|11
TTAAGGCTGAAGAATGAGGAAGAAAAGCTCACGATTCAGGAGCTGGAATTAGAGTTGATTAAACGTAGAAGGGGGGCTGAAAAATGTCGTAAGCTAGCTGAGGCTCAATCTTCATATCGA
>renamed_no_ambig_no_gaps_all|OG0088757_Carnegia_gigantea_genome|2x|11
AGCTGGAATTAGAGTTGATTAAACGTAGAAGGGGGGCTGAAAAATGTCGTAAGCTAGCTGAGGCTCAATCTTCATATCGATTGATGCTTGAGAAGATGATAAGAAATGCCATGCACCAGA
>renamed_no_ambig_no_gaps_all|OG0088757_Carnegia_gigantea_genome|12
TTGATGCTTGAGAAGATGATAAGAAATGCCATGCACCAGAGTGTTGTTTACAAGGAACAGGTGAGACAAAACCAGGCAGCCACAGAAGCCCTTATGGCAAGACTGGAAGCACAAATGGCA
>renamed_no_ambig_no_gaps_all|OG0088757_Carnegia_gigantea_genome|2x|12
GTGTTGTTTACAAGGAACAGGTGAGACAAAACCAGGCAGCCACAGAAGCCCTTATGGCAAGACTGGAAGCACAAATGGCAATATGCAAATCTGCTGAGAAAGAGCTCCACAAGAGGTTCA
>renamed_no_ambig_no_gaps_all|OG0088757_Carnegia_gigantea_genome|3x|12
CACAGAAGCCCTTATGGCAAGACTGGAAGCACAAATGGCAATATGCAAATCTGCTGAGAAAGAGCTCCACAAGAGGTTCAAGCAGAGGGATGAACTCGAGAAACGAACAAGACCTGAGTG
>renamed_no_ambig_no_gaps_all|OG0088757_Carnegia_gigantea_genome|13
ATATGCAAATCTGCTGAGAAAGAGCTCCACAAGAGGTTCAAGCAGAGGGATGAACTCGAGAAACGAACAAGACCTGAGTGGGAAGCAAGGAAGAGATCGAGGTCAGATGATGATCCTTCA
>renamed_no_ambig_no_gaps_all|OG0088757_Carnegia_gigantea_genome|2x|13
AGCAGAGGGATGAACTCGAGAAACGAACAAGACCTGAGTGGGAAGCAAGGAAGAGATCGAGGTCAGATGATGATCCTTCATCTGAAGAGAAAGATAACAAAACATTAATAAACTTGCCAA
>renamed_no_ambig_no_gaps_all|OG0088757_Carnegia_gigantea_genome|3x|13
GGAAGCAAGGAAGAGATCGAGGTCAGATGATGATCCTTCATCTGAAGAGAAAGATAACAAAACATTAATAAACTTGCCAAGAGTAAACACTAAGACAACCCCACACAAAGAACTAAGGGT
>renamed_no_ambig_no_gaps_all|OG0088757_Carnegia_gigantea_genome|14
TCTGAAGAGAAAGATAACAAAACATTAATAAACTTGCCAAGAGTAAACACTAAGACAACCCCACACAAAGAACTAAGGGTATTTCTTGATGAGGAACACAAGCTCTCCGAAGAAGCCATT
>renamed_no_ambig_no_gaps_all|OG0088757_Carnegia_gigantea_genome|2x|14
GAGTAAACACTAAGACAACCCCACACAAAGAACTAAGGGTATTTCTTGATGAGGAACACAAGCTCTCCGAAGAAGCCATTTCGTCAATTGAAGGAAGGAAGCGAGCAGGAGAGGAGATAG
>renamed_no_ambig_no_gaps_all|OG0088757_Carnegia_gigantea_genome|3x|14
ATTTCTTGATGAGGAACACAAGCTCTCCGAAGAAGCCATTTCGTCAATTGAAGGAAGGAAGCGAGCAGGAGAGGAGATAGAAGAAGAAAGACTTGAAGAACCTCTGAGGCTTACTTTGGG
>renamed_no_ambig_no_gaps_all|OG0088757_Carnegia_gigantea_genome|15
TCGTCAATTGAAGGAAGGAAGCGAGCAGGAGAGGAGATAGAAGAAGAAAGACTTGAAGAACCTCTGAGGCTTACTTTGGGGCCAGAGATAGTTGAGGATACCAACATCAGATTTCCATTT
>renamed_no_ambig_no_gaps_all|OG0088757_Carnegia_gigantea_genome|2x|15
AAGAAGAAAGACTTGAAGAACCTCTGAGGCTTACTTTGGGGCCAGAGATAGTTGAGGATACCAACATCAGATTTCCATTTGCTCGAGAGGCAGAAGTAGAAGAAGATGAAGAATCAAGAA
>renamed_no_ambig_no_gaps_all|OG0088757_Carnegia_gigantea_genome|2x|16
AAGAGAGGGGGAAAGGGAATGTGGAGAAATGGCTACATGTGCTGCTAGGAGATGCAGAATTAGTAGGGGACAATTTAAGTCCTCCTCGTCAACCAGCTAGGGAACCTGAAACTAGCAAAA
>renamed_no_ambig_no_gaps_all|OG0088757_Carnegia_gigantea_genome|3x|16
GCTGCTAGGAGATGCAGAATTAGTAGGGGACAATTTAAGTCCTCCTCGTCAACCAGCTAGGGAACCTGAAACTAGCAAAACAGACGAAATCATCAAGATGCTCAATGAGAAATACCCACA
>renamed_no_ambig_no_gaps_all|OG0088757_Carnegia_gigantea_genome|17
CCTCCTCGTCAACCAGCTAGGGAACCTGAAACTAGCAAAACAGACGAAATCATCAAGATGCTCAATGAGAAATACCCACAAAAGGAGATGAAAGTTCCGAAACTTGATGGTGAAGGGAAG
>renamed_no_ambig_no_gaps_all|OG0088757_Carnegia_gigantea_genome|2x|18
AGGTCAGTGAGCACTCCAAGGAGGTTTGCTTCATCTGAGACTAATATTGGCAAAGGAGACCAATTGAGGAGAAGCTTTGAAAGGGGGAACAAGGATAAGGGTCTCGCCAGAAGTGAGAGT
>renamed_no_ambig_no_gaps_all|OG0088757_Carnegia_gigantea_genome|3x|18
CTAATATTGGCAAAGGAGACCAATTGAGGAGAAGCTTTGAAAGGGGGAACAAGGATAAGGGTCTCGCCAGAAGTGAGAGTGCAAGGTCACTTAGGCCAATCCCATCTTCTCCATCAATGA
>renamed_no_ambig_no_gaps_all|OG0088757_Carnegia_gigantea_genome|19
AAGGGGGAACAAGGATAAGGGTCTCGCCAGAAGTGAGAGTGCAAGGTCACTTAGGCCAATCCCATCTTCTCCATCAATGATACTGCATATGAGAAAAGGGGTTGGTTGCATAAGGAAGAA
>renamed_no_ambig_no_gaps_all|OG0088757_Carnegia_gigantea_genome|2x|19
GCAAGGTCACTTAGGCCAATCCCATCTTCTCCATCAATGATACTGCATATGAGAAAAGGGGTTGGTTGCATAAGGAAGAAGCCTTTGGTTATTGATGATGAAGAAGATGAATATGGAAAT
>renamed_no_ambig_no_gaps_all|OG0088757_Carnegia_gigantea_genome|3x|19
TACTGCATATGAGAAAAGGGGTTGGTTGCATAAGGAAGAAGCCTTTGGTTATTGATGATGAAGAAGATGAATATGGAAATGAGAATCTTCGTCCTTTGGGTAATAATAACTTCCTCAAAT
>renamed_no_ambig_no_gaps_all|OG0088757_Carnegia_gigantea_genome|20
GCCTTTGGTTATTGATGATGAAGAAGATGAATATGGAAATGAGAATCTTCGTCCTTTGGGTAATAATAACTTCCTCAAATCATCCAGTCAGTCCATTATGAAGTGTGTGAAGATATAAAA
>renamed_no_ambig_no_gaps_all|OG0088757_Carnegia_gigantea_genome|22
TGTTGTCTTGATTGGTGTTTCAAAGTTATATACAAATAACAGCTTGTTGTTAATAAACAGATACATCCATGGAGTTTCTTCCTTTGATGTGAATTTAATTACGTTTTGGATTTGTGTTCT
>renamed_no_ambig_no_gaps_all|OG0088757_Lophocereus_genome|3x|4
CATTATTGATCCACAAGCAAATCCAACGGCTAAGGCGACTATGTTTGTTAGTCTACTGTGGAAGCAACTCGACCACCTTGGAAATGCTGGGTTTGATCCAGCAATGTTCCGGGTCGACCC
>renamed_no_ambig_no_gaps_all|OG0088757_Lophocereus_genome|5
ATGTTTGTTAGTCTACTGTGGAAGCAACTCGACCACCTTGGAAATGCTGGGTTTGATCCAGCAATGTTCCGGGTCGACCCATATGGAAATGTCCTCTACTTTCATGCTGATTCATCTTCT
>renamed_no_ambig_no_gaps_all|OG0088757_Lophocereus_genome|2x|5
GAAATGCTGGGTTTGATCCAGCAATGTTCCGGGTCGACCCATATGGAAATGTCCTCTACTTTCATGCTGATTCATCTTCTCCTCTTGCATGGGACATTGATCACTGGTTTCCTTGTTCAA
>renamed_no_ambig_no_gaps_all|OG0088757_Lophocereus_genome|3x|5
ATATGGAAATGTCCTCTACTTTCATGCTGATTCATCTTCTCCTCTTGCATGGGACATTGATCACTGGTTTCCTTGTTCAAGAGGAGGATTAACAGTGCCAAGTAATCTGAGGATATTGCA
>renamed_no_ambig_no_gaps_all|OG0088757_Lophocereus_genome|6
CCTCTTGCATGGGACATTGATCACTGGTTTCCTTGTTCAAGAGGAGGATTAACAGTGCCAAGTAATCTGAGGATATTGCAGTGGCAAGTGTGCAAAAGGAAGCACAACCAACTGGAATTT
>renamed_no_ambig_no_gaps_all|OG0088757_Lophocereus_genome|2x|6
GAGGAGGATTAACAGTGCCAAGTAATCTGAGGATATTGCAGTGGCAAGTGTGCAAAAGGAAGCACAACCAACTGGAATTTTTAGTCCCTTGGTGGGATTTGCAGCTGGGTATCTCCATCA
>renamed_no_ambig_no_gaps_all|OG0088757_Lophocereus_genome|3x|6
GTGGCAAGTGTGCAAAAGGAAGCACAACCAACTGGAATTTTTAGTCCCTTGGTGGGATTTGCAGCTGGGTATCTCCATCAGCCAGTTCTTGTCCATCTTTGCTGCTTCAAACTCAGATTT
>renamed_no_ambig_no_gaps_all|OG0088757_Lophocereus_genome|7
TTAGTCCCTTGGTGGGATTTGCAGCTGGGTATCTCCATCAGCCAGTTCTTGTCCATCTTTGCTGCTTCAAACTCAGATTTCAGAAAAAGGGCATTTAAACTTTTGTTTTCAGAAGGAGAG
>renamed_no_ambig_no_gaps_all|OG0088757_Lophocereus_genome|2x|7
GCCAGTTCTTGTCCATCTTTGCTGCTTCAAACTCAGATTTCAGAAAAAGGGCATTTAAACTTTTGTTTTCAGAAGGAGAGAATGAAGAATTGAATGATCTACAAACTGTAGACTCACATA
>renamed_no_ambig_no_gaps_all|OG0088757_Lophocereus_genome|3x|7
CAGAAAAAGGGCATTTAAACTTTTGTTTTCAGAAGGAGAGAATGAAGAATTGAATGATCTACAAACTGTAGACTCACATAACTTCCCTCAGCCTTTCATGGAATCAAAGGATCAACTAGG
>renamed_no_ambig_no_gaps_all|OG0088757_Lophocereus_genome|8
AATGAAGAATTGAATGATCTACAAACTGTAGACTCACATAACTTCCCTCAGCCTTTCATGGAATCAAAGGATCAACTAGGTCTTGCTCCAGCTGCTGTTGTTCAGACTCGAAGAGAATCC
>renamed_no_ambig_no_gaps_all|OG0088757_Lophocereus_genome|2x|8
ACTTCCCTCAGCCTTTCATGGAATCAAAGGATCAACTAGGTCTTGCTCCAGCTGCTGTTGTTCAGACTCGAAGAGAATCCTTTGGTGCCTCTTCCTTAACTTTGAGATCGCTCGACATCA
>renamed_no_ambig_no_gaps_all|OG0088757_Lophocereus_genome|3x|8
TCTTGCTCCAGCTGCTGTTGTTCAGACTCGAAGAGAATCCTTTGGTGCCTCTTCCTTAACTTTGAGATCGCTCGACATCAATAGGCAACCAAGGCCTACCACACCTACCATAGCTGCTGC
>renamed_no_ambig_no_gaps_all|OG0088757_Lophocereus_genome|2x|9
ATAGGCAACCAAGGCCTACCACACCTACCATAGCTGCTGCAAGGAAATTCAAGAATGGCAGGTTGAAGGAAAATGAGGTGCCTGATATGGTTACGAACCCATATCAGGCCATAGTCATGG
>renamed_no_ambig_no_gaps_all|OG0088757_Lophocereus_genome|3x|9
AAGGAAATTCAAGAATGGCAGGTTGAAGGAAAATGAGGTGCCTGATATGGTTACGAACCCATATCAGGCCATAGTCATGGCACGAGACTCGTTGAAACAAAGAGAAGAAACTAATAAAAT
>renamed_no_ambig_no_gaps_all|OG0088757_Lophocereus_genome|10
CCTGATATGGTTACGAACCCATATCAGGCCATAGTCATGGCACGAGACTCGTTGAAACAAAGAGAAGAAACTAATAAAATGAAGGCAGAAATTCAGAGGTTGGATTATGAAGTGAATGAC
>renamed_no_ambig_no_gaps_all|OG0088757_Lophocereus_genome|2x|10
CACGAGACTCGTTGAAACAAAGAGAAGAAACTAATAAAATGAAGGCAGAAATTCAGAGGTTGGATTATGAAGTGAATGACTTAAGGCTGAAGAATGAGGAAGAAAAGCTCACGATTCAGG
>renamed_no_ambig_no_gaps_all|OG0088757_Lophocereus_genome|3x|10
GAAGGCAGAAATTCAGAGGTTGGATTATGAAGTGAATGACTTAAGGCTGAAGAATGAGGAAGAAAAGCTCACGATTCAGGAGCTGGAATTAGAGTTAATTAAACGTAGAAGGGGGGCTGA
>renamed_no_ambig_no_gaps_all|OG0088757_Lophocereus_genome|11
TTAAGGCTGAAGAATGAGGAAGAAAAGCTCACGATTCAGGAGCTGGAATTAGAGTTAATTAAACGTAGAAGGGGGGCTGAAAAATGTCGTAAGCTAGCTGAGGCTCAATCTTCATATCGA
>renamed_no_ambig_no_gaps_all|OG0088757_Lophocereus_genome|2x|11
AGCTGGAATTAGAGTTAATTAAACGTAGAAGGGGGGCTGAAAAATGTCGTAAGCTAGCTGAGGCTCAATCTTCATATCGATTGATGCTTGAGAAGATGATAAGAAATGCCATGCACCAGA
>renamed_no_ambig_no_gaps_all|OG0088757_Lophocereus_genome|12
TTGATGCTTGAGAAGATGATAAGAAATGCCATGCACCAGAGTGTTGTTTACAAGGAACAGGTGAGACAAAACCAGGCAGCCACAGAAGCCCTTATGGCAAGACTGGAAGCACAAATGGCA
>renamed_no_ambig_no_gaps_all|OG0088757_Lophocereus_genome|2x|12
GTGTTGTTTACAAGGAACAGGTGAGACAAAACCAGGCAGCCACAGAAGCCCTTATGGCAAGACTGGAAGCACAAATGGCAATATGCAAATCTGCTGAGAAAGAGCTCCACAAGAGGTTCA
>renamed_no_ambig_no_gaps_all|OG0088757_Lophocereus_genome|3x|12
CACAGAAGCCCTTATGGCAAGACTGGAAGCACAAATGGCAATATGCAAATCTGCTGAGAAAGAGCTCCACAAGAGGTTCAAGCAGAGGGATGAACTCGAGAAACGAACAAGACCTGAGTG
>renamed_no_ambig_no_gaps_all|OG0088757_Lophocereus_genome|13
ATATGCAAATCTGCTGAGAAAGAGCTCCACAAGAGGTTCAAGCAGAGGGATGAACTCGAGAAACGAACAAGACCTGAGTGGGAAGCGAGGAAGAGATCGAGGTCAGATGATGATCCTTCA
>renamed_no_ambig_no_gaps_all|OG0088757_Lophocereus_genome|2x|13
AGCAGAGGGATGAACTCGAGAAACGAACAAGACCTGAGTGGGAAGCGAGGAAGAGATCGAGGTCAGATGATGATCCTTCATCTGAAGAGAAGGATAATAAAACATTAATAAACTTGCCAA
>renamed_no_ambig_no_gaps_all|OG0088757_Lophocereus_genome|3x|13
GGAAGCGAGGAAGAGATCGAGGTCAGATGATGATCCTTCATCTGAAGAGAAGGATAATAAAACATTAATAAACTTGCCAAGAGTAAACACTAAGACACCCCTACACAAAGAACTAAGGGT
>renamed_no_ambig_no_gaps_all|OG0088757_Lophocereus_genome|14
TCTGAAGAGAAGGATAATAAAACATTAATAAACTTGCCAAGAGTAAACACTAAGACACCCCTACACAAAGAACTAAGGGTATTTCTTGATGAGGAACACAAGCTCTCCGAAGAAGCCATT
>renamed_no_ambig_no_gaps_all|OG0088757_Lophocereus_genome|2x|14
GAGTAAACACTAAGACACCCCTACACAAAGAACTAAGGGTATTTCTTGATGAGGAACACAAGCTCTCCGAAGAAGCCATTTTGTCAATTGAAGGAGGGAAGCGAGCAGGAGAGGAGATAG
>renamed_no_ambig_no_gaps_all|OG0088757_Lophocereus_genome|3x|14
ATTTCTTGATGAGGAACACAAGCTCTCCGAAGAAGCCATTTTGTCAATTGAAGGAGGGAAGCGAGCAGGAGAGGAGATAGAAGAAGAAAGACTTGAAGAACCTCTGAGGCTTACTTTGGG
>renamed_no_ambig_no_gaps_all|OG0088757_Lophocereus_genome|15
TTGTCAATTGAAGGAGGGAAGCGAGCAGGAGAGGAGATAGAAGAAGAAAGACTTGAAGAACCTCTGAGGCTTACTTTGGGGCCAGAGATAGTTGAGGATACCAACATCAGATTTCCATTT
>renamed_no_ambig_no_gaps_all|OG0088757_Lophocereus_genome|2x|15
AAGAAGAAAGACTTGAAGAACCTCTGAGGCTTACTTTGGGGCCAGAGATAGTTGAGGATACCAACATCAGATTTCCATTTGCTCGAGAGGCAAAAGTAGAAGAAGATGAAGAATCAAGAA
>renamed_no_ambig_no_gaps_all|OG0088757_Lophocereus_genome|3x|15
GCCAGAGATAGTTGAGGATACCAACATCAGATTTCCATTTGCTCGAGAGGCAAAAGTAGAAGAAGATGAAGAATCAAGAAAAGAGAGGGGGAAAGGGAATGTGGAGAAATGGCTACATAT
>renamed_no_ambig_no_gaps_all|OG0088757_Lophocereus_genome|16
GCTCGAGAGGCAAAAGTAGAAGAAGATGAAGAATCAAGAAAAGAGAGGGGGAAAGGGAATGTGGAGAAATGGCTACATATGCTGCTAGGAGATGCAGAATTAGTAGGGGACAATTTAAGT
>renamed_no_ambig_no_gaps_all|OG0088757_Lophocereus_genome|2x|16
AAGAGAGGGGGAAAGGGAATGTGGAGAAATGGCTACATATGCTGCTAGGAGATGCAGAATTAGTAGGGGACAATTTAAGTCCTCCTCGTCAACCAGCTAGGGAACCTGAAACTAGCAAAA
>renamed_no_ambig_no_gaps_all|OG0088757_Lophocereus_genome|3x|16
GCTGCTAGGAGATGCAGAATTAGTAGGGGACAATTTAAGTCCTCCTCGTCAACCAGCTAGGGAACCTGAAACTAGCAAAACAGACGAAATCATCAAGATGCTCAATGAGAAATACCCACA
>renamed_no_ambig_no_gaps_all|OG0088757_Lophocereus_genome|17
CCTCCTCGTCAACCAGCTAGGGAACCTGAAACTAGCAAAACAGACGAAATCATCAAGATGCTCAATGAGAAATACCCACAAAAGGAGATGAAAGTTCTGAAACTTGATGATGAAGGGAAG
>renamed_no_ambig_no_gaps_all|OG0088757_Lophocereus_genome|2x|18
AGGTCAGTGAGCACTCCAAGGAGGTTTGCTTCATCTGAGACTAATATTGGCAAAGGAGACCAATTGAGAAGAAGCTTTGAAAGGGGGAACAAGGATAAGGGTCTCGCCAGAAGTGAGAGT
>renamed_no_ambig_no_gaps_all|OG0088757_Lophocereus_genome|3x|18
CTAATATTGGCAAAGGAGACCAATTGAGAAGAAGCTTTGAAAGGGGGAACAAGGATAAGGGTCTCGCCAGAAGTGAGAGTGCAAGGTCACTTAGGCCAATCCCATCTTCTCCATCAATGA
>renamed_no_ambig_no_gaps_all|OG0088757_Lophocereus_genome|19
AAGGGGGAACAAGGATAAGGGTCTCGCCAGAAGTGAGAGTGCAAGGTCACTTAGGCCAATCCCATCTTCTCCATCAATGATACTGCATATGAGAAAAGGGGTTGGTTGCATAAGGAAGAA
>renamed_no_ambig_no_gaps_all|OG0088757_Lophocereus_genome|2x|19
GCAAGGTCACTTAGGCCAATCCCATCTTCTCCATCAATGATACTGCATATGAGAAAAGGGGTTGGTTGCATAAGGAAGAAGCCTTTGGTTATTGATGATGAAGAAGATGAATATGGAAAT
>renamed_no_ambig_no_gaps_all|OG0088757_Lophocereus_genome|3x|19
TACTGCATATGAGAAAAGGGGTTGGTTGCATAAGGAAGAAGCCTTTGGTTATTGATGATGAAGAAGATGAATATGGAAATGAGAATCTTCGTCCTTTGGGTAACAATAACTTCCTCAAAT
>renamed_no_ambig_no_gaps_all|OG0088757_Lophocereus_genome|20
GCCTTTGGTTATTGATGATGAAGAAGATGAATATGGAAATGAGAATCTTCGTCCTTTGGGTAACAATAACTTCCTCAAATCATCCAGTAAGTCCATTATGAAGTGTGTGAAGACATAAAA
>renamed_no_ambig_no_gaps_all|OG0088757_Lophocereus_genome|2x|20
GAGAATCTTCGTCCTTTGGGTAACAATAACTTCCTCAAATCATCCAGTAAGTCCATTATGAAGTGTGTGAAGACATAAAAATGTGTATATTCTGCTATTTTTGTAACCTCTATATTTTTT
>renamed_no_ambig_no_gaps_all|OG0088757_Lophocereus_genome|22
TGTTGTCTTGATTGGTGTTTCAAAGTTATATACAAATAACAGCTTCTTGTTAATAAACAGATACATCCATGGAGTTTCTTCCTTTGATGTGAGTTTAATTACGTTTTGGATTTGTGTTCT
>renamed_no_ambig_no_gaps_all|OG0088757_Matucana_aurantiaca|2x|16
AAGAGAGGGGAAAAGGGAATGTGGAGAAATGGCTGCATATGCTGCTAGGAGCTGCAGAATTAGCAGGGGACGATTTAAGTCCTCCTCGTCAACCAGCTAGGGAACCTGAAACTAGCAAAA
>renamed_no_ambig_no_gaps_all|OG0088757_Matucana_aurantiaca|3x|16
GCTGCTAGGAGCTGCAGAATTAGCAGGGGACGATTTAAGTCCTCCTCGTCAACCAGCTAGGGAACCTGAAACTAGCAAAACAGACGAAATCATCAAGATGCTCAATGAGAAATATCCTCA
>renamed_no_ambig_no_gaps_all|OG0088757_Matucana_aurantiaca|17
CCTCCTCGTCAACCAGCTAGGGAACCTGAAACTAGCAAAACAGACGAAATCATCAAGATGCTCAATGAGAAATATCCTCAAAAGGAGATGAAAGTTCTGAAACTTGATGATGCAGGGAAG
>renamed_no_ambig_no_gaps_all|OG0088757_Matucana_aurantiaca|2x|18
AGGTCAGTGAGCACTCCAAGGAGGTTTGCTCCATCTGAGACTAATATTGGCAAAGGAGACCAATTGAGGAGAAGCTTTGAAAGGGGGAACAAGGATAAGGGTCTCGCCAGAAGTGAGAGT
>renamed_no_ambig_no_gaps_all|OG0088757_Matucana_aurantiaca|3x|18
CTAATATTGGCAAAGGAGACCAATTGAGGAGAAGCTTTGAAAGGGGGAACAAGGATAAGGGTCTCGCCAGAAGTGAGAGTGCAAGGTTACTTAGGCCAATCCCATCTTCTCCATCACTGA
>renamed_no_ambig_no_gaps_all|OG0088757_Matucana_aurantiaca|19
AAGGGGGAACAAGGATAAGGGTCTCGCCAGAAGTGAGAGTGCAAGGTTACTTAGGCCAATCCCATCTTCTCCATCACTGATACTGCATATGAGAAAAGGGGTTGATTGCATAAGGAAGAA
>renamed_no_ambig_no_gaps_all|OG0088757_Pachycereus_genome|1
ATTATTTAATGCTAAATGGGGTCACCAAATTTAGCCGTTGCACTTTACACCATCCAACCCCGGTGCTCACATGATCTCCTCCGACCCCAGAGTTATATTGCTTGCTCCCCATTAAAAACA
>renamed_no_ambig_no_gaps_all|OG0088757_Pachycereus_genome|2x|2
TGTTACTCAAGTCATCCCCAACCTCTGTGTGCCCCTCACTGTCCTCTCCAACTCTCTCTCTCTCTCTCTCTCTCGCGCTCGCTTTGATGGCGGTTGCATATGCATTCACCAAAGAAGACA
>renamed_no_ambig_no_gaps_all|OG0088757_Pachycereus_genome|3x|2
GTCCTCTCCAACTCTCTCTCTCTCTCTCTCTCTCGCGCTCGCTTTGATGGCGGTTGCATATGCATTCACCAAAGAAGACATGAGAGTGGATCAAAATCTAGGGTACCCAAGATCATATGC
>renamed_no_ambig_no_gaps_all|OG0088757_Pachycereus_genome|3
GCTTTGATGGCGGTTGCATATGCATTCACCAAAGAAGACATGAGAGTGGATCAAAATCTAGGGTACCCAAGATCATATGCTAAACTCTGCAATGATACGAGTATTAGTCCGTACAGCCAT
>renamed_no_ambig_no_gaps_all|OG0088757_Pachycereus_genome|2x|3
TGAGAGTGGATCAAAATCTAGGGTACCCAAGATCATATGCTAAACTCTGCAATGATACGAGTATTAGTCCGTACAGCCATGGCCCCCCTCTCTGTTTCATTCCATATACTCTTCCTTCCC
>renamed_no_ambig_no_gaps_all|OG0088757_Pachycereus_genome|3x|3
TAAACTCTGCAATGATACGAGTATTAGTCCGTACAGCCATGGCCCCCCTCTCTGTTTCATTCCATATACTCTTCCTTCCCAAGAGGTAATAAGAGCACAGGAATTGGATGAAATGTTTCC
>renamed_no_ambig_no_gaps_all|OG0088757_Pachycereus_genome|2x|4
AAGAGGTAATAAGAGCACAGGAATTGGATGAAATGTTTCCCATTATTGATCCACAAGCAAATCCAACGGCTAAGGCGACTATGTTTGTTAGTCTACTGTGGAAGCAACTCAACCACCTTG
>renamed_no_ambig_no_gaps_all|OG0088757_Pachycereus_genome|3x|4
CATTATTGATCCACAAGCAAATCCAACGGCTAAGGCGACTATGTTTGTTAGTCTACTGTGGAAGCAACTCAACCACCTTGGAAATGCTGGGTTTGATCCAGCAATGTTCAGGGTTGATCC
>renamed_no_ambig_no_gaps_all|OG0088757_Pachycereus_genome|5
ATGTTTGTTAGTCTACTGTGGAAGCAACTCAACCACCTTGGAAATGCTGGGTTTGATCCAGCAATGTTCAGGGTTGATCCATATGGAAATGTCCTCTACTTTCATGCTGATTCATCTTCT
>renamed_no_ambig_no_gaps_all|OG0088757_Pachycereus_genome|2x|5
GAAATGCTGGGTTTGATCCAGCAATGTTCAGGGTTGATCCATATGGAAATGTCCTCTACTTTCATGCTGATTCATCTTCTCCTCTTGCATGGGACATTGATCACTGGTTTCCTTGTCCAA
>renamed_no_ambig_no_gaps_all|OG0088757_Pachycereus_genome|3x|5
ATATGGAAATGTCCTCTACTTTCATGCTGATTCATCTTCTCCTCTTGCATGGGACATTGATCACTGGTTTCCTTGTCCAAGAGGAGGATTAACAGTGCCAAGTAATCTGAGGATATTGCA
>renamed_no_ambig_no_gaps_all|OG0088757_Pachycereus_genome|6
CCTCTTGCATGGGACATTGATCACTGGTTTCCTTGTCCAAGAGGAGGATTAACAGTGCCAAGTAATCTGAGGATATTGCAGTGGCAAGTGTGCAAAAGGAAGCACAACCAACTGGAATTT
>renamed_no_ambig_no_gaps_all|OG0088757_Pachycereus_genome|2x|6
GAGGAGGATTAACAGTGCCAAGTAATCTGAGGATATTGCAGTGGCAAGTGTGCAAAAGGAAGCACAACCAACTGGAATTTTTACTCCCTTGGTGGGATTTGCAGCTGGGTATCTCCATCA
>renamed_no_ambig_no_gaps_all|OG0088757_Pachycereus_genome|3x|6
GTGGCAAGTGTGCAAAAGGAAGCACAACCAACTGGAATTTTTACTCCCTTGGTGGGATTTGCAGCTGGGTATCTCCATCAGCCAGTTCTTGTCCATCTTTGCTGCTTCAAACTCAGATTT
>renamed_no_ambig_no_gaps_all|OG0088757_Pachycereus_genome|7
TTACTCCCTTGGTGGGATTTGCAGCTGGGTATCTCCATCAGCCAGTTCTTGTCCATCTTTGCTGCTTCAAACTCAGATTTCAGAAAAAGGGCATTTAAACTGTTGTTTTCAGAAGGAGAG
>renamed_no_ambig_no_gaps_all|OG0088757_Pachycereus_genome|2x|7
GCCAGTTCTTGTCCATCTTTGCTGCTTCAAACTCAGATTTCAGAAAAAGGGCATTTAAACTGTTGTTTTCAGAAGGAGAGAATGAAGAATTGAATGATCTACAAACTGTAGACTCACATA
>renamed_no_ambig_no_gaps_all|OG0088757_Pachycereus_genome|3x|7
CAGAAAAAGGGCATTTAAACTGTTGTTTTCAGAAGGAGAGAATGAAGAATTGAATGATCTACAAACTGTAGACTCACATAACTTCCCTCAGCCTTTCATGGAATCAAAGGATCAACTAGG
>renamed_no_ambig_no_gaps_all|OG0088757_Pachycereus_genome|8
AATGAAGAATTGAATGATCTACAAACTGTAGACTCACATAACTTCCCTCAGCCTTTCATGGAATCAAAGGATCAACTAGGTCTTGCACCAGCTGCTGTTGTTCGGACTCAAAGAGAATCC
>renamed_no_ambig_no_gaps_all|OG0088757_Pachycereus_genome|2x|8
ACTTCCCTCAGCCTTTCATGGAATCAAAGGATCAACTAGGTCTTGCACCAGCTGCTGTTGTTCGGACTCAAAGAGAATCCTTTGGTGCCTCTTCCTTAACTTTGAGATCACTCGACATCA
>renamed_no_ambig_no_gaps_all|OG0088757_Pachycereus_genome|3x|8
TCTTGCACCAGCTGCTGTTGTTCGGACTCAAAGAGAATCCTTTGGTGCCTCTTCCTTAACTTTGAGATCACTCGACATCAATAGGCAACCAAGGCCTACCACACCTACCATAGCTGCTGC
>renamed_no_ambig_no_gaps_all|OG0088757_Pachycereus_genome|2x|9
ATAGGCAACCAAGGCCTACCACACCTACCATAGCTGCTGCAAGGAAATTCAAGAATGGCGGGTTGAAGGAAAATGAGGTGCCTGATATGGTTACGAATCCATATCAGGCCATAGTCATGG
>renamed_no_ambig_no_gaps_all|OG0088757_Pachycereus_genome|3x|9
AAGGAAATTCAAGAATGGCGGGTTGAAGGAAAATGAGGTGCCTGATATGGTTACGAATCCATATCAGGCCATAGTCATGGCACGAGACTCGTTGAAACAAAGAGAAGAAACTAATAAAAT
>renamed_no_ambig_no_gaps_all|OG0088757_Pachycereus_genome|10
CCTGATATGGTTACGAATCCATATCAGGCCATAGTCATGGCACGAGACTCGTTGAAACAAAGAGAAGAAACTAATAAAATGAAGGCAGAAATTCAGAGGTTGGATTATGAAGTGAATGAC
>renamed_no_ambig_no_gaps_all|OG0088757_Pachycereus_genome|2x|10
CACGAGACTCGTTGAAACAAAGAGAAGAAACTAATAAAATGAAGGCAGAAATTCAGAGGTTGGATTATGAAGTGAATGACTTAAGGCTGAAGAATGAGGAAGAAAAGCTCATGATTCAGG
>renamed_no_ambig_no_gaps_all|OG0088757_Pachycereus_genome|3x|10
GAAGGCAGAAATTCAGAGGTTGGATTATGAAGTGAATGACTTAAGGCTGAAGAATGAGGAAGAAAAGCTCATGATTCAGGAGCTGGAATTAGAGTTGATTAAACGTAGAAGGGGGGCTGA
>renamed_no_ambig_no_gaps_all|OG0088757_Pachycereus_genome|11
TTAAGGCTGAAGAATGAGGAAGAAAAGCTCATGATTCAGGAGCTGGAATTAGAGTTGATTAAACGTAGAAGGGGGGCTGAAAAATGTCGTAAGCTAGCTGAGGCTCAATCTTCATATCGA
>renamed_no_ambig_no_gaps_all|OG0088757_Pachycereus_genome|2x|11
AGCTGGAATTAGAGTTGATTAAACGTAGAAGGGGGGCTGAAAAATGTCGTAAGCTAGCTGAGGCTCAATCTTCATATCGATTGATGCTTGAGAAGATGATAAGAAATGCCATGCACCAGA
>renamed_no_ambig_no_gaps_all|OG0088757_Pachycereus_genome|12
TTGATGCTTGAGAAGATGATAAGAAATGCCATGCACCAGAGTGTTGTTTACAAGGAACAGGTGAGACAAAACCAGGCAGCCACAGAAGCCCTTATGGCAAGACTGGAAGCACAAATGGCA
>renamed_no_ambig_no_gaps_all|OG0088757_Pachycereus_genome|2x|12
GTGTTGTTTACAAGGAACAGGTGAGACAAAACCAGGCAGCCACAGAAGCCCTTATGGCAAGACTGGAAGCACAAATGGCAATATGCAAATCTGCTGAGAAGGAGCTCCACAAGAGGTTCA
>renamed_no_ambig_no_gaps_all|OG0088757_Pachycereus_genome|3x|12
CACAGAAGCCCTTATGGCAAGACTGGAAGCACAAATGGCAATATGCAAATCTGCTGAGAAGGAGCTCCACAAGAGGTTCAAGCAGAGGGATGAACTCGAGAAACGAACAAGACCTGAGTG
>renamed_no_ambig_no_gaps_all|OG0088757_Pachycereus_genome|13
ATATGCAAATCTGCTGAGAAGGAGCTCCACAAGAGGTTCAAGCAGAGGGATGAACTCGAGAAACGAACAAGACCTGAGTGGGAAGCGAGGAAGAGATCAAGGTCAGATGATGATCCTTCA
>renamed_no_ambig_no_gaps_all|OG0088757_Pachycereus_genome|2x|13
AGCAGAGGGATGAACTCGAGAAACGAACAAGACCTGAGTGGGAAGCGAGGAAGAGATCAAGGTCAGATGATGATCCTTCATCTGAAGAGAAAGATAACAAAACATTAATAAACTTGCCAA
>renamed_no_ambig_no_gaps_all|OG0088757_Pachycereus_genome|3x|13
GGAAGCGAGGAAGAGATCAAGGTCAGATGATGATCCTTCATCTGAAGAGAAAGATAACAAAACATTAATAAACTTGCCAAGAGTAAACACTAAGACACCCCTACACAAAGAACTAAGGGT
>renamed_no_ambig_no_gaps_all|OG0088757_Pachycereus_genome|14
TCTGAAGAGAAAGATAACAAAACATTAATAAACTTGCCAAGAGTAAACACTAAGACACCCCTACACAAAGAACTAAGGGTATTTCTTGATGAGGAACACAAGCTCTCCGAAGAAGCCATT
>renamed_no_ambig_no_gaps_all|OG0088757_Pachycereus_genome|2x|14
GAGTAAACACTAAGACACCCCTACACAAAGAACTAAGGGTATTTCTTGATGAGGAACACAAGCTCTCCGAAGAAGCCATTTCGTCAATTGAAGGAAGGAAGCGAGCAGGAGAGGAGATAG
>renamed_no_ambig_no_gaps_all|OG0088757_Pachycereus_genome|3x|14
ATTTCTTGATGAGGAACACAAGCTCTCCGAAGAAGCCATTTCGTCAATTGAAGGAAGGAAGCGAGCAGGAGAGGAGATAGAAGAAGAAAGACTTGAAGAACCTCTGAGGCTTACTTTGGG
>renamed_no_ambig_no_gaps_all|OG0088757_Pachycereus_genome|15
TCGTCAATTGAAGGAAGGAAGCGAGCAGGAGAGGAGATAGAAGAAGAAAGACTTGAAGAACCTCTGAGGCTTACTTTGGGGCCAGAGATAGTTGAGGATACCAACATCAGATTTCCATTT
>renamed_no_ambig_no_gaps_all|OG0088757_Pachycereus_genome|2x|15
AAGAAGAAAGACTTGAAGAACCTCTGAGGCTTACTTTGGGGCCAGAGATAGTTGAGGATACCAACATCAGATTTCCATTTGCTCGAGAAGCAGAAGTAGAAGAAGATGAAGAATCAAGAA
>renamed_no_ambig_no_gaps_all|OG0088757_Pachycereus_genome|2x|16
AAGAGAGGGGGAAAGGGAATGTGGAGAAATGGCTACATATGCTGCTAGGAGATGCAGAATTAGTAGGGGACAATTTAAGTCCTCCTCGTCAACCAGCTGGGGAACCTGAAACTAGCAAAA
>renamed_no_ambig_no_gaps_all|OG0088757_Pachycereus_genome|3x|16
GCTGCTAGGAGATGCAGAATTAGTAGGGGACAATTTAAGTCCTCCTCGTCAACCAGCTGGGGAACCTGAAACTAGCAAAACCGACGAAATCATCAAGATGCTCAATGAGAAATACCCACA
>renamed_no_ambig_no_gaps_all|OG0088757_Pachycereus_genome|17
CCTCCTCGTCAACCAGCTGGGGAACCTGAAACTAGCAAAACCGACGAAATCATCAAGATGCTCAATGAGAAATACCCACAAAAGGAGATGAAAGTTCTGAAACTTGATGACGAAGGGAAG
>renamed_no_ambig_no_gaps_all|OG0088757_Pachycereus_genome|2x|18
AGGTCAGTGAGCACTCCAAGGAGGTTTGCTTCATCTGAGACTAATATTGGCAAAGGAGACCAATTGAGGAGAAGCTTTGAAAGGGGGAACAAGGATAAGGGTCTCGCCAGAAGTGAGAGT
>renamed_no_ambig_no_gaps_all|OG0088757_Pachycereus_genome|3x|18
CTAATATTGGCAAAGGAGACCAATTGAGGAGAAGCTTTGAAAGGGGGAACAAGGATAAGGGTCTCGCCAGAAGTGAGAGTGCAAGGTCACTCAGGCCAATCCCATCTTCTCCATCAATGA
>renamed_no_ambig_no_gaps_all|OG0088757_Pachycereus_genome|19
AAGGGGGAACAAGGATAAGGGTCTCGCCAGAAGTGAGAGTGCAAGGTCACTCAGGCCAATCCCATCTTCTCCATCAATGATACTGCATATGAGAAAAGGGGTTGGTTGCATAAGGAAGAA
>renamed_no_ambig_no_gaps_all|OG0088757_Pachycereus_genome|2x|19
GCAAGGTCACTCAGGCCAATCCCATCTTCTCCATCAATGATACTGCATATGAGAAAAGGGGTTGGTTGCATAAGGAAGAAGCCTTTGGTTATTGATGATGAAGAAGATGAATATGGAAAT
>renamed_no_ambig_no_gaps_all|OG0088757_Pachycereus_genome|3x|19
TACTGCATATGAGAAAAGGGGTTGGTTGCATAAGGAAGAAGCCTTTGGTTATTGATGATGAAGAAGATGAATATGGAAATGAGAATCTTCGTCCTTTGGGTAATAATAACTTCCTCAAAT
>renamed_no_ambig_no_gaps_all|OG0088757_Pachycereus_genome|20
GCCTTTGGTTATTGATGATGAAGAAGATGAATATGGAAATGAGAATCTTCGTCCTTTGGGTAATAATAACTTCCTCAAATCATCCAGTAAGTCCATTATGAAGTGTGTGAAGATATAAAA
>renamed_no_ambig_no_gaps_all|OG0088757_Pachycereus_genome|2x|20
GAGAATCTTCGTCCTTTGGGTAATAATAACTTCCTCAAATCATCCAGTAAGTCCATTATGAAGTGTGTGAAGATATAAAAACGTGTATATTCTGCTATTTTTGTAACCTCTATGTTTTTT
>renamed_no_ambig_no_gaps_all|OG0088757_Pachycereus_genome|22
TGTTGTCTTGATTGGTGTTTCAAAGTTATATACAAATAACAGCTTGTTGTTAATAAACAGATACATCCATGGAGTTTCTTCCTTTGATGTGAATTTAATTACGTTTTGGATTTGTGTTCT
>renamed_no_ambig_no_gaps_all|OG0088757_Peniocereus_cuixmalensis|3
ACTTTGATGGCGGTAGCATATGCATTCATCGAAGAAGACATGAGAGTGGATCAAAATCTAGGGTACCCAAGTTCATATGCTAAACTCTGCAATGATACGAGTATTAGTCCGTACGGCCAT
>renamed_no_ambig_no_gaps_all|OG0088757_Peniocereus_cuixmalensis|2x|3
TGAGAGTGGATCAAAATCTAGGGTACCCAAGTTCATATGCTAAACTCTGCAATGATACGAGTATTAGTCCGTACGGCCATGGCCCGCCTCTCTGTTTCATTCCGTATACTCTTCCTCCCC
>renamed_no_ambig_no_gaps_all|OG0088757_Peniocereus_cuixmalensis|3x|3
TAAACTCTGCAATGATACGAGTATTAGTCCGTACGGCCATGGCCCGCCTCTCTGTTTCATTCCGTATACTCTTCCTCCCCAAGAGGTAATAAGAGCAAAGGAATTGGATGAAATGTTTCC
>renamed_no_ambig_no_gaps_all|OG0088757_Peniocereus_cuixmalensis|2x|4
AAGAGGTAATAAGAGCAAAGGAATTGGATGAAATGTTTCCCATTATTGATCCACAAGCAAAGCCAACGGCTAAGGCGACTATGTTTGTTAGTCTACTGTGGAAGCAACTCAACCACCTTG
>renamed_no_ambig_no_gaps_all|OG0088757_Peniocereus_cuixmalensis|3x|4
CATTATTGATCCACAAGCAAAGCCAACGGCTAAGGCGACTATGTTTGTTAGTCTACTGTGGAAGCAACTCAACCACCTTGGAAATGCTGGGTTTGATCCAGCAATGTTCCGGGTTGACCC
>renamed_no_ambig_no_gaps_all|OG0088757_Peniocereus_cuixmalensis|5
ATGTTTGTTAGTCTACTGTGGAAGCAACTCAACCACCTTGGAAATGCTGGGTTTGATCCAGCAATGTTCCGGGTTGACCCATATGGAAATGTCCTCTACTTTCATGCTGATTCATCTTCT
>renamed_no_ambig_no_gaps_all|OG0088757_Peniocereus_cuixmalensis|2x|5
GAAATGCTGGGTTTGATCCAGCAATGTTCCGGGTTGACCCATATGGAAATGTCCTCTACTTTCATGCTGATTCATCTTCTCCTCTTGCATGGGACATTGATCACTGGTTTCCTTGTTCAA
>renamed_no_ambig_no_gaps_all|OG0088757_Peniocereus_cuixmalensis|3x|5
ATATGGAAATGTCCTCTACTTTCATGCTGATTCATCTTCTCCTCTTGCATGGGACATTGATCACTGGTTTCCTTGTTCAAGAGGAGGATTAACAGTGCCAAGTAATCTGAGGATATTGCA
>renamed_no_ambig_no_gaps_all|OG0088757_Peniocereus_cuixmalensis|6
CCTCTTGCATGGGACATTGATCACTGGTTTCCTTGTTCAAGAGGAGGATTAACAGTGCCAAGTAATCTGAGGATATTGCAGTGGCAAGTGTGCAAAAGGAAGCACAACCAACTGGAATTT
>renamed_no_ambig_no_gaps_all|OG0088757_Peniocereus_cuixmalensis|2x|6
GAGGAGGATTAACAGTGCCAAGTAATCTGAGGATATTGCAGTGGCAAGTGTGCAAAAGGAAGCACAACCAACTGGAATTTTTAGTCCCTTGGTGGGATTTGCAGCTGGGTATCTCCATCA
>renamed_no_ambig_no_gaps_all|OG0088757_Peniocereus_cuixmalensis|3x|6
GTGGCAAGTGTGCAAAAGGAAGCACAACCAACTGGAATTTTTAGTCCCTTGGTGGGATTTGCAGCTGGGTATCTCCATCAGCCAGTTCTTGTCCATGTTTGCTGCTTCAAACTCAGATTT
>renamed_no_ambig_no_gaps_all|OG0088757_Peniocereus_cuixmalensis|7
TTAGTCCCTTGGTGGGATTTGCAGCTGGGTATCTCCATCAGCCAGTTCTTGTCCATGTTTGCTGCTTCAAACTCAGATTTCAGAAAAAGGGCATTTAGACTGTTGTTTTCAGAAGGAGAG
>renamed_no_ambig_no_gaps_all|OG0088757_Peniocereus_cuixmalensis|2x|7
GCCAGTTCTTGTCCATGTTTGCTGCTTCAAACTCAGATTTCAGAAAAAGGGCATTTAGACTGTTGTTTTCAGAAGGAGAGAATGAAGAATTGAATGATGTACAAACTGTGGACTCACATA
>renamed_no_ambig_no_gaps_all|OG0088757_Peniocereus_cuixmalensis|3x|7
CAGAAAAAGGGCATTTAGACTGTTGTTTTCAGAAGGAGAGAATGAAGAATTGAATGATGTACAAACTGTGGACTCACATAACTTCCCTCAGCCTTTCATGGAATCAAAGGATCAGCTAGG
>renamed_no_ambig_no_gaps_all|OG0088757_Peniocereus_cuixmalensis|8
AATGAAGAATTGAATGATGTACAAACTGTGGACTCACATAACTTCCCTCAGCCTTTCATGGAATCAAAGGATCAGCTAGGTCTTGCTCCAGCTGCTGTTGTTCGGACTCGAAGAGAATCC
>renamed_no_ambig_no_gaps_all|OG0088757_Peniocereus_cuixmalensis|2x|8
ACTTCCCTCAGCCTTTCATGGAATCAAAGGATCAGCTAGGTCTTGCTCCAGCTGCTGTTGTTCGGACTCGAAGAGAATCCTTTGGTGCCTCTTCCTTAACTTTGAGATCACTCGACATCA
>renamed_no_ambig_no_gaps_all|OG0088757_Peniocereus_cuixmalensis|3x|8
TCTTGCTCCAGCTGCTGTTGTTCGGACTCGAAGAGAATCCTTTGGTGCCTCTTCCTTAACTTTGAGATCACTCGACATCAATAGGCAACCAAGGCCTACCACACCTACCATAGCTGCTGC
>renamed_no_ambig_no_gaps_all|OG0088757_Peniocereus_cuixmalensis|2x|9
ATAGGCAACCAAGGCCTACCACACCTACCATAGCTGCTGCAAGGAAATTCAAGAATGGCGGGTTGAAGGAAAATGAGGTGCCTGATATGGTTATGAACCCATATCAGGCCATAGTCATGG
>renamed_no_ambig_no_gaps_all|OG0088757_Peniocereus_cuixmalensis|3x|9
AAGGAAATTCAAGAATGGCGGGTTGAAGGAAAATGAGGTGCCTGATATGGTTATGAACCCATATCAGGCCATAGTCATGGCACGAGACTCGTTGAAACAAAGAGAAGAAACTAATAAAAT
>renamed_no_ambig_no_gaps_all|OG0088757_Peniocereus_cuixmalensis|10
CCTGATATGGTTATGAACCCATATCAGGCCATAGTCATGGCACGAGACTCGTTGAAACAAAGAGAAGAAACTAATAAAATGAAGGCAGAAATTCAGAGGTTGGATTATGAAGTGAATGAC
>renamed_no_ambig_no_gaps_all|OG0088757_Peniocereus_cuixmalensis|2x|10
CACGAGACTCGTTGAAACAAAGAGAAGAAACTAATAAAATGAAGGCAGAAATTCAGAGGTTGGATTATGAAGTGAATGACTTAAGGCTGAAGAATGAGGAAGAAAAGCTCACGATTCAGG
>renamed_no_ambig_no_gaps_all|OG0088757_Peniocereus_cuixmalensis|3x|10
GAAGGCAGAAATTCAGAGGTTGGATTATGAAGTGAATGACTTAAGGCTGAAGAATGAGGAAGAAAAGCTCACGATTCAGGAGCTGGAATTAGAGTTGATTAAACGTAGAAGGGGGGCTGA
>renamed_no_ambig_no_gaps_all|OG0088757_Peniocereus_cuixmalensis|11
TTAAGGCTGAAGAATGAGGAAGAAAAGCTCACGATTCAGGAGCTGGAATTAGAGTTGATTAAACGTAGAAGGGGGGCTGAAAAATGTCGTAAGCTAGCTGAGGCTCAATCTTCATATCGA
>renamed_no_ambig_no_gaps_all|OG0088757_Peniocereus_cuixmalensis|2x|11
AGCTGGAATTAGAGTTGATTAAACGTAGAAGGGGGGCTGAAAAATGTCGTAAGCTAGCTGAGGCTCAATCTTCATATCGATTGATGCTTGAGAAGATGATAAGAAATGCCATGCACCAGA
>renamed_no_ambig_no_gaps_all|OG0088757_Peniocereus_cuixmalensis|12
TTGATGCTTGAGAAGATGATAAGAAATGCCATGCACCAGAGTGTTGTTTACAAGGAACAGGTGAGACAAAACCAGGCAGCCACAGAAGCCCTTATGGCTAGACTGGAAGCACAAATGGCA
>renamed_no_ambig_no_gaps_all|OG0088757_Peniocereus_cuixmalensis|2x|12
GTGTTGTTTACAAGGAACAGGTGAGACAAAACCAGGCAGCCACAGAAGCCCTTATGGCTAGACTGGAAGCACAAATGGCAATATGCAAATCTGCTGAGAAAGAGCTCCACAAGAGGTTCA
>renamed_no_ambig_no_gaps_all|OG0088757_Peniocereus_cuixmalensis|3x|12
CACAGAAGCCCTTATGGCTAGACTGGAAGCACAAATGGCAATATGCAAATCTGCTGAGAAAGAGCTCCACAAGAGGTTCAAGCAGAGGGATGAACTCGAGAAACGAACAAGACCTGAGTG
>renamed_no_ambig_no_gaps_all|OG0088757_Peniocereus_cuixmalensis|13
ATATGCAAATCTGCTGAGAAAGAGCTCCACAAGAGGTTCAAGCAGAGGGATGAACTCGAGAAACGAACAAGACCTGAGTGGGAAGCGAGGAAGAGATCGAGGTCAGATGATGATCCTTCA
>renamed_no_ambig_no_gaps_all|OG0088757_Peniocereus_cuixmalensis|2x|13
AGCAGAGGGATGAACTCGAGAAACGAACAAGACCTGAGTGGGAAGCGAGGAAGAGATCGAGGTCAGATGATGATCCTTCATCTGAAGAGAAAGATAACAAAACATTAATCCACTTGCCAA
>renamed_no_ambig_no_gaps_all|OG0088757_Peniocereus_cuixmalensis|3x|13
GGAAGCGAGGAAGAGATCGAGGTCAGATGATGATCCTTCATCTGAAGAGAAAGATAACAAAACATTAATCCACTTGCCAAGAGTAAACACTAAGACACCCCTACACAAAGAACTAAGGGT
>renamed_no_ambig_no_gaps_all|OG0088757_Peniocereus_cuixmalensis|14
TCTGAAGAGAAAGATAACAAAACATTAATCCACTTGCCAAGAGTAAACACTAAGACACCCCTACACAAAGAACTAAGGGTATTTCTTGATGAGGAACACAAGCTCTCCGAAGAAGCCATT
>renamed_no_ambig_no_gaps_all|OG0088757_Peniocereus_cuixmalensis|2x|14
GAGTAAACACTAAGACACCCCTACACAAAGAACTAAGGGTATTTCTTGATGAGGAACACAAGCTCTCCGAAGAAGCCATTTCGTCGATTGAAGGGAGGAAGCGAGCAGGAGAGGAGATGG
>renamed_no_ambig_no_gaps_all|OG0088757_Peniocereus_cuixmalensis|3x|14
ATTTCTTGATGAGGAACACAAGCTCTCCGAAGAAGCCATTTCGTCGATTGAAGGGAGGAAGCGAGCAGGAGAGGAGATGGAAGAAGAAAGACTTGAAGAACCTCTGAGGCTTACTTTGGG
>renamed_no_ambig_no_gaps_all|OG0088757_Peniocereus_cuixmalensis|15
TCGTCGATTGAAGGGAGGAAGCGAGCAGGAGAGGAGATGGAAGAAGAAAGACTTGAAGAACCTCTGAGGCTTACTTTGGGGCCAGAGATAGTTGAGGATACCAACATCAGATTTCCATTT
>renamed_no_ambig_no_gaps_all|OG0088757_Peniocereus_cuixmalensis|2x|15
AAGAAGAAAGACTTGAAGAACCTCTGAGGCTTACTTTGGGGCCAGAGATAGTTGAGGATACCAACATCAGATTTCCATTTGCTCGAGAGGCAGAAGTAGAAGAAGATGAAGAATCAAGAA
>renamed_no_ambig_no_gaps_all|OG0088757_Peniocereus_cuixmalensis|2x|16
AAGAAAGGGGGAAAGGGAACGTGGAGAAATGGCTACATATGCTGCTAGGAGATGCAGAATTATTAGGGGACAATTTAAGTCCTCCTCGTCAACCAGCTAGGGAACCTGAAACTAGCAAAA
>renamed_no_ambig_no_gaps_all|OG0088757_Peniocereus_cuixmalensis|3x|16
GCTGCTAGGAGATGCAGAATTATTAGGGGACAATTTAAGTCCTCCTCGTCAACCAGCTAGGGAACCTGAAACTAGCAAAACAGACGAAATCATCAAGATGCTCAATGAGAAATACCCACA
>renamed_no_ambig_no_gaps_all|OG0088757_Peniocereus_cuixmalensis|17
CCTCCTCGTCAACCAGCTAGGGAACCTGAAACTAGCAAAACAGACGAAATCATCAAGATGCTCAATGAGAAATACCCACAAAAGGAGATGAAAGTTCTGAAACTTGATAATGAAGGGAAG
>renamed_no_ambig_no_gaps_all|OG0088757_Peniocereus_cuixmalensis|2x|17
CAGACGAAATCATCAAGATGCTCAATGAGAAATACCCACAAAAGGAGATGAAAGTTCTGAAACTTGATAATGAAGGGAAGAACAAGGAAGATATTGTCGAGATAGAACCCAAAAAAACCG
>renamed_no_ambig_no_gaps_all|OG0088757_Peniocereus_cuixmalensis|3x|17
AAAGGAGATGAAAGTTCTGAAACTTGATAATGAAGGGAAGAACAAGGAAGATATTGTCGAGATAGAACCCAAAAAAACCGAGGTCAGTGAGCACTCCAAGGAGGTTTGCTTCATCTGAGA
>renamed_no_ambig_no_gaps_all|OG0088757_Peniocereus_cuixmalensis|18
AACAAGGAAGATATTGTCGAGATAGAACCCAAAAAAACCGAGGTCAGTGAGCACTCCAAGGAGGTTTGCTTCATCTGAGACTAATATTGGCAAAGGAGACCAATTGAGGAGAAGCTTTGA
>renamed_no_ambig_no_gaps_all|OG0088757_Peniocereus_cuixmalensis|2x|18
AGGTCAGTGAGCACTCCAAGGAGGTTTGCTTCATCTGAGACTAATATTGGCAAAGGAGACCAATTGAGGAGAAGCTTTGAAAGGGGGAACAAGGATAAGGGTCTCGGCAGAAGTGAGAGT
>renamed_no_ambig_no_gaps_all|OG0088757_Peniocereus_cuixmalensis|3x|18
CTAATATTGGCAAAGGAGACCAATTGAGGAGAAGCTTTGAAAGGGGGAACAAGGATAAGGGTCTCGGCAGAAGTGAGAGTGCAAGGTTACTTAGGCCAATCCCATCTTCTCCATCAATGA
>renamed_no_ambig_no_gaps_all|OG0088757_Peniocereus_cuixmalensis|19
AAGGGGGAACAAGGATAAGGGTCTCGGCAGAAGTGAGAGTGCAAGGTTACTTAGGCCAATCCCATCTTCTCCATCAATGATACTGCATATGAGAAAAGGGGTTGGTTGCATAAGGAAGAA
>renamed_no_ambig_no_gaps_all|OG0088757_Peniocereus_cuixmalensis|2x|19
GCAAGGTTACTTAGGCCAATCCCATCTTCTCCATCAATGATACTGCATATGAGAAAAGGGGTTGGTTGCATAAGGAAGAAGCCTTTGGTTATTGATGATGAAGAAGATGAATATGGAAAT
>renamed_no_ambig_no_gaps_all|OG0088757_Peniocereus_cuixmalensis|3x|19
TACTGCATATGAGAAAAGGGGTTGGTTGCATAAGGAAGAAGCCTTTGGTTATTGATGATGAAGAAGATGAATATGGAAATGAGAATCTTCGTCCTTTGGGTAATAATAACTTCCTCAAAT
>renamed_no_ambig_no_gaps_all|OG0088757_Peniocereus_cuixmalensis|20
GCCTTTGGTTATTGATGATGAAGAAGATGAATATGGAAATGAGAATCTTCGTCCTTTGGGTAATAATAACTTCCTCAAATCATCCAGTAAGTCCATCATGAAGGGTGTGAAGATATAAAA
>renamed_no_ambig_no_gaps_all|OG0088757_Peniocereus_cuixmalensis|2x|20
GAGAATCTTCGTCCTTTGGGTAATAATAACTTCCTCAAATCATCCAGTAAGTCCATCATGAAGGGTGTGAAGATATAAAAATGTGTATATTCTGCTATTTTTGTAACCTCTATGCTTTTT
>renamed_no_ambig_no_gaps_all|OG0088757_Rhipsalis_baccifera|3x|9
AAGGAAATTCAAGAATGGCGGGTTGAAGGAAAATGAGGTGCCTGATATGGTTATGAACCCATACCAGGCTATAGTCATGGCGCGAGACTCTTTGAAACAAAGAGAAGAAACTAATAAAAT
>renamed_no_ambig_no_gaps_all|OG0088757_Rhipsalis_baccifera|10
CCTGATATGGTTATGAACCCATACCAGGCTATAGTCATGGCGCGAGACTCTTTGAAACAAAGAGAAGAAACTAATAAAATGAGGGCAGAAATTCAGAGGTTGGATTATGAAGTGAATGAC
>renamed_no_ambig_no_gaps_all|OG0088757_Rhipsalis_baccifera|2x|10
CGCGAGACTCTTTGAAACAAAGAGAAGAAACTAATAAAATGAGGGCAGAAATTCAGAGGTTGGATTATGAAGTGAATGACTTAAGGCTGAAGAATGAGGAAGAAAAGCTCACGATTCAGG
>renamed_no_ambig_no_gaps_all|OG0088757_Rhipsalis_baccifera|3x|10
GAGGGCAGAAATTCAGAGGTTGGATTATGAAGTGAATGACTTAAGGCTGAAGAATGAGGAAGAAAAGCTCACGATTCAGGAGCTGGAATTAGAGTTGCTTAAACGTAGAAGGGGGGCTGA
>renamed_no_ambig_no_gaps_all|OG0088757_Rhipsalis_baccifera|11
TTAAGGCTGAAGAATGAGGAAGAAAAGCTCACGATTCAGGAGCTGGAATTAGAGTTGCTTAAACGTAGAAGGGGGGCTGAAAAATGTCGTAAGCTAGCTGAGGCTCAATCTTCATATCGA
>renamed_no_ambig_no_gaps_all|OG0088757_Rhipsalis_baccifera|2x|11
AGCTGGAATTAGAGTTGCTTAAACGTAGAAGGGGGGCTGAAAAATGTCGTAAGCTAGCTGAGGCTCAATCTTCATATCGATTGATGCTTGAGAAGATGATTAGAAATGCCATGCACCAGA
>renamed_no_ambig_no_gaps_all|OG0088757_Rhipsalis_baccifera|12
TTGATGCTTGAGAAGATGATTAGAAATGCCATGCACCAGAGTGTTGTTTACAAGGAACAGGTGAGACAAAACCAGGCAGCCACAGAAGCCCTTATGGCAAGACTGGAAGCGCAAATGGCA
>renamed_no_ambig_no_gaps_all|OG0088757_Rhipsalis_baccifera|2x|12
GTGTTGTTTACAAGGAACAGGTGAGACAAAACCAGGCAGCCACAGAAGCCCTTATGGCAAGACTGGAAGCGCAAATGGCAATATGCAAATCTGCTGAGAAAGAGCTCCACAAGAGGTTCA
>renamed_no_ambig_no_gaps_all|OG0088757_Rhipsalis_baccifera|3x|12
CACAGAAGCCCTTATGGCAAGACTGGAAGCGCAAATGGCAATATGCAAATCTGCTGAGAAAGAGCTCCACAAGAGGTTCAAGCAGAGGGATGAACTCGAGAAACGAACAAGACCCGAGTG
>renamed_no_ambig_no_gaps_all|OG0088757_Rhipsalis_baccifera|13
ATATGCAAATCTGCTGAGAAAGAGCTCCACAAGAGGTTCAAGCAGAGGGATGAACTCGAGAAACGAACAAGACCCGAGTGGGAAGCGAGGAAGAGATCGAGGTCAGATGATGATCCTTCA
>renamed_no_ambig_no_gaps_all|OG0088757_Rhipsalis_baccifera|2x|13
AGCAGAGGGATGAACTCGAGAAACGAACAAGACCCGAGTGGGAAGCGAGGAAGAGATCGAGGTCAGATGATGATCCTTCATCTGAAGAGAAAGATAACAAAACATTAATCCACTTGCCAA
>renamed_no_ambig_no_gaps_all|OG0088757_Rhipsalis_baccifera|3x|13
GGAAGCGAGGAAGAGATCGAGGTCAGATGATGATCCTTCATCTGAAGAGAAAGATAACAAAACATTAATCCACTTGCCAAGAATAAACACTAAGACACCCCTACACAAAGAACTAAGGGC
>renamed_no_ambig_no_gaps_all|OG0088757_Rhipsalis_baccifera|14
TCTGAAGAGAAAGATAACAAAACATTAATCCACTTGCCAAGAATAAACACTAAGACACCCCTACACAAAGAACTAAGGGCATTTCTTGATGAGGAACACAAGCTATCCGAAGAAGCCATT
>renamed_no_ambig_no_gaps_all|OG0088757_Rhipsalis_baccifera|2x|14
GAATAAACACTAAGACACCCCTACACAAAGAACTAAGGGCATTTCTTGATGAGGAACACAAGCTATCCGAAGAAGCCATTTCGTCGATTGAAGGGAGGAACCGAGAAGGAGAGGAAATAG
>renamed_no_ambig_no_gaps_all|OG0088757_Rhipsalis_baccifera|3x|14
ATTTCTTGATGAGGAACACAAGCTATCCGAAGAAGCCATTTCGTCGATTGAAGGGAGGAACCGAGAAGGAGAGGAAATAGAAGAAGAAAGACTTGAAGAACCTCTAAGGCTTACTTTAGG
>renamed_no_ambig_no_gaps_all|OG0088757_Rhipsalis_baccifera|15
TCGTCGATTGAAGGGAGGAACCGAGAAGGAGAGGAAATAGAAGAAGAAAGACTTGAAGAACCTCTAAGGCTTACTTTAGGGCCGGAGATAGTTGAGGATACCAACATCAGATTTCCATTT
>renamed_no_ambig_no_gaps_all|OG0088757_Rhipsalis_baccifera|2x|15
AAGAAGAAAGACTTGAAGAACCTCTAAGGCTTACTTTAGGGCCGGAGATAGTTGAGGATACCAACATCAGATTTCCATTTGCTCGAGAGGCAGAAGTAGAAGAAGATGAAGAATCAAGAA
>renamed_no_ambig_no_gaps_all|OG0088757_Rhipsalis_baccifera|3x|16
ACTGCTAGGAGATGCAGAATTAGTAGGAGACAATTTAAGTCCTCCTCATCAACCAGCTAGGGAACTTGAAACTAGCAAAACAGACGAAATCATCAAGATGCTCAATGAGAAATACCCACA
>renamed_no_ambig_no_gaps_all|OG0088757_Rhipsalis_baccifera|17
CCTCCTCATCAACCAGCTAGGGAACTTGAAACTAGCAAAACAGACGAAATCATCAAGATGCTCAATGAGAAATACCCACAAAAGGAGATGAAAGTTCTGAAACTTGAGGATGAAGGGAAG
>renamed_no_ambig_no_gaps_all|OG0088757_Rhipsalis_baccifera|2x|18
AGGTCAGTGAGCACTCCAAGGAGGTTTGCTTCATCTGAGACTAATATTGGCAGGGGAGACCAATTGAGGAGAAGCTTTGAAAGGGGGAACAAGGACAAGGGTCTCGCCAGAAGTGAGAGT
>renamed_no_ambig_no_gaps_all|OG0088757_Rhipsalis_baccifera|3x|18
CTAATATTGGCAGGGGAGACCAATTGAGGAGAAGCTTTGAAAGGGGGAACAAGGACAAGGGTCTCGCCAGAAGTGAGAGTGCAAGGTCACTTCGGCCAATCCCATCTTCTCCATCAATGA
>renamed_no_ambig_no_gaps_all|OG0088757_Rhipsalis_baccifera|19
AAGGGGGAACAAGGACAAGGGTCTCGCCAGAAGTGAGAGTGCAAGGTCACTTCGGCCAATCCCATCTTCTCCATCAATGATACTGCATATGAGAAAAGGGGTTGATTGCATAAGGAAGAA
>renamed_no_ambig_no_gaps_all|OG0088757_Rhipsalis_baccifera|2x|19
GCAAGGTCACTTCGGCCAATCCCATCTTCTCCATCAATGATACTGCATATGAGAAAAGGGGTTGATTGCATAAGGAAGAAGCCTTTGGTTATTGATGATGAAGAAGATGAATATGGAAAT
>renamed_no_ambig_no_gaps_all|OG0088757_Rhipsalis_baccifera|3x|19
TACTGCATATGAGAAAAGGGGTTGATTGCATAAGGAAGAAGCCTTTGGTTATTGATGATGAAGAAGATGAATATGGAAATGAGAATCTTCATTCGTTAGGTAATAATAACTTCCTCAAAT
>renamed_no_ambig_no_gaps_all|OG0088757_Rhipsalis_baccifera|20
GCCTTTGGTTATTGATGATGAAGAAGATGAATATGGAAATGAGAATCTTCATTCGTTAGGTAATAATAACTTCCTCAAATCATCCAGTAAGTCCATCAGGAAGGGTCTGAAGATATAAAA
>renamed_no_ambig_no_gaps_all|OG0088757_Stenocereus_genome|3
GCTTTGATGGCGGTTGCATATGCATTCACCAAAGAAGACATGAGAGTGGATCAAAATCTGGGGTACCCAAGATCATATGCGAAACTTTGCAATGATACGAGTATTAGTCCGTACAGCCAT
>renamed_no_ambig_no_gaps_all|OG0088757_Stenocereus_genome|2x|3
TGAGAGTGGATCAAAATCTGGGGTACCCAAGATCATATGCGAAACTTTGCAATGATACGAGTATTAGTCCGTACAGCCATGGCCCCCCTCTCTGTTTCATTCCATATAGTCTTCCTCCCC
>renamed_no_ambig_no_gaps_all|OG0088757_Stenocereus_genome|2x|5
GAAATGCTGGGTTTGATCCAGCAATGTTCCGGGTTGACCCATATGGAAATGTCCTCTACTTTCATGCTGATTCATCTTCTCCTCTTGCATGGGACATTGATCACTGGTTTCCTTGTTCAA
>renamed_no_ambig_no_gaps_all|OG0088757_Stenocereus_genome|3x|5
ATATGGAAATGTCCTCTACTTTCATGCTGATTCATCTTCTCCTCTTGCATGGGACATTGATCACTGGTTTCCTTGTTCAAGAGGAGGATTAACAGTGCCAAGTAATCTGAGGATATTGCA
>renamed_no_ambig_no_gaps_all|OG0088757_Stenocereus_genome|6
CCTCTTGCATGGGACATTGATCACTGGTTTCCTTGTTCAAGAGGAGGATTAACAGTGCCAAGTAATCTGAGGATATTGCAGTGGCAAGTGTGCAAAAGGAAGCACAACCAAATGGAATTT
>renamed_no_ambig_no_gaps_all|OG0088757_Stenocereus_genome|2x|6
GAGGAGGATTAACAGTGCCAAGTAATCTGAGGATATTGCAGTGGCAAGTGTGCAAAAGGAAGCACAACCAAATGGAATTTTTACTCCCTTGGTGGGATTTGCAGCTGGGTATCTCCACCA
>renamed_no_ambig_no_gaps_all|OG0088757_Stenocereus_genome|3x|6
GTGGCAAGTGTGCAAAAGGAAGCACAACCAAATGGAATTTTTACTCCCTTGGTGGGATTTGCAGCTGGGTATCTCCACCAGCCAGTTCTTGTCCATCTTTGCTGCTTCAAACTCAGACTT
>renamed_no_ambig_no_gaps_all|OG0088757_Stenocereus_genome|7
TTACTCCCTTGGTGGGATTTGCAGCTGGGTATCTCCACCAGCCAGTTCTTGTCCATCTTTGCTGCTTCAAACTCAGACTTCAGAAAAAGGGCATTTAGACTGTTGTTTTCAGAAGGAGAG
>renamed_no_ambig_no_gaps_all|OG0088757_Stenocereus_genome|2x|7
GCCAGTTCTTGTCCATCTTTGCTGCTTCAAACTCAGACTTCAGAAAAAGGGCATTTAGACTGTTGTTTTCAGAAGGAGAGAATGAAGAATTGAATGATCTACAAACTGTAGACTCACATA
>renamed_no_ambig_no_gaps_all|OG0088757_Stenocereus_genome|3x|7
CAGAAAAAGGGCATTTAGACTGTTGTTTTCAGAAGGAGAGAATGAAGAATTGAATGATCTACAAACTGTAGACTCACATAACTTCCCTCAGCCTTTCATGGAATCAAAGGATCAACTAGG
>renamed_no_ambig_no_gaps_all|OG0088757_Stenocereus_genome|8
AATGAAGAATTGAATGATCTACAAACTGTAGACTCACATAACTTCCCTCAGCCTTTCATGGAATCAAAGGATCAACTAGGTCTTGCTCCAGCTGCTGTTGTTCGGACTCGAAAAGAATCC
>renamed_no_ambig_no_gaps_all|OG0088757_Stenocereus_genome|2x|8
ACTTCCCTCAGCCTTTCATGGAATCAAAGGATCAACTAGGTCTTGCTCCAGCTGCTGTTGTTCGGACTCGAAAAGAATCCTTTGGTGCCTCTTCCTTAACTTTGAGATCACTCAACATCA
>renamed_no_ambig_no_gaps_all|OG0088757_Stenocereus_genome|3x|8
TCTTGCTCCAGCTGCTGTTGTTCGGACTCGAAAAGAATCCTTTGGTGCCTCTTCCTTAACTTTGAGATCACTCAACATCAATGGGCAACCAAGGCCTACCACACCTACCATAGCTGCTGC
>renamed_no_ambig_no_gaps_all|OG0088757_Stenocereus_genome|2x|9
ATGGGCAACCAAGGCCTACCACACCTACCATAGCTGCTGCAAGGAAATTCAAGAATGGCGGGTTGAAGGAAAATGAGGTCCCTGATATGGTTACGAACCCATATAAGGCCATAGTCATGG
>renamed_no_ambig_no_gaps_all|OG0088757_Stenocereus_genome|3x|9
AAGGAAATTCAAGAATGGCGGGTTGAAGGAAAATGAGGTCCCTGATATGGTTACGAACCCATATAAGGCCATAGTCATGGCACGAGACTCGTTGAAACAAAGAGAAGAAACTAATAAAAT
>renamed_no_ambig_no_gaps_all|OG0088757_Stenocereus_genome|10
CCTGATATGGTTACGAACCCATATAAGGCCATAGTCATGGCACGAGACTCGTTGAAACAAAGAGAAGAAACTAATAAAATGAAGGCAGAAATTCAGAGGTTGGATTATGAAGTGAATGAC
>renamed_no_ambig_no_gaps_all|OG0088757_Stenocereus_genome|2x|10
CACGAGACTCGTTGAAACAAAGAGAAGAAACTAATAAAATGAAGGCAGAAATTCAGAGGTTGGATTATGAAGTGAATGACTTAAGGCTGAAGAATGAGGAAGAAAAGCTCACGATTCAGG
>renamed_no_ambig_no_gaps_all|OG0088757_Stenocereus_genome|3x|10
GAAGGCAGAAATTCAGAGGTTGGATTATGAAGTGAATGACTTAAGGCTGAAGAATGAGGAAGAAAAGCTCACGATTCAGGAGCTGGAATTAGAGTTGATTAAACGTAGAAGGGGGGCTGA
>renamed_no_ambig_no_gaps_all|OG0088757_Stenocereus_genome|11
TTAAGGCTGAAGAATGAGGAAGAAAAGCTCACGATTCAGGAGCTGGAATTAGAGTTGATTAAACGTAGAAGGGGGGCTGAAAAATGTCGTAAGCTAGCTGAGGCTCAATCTTCATATCGA
>renamed_no_ambig_no_gaps_all|OG0088757_Stenocereus_genome|2x|11
AGCTGGAATTAGAGTTGATTAAACGTAGAAGGGGGGCTGAAAAATGTCGTAAGCTAGCTGAGGCTCAATCTTCATATCGATTGATGCTTGAGAAGATGATAAGAAATGCCATGCACCAGA
>renamed_no_ambig_no_gaps_all|OG0088757_Stenocereus_genome|12
TTGATGCTTGAGAAGATGATAAGAAATGCCATGCACCAGAGTGTTGTTTACAAGGAACAGGTGAGACAAAACAAGGCAGCCACAGAAGCCCTTATGGCAAGACTGGAAGCACAAATGGCA
>renamed_no_ambig_no_gaps_all|OG0088757_Stenocereus_genome|2x|13
AGCAGAGGGATGAACTCGAGAAACAAACAAGACCTGAGTGGGAAGCGAGGAAGAGATCGAGGTCAGATAATGATCCTTCATCTGAAGAGAAAGATAACAAAACATTAATCCACTTGCCAA
>renamed_no_ambig_no_gaps_all|OG0088757_Stenocereus_genome|3x|13
GGAAGCGAGGAAGAGATCGAGGTCAGATAATGATCCTTCATCTGAAGAGAAAGATAACAAAACATTAATCCACTTGCCAAGAGTAAACACTAAGACAACCCTACGCAAAGAACTAAGGGT
>renamed_no_ambig_no_gaps_all|OG0088757_Stenocereus_genome|14
TCTGAAGAGAAAGATAACAAAACATTAATCCACTTGCCAAGAGTAAACACTAAGACAACCCTACGCAAAGAACTAAGGGTATTTCTTGATGAGGAACACAAGCTCTCCGAAGAAGCCATT
>renamed_no_ambig_no_gaps_all|OG0088757_Stenocereus_genome|2x|14
GAGTAAACACTAAGACAACCCTACGCAAAGAACTAAGGGTATTTCTTGATGAGGAACACAAGCTCTCCGAAGAAGCCATTTCGTCGATTGAAGGAAGCAAGCGAGCAGGAGAGGAGGTAG
>renamed_no_ambig_no_gaps_all|OG0088757_Stenocereus_genome|3x|14
ATTTCTTGATGAGGAACACAAGCTCTCCGAAGAAGCCATTTCGTCGATTGAAGGAAGCAAGCGAGCAGGAGAGGAGGTAGAAGAAGAAAGGCTTGAAGAACATCTGAGGCTTACTTTGGG
>renamed_no_ambig_no_gaps_all|OG0088757_Stenocereus_genome|15
TCGTCGATTGAAGGAAGCAAGCGAGCAGGAGAGGAGGTAGAAGAAGAAAGGCTTGAAGAACATCTGAGGCTTACTTTGGGGGCGGAGATAGTTGAGGATACCAACATCAGATTTCCATTT
>renamed_no_ambig_no_gaps_all|OG0088757_Stenocereus_genome|2x|15
AAGAAGAAAGGCTTGAAGAACATCTGAGGCTTACTTTGGGGGCGGAGATAGTTGAGGATACCAACATCAGATTTCCATTTGCTCGAGAGGCAGAAGTAGAAGAAGATGAAGAATCAAGAA
>renamed_no_ambig_no_gaps_all|OG0088757_Stenocereus_genome|2x|16
AAGAGAGGGGGAAAGGGAATGTGGAGAAATGGCTACATGTGCTGCTAGGAGATGCAGAATTAGTAGGGGACAATTTAAGTCCTCCTCGTCAACCAGCTAGGGAACCTGAAACTAGCAAAA
>renamed_no_ambig_no_gaps_all|OG0088757_Stenocereus_genome|3x|16
GCTGCTAGGAGATGCAGAATTAGTAGGGGACAATTTAAGTCCTCCTCGTCAACCAGCTAGGGAACCTGAAACTAGCAAAACAGACGAAATCATCAAGATGCTCAATGAGAAATACACACA
>renamed_no_ambig_no_gaps_all|OG0088757_Stenocereus_genome|17
CCTCCTCGTCAACCAGCTAGGGAACCTGAAACTAGCAAAACAGACGAAATCATCAAGATGCTCAATGAGAAATACACACAAAAGGAGATGAAAGTTCTGAAACTTGATGATGAAGGGAAG
>renamed_no_ambig_no_gaps_all|OG0088757_Stenocereus_genome|2x|18
AGGTCAGTGAGCACTCCAAGGAGGCTTGCTTCATCTGAGACTAATATTGGCAAAGGAGACCAATTGAGGAGAAGCTTTGAAAGGGGGAACAAGGATAAGGTTCTCGCCAGAAGTGAGAGT
>renamed_no_ambig_no_gaps_all|OG0088757_Stenocereus_genome|3x|18
CTAATATTGGCAAAGGAGACCAATTGAGGAGAAGCTTTGAAAGGGGGAACAAGGATAAGGTTCTCGCCAGAAGTGAGAGTGCAAGGTTACTTAGGCCAATCCCATCTTCTCCATCAATGA
>renamed_no_ambig_no_gaps_all|OG0088757_Stenocereus_genome|19
AAGGGGGAACAAGGATAAGGTTCTCGCCAGAAGTGAGAGTGCAAGGTTACTTAGGCCAATCCCATCTTCTCCATCAATGATACTGCATATAAGAAAAGGGGTTGGTTGCATAAGGAAGAA
>renamed_no_ambig_no_gaps_all|OG0088757_Stenocereus_genome|2x|19
GCAAGGTTACTTAGGCCAATCCCATCTTCTCCATCAATGATACTGCATATAAGAAAAGGGGTTGGTTGCATAAGGAAGAAGCCTTTGGTTATTGATGATGAAGAAGATGAATATGGAAAT
>renamed_no_ambig_no_gaps_all|OG0088757_Stenocereus_genome|3x|19
TACTGCATATAAGAAAAGGGGTTGGTTGCATAAGGAAGAAGCCTTTGGTTATTGATGATGAAGAAGATGAATATGGAAATGAGAATCTTCGTCCTTTGGGTAATAATAACTTCCTCAAAT
>renamed_no_ambig_no_gaps_all|OG0088757_Stenocereus_genome|20
GCCTTTGGTTATTGATGATGAAGAAGATGAATATGGAAATGAGAATCTTCGTCCTTTGGGTAATAATAACTTCCTCAAATCATCCAGTGAGTCCATCATGAAGGATGTGAAGATATAAAA
>renamed_no_ambig_no_gaps_all|OG0088757_Stenocereus_genome|2x|20
GAGAATCTTCGTCCTTTGGGTAATAATAACTTCCTCAAATCATCCAGTGAGTCCATCATGAAGGATGTGAAGATATAAAAATGTGTATATTCTGCTATTTTTGTAACCTCTATGTTTTTT
>renamed_no_ambig_no_gaps_all|OG0088757_Stenocereus_genome|2x|21
CTGTTGTTTTGTATTCAAATATTTATTCTTTATTTCTAGATTGGTTGATGTTCATTTGAAGCTGTGGCATTGTGTGTGGGTGTTGTCTTGATTCGTGTTTCAAAGTTATATACAAATAAC
>renamed_no_ambig_no_gaps_all|OG0088757_Stenocereus_genome|3x|21
TTGGTTGATGTTCATTTGAAGCTGTGGCATTGTGTGTGGGTGTTGTCTTGATTCGTGTTTCAAAGTTATATACAAATAACAGCTTGTTGTTAATAAACAGATACATCCATGGAGTTTCTT
>renamed_no_ambig_no_gaps_all|OG0088757_Stenocereus_genome|22
TGTTGTCTTGATTCGTGTTTCAAAGTTATATACAAATAACAGCTTGTTGTTAATAAACAGATACATCCATGGAGTTTCTTCCTTTGATGTGAATTTAATTACGTTTTGGATTTGTGTTCT
>renamed_no_ambig_no_gaps_all|OG0088793_Lophocereus_genome|3x|9
AAGGTAGACCAAGACGTGGAAGGAGGAGCAATCGGTTTAAACACTCACAGAGGTCGAGTTTGGGAAGGAGCGCCCAAAGAAACATGTCGATCAAGTTCAAGAAACCGAAGCTAAGGTCGA
>renamed_no_ambig_no_gaps_all|OG0088793_Lophocereus_genome|10
ACACTCACAGAGGTCGAGTTTGGGAAGGAGCGCCCAAAGAAACATGTCGATCAAGTTCAAGAAACCGAAGCTAAGGTCGAGTTTGGGAAGGAGCACCCAAAGAAACATGTCGATCAAGTT
>renamed_no_ambig_no_gaps_all|OG0088793_Stenocereus_genome|2x|2
AAGGAGGAAGAGGAGGAAAGAGAGACGAAGAAGGATCGCAAATGTTGAAGCAGGTCAAAGAATGGAGCAACTGGACTTTGAAGAAGGCTAAGGTCGTCGTTCACTGGGGATTCATTCCCA
>renamed_no_ambig_no_gaps_all|OG0088793_Hylocereus_polyrhizus|2x|1
AAATGTAAGAAATCGAAACCCTAAGTTTCCAATTGACAATACCTAGCAGACTGCTATATCCATATTCGATCATACCATACCAGAGATTGCAATTCCGATGGATTACATATCGACGAATAT
>renamed_no_ambig_no_gaps_all|OG0088793_Hylocereus_polyrhizus|3x|1
ACCTAGCAGACTGCTATATCCATATTCGATCATACCATACCAGAGATTGCAATTCCGATGGATTACATATCGACGAATATTGAGAACACGCAGTAGAGTAAAAGATCAAACCAGATCAGA
>renamed_no_ambig_no_gaps_all|OG0088793_Hylocereus_polyrhizus|2
CAGAGATTGCAATTCCGATGGATTACATATCGACGAATATTGAGAACACGCAGTAGAGTAAAAGATCAAACCAGATCAGAAAGGAGATAGAAGCTGAGAGAGAGTAGGCTTAGGCTCGGA
>renamed_no_ambig_no_gaps_all|OG0088793_Hylocereus_polyrhizus|2x|2
TGAGAACACGCAGTAGAGTAAAAGATCAAACCAGATCAGAAAGGAGATAGAAGCTGAGAGAGAGTAGGCTTAGGCTCGGAATTCATGCCAATGACGATGACCATAGGAATGAATCCCCAG
>renamed_no_ambig_no_gaps_all|OG0088793_Hylocereus_polyrhizus|3x|10
GCTAGTCAAGGCATTCCAAAAGGCCTACTACGACCGCTATGGTGGTGGTGCCAATGAGCTAGCCGTTGGGTACAGCACCGGCACCGGCTTGGCGGCGGAGATCATTGGCACCTTTGTGCT
>renamed_no_ambig_no_gaps_all|OG0088793_Hylocereus_polyrhizus|11
GGTGGTGGTGCCAATGAGCTAGCCGTTGGGTACAGCACCGGCACCGGCTTGGCGGCGGAGATCATTGGCACCTTTGTGCTTGTCTACACTGTCTTCTCTGCCACTGACCCTAAGCGTAGT
>renamed_no_ambig_no_gaps_all|OG0088793_Hylocereus_polyrhizus|2x|11
GCACCGGCTTGGCGGCGGAGATCATTGGCACCTTTGTGCTTGTCTACACTGTCTTCTCTGCCACTGACCCTAAGCGTAGTGCTAGGGACTCCCATGTTCCTGTATTGGCACCCCTTCCAA
>renamed_no_ambig_no_gaps_all|OG0088793_Hylocereus_polyrhizus|12
GCTAGGGACTCCCATGTTCCTGTATTGGCACCCCTTCCAATCGGATTCGCAGTGTTCATGGTTCACCTTGCCACAATCCCCATCACTGGCACCGGTATCAACCCTGCTCGTAGTCTTGGA
>renamed_no_ambig_no_gaps_all|OG0088793_Hylocereus_polyrhizus|2x|12
TCGGATTCGCAGTGTTCATGGTTCACCTTGCCACAATCCCCATCACTGGCACCGGTATCAACCCTGCTCGTAGTCTTGGAGCTGCCGTCATCTACAATAACCACAAAGCCTGGAGTGACC
>renamed_no_ambig_no_gaps_all|OG0088810_Carnegia_gigantea_genome|4
CCACCAACAAGACCCAACCTCACTGGACTCAGGTGAGCAGGAATCGGTGTACCTGGCCCTCGAATCTGTCAATTCGGACATCCCATGGCGTACTCTCTTCCCCGACGACCTCTGCGTCTC
>renamed_no_ambig_no_gaps_all|OG0088810_Carnegia_gigantea_genome|3x|4
TCCCATGGCGTACTCTCTTCCCCGACGACCTCTGCGTCTCCGCCCCTCACGGCGTCGTTTGCGGCTACTTCCGCTCGTCCACAAACGACACCGTTTTGGTCCCCCATATCATCGAGATGA
>renamed_no_ambig_no_gaps_all|OG0088810_Carnegia_gigantea_genome|5
CGCCCCTCACGGCGTCGTTTGCGGCTACTTCCGCTCGTCCACAAACGACACCGTTTTGGTCCCCCATATCATCGAGATGAATTTCGGTTACGTTTCGGATTCATCCCAAAACTCGCCGTG
>renamed_no_ambig_no_gaps_all|OG0088810_Carnegia_gigantea_genome|2x|5
ACAAACGACACCGTTTTGGTCCCCCATATCATCGAGATGAATTTCGGTTACGTTTCGGATTCATCCCAAAACTCGCCGTGCTCGCCCGAATCCGAATTCCCTTTCTCTCTCTTCTCTCTT
>renamed_no_ambig_no_gaps_all|OG0088810_Carnegia_gigantea_genome|3x|5
ATTTCGGTTACGTTTCGGATTCATCCCAAAACTCGCCGTGCTCGCCCGAATCCGAATTCCCTTTCTCTCTCTTCTCTCTTCCTCACATCCGCAAACTCTTCTTCTACCGCTGCTTCACTC
>renamed_no_ambig_no_gaps_all|OG0088810_Carnegia_gigantea_genome|2x|7
GAGAACCCCTCGCTCTCCGGATCACTCAGTGGCTCAATAGGTAATTTTACCTCTCTTAGGAGGCTGATCCTGACCGGGACCAACGTCTCTGGAGGGATTGCTGATGAAATTACCAAACTG
>renamed_no_ambig_no_gaps_all|OG0088810_Carnegia_gigantea_genome|3x|7
GTAATTTTACCTCTCTTAGGAGGCTGATCCTGACCGGGACCAACGTCTCTGGAGGGATTGCTGATGAAATTACCAAACTGTCCTCGCTTGAGCAGCTTACAATTTCTGGGAACCCCTACT
>renamed_no_ambig_no_gaps_all|OG0088810_Carnegia_gigantea_genome|8
CAACGTCTCTGGAGGGATTGCTGATGAAATTACCAAACTGTCCTCGCTTGAGCAGCTTACAATTTCTGGGAACCCCTACTTGGGTGGCGGTGAAGGCAATGGGGTGCCTCTAAATGTGGG
>renamed_no_ambig_no_gaps_all|OG0088810_Carnegia_gigantea_genome|2x|8
TCCTCGCTTGAGCAGCTTACAATTTCTGGGAACCCCTACTTGGGTGGCGGTGAAGGCAATGGGGTGCCTCTAAATGTGGGTTTATTGGGGAAGTTAAGGGTTCTTGATTTGAGCAACAAT
>renamed_no_ambig_no_gaps_all|OG0088810_Carnegia_gigantea_genome|3x|8
TGGGTGGCGGTGAAGGCAATGGGGTGCCTCTAAATGTGGGTTTATTGGGGAAGTTAAGGGTTCTTGATTTGAGCAACAATGGCTTGAAGGGCACGGTCCCAAAATCTTTAGGGCAATTGA
>renamed_no_ambig_no_gaps_all|OG0088810_Carnegia_gigantea_genome|9
TTTATTGGGGAAGTTAAGGGTTCTTGATTTGAGCAACAATGGCTTGAAGGGCACGGTCCCAAAATCTTTAGGGCAATTGAAATCACTGATCAAGCTTGATTTGAGCATAAACCGGTTTTC
>renamed_no_ambig_no_gaps_all|OG0088810_Carnegia_gigantea_genome|2x|9
GGCTTGAAGGGCACGGTCCCAAAATCTTTAGGGCAATTGAAATCACTGATCAAGCTTGATTTGAGCATAAACCGGTTTTCCGGCGAAATTCCGGCGAGCTTGAAGGGGTTACAGAGCCTT
>renamed_no_ambig_no_gaps_all|OG0088810_Carnegia_gigantea_genome|3x|9
AATCACTGATCAAGCTTGATTTGAGCATAAACCGGTTTTCCGGCGAAATTCCGGCGAGCTTGAAGGGGTTACAGAGCCTTCAGTTCCTTGATTTGAGCTACAACAGATTTGGGAATTTTG
>renamed_no_ambig_no_gaps_all|OG0088810_Carnegia_gigantea_genome|10
CGGCGAAATTCCGGCGAGCTTGAAGGGGTTACAGAGCCTTCAGTTCCTTGATTTGAGCTACAACAGATTTGGGAATTTTGGGGTGCCCTTGTTTTTGGGGTCTATGACCTCCCTAAGGGA
>renamed_no_ambig_no_gaps_all|OG0088810_Carnegia_gigantea_genome|2x|10
CAGTTCCTTGATTTGAGCTACAACAGATTTGGGAATTTTGGGGTGCCCTTGTTTTTGGGGTCTATGACCTCCCTAAGGGAACTCTACTTGAGCGGGAACCCCCTGGGAGGGACAATCCCG
>renamed_no_ambig_no_gaps_all|OG0088810_Carnegia_gigantea_genome|3x|10
GGGTGCCCTTGTTTTTGGGGTCTATGACCTCCCTAAGGGAACTCTACTTGAGCGGGAACCCCCTGGGAGGGACAATCCCGGAAATATGGGAGAACCTCGGGGGCCTTTTAGGAATTGGGC
>renamed_no_ambig_no_gaps_all|OG0088810_Carnegia_gigantea_genome|11
ACTCTACTTGAGCGGGAACCCCCTGGGAGGGACAATCCCGGAAATATGGGAGAACCTCGGGGGCCTTTTAGGAATTGGGCTTTCTGGGGTTGAGCTTGTTGGACATATCCCAGCTTCTAT
>renamed_no_ambig_no_gaps_all|OG0088810_Carnegia_gigantea_genome|2x|11
GAAATATGGGAGAACCTCGGGGGCCTTTTAGGAATTGGGCTTTCTGGGGTTGAGCTTGTTGGACATATCCCAGCTTCTATGGGGGTATTTTTGAGAGACCTGAGCTATATTTGGCTGGAC
>renamed_no_ambig_no_gaps_all|OG0088810_Carnegia_gigantea_genome|3x|11
TTTCTGGGGTTGAGCTTGTTGGACATATCCCAGCTTCTATGGGGGTATTTTTGAGAGACCTGAGCTATATTTGGCTGGACAACAACAAGCTGGATGGAGAAGTGCCTGAAGAATTTGGGT
>renamed_no_ambig_no_gaps_all|OG0088810_Carnegia_gigantea_genome|12
GGGGGTATTTTTGAGAGACCTGAGCTATATTTGGCTGGACAACAACAAGCTGGATGGAGAAGTGCCTGAAGAATTTGGGTTGTTGCAGAATGTGTATGAGATGAATTTCCAAAATAACCA
>renamed_no_ambig_no_gaps_all|OG0088810_Carnegia_gigantea_genome|2x|12
AACAACAAGCTGGATGGAGAAGTGCCTGAAGAATTTGGGTTGTTGCAGAATGTGTATGAGATGAATTTCCAAAATAACCAGCTAAGTGGTGGAATCCCCTTTTCTGCCCAGTTTGTTGCC
>renamed_no_ambig_no_gaps_all|OG0088810_Carnegia_gigantea_genome|3x|12
TGTTGCAGAATGTGTATGAGATGAATTTCCAAAATAACCAGCTAAGTGGTGGAATCCCCTTTTCTGCCCAGTTTGTTGCCAAGCTTGGAATGAAGCTAAAATTGGAAGGTAACCCAAGTC
>renamed_no_ambig_no_gaps_all|OG0088810_Carnegia_gigantea_genome|13
GCTAAGTGGTGGAATCCCCTTTTCTGCCCAGTTTGTTGCCAAGCTTGGAATGAAGCTAAAATTGGAAGGTAACCCAAGTCTCTGTGTTGACAAAAGCATCAAGAAGTCTCTTCAAAACAA
>renamed_no_ambig_no_gaps_all|OG0088810_Carnegia_gigantea_genome|2x|13
AAGCTTGGAATGAAGCTAAAATTGGAAGGTAACCCAAGTCTCTGTGTTGACAAAAGCATCAAGAAGTCTCTTCAAAACAAGGGTAGTTTGGGTAATTTGAAAGCTTGCAATGGAACCCAA
>renamed_no_ambig_no_gaps_all|OG0088810_Carnegia_gigantea_genome|3x|13
TCTGTGTTGACAAAAGCATCAAGAAGTCTCTTCAAAACAAGGGTAGTTTGGGTAATTTGAAAGCTTGCAATGGAACCCAAGTTCACACTATTGCCCAGTTCAATGGTAGTCCCTCTCTCC
>renamed_no_ambig_no_gaps_all|OG0088810_Echinopsis_aurea|4
CCACCAACAAGACCTACCTTCACTCGACTCGGGTGAGCAGGAATCGGTCTACCTCGCCCTCGAATCTGTCAACTCGGACATCCCATGGCGCACTCTCTTTCCCGACGACCTCTGCCTCTC
>renamed_no_ambig_no_gaps_all|OG0088810_Echinopsis_aurea|3x|4
TCCCATGGCGCACTCTCTTTCCCGACGACCTCTGCCTCTCCGCTCCACACGGCGTCGTTTGCGGCTACTTCCGCTCCTCCACAAACGACACCGTTTTGGTCCCCCACATCATCGAGATGA
>renamed_no_ambig_no_gaps_all|OG0088810_Echinopsis_aurea|5
CGCTCCACACGGCGTCGTTTGCGGCTACTTCCGCTCCTCCACAAACGACACCGTTTTGGTCCCCCACATCATCGAGATGAATTTCGGGTACGTCTCGGATTCATCCCAAAACCCGCCTTG
>renamed_no_ambig_no_gaps_all|OG0088810_Echinopsis_aurea|2x|5
ACAAACGACACCGTTTTGGTCCCCCACATCATCGAGATGAATTTCGGGTACGTCTCGGATTCATCCCAAAACCCGCCTTGCTCGCTCGAATCCGAATTCCCTTTCTCTCTCTTCTCTCTT
>renamed_no_ambig_no_gaps_all|OG0088810_Echinopsis_aurea|3x|5
ATTTCGGGTACGTCTCGGATTCATCCCAAAACCCGCCTTGCTCGCTCGAATCCGAATTCCCTTTCTCTCTCTTCTCTCTTCCTCACCTCCGCAAACTCTTCTTCTACCGCTGCTTCACTC
>renamed_no_ambig_no_gaps_all|OG0088810_Echinopsis_aurea|2x|7
GAGAACCCGTCACTCTCCGGATCACTCCGTGCCTCAATAGGTAATTTCACCTCTCTGCGGAGGCTGATCCTGACCGGGAGCAACGTCTCTGGAGGGATTCCTGATGAAATTACCAAACTG
>renamed_no_ambig_no_gaps_all|OG0088810_Echinopsis_aurea|3x|7
GTAATTTCACCTCTCTGCGGAGGCTGATCCTGACCGGGAGCAACGTCTCTGGAGGGATTCCTGATGAAATTACCAAACTGTCCTCGCTTGAGCAGCTCACAATTTCTGGGAACCCCTACT
>renamed_no_ambig_no_gaps_all|OG0088810_Echinopsis_aurea|8
CAACGTCTCTGGAGGGATTCCTGATGAAATTACCAAACTGTCCTCGCTTGAGCAGCTCACAATTTCTGGGAACCCCTACTTGGGTGGTGGTGAAGGCAATGGGGTGCCTCTAAATGTGGG
>renamed_no_ambig_no_gaps_all|OG0088810_Echinopsis_aurea|2x|8
TCCTCGCTTGAGCAGCTCACAATTTCTGGGAACCCCTACTTGGGTGGTGGTGAAGGCAATGGGGTGCCTCTAAATGTGGGTATGTTGGGGAAGTTAAGGATTCTTGATTTGAGCAACAAT
>renamed_no_ambig_no_gaps_all|OG0088810_Echinopsis_aurea|3x|8
TGGGTGGTGGTGAAGGCAATGGGGTGCCTCTAAATGTGGGTATGTTGGGGAAGTTAAGGATTCTTGATTTGAGCAACAATGGCTTGGAGGGCACTGTCCCAAAATCTTTAGGGCAGTTGA
>renamed_no_ambig_no_gaps_all|OG0088810_Echinopsis_aurea|9
TATGTTGGGGAAGTTAAGGATTCTTGATTTGAGCAACAATGGCTTGGAGGGCACTGTCCCAAAATCTTTAGGGCAGTTGAAATCTCTGATCAAGCTTGATTTGAGCATAAACCGCTTTTC
>renamed_no_ambig_no_gaps_all|OG0088810_Echinopsis_aurea|2x|9
GGCTTGGAGGGCACTGTCCCAAAATCTTTAGGGCAGTTGAAATCTCTGATCAAGCTTGATTTGAGCATAAACCGCTTTTCCGGCGAAATTCCGGCGAGCTTGAAGGGGTTACAGAGCCTT
>renamed_no_ambig_no_gaps_all|OG0088810_Echinopsis_aurea|3x|9
AATCTCTGATCAAGCTTGATTTGAGCATAAACCGCTTTTCCGGCGAAATTCCGGCGAGCTTGAAGGGGTTACAGAGCCTTCAGTTCATTGATTTGAGTTACAACAGATTTGGGAATTTTG
>renamed_no_ambig_no_gaps_all|OG0088810_Echinopsis_aurea|10
CGGCGAAATTCCGGCGAGCTTGAAGGGGTTACAGAGCCTTCAGTTCATTGATTTGAGTTACAACAGATTTGGGAATTTTGGGGTGCCCTTGTTTTTGGGGTCCATGACCACCCTGAGGGA
>renamed_no_ambig_no_gaps_all|OG0088810_Echinopsis_aurea|2x|10
CAGTTCATTGATTTGAGTTACAACAGATTTGGGAATTTTGGGGTGCCCTTGTTTTTGGGGTCCATGACCACCCTGAGGGAATTCTACTTGAGCGGGAACCCCCTCGGAGGGACAATACCG
>renamed_no_ambig_no_gaps_all|OG0088810_Echinopsis_aurea|3x|10
GGGTGCCCTTGTTTTTGGGGTCCATGACCACCCTGAGGGAATTCTACTTGAGCGGGAACCCCCTCGGAGGGACAATACCGGAAATATGGGAGAGCCTTGGGGGCCTTTTGGGAATTGGGC
>renamed_no_ambig_no_gaps_all|OG0088810_Echinopsis_aurea|2x|11
GAAATATGGGAGAGCCTTGGGGGCCTTTTGGGAATTGGGCTTTCTGGGGTTGGACTTGTTGGACATATCCCAGCTTCTATGGGGGTATTTTTGAGAAACCTGAGCTATATTTGGCTGGAC
>renamed_no_ambig_no_gaps_all|OG0088810_Echinopsis_aurea|3x|11
TTTCTGGGGTTGGACTTGTTGGACATATCCCAGCTTCTATGGGGGTATTTTTGAGAAACCTGAGCTATATTTGGCTGGACAACAACAAGCTGGATGGAGAAGTGCCTGAAGAATTTGGAT
>renamed_no_ambig_no_gaps_all|OG0088810_Echinopsis_aurea|12
GGGGGTATTTTTGAGAAACCTGAGCTATATTTGGCTGGACAACAACAAGCTGGATGGAGAAGTGCCTGAAGAATTTGGATTGTTGCAGAATGTGTGTGAGATGAATTTCCAAAATAACCA
>renamed_no_ambig_no_gaps_all|OG0088810_Echinopsis_aurea|2x|12
AACAACAAGCTGGATGGAGAAGTGCCTGAAGAATTTGGATTGTTGCAGAATGTGTGTGAGATGAATTTCCAAAATAACCAGTTAAGTGGTGGAATTCCCTTTTCTGCCCAGTTTGTTGCC
>renamed_no_ambig_no_gaps_all|OG0088810_Echinopsis_aurea|3x|12
TGTTGCAGAATGTGTGTGAGATGAATTTCCAAAATAACCAGTTAAGTGGTGGAATTCCCTTTTCTGCCCAGTTTGTTGCCAAGCTGGGAATGAAGCTCAAATTGGAAGGTAACCCAAGTC
>renamed_no_ambig_no_gaps_all|OG0088810_Echinopsis_aurea|13
GTTAAGTGGTGGAATTCCCTTTTCTGCCCAGTTTGTTGCCAAGCTGGGAATGAAGCTCAAATTGGAAGGTAACCCAAGTCTCTGCGTTGACAAAAGCATCAAGAAGTCTCTTCAAAACAA
>renamed_no_ambig_no_gaps_all|OG0088810_Echinopsis_aurea|2x|13
AAGCTGGGAATGAAGCTCAAATTGGAAGGTAACCCAAGTCTCTGCGTTGACAAAAGCATCAAGAAGTCTCTTCAAAACAAGGGTAGTTTGGGTAATTTGAAAGCTTGCAATGGAACTCAA
>renamed_no_ambig_no_gaps_all|OG0088810_Echinopsis_aurea|3x|13
TCTGCGTTGACAAAAGCATCAAGAAGTCTCTTCAAAACAAGGGTAGTTTGGGTAATTTGAAAGCTTGCAATGGAACTCAAGTTCACACTATTGCCCTCTTCAATGGTAGTGTCTCTCTTC
>renamed_no_ambig_no_gaps_all|OG0088810_Echinopsis_aurea|3x|17
CCATGACATTAACATGTTACAAAAAGTGCATGCAGTAACTATGAAAATGGATTCCTGAATATTGCAAGAGTTTTTTTGGTACTGCACGCTTGTGGATTCGGTTACTCGGAACTTTTTATT
>renamed_no_ambig_no_gaps_all|OG0088810_Echinopsis_aurea|3x|20
GAATTACTCTACTTTTATTGGTGTTCAAAGTTGATGATTTTTATGGCTTGCAAGAGGGAACTTTGGGGTGATTTGACTGGGAGAGTATGTGCCTTAAAAATGAAGCAATATGGAACAGGA
>renamed_no_ambig_no_gaps_all|OG0088810_Echinopsis_aurea|21
TTATGGCTTGCAAGAGGGAACTTTGGGGTGATTTGACTGGGAGAGTATGTGCCTTAAAAATGAAGCAATATGGAACAGGAACAGCTCATTTATGTCCCTTCAGGCCTCAAGTTTGGGAGG
>renamed_no_ambig_no_gaps_all|OG0088810_Echinopsis_aurea|2x|21
GAGAGTATGTGCCTTAAAAATGAAGCAATATGGAACAGGAACAGCTCATTTATGTCCCTTCAGGCCTCAAGTTTGGGAGGCTAATTGATGTATGTAGTGGGTAGTGTTACTCAAGGTAAT
>renamed_no_ambig_no_gaps_all|OG0088810_Ferocactus_latispinus|2x|4
GAATCGGTTTACCTCGCTCTCGAATCTGTCAACTCAGACATCCCATGGCGCACTCTCTTCCCCGACGACCTGTGCATCTCCGCCCCACACGGCGTCGTTTGCGGCTACTTCCGCTCCTCC
>renamed_no_ambig_no_gaps_all|OG0088810_Ferocactus_latispinus|5
CGCCCCACACGGCGTCGTTTGCGGCTACTTCCGCTCCTCCACGAACGACACCGTTTTGGTCCCTCGTATCATCGAGATGAACTTCGGGTACGTCTCGGATTCATCCCAAAACCCGCCGTG
>renamed_no_ambig_no_gaps_all|OG0088810_Ferocactus_latispinus|2x|5
ACGAACGACACCGTTTTGGTCCCTCGTATCATCGAGATGAACTTCGGGTACGTCTCGGATTCATCCCAAAACCCGCCGTGCTCGCCCGAATCCGAATTCCCTTTCTCTCTCTTCTCTCTT
>renamed_no_ambig_no_gaps_all|OG0088810_Ferocactus_latispinus|3x|5
ACTTCGGGTACGTCTCGGATTCATCCCAAAACCCGCCGTGCTCGCCCGAATCCGAATTCCCTTTCTCTCTCTTCTCTCTTCCTCACCTCCGCAAACTCTTCTTCTACCGCTGTTTCACGC
>renamed_no_ambig_no_gaps_all|OG0088810_Ferocactus_latispinus|6
CTCGCCCGAATCCGAATTCCCTTTCTCTCTCTTCTCTCTTCCTCACCTCCGCAAACTCTTCTTCTACCGCTGTTTCACGCACCGCCCCGTTTCGTTCCCCCTTCTCAACGAAACGACGCT
>renamed_no_ambig_no_gaps_all|OG0088810_Ferocactus_latispinus|2x|6
CCTCACCTCCGCAAACTCTTCTTCTACCGCTGTTTCACGCACCGCCCCGTTTCGTTCCCCCTTCTCAACGAAACGACGCTTTTCGGGTTCGGGTTGGAGCTCGAGGAGCTAGTTTTCATG
>renamed_no_ambig_no_gaps_all|OG0088810_Ferocactus_latispinus|3x|6
ACCGCCCCGTTTCGTTCCCCCTTCTCAACGAAACGACGCTTTTCGGGTTCGGGTTGGAGCTCGAGGAGCTAGTTTTCATGGAGAACCCTTCACTCTCCGGATCACTCAGTGGCACAATCG
>renamed_no_ambig_no_gaps_all|OG0088810_Ferocactus_latispinus|7
TTTCGGGTTCGGGTTGGAGCTCGAGGAGCTAGTTTTCATGGAGAACCCTTCACTCTCCGGATCACTCAGTGGCACAATCGGTAATCTCACCTCTCTTCGGAGGCTGATCCTGACCGGGAG
>renamed_no_ambig_no_gaps_all|OG0088810_Ferocactus_latispinus|2x|8
TCCTCGCTTGAGCAGCTAACGATTTCTGGGAACCCCTACTTGGGTCGTGGTGAAGGCATTGGGGTGCCTCCAAATGTGGGTATGTTGGGGAAGTTAAGGGTTCTTGATTTGAGCAACAAT
>renamed_no_ambig_no_gaps_all|OG0088810_Ferocactus_latispinus|3x|8
TGGGTCGTGGTGAAGGCATTGGGGTGCCTCCAAATGTGGGTATGTTGGGGAAGTTAAGGGTTCTTGATTTGAGCAACAATGACTTGGAGGGCACTGTCCCAAAATCTTTAGGGCAGTTGA
>renamed_no_ambig_no_gaps_all|OG0088810_Ferocactus_latispinus|9
TATGTTGGGGAAGTTAAGGGTTCTTGATTTGAGCAACAATGACTTGGAGGGCACTGTCCCAAAATCTTTAGGGCAGTTGAAATCTCTGATCAAGCTTGATTTGAGCATAAATCGGTTTTC
>renamed_no_ambig_no_gaps_all|OG0088810_Ferocactus_latispinus|2x|9
GACTTGGAGGGCACTGTCCCAAAATCTTTAGGGCAGTTGAAATCTCTGATCAAGCTTGATTTGAGCATAAATCGGTTTTCCGGCGAGATTCCGCCGAGCTTGAGGGGGTTACAGAGCCTT
>renamed_no_ambig_no_gaps_all|OG0088810_Ferocactus_latispinus|3x|9
AATCTCTGATCAAGCTTGATTTGAGCATAAATCGGTTTTCCGGCGAGATTCCGCCGAGCTTGAGGGGGTTACAGAGCCTTCAGTTCCTTGATTTGAGCTACAACAAATTTGGGAATTTTG
>renamed_no_ambig_no_gaps_all|OG0088810_Ferocactus_latispinus|10
CGGCGAGATTCCGCCGAGCTTGAGGGGGTTACAGAGCCTTCAGTTCCTTGATTTGAGCTACAACAAATTTGGGAATTTTGGGGTGCCCTTGTTTTTGGGGTCCATGACCTCCCTAAGGGA
>renamed_no_ambig_no_gaps_all|OG0088810_Ferocactus_latispinus|2x|10
CAGTTCCTTGATTTGAGCTACAACAAATTTGGGAATTTTGGGGTGCCCTTGTTTTTGGGGTCCATGACCTCCCTAAGGGAGCTCTACTTGAGCGGGAACCCCCTCGGAGGGACAATCCCG
>renamed_no_ambig_no_gaps_all|OG0088810_Ferocactus_latispinus|3x|10
GGGTGCCCTTGTTTTTGGGGTCCATGACCTCCCTAAGGGAGCTCTACTTGAGCGGGAACCCCCTCGGAGGGACAATCCCGGAAATATGGGAGAACCTTGGGGGCCTTTTGGGAATTGGGC
>renamed_no_ambig_no_gaps_all|OG0088810_Ferocactus_latispinus|11
GCTCTACTTGAGCGGGAACCCCCTCGGAGGGACAATCCCGGAAATATGGGAGAACCTTGGGGGCCTTTTGGGAATTGGGCTTTCGGGGGTAGGGCTTGTTGGGCATATCCCAGCTTCTAT
>renamed_no_ambig_no_gaps_all|OG0088810_Ferocactus_latispinus|3x|12
TGTTGCAGAATGCCTATGAGATGAATTTCCAAAATAACCTGCTAAGTGGTGGAATTCCCTTTTCTGCGCAGTTTGTTGCCAAGCTTGGAATGAAGCTCAAATTGGAAGGTAACCCAAGTC
>renamed_no_ambig_no_gaps_all|OG0088810_Ferocactus_latispinus|13
GCTAAGTGGTGGAATTCCCTTTTCTGCGCAGTTTGTTGCCAAGCTTGGAATGAAGCTCAAATTGGAAGGTAACCCAAGTCTGTGTGTTGACATAAGCATCAAGAAGTCTCTTCAAAGCAA
>renamed_no_ambig_no_gaps_all|OG0088810_Ferocactus_latispinus|2x|13
AAGCTTGGAATGAAGCTCAAATTGGAAGGTAACCCAAGTCTGTGTGTTGACATAAGCATCAAGAAGTCTCTTCAAAGCAAGGGTAGTTTGGGTAATTTGAAAGCTTGCAATGGAACCCAA
>renamed_no_ambig_no_gaps_all|OG0088810_Ferocactus_latispinus|3x|13
TGTGTGTTGACATAAGCATCAAGAAGTCTCTTCAAAGCAAGGGTAGTTTGGGTAATTTGAAAGCTTGCAATGGAACCCAAGTTCACACTGTTGCCCTCTTCAATGGAAGTCTCTCTCTCC
>renamed_no_ambig_no_gaps_all|OG0088810_Lophocereus_genome|4
CCACCAACAAGACCCAACCTCACTGGACTCAGGTGAGCAGGAATCGGTGTACCTCGCCCTCGAATCTGTCAACTCGGACATCCCATGGCGCACTCTTTTCCCCGACGACCTCTGCGTCTC
>renamed_no_ambig_no_gaps_all|OG0088810_Lophocereus_genome|3x|4
TCCCATGGCGCACTCTTTTCCCCGACGACCTCTGCGTCTCCGCCCCACACGGCGTCGTTTGCGGCTATTTCCGCTCGTCCACAAACGACACCGTTTTGGTCCCCCATATCATCGAGATGA
>renamed_no_ambig_no_gaps_all|OG0088810_Lophocereus_genome|5
CGCCCCACACGGCGTCGTTTGCGGCTATTTCCGCTCGTCCACAAACGACACCGTTTTGGTCCCCCATATCATCGAGATGAATTTCGGGTACGTCTCGGATTCATCCCAAAACCCGCCGTG
>renamed_no_ambig_no_gaps_all|OG0088810_Lophocereus_genome|2x|5
ACAAACGACACCGTTTTGGTCCCCCATATCATCGAGATGAATTTCGGGTACGTCTCGGATTCATCCCAAAACCCGCCGTGCTCGCCCGAATCCGAATTCCCTTTCTCTCTCTTCTCTCTT
>renamed_no_ambig_no_gaps_all|OG0088810_Lophocereus_genome|3x|5
ATTTCGGGTACGTCTCGGATTCATCCCAAAACCCGCCGTGCTCGCCCGAATCCGAATTCCCTTTCTCTCTCTTCTCTCTTCCTCACCTCCGCAAACTCTTCTTCTACCGCTGCTTCACTC
>renamed_no_ambig_no_gaps_all|OG0088810_Lophocereus_genome|2x|7
GAGAACCCCTCGTTCTCCGGATCACTCAGTGGCTCAATAGGTAATTTCACCTCTCTTAGGAGGCTAATCCTGACCGGGACCAACGTCTCTGGAGGGATTCCTGATGAAATTACCAAACTG
>renamed_no_ambig_no_gaps_all|OG0088810_Lophocereus_genome|3x|7
GTAATTTCACCTCTCTTAGGAGGCTAATCCTGACCGGGACCAACGTCTCTGGAGGGATTCCTGATGAAATTACCAAACTGTCCTTGCTTGAGCAGCTTACAATTTCTGGGAACCCCTACT
>renamed_no_ambig_no_gaps_all|OG0088810_Lophocereus_genome|8
CAACGTCTCTGGAGGGATTCCTGATGAAATTACCAAACTGTCCTTGCTTGAGCAGCTTACAATTTCTGGGAACCCCTACTTGGGTGGCGGTGAAGGCAATGGGGTGCCTCTAAATGTGGG
>renamed_no_ambig_no_gaps_all|OG0088810_Lophocereus_genome|2x|8
TCCTTGCTTGAGCAGCTTACAATTTCTGGGAACCCCTACTTGGGTGGCGGTGAAGGCAATGGGGTGCCTCTAAATGTGGGTTTATTGGGGAAGTTAAGGATTCTTGATTTGAGCAACAAT
>renamed_no_ambig_no_gaps_all|OG0088810_Lophocereus_genome|3x|8
TGGGTGGCGGTGAAGGCAATGGGGTGCCTCTAAATGTGGGTTTATTGGGGAAGTTAAGGATTCTTGATTTGAGCAACAATGGCTTGGAGAGCACGGTCCCAAAATCTTTAGGGCGGTTGA
>renamed_no_ambig_no_gaps_all|OG0088810_Lophocereus_genome|9
TTTATTGGGGAAGTTAAGGATTCTTGATTTGAGCAACAATGGCTTGGAGAGCACGGTCCCAAAATCTTTAGGGCGGTTGAAATCGCTGATCAAGCTTGATTTGAGCATAAACCGGTTTTC
>renamed_no_ambig_no_gaps_all|OG0088810_Lophocereus_genome|2x|9
GGCTTGGAGAGCACGGTCCCAAAATCTTTAGGGCGGTTGAAATCGCTGATCAAGCTTGATTTGAGCATAAACCGGTTTTCCGGCGAAATTCCGGCGAGCTTGAAGGGGTTACAGAGCCTT
>renamed_no_ambig_no_gaps_all|OG0088810_Lophocereus_genome|3x|9
AATCGCTGATCAAGCTTGATTTGAGCATAAACCGGTTTTCCGGCGAAATTCCGGCGAGCTTGAAGGGGTTACAGAGCCTTCAGTTCCTTGATTTGAGCTACAACAGATTTGGGAATTTTG
>renamed_no_ambig_no_gaps_all|OG0088810_Lophocereus_genome|10
CGGCGAAATTCCGGCGAGCTTGAAGGGGTTACAGAGCCTTCAGTTCCTTGATTTGAGCTACAACAGATTTGGGAATTTTGGGGTGCCCTTGTTTTTGGGGTCCATGACCTCCCTAAGGGA
>renamed_no_ambig_no_gaps_all|OG0088810_Lophocereus_genome|2x|10
CAGTTCCTTGATTTGAGCTACAACAGATTTGGGAATTTTGGGGTGCCCTTGTTTTTGGGGTCCATGACCTCCCTAAGGGAACTCTACTTGAGCGGGAACCCCCTGGGAGGGACAATCCCG
>renamed_no_ambig_no_gaps_all|OG0088810_Lophocereus_genome|3x|10
GGGTGCCCTTGTTTTTGGGGTCCATGACCTCCCTAAGGGAACTCTACTTGAGCGGGAACCCCCTGGGAGGGACAATCCCGGAAATATGGGAGAACCTCGGGGGCCTTTTAGGAATTGGGC
>renamed_no_ambig_no_gaps_all|OG0088810_Lophocereus_genome|11
ACTCTACTTGAGCGGGAACCCCCTGGGAGGGACAATCCCGGAAATATGGGAGAACCTCGGGGGCCTTTTAGGAATTGGGCTTTCTGGGGTTGGGCTTGTTGGACATATCCCAGCTTCTAT
>renamed_no_ambig_no_gaps_all|OG0088810_Lophocereus_genome|2x|11
GAAATATGGGAGAACCTCGGGGGCCTTTTAGGAATTGGGCTTTCTGGGGTTGGGCTTGTTGGACATATCCCAGCTTCTATGGGGGTATTTTTGAGAGACCTGAGCTATATTTGGCTGGAC
>renamed_no_ambig_no_gaps_all|OG0088810_Lophocereus_genome|3x|11
TTTCTGGGGTTGGGCTTGTTGGACATATCCCAGCTTCTATGGGGGTATTTTTGAGAGACCTGAGCTATATTTGGCTGGACAACAACAAGCTGGATGGAGAAGTGCCTGAAGAATTTGGGT
>renamed_no_ambig_no_gaps_all|OG0088810_Pachycereus_genome|2x|7
GAGAACCCCTCGTTCTCCGGATCACTCAGTGGCTCAATAGGTAATTTCACCTCTCTTAGGAGGCTGATCCTGACCGGGACCAACGTCTCTGGAGGGATTCCTGAGGAAATTACCAAACTG
>renamed_no_ambig_no_gaps_all|OG0088810_Pachycereus_genome|3x|7
GTAATTTCACCTCTCTTAGGAGGCTGATCCTGACCGGGACCAACGTCTCTGGAGGGATTCCTGAGGAAATTACCAAACTGTCCTCGCTTGAGCAGCTTACAATTTCTGGGAACCCCTACT
>renamed_no_ambig_no_gaps_all|OG0088810_Pachycereus_genome|8
CAACGTCTCTGGAGGGATTCCTGAGGAAATTACCAAACTGTCCTCGCTTGAGCAGCTTACAATTTCTGGGAACCCCTACTTGGGTGGCGGTGAAGGCAATGGGGTGCCTCTAAATGTGGG
>renamed_no_ambig_no_gaps_all|OG0088810_Pachycereus_genome|2x|8
TCCTCGCTTGAGCAGCTTACAATTTCTGGGAACCCCTACTTGGGTGGCGGTGAAGGCAATGGGGTGCCTCTAAATGTGGGTTTATTGGGGAAGTTAAGGATTCTTGATTTGAGCAACAAT
>renamed_no_ambig_no_gaps_all|OG0088810_Pachycereus_genome|3x|8
TGGGTGGCGGTGAAGGCAATGGGGTGCCTCTAAATGTGGGTTTATTGGGGAAGTTAAGGATTCTTGATTTGAGCAACAATGGCTTGGAGAGCACGGTCCCAAAATCTTTAGGGCAGTTGA
>renamed_no_ambig_no_gaps_all|OG0088810_Pachycereus_genome|9
TTTATTGGGGAAGTTAAGGATTCTTGATTTGAGCAACAATGGCTTGGAGAGCACGGTCCCAAAATCTTTAGGGCAGTTGAAATCGCTGATCAAGCTTGATTTGAGCATAAACCGGTTTTC
>renamed_no_ambig_no_gaps_all|OG0088810_Pachycereus_genome|2x|9
GGCTTGGAGAGCACGGTCCCAAAATCTTTAGGGCAGTTGAAATCGCTGATCAAGCTTGATTTGAGCATAAACCGGTTTTCCGGCGAAATTCCGGCGAGCTTGAAGGGGTTACAGAGCCTT
>renamed_no_ambig_no_gaps_all|OG0088810_Pachycereus_genome|3x|9
AATCGCTGATCAAGCTTGATTTGAGCATAAACCGGTTTTCCGGCGAAATTCCGGCGAGCTTGAAGGGGTTACAGAGCCTTCAGTTCCTTGATTTGAGCTACAACAGATTTGGGAATTTTG
>renamed_no_ambig_no_gaps_all|OG0088810_Pachycereus_genome|10
CGGCGAAATTCCGGCGAGCTTGAAGGGGTTACAGAGCCTTCAGTTCCTTGATTTGAGCTACAACAGATTTGGGAATTTTGGGGTGCCCTTGTTTTTGGGGTCCATGACCTCCCTAAGGGA
>renamed_no_ambig_no_gaps_all|OG0088810_Pachycereus_genome|2x|10
CAGTTCCTTGATTTGAGCTACAACAGATTTGGGAATTTTGGGGTGCCCTTGTTTTTGGGGTCCATGACCTCCCTAAGGGAACTCTACTTGAGCGGGAACCCCCTGGGAGGGACAATCCCG
>renamed_no_ambig_no_gaps_all|OG0088810_Pachycereus_genome|3x|10
GGGTGCCCTTGTTTTTGGGGTCCATGACCTCCCTAAGGGAACTCTACTTGAGCGGGAACCCCCTGGGAGGGACAATCCCGGAAATATGGGAGAACCTCGGGGGCCTTTTAGGAATTGGGC
>renamed_no_ambig_no_gaps_all|OG0088810_Pachycereus_genome|12
GGGGGTATTTTTGAGAGACCTGAGCTATATTTGGCTGGACAACAACAAGCTGGATGGAGAAGTGCCTGAAGAATTTGGGTTGTTGCAGAATGTGTATGAGATGAATTTCCAAAATAACCA
>renamed_no_ambig_no_gaps_all|OG0088810_Pachycereus_genome|2x|12
AACAACAAGCTGGATGGAGAAGTGCCTGAAGAATTTGGGTTGTTGCAGAATGTGTATGAGATGAATTTCCAAAATAACCAGCTAAGTGGTGGAATTCCCTTTTCTGCCCAGTTTGTTGCC
>renamed_no_ambig_no_gaps_all|OG0088810_Pachycereus_genome|3x|12
TGTTGCAGAATGTGTATGAGATGAATTTCCAAAATAACCAGCTAAGTGGTGGAATTCCCTTTTCTGCCCAGTTTGTTGCCAAGCTTGGAATGAAGCTAAAATTGGAAGGTAACCCAAGTC
>renamed_no_ambig_no_gaps_all|OG0088810_Pachycereus_genome|13
GCTAAGTGGTGGAATTCCCTTTTCTGCCCAGTTTGTTGCCAAGCTTGGAATGAAGCTAAAATTGGAAGGTAACCCAAGTCTCTGTGTTGACAAAAGCATCAAGAAGTCTCTTCAAAACAA
>renamed_no_ambig_no_gaps_all|OG0088810_Pachycereus_genome|2x|13
AAGCTTGGAATGAAGCTAAAATTGGAAGGTAACCCAAGTCTCTGTGTTGACAAAAGCATCAAGAAGTCTCTTCAAAACAAGGGTAGTTTGGGTAATTTGAAAGCTTGCAATGGAACCCAA
>renamed_no_ambig_no_gaps_all|OG0088810_Pachycereus_genome|3x|13
TCTGTGTTGACAAAAGCATCAAGAAGTCTCTTCAAAACAAGGGTAGTTTGGGTAATTTGAAAGCTTGCAATGGAACCCAAGTTCACACTATTGCCCTGTTCAATGGTAGTCCCTCTCTCC
>renamed_no_ambig_no_gaps_all|OG0088810_Pachycereus_genome|3x|18
TTGTCTCAAGTGGTTGATTCACAAATTTGACAATCAAGCTTAGATATCTTTGGACAAAAAATGTTCAACTTTTTCAGAAAATGGTCGAGTCTGACGCAACATTCATATGTTTAAATTATA
>renamed_no_ambig_no_gaps_all|OG0088810_Pachycereus_genome|19
TAGATATCTTTGGACAAAAAATGTTCAACTTTTTCAGAAAATGGTCGAGTCTGACGCAACATTCATATGTTTAAATTATACAAGTCAACGTTGTATTATTGAGTTGGGGTAATATACAGT
>renamed_no_ambig_no_gaps_all|OG0088810_Pachycereus_genome|2x|19
ATGGTCGAGTCTGACGCAACATTCATATGTTTAAATTATACAAGTCAACGTTGTATTATTGAGTTGGGGTAATATACAGTTTTGATGTCGGATTTTATGTTGGTATCGAATTGTATGTTT
>renamed_no_ambig_no_gaps_all|OG0088810_Pachycereus_genome|3x|19
CAAGTCAACGTTGTATTATTGAGTTGGGGTAATATACAGTTTTGATGTCGGATTTTATGTTGGTATCGAATTGTATGTTTGTATGTTGTTATCGAATTATATGTTCGATTTGGACTTTAA
>renamed_no_ambig_no_gaps_all|OG0088810_Pachycereus_genome|20
TTTGATGTCGGATTTTATGTTGGTATCGAATTGTATGTTTGTATGTTGTTATCGAATTATATGTTCGATTTGGACTTTAAGCAATAACCCTGCTTTAGTGGTGTTCAAATTTCATGATTT
>renamed_no_ambig_no_gaps_all|OG0088810_Pachycereus_genome|2x|20
GTATGTTGTTATCGAATTATATGTTCGATTTGGACTTTAAGCAATAACCCTGCTTTAGTGGTGTTCAAATTTCATGATTTTTATGTCGTGCAAGAGGAAACTTTAAGGTGATTTGACTGG
>renamed_no_ambig_no_gaps_all|OG0088810_Pachycereus_genome|3x|20
GCAATAACCCTGCTTTAGTGGTGTTCAAATTTCATGATTTTTATGTCGTGCAAGAGGAAACTTTAAGGTGATTTGACTGGGAGAGGATGTGCCTTAAAAATGAAGCAATATGGAACAGGA
>renamed_no_ambig_no_gaps_all|OG0088810_Peniocereus_cuixmalensis|2x|5
ACAAACGACACCGTTTTGGTCCCCCATATCATCGAGATGAATTTCGGGTACGTCTCGGATTCATCCCAAAACCCGCCGTGCTCGCCCGAATCCGAATTCCCTTTCTCTCTCTTCTCTCTT
>renamed_no_ambig_no_gaps_all|OG0088823_Carnegia_gigantea_genome|3
AGTGGATGTTGATTGGGTCTTAGATTCTGGTTGTACATTTCACATGTGCCCTCATAAGGACTGGTTTGTCACCTATGAGGAAGTTAACACTGGGGTGGTACTTATGGGTAACAATGCTAA
>renamed_no_ambig_no_gaps_all|OG0088823_Sten|2x|2
CCTCAAAAATCTGCTGAAGCTTCCATTGTTGATTCGGAGTCAGACGGTGATGTGTTGTGTGTAACCACCGCTAATAATAGATGTGCTATTAAGTGGGTTTTAGATTCTGGCTGCACATAT
>renamed_no_ambig_no_gaps_all|OG0088823_Sten|2x|6
TTTGTGAGTCAAACTTCAATGAATTTTGTGGTGTTCATGGCATTGCTAGACGCAAAGCTTTAGTTAGGAAGCCTCAACAAAGTGGTGTCACTGAACATGTTAACCGAACCCTTCTAGAGA
>renamed_no_ambig_no_gaps_all|OG0088823_Sten|3x|6
CATTGCTAGACGCAAAGCTTTAGTTAGGAAGCCTCAACAAAGTGGTGTCACTGAACATGTTAACCGAACCCTTCTAGAGAGAGCTCGATGTATGCTCTTCAGTGCCGATTTATGGCACCG
>renamed_no_ambig_no_gaps_all|OG0088823_Sten|7
AGTGGTGTCACTGAACATGTTAACCGAACCCTTCTAGAGAGAGCTCGATGTATGCTCTTCAGTGCCGATTTATGGCACCGAGGTGATTTTTGGACCAAGACTGTTTCAACGGCTTGTTAT
>renamed_no_ambig_no_gaps_all|OG0088823_Sten|2x|7
GAGCTCGATGTATGCTCTTCAGTGCCGATTTATGGCACCGAGGTGATTTTTGGACCAAGACTGTTTCAACGGCTTGTTATCTTGTGAACCGCTCTCCACACTCCTCTATTGACTTCAAAA
>renamed_no_ambig_no_gaps_all|OG0088823_Sten|2x|10
GTCTACTGTTTCTTCAACTGGTACAAGTGATCATCATGACACTAGTGGCAAGGTGGAGTTAGAGGTTCCTGCTCAAGGTAGAGTTACTACATCTACATTACCTGATATATCTAGCCTCGC
>renamed_no_ambig_no_gaps_all|OG0088828_Carnegia_gigantea_genome|2
ATGTTGCATTTCCTTTTGTGGTTCCTCCGGATTTAAGAAGGAAACAGATAAAAAAGCTGTTCGCCAGTAGCTAATTCATGATGGTACCGACTTCCGAGCTGTTCCTCTCTAACCCACAAA
>renamed_no_ambig_no_gaps_all|OG0088828_Carnegia_gigantea_genome|2x|2
GAAACAGATAAAAAAGCTGTTCGCCAGTAGCTAATTCATGATGGTACCGACTTCCGAGCTGTTCCTCTCTAACCCACAAACTAGCCATTGCTACAATGTCTAAACCCGAATCTGTAGCCA
>renamed_no_ambig_no_gaps_all|OG0088828_Carnegia_gigantea_genome|3x|2
ATGGTACCGACTTCCGAGCTGTTCCTCTCTAACCCACAAACTAGCCATTGCTACAATGTCTAAACCCGAATCTGTAGCCATCACATCAGTTGGGGGAAGAGTGACAGCATGTATTGTAAT
>renamed_no_ambig_no_gaps_all|OG0088828_Carnegia_gigantea_genome|3
CTAGCCATTGCTACAATGTCTAAACCCGAATCTGTAGCCATCACATCAGTTGGGGGAAGAGTGACAGCATGTATTGTAATTGTCAACTGCATTATCTGGCTGAAGTTTATTCATGTCGGG
>renamed_no_ambig_no_gaps_all|OG0088828_Carnegia_gigantea_genome|2x|3
TCACATCAGTTGGGGGAAGAGTGACAGCATGTATTGTAATTGTCAACTGCATTATCTGGCTGAAGTTTATTCATGTCGGGAGAAGAAATTGTCATAGTTATGGTGCTGTGTCTTGCATTT
>renamed_no_ambig_no_gaps_all|OG0088828_Carnegia_gigantea_genome|3x|3
TGTCAACTGCATTATCTGGCTGAAGTTTATTCATGTCGGGAGAAGAAATTGTCATAGTTATGGTGCTGTGTCTTGCATTTTTAATTTCCGGAAAGACAGCAGGAGGGTGATGCAATCAAT
>renamed_no_ambig_no_gaps_all|OG0088828_Carnegia_gigantea_genome|4
AGAAGAAATTGTCATAGTTATGGTGCTGTGTCTTGCATTTTTAATTTCCGGAAAGACAGCAGGAGGGTGATGCAATCAATTTTGGAGAACAATAGTGCAGTGTATCAGAACCTTGGCATC
>renamed_no_ambig_no_gaps_all|OG0088828_Carnegia_gigantea_genome|2x|4
TTAATTTCCGGAAAGACAGCAGGAGGGTGATGCAATCAATTTTGGAGAACAATAGTGCAGTGTATCAGAACCTTGGCATCGGAAATTCAGGAAACTCTAGGAATCGTAGAAGGGCAGGAA
>renamed_no_ambig_no_gaps_all|OG0088828_Carnegia_gigantea_genome|3x|10
TGCAGTCTAAGGTCAAGGCAGGGGCCGTTGATGAGTACAAAAAGGAAGTCAAGTCGATGATAGAGGCTGCCTGTTCATATTTAAAGTCAAAGACCAGTGTTGATGAGATTGATGAGGGTC
>renamed_no_ambig_no_gaps_all|OG0088828_Echinopsis_aurea|2x|8
ATCAAGTCTCACATTCTTACTAACTACTAAGGAGTATTTTCCGTTCTCATGGAATTATGCATGTCAATCTCCTATTATAACTTAGAACTGACAGATAGTTCATTCAGTTGGATTAAAGAT
>renamed_no_ambig_no_gaps_all|OG0088828_Echinopsis_aurea|3x|8
CCGTTCTCATGGAATTATGCATGTCAATCTCCTATTATAACTTAGAACTGACAGATAGTTCATTCAGTTGGATTAAAGATTTTGGTTATGGATTAGTTTTTCCAAATCTAAATACTACGA
>renamed_no_ambig_no_gaps_all|OG0088828_Echinopsis_aurea|9
CTTAGAACTGACAGATAGTTCATTCAGTTGGATTAAAGATTTTGGTTATGGATTAGTTTTTCCAAATCTAAATACTACGATTTGAGATTTCCTTGCCTTGTGTCCCCTGATGCTCTCTGT
>renamed_no_ambig_no_gaps_all|OG0088828_Ferocactus_latispinus|2x|2
AAAACAGATAAAAAAGCTGTTCGCCAGTAGCTAATTTATGATGGTAATGATTTCCAAGCTGTTCCTCTCTAACCCACAAACTAGCCATTGCTACAATGTCTAAACCCGAGTCTGTAGCCA
>renamed_no_ambig_no_gaps_all|OG0088828_Ferocactus_latispinus|3x|2
ATGGTAATGATTTCCAAGCTGTTCCTCTCTAACCCACAAACTAGCCATTGCTACAATGTCTAAACCCGAGTCTGTAGCCATCACATCAGTTGGGGGAAGAGTGACAGCATGTATTGTAAT
>renamed_no_ambig_no_gaps_all|OG0088828_Ferocactus_latispinus|3
CTAGCCATTGCTACAATGTCTAAACCCGAGTCTGTAGCCATCACATCAGTTGGGGGAAGAGTGACAGCATGTATTGTAATTGTCGACTGCATTATCTGGCTGAAGTTTATTCATGTTGGG
>renamed_no_ambig_no_gaps_all|OG0088828_Ferocactus_latispinus|2x|3
TCACATCAGTTGGGGGAAGAGTGACAGCATGTATTGTAATTGTCGACTGCATTATCTGGCTGAAGTTTATTCATGTTGGGAGGAGAAATTGTCACAGTTATGGTGCTGTGTCTTGCATTT
>renamed_no_ambig_no_gaps_all|OG0088828_Ferocactus_latispinus|3x|3
TGTCGACTGCATTATCTGGCTGAAGTTTATTCATGTTGGGAGGAGAAATTGTCACAGTTATGGTGCTGTGTCTTGCATTTTTAGTTTCAGGAAAGACAGCAGGATGGTGACGCAATCAAT
>renamed_no_ambig_no_gaps_all|OG0088828_Ferocactus_latispinus|5
GAAAATTCAGGAAACTCTAGGAAGCGTAGAAGGGCAGAAAGGCAAGAACATGAGTTATGGGGCTGGAACTAGAAGGTTCAGGACCGAGCTTACCATAGATGTCTCTATATCTTCTTTTGT
>renamed_no_ambig_no_gaps_all|OG0088828_Ferocactus_latispinus|3x|6
TCCGTTGGGCAGTCAAGTGTGGATCACGTTTTCCACACTTTTGATCCTTTCTTTTGTATCAAGAGTTAGGATAGTTTTCCATACCGTTTTTCCTTCCTCATTTATTCTTGAATTCATTGT
>renamed_no_ambig_no_gaps_all|OG0088828_Gymnocalycium_mihanovichii|3x|10
TGCAGTCTAAGGTTAAGGCAGGGGCCGTTGACGAGTATAAAAAGGAAGTCAAGTTGATGATAGAGGCTGCCTGTTCATATTTAAGGTCAAAGACTAGTGTTGATGAGATTGACAAGGGTC
>renamed_no_ambig_no_gaps_all|OG0088828_Gymnocalycium_mihanovichii|3x|13
TTCCAGGCTTGCCGCAATATGAGGTAGCCTGATAGCAGTCATAAACGTCGATATTCACCCTGTCGCAGCGGCAAGAATGCTAATGCTGGCGGTGGTGTTGATGGTGGTGCTTCTTGTAAC
>renamed_no_ambig_no_gaps_all|OG0088828_Gymnocalycium_mihanovichii|14
ATAAACGTCGATATTCACCCTGTCGCAGCGGCAAGAATGCTAATGCTGGCGGTGGTGTTGATGGTGGTGCTTCTTGTAACCTGTCTTCCTCCCCCTCCCCTCCCCCTCTTAAGGTTAGGT
>renamed_no_ambig_no_gaps_all|OG0088828_Peniocereus_cuixmalensis|2x|3
TCACATCAGTTGGGGGAAGAGTGACAGCATGTATTGTAATTGTCAACTGCATTATCTGGCTGAAGTTTATTCATGTCGGGAGGAGAAATTTTCATAGTTATGGTGCTGTGTCTTGCATTT
>renamed_no_ambig_no_gaps_all|OG0088828_Peniocereus_cuixmalensis|3x|3
TGTCAACTGCATTATCTGGCTGAAGTTTATTCATGTCGGGAGGAGAAATTTTCATAGTTATGGTGCTGTGTCTTGCATTTTTAATTTCGGGAAAGGCAGCAGGAGGGTGATGCAATCAAT
>renamed_no_ambig_no_gaps_all|OG0088828_Peniocereus_cuixmalensis|4
AGGAGAAATTTTCATAGTTATGGTGCTGTGTCTTGCATTTTTAATTTCGGGAAAGGCAGCAGGAGGGTGATGCAATCAATTTTGGAGAACAATAGTGCAGTGTATCAGAGCCTTGGCATC
>renamed_no_ambig_no_gaps_all|OG0088828_Peniocereus_cuixmalensis|2x|4
TTAATTTCGGGAAAGGCAGCAGGAGGGTGATGCAATCAATTTTGGAGAACAATAGTGCAGTGTATCAGAGCCTTGGCATCGGAAATTCAGGAAACTCTAGGAATCGTAGAAGGGCAGGAA
>renamed_no_ambig_no_gaps_all|OG0088828_Rhipsalis_baccifera|2
ATGTTGCATTTCCTTTTGTGGTTCCTCCGGATTTAAAAAGAAAACCGATAAAAAAGCTGTTCGCCATTTGCTAATTTATGATGGTACCGATTTCCAAGCTGTTCCTCTCTAACCCACAAA
>renamed_no_ambig_no_gaps_all|OG0088828_Rhipsalis_baccifera|2x|3
TCACATCCGTTGGGGGAAGAGTGACAGCATGTATTGTAATTGTCAACTGCATTATCTGGCTGAAGTTTATTCGTGTTGGGAGGAGAAGTTGTCAAAGTTATGGTGCTGTGTCTTGCATTT
>renamed_no_ambig_no_gaps_all|OG0088828_Rhipsalis_baccifera|3x|3
TGTCAACTGCATTATCTGGCTGAAGTTTATTCGTGTTGGGAGGAGAAGTTGTCAAAGTTATGGTGCTGTGTCTTGCATTTTTAATTTCGGGAAAGACAGCAGGATGGTGGTGCAATCAAT
>renamed_no_ambig_no_gaps_all|OG0088828_Rhipsalis_baccifera|4
AGGAGAAGTTGTCAAAGTTATGGTGCTGTGTCTTGCATTTTTAATTTCGGGAAAGACAGCAGGATGGTGGTGCAATCAATTTCGGAGAACAATAGTGCAGTGTATCAGAACATTGGCACC
>renamed_no_ambig_no_gaps_all|OG0088828_Rhipsalis_baccifera|2x|4
TTAATTTCGGGAAAGACAGCAGGATGGTGGTGCAATCAATTTCGGAGAACAATAGTGCAGTGTATCAGAACATTGGCACCGGAAATTCAGGAAACTCTAGGAATCGTACAAGTGCAGTGT
>renamed_no_ambig_no_gaps_all|OG0088828_Rhipsalis_baccifera|3x|8
CCGTTCTCATGGAATTATGCATGTCAATCTCCTATTATAACTTAGTACTGACAGATAGTTAATTCAGTTGGATTAAAGATTTTGGGTATGGATTAGTTTTTCCAAATCTAAATACTATGA
>renamed_no_ambig_no_gaps_all|OG0088828_Rhipsalis_baccifera|9
CTTAGTACTGACAGATAGTTAATTCAGTTGGATTAAAGATTTTGGGTATGGATTAGTTTTTCCAAATCTAAATACTATGATTTGAGACTTCCTTGCCCTATGTCCCCTGACGCTCTGTGT
>renamed_no_ambig_no_gaps_all|OG0088828_Rhipsalis_baccifera|3x|9
TTTGAGACTTCCTTGCCCTATGTCCCCTGACGCTCTGTGTTCTTGCACAGGTGTAACATTTTGTTAGCTGACAATTCTTAATATATGTAACAGGTGCTCACTTTAAGAAATGGTGTGTGA
>renamed_no_ambig_no_gaps_all|OG0088828_Rhipsalis_baccifera|10
TCTTGCACAGGTGTAACATTTTGTTAGCTGACAATTCTTAATATATGTAACAGGTGCTCACTTTAAGAAATGGTGTGTGATGCAGTCCAAGGTTAAGGCAGGGGCCGTTGATGAGTATAA
>renamed_no_ambig_no_gaps_all|OG0088828_Rhipsalis_baccifera|3x|10
TGCAGTCCAAGGTTAAGGCAGGGGCCGTTGATGAGTATAAAAAGGAAGTCAAGTCGATGATAGAGGCTGCGTGTTCGTATTTAAAGTCAAAGACTAGTGTTGATGAGATTGACAAGGGTC
>renamed_no_ambig_no_gaps_all|OG0088828_Rhipsalis_baccifera|12
GAGGGCAAGCAGATTCACTTCACCCATGATTTCTTCAATTTTCGTCCTGAGCAGCTGCCATTAGCTGTCTGTTGATAACCCACACCGCCCCAGACCTGCCCAGACCGCTCCCCAAGAGTG
>renamed_no_ambig_no_gaps_all|OG0088828_Rhipsalis_baccifera|3x|13
TTCCAGGCTTGCTGCAATATGAGGTAGCCTGATAATGGTCATAAACGTCGAAATTCACCCTGTCTCAGTGGCAAGAATGCTAATGCTCGCGGTGGTGTTGATGGTATTGCTTCTTGTAAC
>renamed_no_ambig_no_gaps_all|OG0088857_Carnegia_gigantea_genome|1
GAATTGGGTTATTTGTTGCTTAACAAACCCAACGCATTTCATTTGCAATTGCCGCTTATAGAGGGAGAAAGTAGGAGACAGGAAGGTGGACATAAATTGCAGAAAATTGGACTTCTAACA
>renamed_no_ambig_no_gaps_all|OG0088857_Carnegia_gigantea_genome|2x|1
ATTTGCAATTGCCGCTTATAGAGGGAGAAAGTAGGAGACAGGAAGGTGGACATAAATTGCAGAAAATTGGACTTCTAACAAGAAAAAGAGAGGGCCAACGGCTATCTGCAGCAGGCATTG
>renamed_no_ambig_no_gaps_all|OG0088857_Carnegia_gigantea_genome|3x|1
GGAAGGTGGACATAAATTGCAGAAAATTGGACTTCTAACAAGAAAAAGAGAGGGCCAACGGCTATCTGCAGCAGGCATTGGCAGAAATATGGATGTTGGGGTCACCAAATTCCATTAGAT
>renamed_no_ambig_no_gaps_all|OG0088857_Carnegia_gigantea_genome|2
AGAAAAAGAGAGGGCCAACGGCTATCTGCAGCAGGCATTGGCAGAAATATGGATGTTGGGGTCACCAAATTCCATTAGATGCTTTTTCCAACTGCTCTTTTCTTCCAATCAAGAAGGGCC
>renamed_no_ambig_no_gaps_all|OG0088857_Carnegia_gigantea_genome|2x|2
GCAGAAATATGGATGTTGGGGTCACCAAATTCCATTAGATGCTTTTTCCAACTGCTCTTTTCTTCCAATCAAGAAGGGCCCAATATCTGTTTTCATTCTCGCTTCGCAAACATCTTACCA
>renamed_no_ambig_no_gaps_all|OG0088857_Carnegia_gigantea_genome|3x|2
GCTTTTTCCAACTGCTCTTTTCTTCCAATCAAGAAGGGCCCAATATCTGTTTTCATTCTCGCTTCGCAAACATCTTACCATAACATCAAATAGCTTCTTCACTAATCTGGGCATTGAAAT
>renamed_no_ambig_no_gaps_all|OG0088857_Carnegia_gigantea_genome|3
CAATATCTGTTTTCATTCTCGCTTCGCAAACATCTTACCATAACATCAAATAGCTTCTTCACTAATCTGGGCATTGAAATAGGCGACAGAATCAAGTCCTACTCTGATGTCCTCAAATAC
>renamed_no_ambig_no_gaps_all|OG0088857_Carnegia_gigantea_genome|2x|3
TAACATCAAATAGCTTCTTCACTAATCTGGGCATTGAAATAGGCGACAGAATCAAGTCCTACTCTGATGTCCTCAAATACTCTTGTCAGAACTCAGATTTGCCCCGTGGAAAAGCAGCCC
>renamed_no_ambig_no_gaps_all|OG0088857_Carnegia_gigantea_genome|3x|3
AGGCGACAGAATCAAGTCCTACTCTGATGTCCTCAAATACTCTTGTCAGAACTCAGATTTGCCCCGTGGAAAAGCAGCCCATGCCCAGCTTATCAAAAACCCTTGCTTTTCATCCCTTTA
>renamed_no_ambig_no_gaps_all|OG0088857_Carnegia_gigantea_genome|4
TCTTGTCAGAACTCAGATTTGCCCCGTGGAAAAGCAGCCCATGCCCAGCTTATCAAAAACCCTTGCTTTTCATCCCTTTACCTTCAGAATTTCCTCCTCCAAATGTACGTTAAATGTGGG
>renamed_no_ambig_no_gaps_all|OG0088857_Carnegia_gigantea_genome|2x|4
ATGCCCAGCTTATCAAAAACCCTTGCTTTTCATCCCTTTACCTTCAGAATTTCCTCCTCCAAATGTACGTTAAATGTGGGGACTTTGACAGTGCTCGCAACCTGTTCGATGAAATGCCTG
>renamed_no_ambig_no_gaps_all|OG0088857_Carnegia_gigantea_genome|3x|4
CCTTCAGAATTTCCTCCTCCAAATGTACGTTAAATGTGGGGACTTTGACAGTGCTCGCAACCTGTTCGATGAAATGCCTGAAAGAAACTGTGTGTCTTGGTCTTCTCTTATTGCTGGTTT
>renamed_no_ambig_no_gaps_all|OG0088857_Carnegia_gigantea_genome|5
GACTTTGACAGTGCTCGCAACCTGTTCGATGAAATGCCTGAAAGAAACTGTGTGTCTTGGTCTTCTCTTATTGCTGGTTTTGTTCAATGTGGGCATCCGACCAAAGCTCTCTTCTTCTTC
>renamed_no_ambig_no_gaps_all|OG0088857_Carnegia_gigantea_genome|2x|5
AAAGAAACTGTGTGTCTTGGTCTTCTCTTATTGCTGGTTTTGTTCAATGTGGGCATCCGACCAAAGCTCTCTTCTTCTTCTCCCACATGTACAGAGCTGATGTCAGGCCTACGGAGTTCA
>renamed_no_ambig_no_gaps_all|OG0088857_Carnegia_gigantea_genome|3x|5
TGTTCAATGTGGGCATCCGACCAAAGCTCTCTTCTTCTTCTCCCACATGTACAGAGCTGATGTCAGGCCTACGGAGTTCACTTTAGTTAGTGCTCTCAGTGCATGTTCCTTCACTGGTTA
>renamed_no_ambig_no_gaps_all|OG0088857_Carnegia_gigantea_genome|6
TCCCACATGTACAGAGCTGATGTCAGGCCTACGGAGTTCACTTTAGTTAGTGCTCTCAGTGCATGTTCCTTCACTGGTTATGTGCATCAGGCATCTCAGCTTTATGCATTGGTTGTTCGA
>renamed_no_ambig_no_gaps_all|OG0088857_Carnegia_gigantea_genome|2x|6
CTTTAGTTAGTGCTCTCAGTGCATGTTCCTTCACTGGTTATGTGCATCAGGCATCTCAGCTTTATGCATTGGTTGTTCGATTAGGATTTGAATGGAATGTGTTTGTTATCAATGCGTTTC
>renamed_no_ambig_no_gaps_all|OG0088857_Carnegia_gigantea_genome|3x|6
TGTGCATCAGGCATCTCAGCTTTATGCATTGGTTGTTCGATTAGGATTTGAATGGAATGTGTTTGTTATCAATGCGTTTCTAATGGCTTTGATTAGGAATGGACAATTTGTGCATGCAGT
>renamed_no_ambig_no_gaps_all|OG0088857_Carnegia_gigantea_genome|7
TTAGGATTTGAATGGAATGTGTTTGTTATCAATGCGTTTCTAATGGCTTTGATTAGGAATGGACAATTTGTGCATGCAGTAAAGGCTTTTGAAGAGTGTACGGTTAGAGATATTGTGTCT
>renamed_no_ambig_no_gaps_all|OG0088857_Carnegia_gigantea_genome|2x|7
TAATGGCTTTGATTAGGAATGGACAATTTGTGCATGCAGTAAAGGCTTTTGAAGAGTGTACGGTTAGAGATATTGTGTCTTGGAACACAATGATCAATAGCTATTTGCAGTTTTCACCAT
>renamed_no_ambig_no_gaps_all|OG0088857_Carnegia_gigantea_genome|3x|7
AAAGGCTTTTGAAGAGTGTACGGTTAGAGATATTGTGTCTTGGAACACAATGATCAATAGCTATTTGCAGTTTTCACCATCGGAGGTCCCACATTTCTGGTTAAGGATGATACAGGAAGG
>renamed_no_ambig_no_gaps_all|OG0088857_Carnegia_gigantea_genome|8
TGGAACACAATGATCAATAGCTATTTGCAGTTTTCACCATCGGAGGTCCCACATTTCTGGTTAAGGATGATACAGGAAGGTGTGAGCCCTGATGGGTTTTCATTTTCCACTGTGATTACT
>renamed_no_ambig_no_gaps_all|OG0088857_Carnegia_gigantea_genome|2x|8
CGGAGGTCCCACATTTCTGGTTAAGGATGATACAGGAAGGTGTGAGCCCTGATGGGTTTTCATTTTCCACTGTGATTACTGGCCTGGCTGCCATTGGCGAGGATAGATTAGGGATGCAGG
>renamed_no_ambig_no_gaps_all|OG0088857_Carnegia_gigantea_genome|3x|8
TGTGAGCCCTGATGGGTTTTCATTTTCCACTGTGATTACTGGCCTGGCTGCCATTGGCGAGGATAGATTAGGGATGCAGGTTCATGGGCAGCTCTTGAAGTACGGTTATGGGACTGAAAC
>renamed_no_ambig_no_gaps_all|OG0088857_Carnegia_gigantea_genome|9
GGCCTGGCTGCCATTGGCGAGGATAGATTAGGGATGCAGGTTCATGGGCAGCTCTTGAAGTACGGTTATGGGACTGAAACTTGTGTCGGAAATTCAGTAGTTGATATGTATTTGAAGTTT
>renamed_no_ambig_no_gaps_all|OG0088857_Carnegia_gigantea_genome|2x|9
TTCATGGGCAGCTCTTGAAGTACGGTTATGGGACTGAAACTTGTGTCGGAAATTCAGTAGTTGATATGTATTTGAAGTTTGGGGACTTGGTTAATGGATTTAAAGCTTTTAATGAGATCA
>renamed_no_ambig_no_gaps_all|OG0088857_Carnegia_gigantea_genome|3x|9
TTGTGTCGGAAATTCAGTAGTTGATATGTATTTGAAGTTTGGGGACTTGGTTAATGGATTTAAAGCTTTTAATGAGATCACCTCCAAGAATGTTGTATCTTGGACAACAATGGCAACCGG
>renamed_no_ambig_no_gaps_all|OG0088857_Carnegia_gigantea_genome|10
GGGGACTTGGTTAATGGATTTAAAGCTTTTAATGAGATCACCTCCAAGAATGTTGTATCTTGGACAACAATGGCAACCGGATGTGTGAGTTGTGGGGTGCCAAGCAAAGCACTTGAACTT
>renamed_no_ambig_no_gaps_all|OG0088857_Carnegia_gigantea_genome|2x|10
CCTCCAAGAATGTTGTATCTTGGACAACAATGGCAACCGGATGTGTGAGTTGTGGGGTGCCAAGCAAAGCACTTGAACTTCTCAGAGAAATGAGGATGGCGGGAATAAGGCCAAATCTAT
>renamed_no_ambig_no_gaps_all|OG0088857_Carnegia_gigantea_genome|3x|10
ATGTGTGAGTTGTGGGGTGCCAAGCAAAGCACTTGAACTTCTCAGAGAAATGAGGATGGCGGGAATAAGGCCAAATCTATTTAGTCTTGCAACCACCTGTAAAGCTTGTGCTGATATGGC
>renamed_no_ambig_no_gaps_all|OG0088857_Carnegia_gigantea_genome|11
CTCAGAGAAATGAGGATGGCGGGAATAAGGCCAAATCTATTTAGTCTTGCAACCACCTGTAAAGCTTGTGCTGATATGGCTTCCTTGGATGAAGGAAAGAAAGCACATGGCTTGAGAATC
>renamed_no_ambig_no_gaps_all|OG0088857_Carnegia_gigantea_genome|2x|11
TTAGTCTTGCAACCACCTGTAAAGCTTGTGCTGATATGGCTTCCTTGGATGAAGGAAAGAAAGCACATGGCTTGAGAATCAAGCTTGGAAATAAAATAGATATATGTGCTGACAATGCTA
>renamed_no_ambig_no_gaps_all|OG0088857_Carnegia_gigantea_genome|3x|11
TTCCTTGGATGAAGGAAAGAAAGCACATGGCTTGAGAATCAAGCTTGGAAATAAAATAGATATATGTGCTGACAATGCTATGCTTGACATGTACGTAAAATGTGGATGCATGGATGACGG
>renamed_no_ambig_no_gaps_all|OG0088857_Carnegia_gigantea_genome|13
ATTGTTACTTGGACAACTATGGTGATGGGGTTTGCTCAAAATGGCCTCACAGCAGAAGCTCTTGGAATCTTTGATGAAATGGTAGCAAAGGGCATTGAACCAAATTATATCACATTCTTA
>renamed_no_ambig_no_gaps_all|OG0088857_Carnegia_gigantea_genome|2x|13
ATGGCCTCACAGCAGAAGCTCTTGGAATCTTTGATGAAATGGTAGCAAAGGGCATTGAACCAAATTATATCACATTCTTATGTGTTCTTTATGCTTGCAGCCAAGGAGCTCATGTCAAGG
>renamed_no_ambig_no_gaps_all|OG0088857_Carnegia_gigantea_genome|3x|13
GGTAGCAAAGGGCATTGAACCAAATTATATCACATTCTTATGTGTTCTTTATGCTTGCAGCCAAGGAGCTCATGTCAAGGAAGGGTGGAGATATTTCGCTTCTATGGCTTACCAACATGG
>renamed_no_ambig_no_gaps_all|OG0088857_Carnegia_gigantea_genome|15
GATCTTCTAGGACGAACTGGGCATATAAAAGAAGCAGAGGAGCTCATCTCTAAAATGCCTTTCCAACCAGGACCATTGATTTGGCAGACCTTACTTGGTGCTTGTCACATACATGGGGAT
>renamed_no_ambig_no_gaps_all|OG0088857_Carnegia_gigantea_genome|2x|15
AGCTCATCTCTAAAATGCCTTTCCAACCAGGACCATTGATTTGGCAGACCTTACTTGGTGCTTGTCACATACATGGGGATATTGAAGCCGGACGGAGAGCAGCAGAGCGTGCAATGCCCG
>renamed_no_ambig_no_gaps_all|OG0088857_Carnegia_gigantea_genome|16
ATTGAAGCCGGACGGAGAGCAGCAGAGCGTGCAATGCCCGGACGTAGAGCAGCAGAGCGTGCAATGCGTCTAAATCAGAGCTGCCCTTCAACTTATGTTCTCTTATCGAATATCTTTGCA
>renamed_no_ambig_no_gaps_all|OG0088857_Carnegia_gigantea_genome|2x|16
GACGTAGAGCAGCAGAGCGTGCAATGCGTCTAAATCAGAGCTGCCCTTCAACTTATGTTCTCTTATCGAATATCTTTGCAGGTTTGAACTATTGGCAAGGGGCAGACACGGTGAGGAACA
>renamed_no_ambig_no_gaps_all|OG0088857_Carnegia_gigantea_genome|3x|16
CTGCCCTTCAACTTATGTTCTCTTATCGAATATCTTTGCAGGTTTGAACTATTGGCAAGGGGCAGACACGGTGAGGAACATGATGCATGGAAAGCTTCAGCAACGTTTGAAAGCCTTACT
>renamed_no_ambig_no_gaps_all|OG0088857_Copiapoa_desertorum|3
CAATATCTGTTTTCATCTTCAGTTTGTAAACATCTTACCATAACATCAAATAGCTTCTTCAGGAATCTGGGCATTGAAATAGGCGACAGAATCAAGTCCTACTCTGATTTATTGAAATAC
>renamed_no_ambig_no_gaps_all|OG0088857_Copiapoa_desertorum|2x|3
TAACATCAAATAGCTTCTTCAGGAATCTGGGCATTGAAATAGGCGACAGAATCAAGTCCTACTCTGATTTATTGAAATACTCTTGTCAGAACTCAGATTTGCCCTGTGGAAAAGCAGCCC
>renamed_no_ambig_no_gaps_all|OG0088857_Copiapoa_desertorum|3x|3
AGGCGACAGAATCAAGTCCTACTCTGATTTATTGAAATACTCTTGTCAGAACTCAGATTTGCCCTGTGGAAAAGCAGCCCATGCCCAGCTTATCAAAAACTCTTGCATTTCATCCCTTTA
>renamed_no_ambig_no_gaps_all|OG0088857_Eriosyce_wagenknechtii|2x|2
GCAAAAATATGGATGTTGGGGTCACCAAATTCCATTAGATGCTCTTTCCAACTCCTCTTTTCTTCCAATCAAGAAGGGTCCAATATCTCTTTTCATCTTCACTTCGTAAACATCTTACCA
>renamed_no_ambig_no_gaps_all|OG0088857_Eriosyce_wagenknechtii|3x|2
GCTCTTTCCAACTCCTCTTTTCTTCCAATCAAGAAGGGTCCAATATCTCTTTTCATCTTCACTTCGTAAACATCTTACCATAACATCAAATAGCTTCTTCAGTAATCTGGGCATTGAAAT
>renamed_no_ambig_no_gaps_all|OG0088857_Eriosyce_wagenknechtii|3
CAATATCTCTTTTCATCTTCACTTCGTAAACATCTTACCATAACATCAAATAGCTTCTTCAGTAATCTGGGCATTGAAATAGGCGACAGAATCAAGTCCTACTCTGATTTCCTCAAATAC
>renamed_no_ambig_no_gaps_all|OG0088857_Eriosyce_wagenknechtii|2x|3
TAACATCAAATAGCTTCTTCAGTAATCTGGGCATTGAAATAGGCGACAGAATCAAGTCCTACTCTGATTTCCTCAAATACTCTTGTCAGAACTCAGATTTGCCCCGTGGAAAAGCAGCCC
>renamed_no_ambig_no_gaps_all|OG0088857_Eriosyce_wagenknechtii|3x|3
AGGCGACAGAATCAAGTCCTACTCTGATTTCCTCAAATACTCTTGTCAGAACTCAGATTTGCCCCGTGGAAAAGCAGCCCATGCCCAGCTTATCAAAAACTCTTGCATTTCATCCGTTTA
>renamed_no_ambig_no_gaps_all|OG0088857_Eriosyce_wagenknechtii|4
TCTTGTCAGAACTCAGATTTGCCCCGTGGAAAAGCAGCCCATGCCCAGCTTATCAAAAACTCTTGCATTTCATCCGTTTACCTCCAGAACTTCCTCCTCCAATTGTACGTTAAATGTGGG
>renamed_no_ambig_no_gaps_all|OG0088857_Eriosyce_wagenknechtii|3x|4
CCTCCAGAACTTCCTCCTCCAATTGTACGTTAAATGTGGGGACTTCGACAGTGCTCTCAACCTGTTCGATGAAATGCCTGAAAGAAACTGTGTGTCTTGGTCTTCCCTAATTGCTGGTTT
>renamed_no_ambig_no_gaps_all|OG0088857_Eriosyce_wagenknechtii|5
GACTTCGACAGTGCTCTCAACCTGTTCGATGAAATGCCTGAAAGAAACTGTGTGTCTTGGTCTTCCCTAATTGCTGGTTTTGTTCAATGTGGGCATCCGACCAAAGCTCTCTTCTTCTTC
>renamed_no_ambig_no_gaps_all|OG0088857_Eriosyce_wagenknechtii|2x|5
AAAGAAACTGTGTGTCTTGGTCTTCCCTAATTGCTGGTTTTGTTCAATGTGGGCATCCGACCAAAGCTCTCTTCTTCTTCTCCCGTATGTACAGAGCTGACGTCAGGCCTGCGGAGTTTA
>renamed_no_ambig_no_gaps_all|OG0088857_Eriosyce_wagenknechtii|3x|5
TGTTCAATGTGGGCATCCGACCAAAGCTCTCTTCTTCTTCTCCCGTATGTACAGAGCTGACGTCAGGCCTGCGGAGTTTACTTTAGTTAGTGCCCTCAGTGCGTGTTCCTTCACTGGTTA
>renamed_no_ambig_no_gaps_all|OG0088857_Eriosyce_wagenknechtii|3x|6
TGTTCATCAGGTATATGAGCTTTATGCATTGGTTGTTCGACTAGGATTTGAATGGAATGTGTTCGTTATCAATGCGTTTCTAACGGCTTTGATTAGGAATGGACAATTTGTGGATGCGAT
>renamed_no_ambig_no_gaps_all|OG0088857_Eriosyce_wagenknechtii|7
CTAGGATTTGAATGGAATGTGTTCGTTATCAATGCGTTTCTAACGGCTTTGATTAGGAATGGACAATTTGTGGATGCGATAAAGGCTTTTGATGAGTGTAAGGTTAGAGATATTGTGTCT
>renamed_no_ambig_no_gaps_all|OG0088857_Eriosyce_wagenknechtii|2x|7
TAACGGCTTTGATTAGGAATGGACAATTTGTGGATGCGATAAAGGCTTTTGATGAGTGTAAGGTTAGAGATATTGTGTCTTGGAACACAATGATCAATAGCTATTTGCAGTTTTCACCCT
>renamed_no_ambig_no_gaps_all|OG0088857_Eriosyce_wagenknechtii|3x|7
AAAGGCTTTTGATGAGTGTAAGGTTAGAGATATTGTGTCTTGGAACACAATGATCAATAGCTATTTGCAGTTTTCACCCTCGGAGGCCCCACATTTCTGGTTAGGGATGATACAAGAAGG
>renamed_no_ambig_no_gaps_all|OG0088857_Eriosyce_wagenknechtii|8
TGGAACACAATGATCAATAGCTATTTGCAGTTTTCACCCTCGGAGGCCCCACATTTCTGGTTAGGGATGATACAAGAAGGTGTGAGGCCTGATGGGTTTTCATTTTCCACTGTGATTAGT
>renamed_no_ambig_no_gaps_all|OG0088857_Eriosyce_wagenknechtii|2x|8
CGGAGGCCCCACATTTCTGGTTAGGGATGATACAAGAAGGTGTGAGGCCTGATGGGTTTTCATTTTCCACTGTGATTAGTGGCCTGGCTGCCATTGGCGATGATAGATTTGCGATGCAGG
>renamed_no_ambig_no_gaps_all|OG0088857_Eriosyce_wagenknechtii|3x|8
TGTGAGGCCTGATGGGTTTTCATTTTCCACTGTGATTAGTGGCCTGGCTGCCATTGGCGATGATAGATTTGCGATGCAGGTTCATGGGCAGCTCTTGAAGTACGGTTATGGGACTGAAAC
>renamed_no_ambig_no_gaps_all|OG0088857_Eriosyce_wagenknechtii|9
GGCCTGGCTGCCATTGGCGATGATAGATTTGCGATGCAGGTTCATGGGCAGCTCTTGAAGTACGGTTATGGGACTGAAACTTGTGTCGGAAATTCAGTGGTTGATATGTATTTGAAGTTT
>renamed_no_ambig_no_gaps_all|OG0088857_Eriosyce_wagenknechtii|2x|9
TTCATGGGCAGCTCTTGAAGTACGGTTATGGGACTGAAACTTGTGTCGGAAATTCAGTGGTTGATATGTATTTGAAGTTTGGGGCCTTGGTTAATGGATTTAAAGCTTTTAATGAGATCA
>renamed_no_ambig_no_gaps_all|OG0088857_Eriosyce_wagenknechtii|3x|9
TTGTGTCGGAAATTCAGTGGTTGATATGTATTTGAAGTTTGGGGCCTTGGTTAATGGATTTAAAGCTTTTAATGAGATCACCTCCAAGAATGTTCTATCTTGGACAATAATGGCAACCGG
>renamed_no_ambig_no_gaps_all|OG0088857_Eriosyce_wagenknechtii|10
GGGGCCTTGGTTAATGGATTTAAAGCTTTTAATGAGATCACCTCCAAGAATGTTCTATCTTGGACAATAATGGCAACCGGATGTGTGAGCTGTGGGGTGCCAGGCAAAGCACTTGAAGTT
>renamed_no_ambig_no_gaps_all|OG0088857_Eriosyce_wagenknechtii|2x|11
TTAGTCTTGCAACCACCTTTAAAGCCTGTGCTGATATGGCTTCCTTGGAGGAAGGAAAGAAAGCTCATGGCATGAGAATCAAGCTTGGAAATAAAATAGATATATGTGCTGACAATGCTT
>renamed_no_ambig_no_gaps_all|OG0088857_Eriosyce_wagenknechtii|3x|11
TTCCTTGGAGGAAGGAAAGAAAGCTCATGGCATGAGAATCAAGCTTGGAAATAAAATAGATATATGTGCTGACAATGCTTTGCTTGACATGTATGTAAAATGTGGATGCATGGATGACAG
>renamed_no_ambig_no_gaps_all|OG0088857_Eriosyce_wagenknechtii|13
ATTGTTACATGGACAACTATGGTGATGGGGTTTGCTCAAAATGGCCAAACAGCAGAAGCTCTTGGAATCTTTGATGAACTGGTAGCAAAGGGCATTGAACCAAATTATATCACATTCTTA
>renamed_no_ambig_no_gaps_all|OG0088857_Eriosyce_wagenknechtii|2x|13
ATGGCCAAACAGCAGAAGCTCTTGGAATCTTTGATGAACTGGTAGCAAAGGGCATTGAACCAAATTATATCACATTCTTATGCGTTCTTTATGCTTGCAGCCAAGGAGCTCATGTCGAGG
>renamed_no_ambig_no_gaps_all|OG0088857_Eriosyce_wagenknechtii|3x|13
GGTAGCAAAGGGCATTGAACCAAATTATATCACATTCTTATGCGTTCTTTATGCTTGCAGCCAAGGAGCTCATGTCGAGGAAGGGTGGAAATATTTCACTTCTATGGCTCTCCAACATGG
>renamed_no_ambig_no_gaps_all|OG0088857_Eriosyce_wagenknechtii|15
GATCTTCTAGGACGAACTGGGCATATAAAAGAAGCAGAGGAGCTCATCTCTAAAATGCCTTTCCAACCAGGACCATTGATTTGGCAGACCTTACTTGGTGCTTGTCACATACATGGGGAT
>renamed_no_ambig_no_gaps_all|OG0088857_Lophocereus_genome|2x|2
GCAAAAATATGGATGTTGGGGTCACCAAATTCCATTAGATGCTCTTTCCAACTGCTCTTTTCTTCCAATCAAGAAGGGCCCAATATCTGTTTTCATCTTCGCTTCGCAAACATCTTACCA
>renamed_no_ambig_no_gaps_all|OG0088857_Lophocereus_genome|3x|2
GCTCTTTCCAACTGCTCTTTTCTTCCAATCAAGAAGGGCCCAATATCTGTTTTCATCTTCGCTTCGCAAACATCTTACCATAACATCGAATAGCTTCTTCAGTAATCTGGGCATTGAAAT
>renamed_no_ambig_no_gaps_all|OG0088857_Lophocereus_genome|3
CAATATCTGTTTTCATCTTCGCTTCGCAAACATCTTACCATAACATCGAATAGCTTCTTCAGTAATCTGGGCATTGAAATAGGCGACAGAATCAAGTCCTACTCTGATGTCGTCAAATAC
>renamed_no_ambig_no_gaps_all|OG0088857_Lophocereus_genome|2x|3
TAACATCGAATAGCTTCTTCAGTAATCTGGGCATTGAAATAGGCGACAGAATCAAGTCCTACTCTGATGTCGTCAAATACTCTTGTCAGAACTCAGATTTGCCCCGTGGAAAAGCAGCCC
>renamed_no_ambig_no_gaps_all|OG0088857_Lophocereus_genome|3x|3
AGGCGACAGAATCAAGTCCTACTCTGATGTCGTCAAATACTCTTGTCAGAACTCAGATTTGCCCCGTGGAAAAGCAGCCCATGCCCAGCTTATCAAAAACCCTTGCATTTCATCCCTCTA
>renamed_no_ambig_no_gaps_all|OG0088857_Lophocereus_genome|4
TCTTGTCAGAACTCAGATTTGCCCCGTGGAAAAGCAGCCCATGCCCAGCTTATCAAAAACCCTTGCATTTCATCCCTCTACCTTCAGAATTTCCTCCTCCAAATGTACGTTAAATGTGGG
>renamed_no_ambig_no_gaps_all|OG0088857_Lophocereus_genome|2x|4
ATGCCCAGCTTATCAAAAACCCTTGCATTTCATCCCTCTACCTTCAGAATTTCCTCCTCCAAATGTACGTTAAATGTGGGGACTCTGACAGTGCTCGCAACCTGTTCGATGAAATGCCTG
>renamed_no_ambig_no_gaps_all|OG0088857_Lophocereus_genome|3x|4
CCTTCAGAATTTCCTCCTCCAAATGTACGTTAAATGTGGGGACTCTGACAGTGCTCGCAACCTGTTCGATGAAATGCCTGAAAGAAACTGTGTGTCTTGGTCTTCTCTTATTGCTGGTTT
>renamed_no_ambig_no_gaps_all|OG0088857_Lophocereus_genome|5
GACTCTGACAGTGCTCGCAACCTGTTCGATGAAATGCCTGAAAGAAACTGTGTGTCTTGGTCTTCTCTTATTGCTGGTTTTGTTCAATGTGGGCATCCAACCAAAGCTCTCTTCTTCTTC
>renamed_no_ambig_no_gaps_all|OG0088857_Lophocereus_genome|2x|5
AAAGAAACTGTGTGTCTTGGTCTTCTCTTATTGCTGGTTTTGTTCAATGTGGGCATCCAACCAAAGCTCTCTTCTTCTTCTCCCGCATGTACAGAGCTGATGTCAGGCCTACGGAGTTCA
>renamed_no_ambig_no_gaps_all|OG0088857_Lophocereus_genome|3x|5
TGTTCAATGTGGGCATCCAACCAAAGCTCTCTTCTTCTTCTCCCGCATGTACAGAGCTGATGTCAGGCCTACGGAGTTCACTTTAGTTAGTGCTCTCAGTGCATGTTCCTTCACTGGTTA
>renamed_no_ambig_no_gaps_all|OG0088857_Lophocereus_genome|6
TCCCGCATGTACAGAGCTGATGTCAGGCCTACGGAGTTCACTTTAGTTAGTGCTCTCAGTGCATGTTCCTTCACTGGTTATGTGCATCAGGCATCTCAGCTTTATGCATTGGTTGTTCGA
>renamed_no_ambig_no_gaps_all|OG0088857_Lophocereus_genome|2x|6
CTTTAGTTAGTGCTCTCAGTGCATGTTCCTTCACTGGTTATGTGCATCAGGCATCTCAGCTTTATGCATTGGTTGTTCGATTAGGATTTGAATGGAATGTGTTTGTTATCAATGCATTTC
>renamed_no_ambig_no_gaps_all|OG0088857_Lophocereus_genome|3x|6
TGTGCATCAGGCATCTCAGCTTTATGCATTGGTTGTTCGATTAGGATTTGAATGGAATGTGTTTGTTATCAATGCATTTCTAATGGCTTTGATTAGGAATGGACAATTTGAGGATGCAGC
>renamed_no_ambig_no_gaps_all|OG0088857_Lophocereus_genome|7
TTAGGATTTGAATGGAATGTGTTTGTTATCAATGCATTTCTAATGGCTTTGATTAGGAATGGACAATTTGAGGATGCAGCAAAGGCTTTTAATGAGTGTACGGTTAGAGATATTGTGTCT
>renamed_no_ambig_no_gaps_all|OG0088857_Lophocereus_genome|2x|7
TAATGGCTTTGATTAGGAATGGACAATTTGAGGATGCAGCAAAGGCTTTTAATGAGTGTACGGTTAGAGATATTGTGTCTTGGAACACAATGATCAATAGCTATTTGCAGTTTTCACCAT
>renamed_no_ambig_no_gaps_all|OG0088857_Lophocereus_genome|3x|7
AAAGGCTTTTAATGAGTGTACGGTTAGAGATATTGTGTCTTGGAACACAATGATCAATAGCTATTTGCAGTTTTCACCATCGGAGGTCCCACATTTCTGGTTAAGGATGATACAGGAAGG
>renamed_no_ambig_no_gaps_all|OG0088857_Lophocereus_genome|8
TGGAACACAATGATCAATAGCTATTTGCAGTTTTCACCATCGGAGGTCCCACATTTCTGGTTAAGGATGATACAGGAAGGTGTGAGCCCTGATGAGTTTTCATTTTCCACTGTGATTACT
>renamed_no_ambig_no_gaps_all|OG0088857_Lophocereus_genome|2x|8
CGGAGGTCCCACATTTCTGGTTAAGGATGATACAGGAAGGTGTGAGCCCTGATGAGTTTTCATTTTCCACTGTGATTACTGGCGTGGCTGCCGTTTGCGAGGATAGATTTGGGATGCAGG
>renamed_no_ambig_no_gaps_all|OG0088857_Lophocereus_genome|3x|8
TGTGAGCCCTGATGAGTTTTCATTTTCCACTGTGATTACTGGCGTGGCTGCCGTTTGCGAGGATAGATTTGGGATGCAGGTTCATGGACAGCTTTTGAAGTACGGTTATGGGACTGAAAC
>renamed_no_ambig_no_gaps_all|OG0088857_Lophocereus_genome|9
GGCGTGGCTGCCGTTTGCGAGGATAGATTTGGGATGCAGGTTCATGGACAGCTTTTGAAGTACGGTTATGGGACTGAAACTTGTGTCGCAAATTCAGTAGTTGATATGTATTTGAAGTTT
>renamed_no_ambig_no_gaps_all|OG0088857_Lophocereus_genome|2x|9
TTCATGGACAGCTTTTGAAGTACGGTTATGGGACTGAAACTTGTGTCGCAAATTCAGTAGTTGATATGTATTTGAAGTTTGGGGACTTGGTTAATGGATTTAAAGCTTTTAATGAGATCA
>renamed_no_ambig_no_gaps_all|OG0088857_Lophocereus_genome|3x|9
TTGTGTCGCAAATTCAGTAGTTGATATGTATTTGAAGTTTGGGGACTTGGTTAATGGATTTAAAGCTTTTAATGAGATCACCTCCAAGAATGTTCTATCTTGGACAACAATGGCAACCGG
>renamed_no_ambig_no_gaps_all|OG0088857_Lophocereus_genome|10
GGGGACTTGGTTAATGGATTTAAAGCTTTTAATGAGATCACCTCCAAGAATGTTCTATCTTGGACAACAATGGCAACCGGATGTGTGAGTTGTGGGGTGCCAAGCAAAGCACTTGAACTT
>renamed_no_ambig_no_gaps_all|OG0088857_Lophocereus_genome|2x|10
CCTCCAAGAATGTTCTATCTTGGACAACAATGGCAACCGGATGTGTGAGTTGTGGGGTGCCAAGCAAAGCACTTGAACTTCTCAGAGAAATGAGGATGGCGGGAATAAGGCCAAATCTAT
>renamed_no_ambig_no_gaps_all|OG0088857_Lophocereus_genome|3x|10
ATGTGTGAGTTGTGGGGTGCCAAGCAAAGCACTTGAACTTCTCAGAGAAATGAGGATGGCGGGAATAAGGCCAAATCTATTTAGTCTTGCAACCACCTTTAAAGCTTGTGCTGATATGGC
>renamed_no_ambig_no_gaps_all|OG0088857_Lophocereus_genome|11
CTCAGAGAAATGAGGATGGCGGGAATAAGGCCAAATCTATTTAGTCTTGCAACCACCTTTAAAGCTTGTGCTGATATGGCTTCCTTGGATGAAGGAAAGAAAGCACATGGCTTGAGAATC
>renamed_no_ambig_no_gaps_all|OG0088857_Lophocereus_genome|2x|11
TTAGTCTTGCAACCACCTTTAAAGCTTGTGCTGATATGGCTTCCTTGGATGAAGGAAAGAAAGCACATGGCTTGAGAATCAAGCTTGGAAATAAAATAGATATATGTGCCGACAATGCTA
>renamed_no_ambig_no_gaps_all|OG0088857_Lophocereus_genome|3x|11
TTCCTTGGATGAAGGAAAGAAAGCACATGGCTTGAGAATCAAGCTTGGAAATAAAATAGATATATGTGCCGACAATGCTATGCTTGACATGTATGTAAAATGTGGATGCATGGATGACAG
>renamed_no_ambig_no_gaps_all|OG0088857_Lophocereus_genome|13
ATTGTTACTTGGACAACTATGGTGATGGGGTTTGCTCAAAATGGCCTCACAGCAGAAGCTCTTGGAATCTTTGATGAAATGGTAGCAAAGGGCATTGAACCAAATTATATCACATTCTTA
>renamed_no_ambig_no_gaps_all|OG0088857_Lophocereus_genome|2x|13
ATGGCCTCACAGCAGAAGCTCTTGGAATCTTTGATGAAATGGTAGCAAAGGGCATTGAACCAAATTATATCACATTCTTATGTGTTCTTTATGCGTGCAGCCAAGGAGCTCATGTCAAGG
>renamed_no_ambig_no_gaps_all|OG0088857_Lophocereus_genome|3x|13
GGTAGCAAAGGGCATTGAACCAAATTATATCACATTCTTATGTGTTCTTTATGCGTGCAGCCAAGGAGCTCATGTCAAGGAAGGGTGGAGATATTTCACTTCTATGTCTCACCAACATGG
>renamed_no_ambig_no_gaps_all|OG0088857_Lophocereus_genome|15
GATCTTCTAGGACGAACTGGGCATATAAAAGAAGCAGAGGAGCTCATCTCTAAAATGCCTTTCCAACCAGGACCATTGATTTGGCAGACCTTACTAGGTGCTTGTCACATACATGGGGAT
>renamed_no_ambig_no_gaps_all|OG0088857_Pachycereus_genome|3x|3
AGGCGACAGAATCAAGTCCTACTCTGATGTCCTCAAATACTCTTGTCAGAACTCAGATTTGCCCCGTGGAAAAGCAGCCCATGCCCAGCTTATCAAAAACCCTTGCATTTCATCCCTTTA
>renamed_no_ambig_no_gaps_all|OG0088857_Pachycereus_genome|4
TCTTGTCAGAACTCAGATTTGCCCCGTGGAAAAGCAGCCCATGCCCAGCTTATCAAAAACCCTTGCATTTCATCCCTTTACCTTCAGAATTTCCTCCTCCAAATGTACGTTAAATGTGGG
>renamed_no_ambig_no_gaps_all|OG0088857_Pachycereus_genome|2x|4
ATGCCCAGCTTATCAAAAACCCTTGCATTTCATCCCTTTACCTTCAGAATTTCCTCCTCCAAATGTACGTTAAATGTGGGGACTTTGACAGTGCTCGCAACCTGTTCGATGAAATGCCTG
>renamed_no_ambig_no_gaps_all|OG0088857_Pachycereus_genome|3x|4
CCTTCAGAATTTCCTCCTCCAAATGTACGTTAAATGTGGGGACTTTGACAGTGCTCGCAACCTGTTCGATGAAATGCCTGAGAGAAACAGTGTGTCTTGGTCTTCTCTTATTGCTGGTTT
>renamed_no_ambig_no_gaps_all|OG0088857_Pachycereus_genome|5
GACTTTGACAGTGCTCGCAACCTGTTCGATGAAATGCCTGAGAGAAACAGTGTGTCTTGGTCTTCTCTTATTGCTGGTTTTGTTCAATGTGGGCATCCGACCAAAGCTCTCTTCTTCTTC
>renamed_no_ambig_no_gaps_all|OG0088857_Pachycereus_genome|2x|5
AGAGAAACAGTGTGTCTTGGTCTTCTCTTATTGCTGGTTTTGTTCAATGTGGGCATCCGACCAAAGCTCTCTTCTTCTTCTCCCGCATGTACAGAGCTGATGTCAGGCCTACGGAGTTCA
>renamed_no_ambig_no_gaps_all|OG0088857_Pachycereus_genome|3x|5
TGTTCAATGTGGGCATCCGACCAAAGCTCTCTTCTTCTTCTCCCGCATGTACAGAGCTGATGTCAGGCCTACGGAGTTCACTTTAGTTAGTGCTCTCAGTGCATGTTCCTTCACTGGTTA
>renamed_no_ambig_no_gaps_all|OG0088857_Pachycereus_genome|6
TCCCGCATGTACAGAGCTGATGTCAGGCCTACGGAGTTCACTTTAGTTAGTGCTCTCAGTGCATGTTCCTTCACTGGTTATGTGCATCAGGCATCTCAGCTTTATGCATTGGTTGTTCGA
>renamed_no_ambig_no_gaps_all|OG0088857_Pachycereus_genome|2x|6
CTTTAGTTAGTGCTCTCAGTGCATGTTCCTTCACTGGTTATGTGCATCAGGCATCTCAGCTTTATGCATTGGTTGTTCGATTAGGATTTGAATGGAATGTGTTTGTTATCAATGCGTTTC
>renamed_no_ambig_no_gaps_all|OG0088857_Pachycereus_genome|3x|6
TGTGCATCAGGCATCTCAGCTTTATGCATTGGTTGTTCGATTAGGATTTGAATGGAATGTGTTTGTTATCAATGCGTTTCTAATGGCTTTGATTAGGAATGGACAATTTGTGCATGCAGT
>renamed_no_ambig_no_gaps_all|OG0088857_Pachycereus_genome|7
TTAGGATTTGAATGGAATGTGTTTGTTATCAATGCGTTTCTAATGGCTTTGATTAGGAATGGACAATTTGTGCATGCAGTAAAGGCCTTTGAAGAGTGTACGGTTAGAGATATTGTGTCT
>renamed_no_ambig_no_gaps_all|OG0088857_Pachycereus_genome|2x|7
TAATGGCTTTGATTAGGAATGGACAATTTGTGCATGCAGTAAAGGCCTTTGAAGAGTGTACGGTTAGAGATATTGTGTCTTGGAACACAATGATCAATAGCTATTTGCAGTTTTCACCAT
>renamed_no_ambig_no_gaps_all|OG0088857_Pachycereus_genome|3x|7
AAAGGCCTTTGAAGAGTGTACGGTTAGAGATATTGTGTCTTGGAACACAATGATCAATAGCTATTTGCAGTTTTCACCATCGGAGGTCCCACATTTCTGGTTAAGGATGATACAGGAAGG
>renamed_no_ambig_no_gaps_all|OG0088857_Pachycereus_genome|8
TGGAACACAATGATCAATAGCTATTTGCAGTTTTCACCATCGGAGGTCCCACATTTCTGGTTAAGGATGATACAGGAAGGTGTGAGCCCTGATGGGTTTTCATTTTCCACTGTGATTACT
>renamed_no_ambig_no_gaps_all|OG0088857_Pachycereus_genome|2x|8
CGGAGGTCCCACATTTCTGGTTAAGGATGATACAGGAAGGTGTGAGCCCTGATGGGTTTTCATTTTCCACTGTGATTACTGGCCTGGCTGCCATTGGCGAGGATAGATTTGGGATGCAGG
>renamed_no_ambig_no_gaps_all|OG0088857_Pachycereus_genome|3x|8
TGTGAGCCCTGATGGGTTTTCATTTTCCACTGTGATTACTGGCCTGGCTGCCATTGGCGAGGATAGATTTGGGATGCAGGTTCATGGGCAGCTCTTGAAGTACGGTTATGGGACTGAAAC
>renamed_no_ambig_no_gaps_all|OG0088857_Pachycereus_genome|9
GGCCTGGCTGCCATTGGCGAGGATAGATTTGGGATGCAGGTTCATGGGCAGCTCTTGAAGTACGGTTATGGGACTGAAACTTGTGTCGGAAATTCAGTAGTTGATATGTATTTGAAGTTT
>renamed_no_ambig_no_gaps_all|OG0088857_Pachycereus_genome|2x|9
TTCATGGGCAGCTCTTGAAGTACGGTTATGGGACTGAAACTTGTGTCGGAAATTCAGTAGTTGATATGTATTTGAAGTTTGGGGACTTGGTTAATGGATTTAAAGCTTTTAATGAGATCA
>renamed_no_ambig_no_gaps_all|OG0088857_Pachycereus_genome|3x|9
TTGTGTCGGAAATTCAGTAGTTGATATGTATTTGAAGTTTGGGGACTTGGTTAATGGATTTAAAGCTTTTAATGAGATCACCTCCAAGAATGTTCTATCTTGGACAACAATGGCAACCGG
>renamed_no_ambig_no_gaps_all|OG0088857_Pachycereus_genome|10
GGGGACTTGGTTAATGGATTTAAAGCTTTTAATGAGATCACCTCCAAGAATGTTCTATCTTGGACAACAATGGCAACCGGATGTGTGAGTTGTGGGGTGCCAAGCAAAGCACTTGAACTT
>renamed_no_ambig_no_gaps_all|OG0088857_Pachycereus_genome|2x|10
CCTCCAAGAATGTTCTATCTTGGACAACAATGGCAACCGGATGTGTGAGTTGTGGGGTGCCAAGCAAAGCACTTGAACTTCTCAGAGAAATGAGGATGGCGGGAATAAGGCCAAATCTAT
>renamed_no_ambig_no_gaps_all|OG0088857_Pachycereus_genome|3x|10
ATGTGTGAGTTGTGGGGTGCCAAGCAAAGCACTTGAACTTCTCAGAGAAATGAGGATGGCGGGAATAAGGCCAAATCTATTTAGTCTTGCAACCACCTTTAAAGCTTGTGCTGATATGGC
>renamed_no_ambig_no_gaps_all|OG0088857_Pachycereus_genome|11
CTCAGAGAAATGAGGATGGCGGGAATAAGGCCAAATCTATTTAGTCTTGCAACCACCTTTAAAGCTTGTGCTGATATGGCTTCCTTGGAAGAAGGAAAGAAAGCACATGGCTTGAGAATC
>renamed_no_ambig_no_gaps_all|OG0088857_Pachycereus_genome|2x|11
TTAGTCTTGCAACCACCTTTAAAGCTTGTGCTGATATGGCTTCCTTGGAAGAAGGAAAGAAAGCACATGGCTTGAGAATCAAGCTTGGAAATAAAATAGATATATGTGCTGACAATGCTA
>renamed_no_ambig_no_gaps_all|OG0088857_Pachycereus_genome|3x|11
TTCCTTGGAAGAAGGAAAGAAAGCACATGGCTTGAGAATCAAGCTTGGAAATAAAATAGATATATGTGCTGACAATGCTATGCTTGACATGTATGTAAAATGTGGATGCATGGATGACAG
>renamed_no_ambig_no_gaps_all|OG0088857_Pachycereus_genome|13
ATTGTTACTTGGACAACTATGGTGATGGGGTTTGCTCAAAATGGCCTCACAGCAGAAGCTCTTGGAATCTTTGATGAAATGGTAGCAAAGGGCATTGAACCAAATTATATCACATTCTTA
>renamed_no_ambig_no_gaps_all|OG0088857_Pachycereus_genome|2x|13
ATGGCCTCACAGCAGAAGCTCTTGGAATCTTTGATGAAATGGTAGCAAAGGGCATTGAACCAAATTATATCACATTCTTATGTGTTCTTTATGCTTGCAGCCAAGGAGCTCATGTCAAGG
>renamed_no_ambig_no_gaps_all|OG0088857_Pachycereus_genome|3x|13
GGTAGCAAAGGGCATTGAACCAAATTATATCACATTCTTATGTGTTCTTTATGCTTGCAGCCAAGGAGCTCATGTCAAGGAAGGGTGGAGATATTTCACTTCTATGGCTTACCAACATGG
>renamed_no_ambig_no_gaps_all|OG0088857_Pachycereus_genome|15
GATCTTCTAGGACGAACTGGGCATATAAAAGAAGCAGAGGAGCTTATCTCTAAAATGCCTTTCCAACCAGGACCATTGATTTGGCAGACCTTACTTGGTGCTTGTCACATACATGGGGAT
>renamed_no_ambig_no_gaps_all|OG0088857_Stetsonia_coryne|2x|2
GCAAAAATATGGATGTTGGGGTCACCAAATTCCATTAGATGCTCTTTCCAACTGCTCTTTTCTTCCGATCAAGACGGGCCCGCTGTCTCTTTTCATCTTCACTTTGTAAACATCTTACCA
>renamed_no_ambig_no_gaps_all|OG0088860_Carnegia_gigantea_genome|2x|2
GCAAATCACCAAAGAGATCAAAACAACCCTCCGACAGCACAAGGATTTGCTGACACTCCGTTGCTCAACCCTGAAATTGACGACGAAAGCCCAATCATGTCCAGAAGAAGGCGGGCCGAA
>renamed_no_ambig_no_gaps_all|OG0088860_Carnegia_gigantea_genome|3x|2
AAGGATTTGCTGACACTCCGTTGCTCAACCCTGAAATTGACGACGAAAGCCCAATCATGTCCAGAAGAAGGCGGGCCGAAGCTGATGAAGAGGCCCAAAATGATGATGGGCCTCGACCCA
>renamed_no_ambig_no_gaps_all|OG0088860_Carnegia_gigantea_genome|3
CGACGAAAGCCCAATCATGTCCAGAAGAAGGCGGGCCGAAGCTGATGAAGAGGCCCAAAATGATGATGGGCCTCGACCCAATCCAAGGCCCAAAGGCCCAGCATGGAAAGGGGAGTATGC
>renamed_no_ambig_no_gaps_all|OG0088860_Carnegia_gigantea_genome|2x|3
GCTGATGAAGAGGCCCAAAATGATGATGGGCCTCGACCCAATCCAAGGCCCAAAGGCCCAGCATGGAAAGGGGAGTATGCAAAGAGTATAGTGTACGGTGGATTGGATGCTATTGTGACT
>renamed_no_ambig_no_gaps_all|OG0088860_Carnegia_gigantea_genome|3x|3
ATCCAAGGCCCAAAGGCCCAGCATGGAAAGGGGAGTATGCAAAGAGTATAGTGTACGGTGGATTGGATGCTATTGTGACTTCGTTCTCTCTCATCTCCTCCATCTCCGCCGGTGGCCGGT
>renamed_no_ambig_no_gaps_all|OG0088860_Carnegia_gigantea_genome|4
AAAGAGTATAGTGTACGGTGGATTGGATGCTATTGTGACTTCGTTCTCTCTCATCTCCTCCATCTCCGCCGGTGGCCGGTTGTCCTCCGTTGACGTCCTCGTCCTCGGGTTCGCCAACCT
>renamed_no_ambig_no_gaps_all|OG0088860_Carnegia_gigantea_genome|2x|4
TCGTTCTCTCTCATCTCCTCCATCTCCGCCGGTGGCCGGTTGTCCTCCGTTGACGTCCTCGTCCTCGGGTTCGCCAACCTCGTCGCCGATGGGATTTCTATGGGGTTTGGGGACTTTGTG
>renamed_no_ambig_no_gaps_all|OG0088860_Carnegia_gigantea_genome|3x|4
TGTCCTCCGTTGACGTCCTCGTCCTCGGGTTCGCCAACCTCGTCGCCGATGGGATTTCTATGGGGTTTGGGGACTTTGTGAGTAGCTCTACAGAGAAGAATATGGCTCTCATGGAGAGGG
>renamed_no_ambig_no_gaps_all|OG0088860_Carnegia_gigantea_genome|5
CGTCGCCGATGGGATTTCTATGGGGTTTGGGGACTTTGTGAGTAGCTCTACAGAGAAGAATATGGCTCTCATGGAGAGGGATGTCACTCATTGGGAGGTTGAGAACCACCGTGGGTCCAA
>renamed_no_ambig_no_gaps_all|OG0088860_Carnegia_gigantea_genome|2x|5
AGTAGCTCTACAGAGAAGAATATGGCTCTCATGGAGAGGGATGTCACTCATTGGGAGGTTGAGAACCACCGTGGGTCCAAGATCATGCACTTGATACGACGGTACCGCGCCCTTGGGATG
>renamed_no_ambig_no_gaps_all|OG0088860_Carnegia_gigantea_genome|3x|5
ATGTCACTCATTGGGAGGTTGAGAACCACCGTGGGTCCAAGATCATGCACTTGATACGACGGTACCGCGCCCTTGGGATGGACCCTAAGGATGCTACGACGGTGGTAAACATATTTTCAA
>renamed_no_ambig_no_gaps_all|OG0088860_Carnegia_gigantea_genome|2x|6
GACCCTAAGGATGCTACGACGGTGGTAAACATATTTTCAAAATACAAGCACATAATGGTGGATGAAGAAATGATGGGTCAAAAGGGGATACTCCCACCAGACCAAAACGAGGGTCAGAAG
>renamed_no_ambig_no_gaps_all|OG0088860_Carnegia_gigantea_genome|3x|6
AATACAAGCACATAATGGTGGATGAAGAAATGATGGGTCAAAAGGGGATACTCCCACCAGACCAAAACGAGGGTCAGAAGCCATGGAAGAGTGGCTTAGTCACCTTCACAGCCTTCCTAG
>renamed_no_ambig_no_gaps_all|OG0088860_Carnegia_gigantea_genome|7
AAAGGGGATACTCCCACCAGACCAAAACGAGGGTCAGAAGCCATGGAAGAGTGGCTTAGTCACCTTCACAGCCTTCCTAGTGTTCGGAAGCGCCCCACTTCTATCTTTCATCATCCTCAT
>renamed_no_ambig_no_gaps_all|OG0088860_Carnegia_gigantea_genome|2x|7
CCATGGAAGAGTGGCTTAGTCACCTTCACAGCCTTCCTAGTGTTCGGAAGCGCCCCACTTCTATCTTTCATCATCCTCATCCCCTTCACCAACAACGACACCATCAAGTTCGCCGGGGCC
>renamed_no_ambig_no_gaps_all|OG0088860_Carnegia_gigantea_genome|3x|7
TGTTCGGAAGCGCCCCACTTCTATCTTTCATCATCCTCATCCCCTTCACCAACAACGACACCATCAAGTTCGCCGGGGCCTGTATTCTCTCGGCCCTGGCTCTAGCCCTTCTCGGGCTCG
>renamed_no_ambig_no_gaps_all|OG0088860_Ferocactus_latispinus|2x|15
CAACTTAACCTATAGGTCTGTATGAATCGGGAGAAGAATCAGAAACTGACTCATGGTTACATAAAAAATTGAAGGTAAAAAACAATTGAGATAAGAGTGATTGAAGGAAGCTTGCATTGT
>renamed_no_ambig_no_gaps_all|OG0088860_Ferocactus_latispinus|3x|15
AGAAACTGACTCATGGTTACATAAAAAATTGAAGGTAAAAAACAATTGAGATAAGAGTGATTGAAGGAAGCTTGCATTGTTCAGAAAGACATCAAAAACATTGTCAATTTAGGAGGCCCC
>renamed_no_ambig_no_gaps_all|OG0088860_Ferocactus_latispinus|end|
AAACTGACTCATGGTTACATAAAAAATTGAAGGTAAAAAACAATTGAGATAAGAGTGATTGAAGGAAGCTTGCATTGTTCAGAAAGACATCAAAAACATTGTCAATTTAGGAGGCCCCAT
>renamed_no_ambig_no_gaps_all|OG0088860_Gymnocalycium_mihanovichii|2x|2
GCAAATCACCAAAGAGATCCAAACAACCCTCCAACAACGCAAGGATTGGACGACACTCCGTTGCTCAACCCTGAAATTGATGACGAGAGCCCAGTCATGTTCAGGAGAAGGCGGGTCGAA
>renamed_no_ambig_no_gaps_all|OG0088860_Gymnocalycium_mihanovichii|3x|2
AAGGATTGGACGACACTCCGTTGCTCAACCCTGAAATTGATGACGAGAGCCCAGTCATGTTCAGGAGAAGGCGGGTCGAAGCTGATGAAGAGGCCCAAAATGACGATGGGCCTGGACCCA
>renamed_no_ambig_no_gaps_all|OG0088860_Gymnocalycium_mihanovichii|3
TGACGAGAGCCCAGTCATGTTCAGGAGAAGGCGGGTCGAAGCTGATGAAGAGGCCCAAAATGACGATGGGCCTGGACCCAATCACAGGCCCAAAGGCCCAGCATGGAAGGGGGAGTACGC
>renamed_no_ambig_no_gaps_all|OG0088860_Gymnocalycium_mihanovichii|2x|3
GCTGATGAAGAGGCCCAAAATGACGATGGGCCTGGACCCAATCACAGGCCCAAAGGCCCAGCATGGAAGGGGGAGTACGCAAAGAGCATTGTGTACGGTGGGTTGGATGCAATTGTCACC
>renamed_no_ambig_no_gaps_all|OG0088860_Gymnocalycium_mihanovichii|3x|3
ATCACAGGCCCAAAGGCCCAGCATGGAAGGGGGAGTACGCAAAGAGCATTGTGTACGGTGGGTTGGATGCAATTGTCACCTCTTTCTCCCTCATCTCGTCCATCTCCGCCGGCGGCCGGT
>renamed_no_ambig_no_gaps_all|OG0088860_Gymnocalycium_mihanovichii|4
AAAGAGCATTGTGTACGGTGGGTTGGATGCAATTGTCACCTCTTTCTCCCTCATCTCGTCCATCTCCGCCGGCGGCCGGTTGTCCTCCGTCGACGTCCTCGTCCTCGGGTTCGCCAACCT
>renamed_no_ambig_no_gaps_all|OG0088860_Gymnocalycium_mihanovichii|3x|4
TGTCCTCCGTCGACGTCCTCGTCCTCGGGTTCGCCAACCTCGTCGCAGATGGGATTTCTATGGGGTTTGGGGACTTTGTGAGTAGCTCCACTGAGAAGAATATGGCTGTCATGGAGAGGG
>renamed_no_ambig_no_gaps_all|OG0088860_Gymnocalycium_mihanovichii|5
CGTCGCAGATGGGATTTCTATGGGGTTTGGGGACTTTGTGAGTAGCTCCACTGAGAAGAATATGGCTGTCATGGAGAGGGATGTGACTCATTGGGAGGTTGAGAACCACCGTGGGTCCAA
>renamed_no_ambig_no_gaps_all|OG0088860_Gymnocalycium_mihanovichii|2x|5
AGTAGCTCCACTGAGAAGAATATGGCTGTCATGGAGAGGGATGTGACTCATTGGGAGGTTGAGAACCACCGTGGGTCCAAGATCACGCACTTGATCCGACGCTACCGTGCCCTCGGGATG
>renamed_no_ambig_no_gaps_all|OG0088860_Gymnocalycium_mihanovichii|3x|5
ATGTGACTCATTGGGAGGTTGAGAACCACCGTGGGTCCAAGATCACGCACTTGATCCGACGCTACCGTGCCCTCGGGATGGACCCTAAGGATGCTACTACGGTGGTCAACATATTTTCAA
>renamed_no_ambig_no_gaps_all|OG0088860_Gymnocalycium_mihanovichii|2x|6
GACCCTAAGGATGCTACTACGGTGGTCAACATATTTTCAAAATACAAGCACATAATGGTGGAAGAAGAAATGATGGGTCAAAAGGGGATACTCCCACCAGACCAAACCGAGGGCCATAAG
>renamed_no_ambig_no_gaps_all|OG0088860_Gymnocalycium_mihanovichii|3x|6
AATACAAGCACATAATGGTGGAAGAAGAAATGATGGGTCAAAAGGGGATACTCCCACCAGACCAAACCGAGGGCCATAAGCCATGGAAGAGTGGCTTAGTCACCTTCACAGCCTTCCTAG
>renamed_no_ambig_no_gaps_all|OG0088860_Gymnocalycium_mihanovichii|7
AAAGGGGATACTCCCACCAGACCAAACCGAGGGCCATAAGCCATGGAAGAGTGGCTTAGTCACCTTCACAGCCTTCCTAGTGTTTGGAAGCGCCCCGCTTCTCTCCTTCATCATCCTCAT
>renamed_no_ambig_no_gaps_all|OG0088860_Gymnocalycium_mihanovichii|2x|7
CCATGGAAGAGTGGCTTAGTCACCTTCACAGCCTTCCTAGTGTTTGGAAGCGCCCCGCTTCTCTCCTTCATCATCCTCATCCCCTTCACCAACAACGACACCATCAAGTTCGCCGGGGCC
>renamed_no_ambig_no_gaps_all|OG0088860_Gymnocalycium_mihanovichii|3x|7
TGTTTGGAAGCGCCCCGCTTCTCTCCTTCATCATCCTCATCCCCTTCACCAACAACGACACCATCAAGTTCGCCGGGGCCTGCATTCTCTCGGCCCTGGCTCTAGCCCTTCTCGGGCTCG
>renamed_no_ambig_no_gaps_all|OG0088860_Lophocereus_genome|2
AAACCAAAAAAAACCAACACCTAACAAAAAAAACATGCCCGCAAATCACCAAAGAGATCAAAACAACCCTCCGACAGCACAAGGATTTGATGACACTCCGTTGCTCAACCCTGAAATTGA
>renamed_no_ambig_no_gaps_all|OG0088860_Lophocereus_genome|2x|2
GCAAATCACCAAAGAGATCAAAACAACCCTCCGACAGCACAAGGATTTGATGACACTCCGTTGCTCAACCCTGAAATTGACGACGAAAGCCCAATCATGCCCAGAAGAAGGCGGGCCGAA
>renamed_no_ambig_no_gaps_all|OG0088860_Lophocereus_genome|3x|2
AAGGATTTGATGACACTCCGTTGCTCAACCCTGAAATTGACGACGAAAGCCCAATCATGCCCAGAAGAAGGCGGGCCGAAGCTGATGATCAGGCCCAAAATGATGATGGGCATAAACCCA
>renamed_no_ambig_no_gaps_all|OG0088860_Lophocereus_genome|3
CGACGAAAGCCCAATCATGCCCAGAAGAAGGCGGGCCGAAGCTGATGATCAGGCCCAAAATGATGATGGGCATAAACCCAATCCAAGGCCCAAAGGCCCAGCATGGATGGGGGAGTATGC
>renamed_no_ambig_no_gaps_all|OG0088860_Lophocereus_genome|2x|3
GCTGATGATCAGGCCCAAAATGATGATGGGCATAAACCCAATCCAAGGCCCAAAGGCCCAGCATGGATGGGGGAGTATGCAAAGAGTATAGTGTACGGTGGATTGGATGCTATTGTGACT
>renamed_no_ambig_no_gaps_all|OG0088860_Lophocereus_genome|3x|3
ATCCAAGGCCCAAAGGCCCAGCATGGATGGGGGAGTATGCAAAGAGTATAGTGTACGGTGGATTGGATGCTATTGTGACTTCGTTCTCTCTCATCTCCTCCATCTCCGCCGGTGGCCGGT
>renamed_no_ambig_no_gaps_all|OG0088860_Lophocereus_genome|4
AAAGAGTATAGTGTACGGTGGATTGGATGCTATTGTGACTTCGTTCTCTCTCATCTCCTCCATCTCCGCCGGTGGCCGGTTGTCCTCCGTTGACGTCCTCGTCCTCGGGTTCGCCAACCT
>renamed_no_ambig_no_gaps_all|OG0088860_Lophocereus_genome|2x|4
TCGTTCTCTCTCATCTCCTCCATCTCCGCCGGTGGCCGGTTGTCCTCCGTTGACGTCCTCGTCCTCGGGTTCGCCAACCTCATCGCCGATGGGATTTCCATGGGGTTTGGGGACTTTGTG
>renamed_no_ambig_no_gaps_all|OG0088860_Lophocereus_genome|3x|4
TGTCCTCCGTTGACGTCCTCGTCCTCGGGTTCGCCAACCTCATCGCCGATGGGATTTCCATGGGGTTTGGGGACTTTGTGAGTAGCTCTACAGAGAAGAATATGGCTCTCATGGAGAGGG
>renamed_no_ambig_no_gaps_all|OG0088860_Lophocereus_genome|5
CATCGCCGATGGGATTTCCATGGGGTTTGGGGACTTTGTGAGTAGCTCTACAGAGAAGAATATGGCTCTCATGGAGAGGGATGTCACTCATTGGGAGGTTGAGAACCACCGTGGGTCCAA
>renamed_no_ambig_no_gaps_all|OG0088860_Lophocereus_genome|2x|5
AGTAGCTCTACAGAGAAGAATATGGCTCTCATGGAGAGGGATGTCACTCATTGGGAGGTTGAGAACCACCGTGGGTCCAAGATCATGGACTTGACACAACGGTACCGCGCCCTTGGGATG
>renamed_no_ambig_no_gaps_all|OG0088860_Lophocereus_genome|3x|5
ATGTCACTCATTGGGAGGTTGAGAACCACCGTGGGTCCAAGATCATGGACTTGACACAACGGTACCGCGCCCTTGGGATGGACCCTAAGGATGCTACGACGGTGGTAAACATATTTTCAA
>renamed_no_ambig_no_gaps_all|OG0088860_Lophocereus_genome|2x|6
GACCCTAAGGATGCTACGACGGTGGTAAACATATTTTCAAAATACAAGCACATAATGGTGGATGAAGAAATGATGGGTCAAAAAGGGATACTCCCACCCGACCAAAACGAGGGTCAGAAG
>renamed_no_ambig_no_gaps_all|OG0088860_Lophocereus_genome|3x|6
AATACAAGCACATAATGGTGGATGAAGAAATGATGGGTCAAAAAGGGATACTCCCACCCGACCAAAACGAGGGTCAGAAGCCATGGAAGAGTGGCTTGGTCACCTTCACAGCCTTCCTAG
>renamed_no_ambig_no_gaps_all|OG0088860_Lophocereus_genome|7
AAAAGGGATACTCCCACCCGACCAAAACGAGGGTCAGAAGCCATGGAAGAGTGGCTTGGTCACCTTCACAGCCTTCCTAGTGTTCGGAAGCGCCCCACTTCTATCCTTCATCATCCTCAT
>renamed_no_ambig_no_gaps_all|OG0088860_Lophocereus_genome|2x|7
CCATGGAAGAGTGGCTTGGTCACCTTCACAGCCTTCCTAGTGTTCGGAAGCGCCCCACTTCTATCCTTCATCATCCTCATCCCCTTCACCAACAACGACACCATCAAGTTCGCCGGGGCC
>renamed_no_ambig_no_gaps_all|OG0088860_Lophocereus_genome|3x|7
TGTTCGGAAGCGCCCCACTTCTATCCTTCATCATCCTCATCCCCTTCACCAACAACGACACCATCAAGTTCGCCGGGGCCTGTATTCTCTCGGCCCTAGCTCTGGCCCTTCTCGGGCTTG
>renamed_no_ambig_no_gaps_all|OG0088860_Pachycereus_genome|2x|2
GCAAATCACCAAAGAGATCAAAACCACCCTCCGACAGCACAAGGATTTGCTGACACTCCGTTGCTCAACCCTGAAATTGACGACGAAAGCCCAATCATGTCCAGAAGAAGGCGGGCCGAA
>renamed_no_ambig_no_gaps_all|OG0088860_Pachycereus_genome|3x|2
AAGGATTTGCTGACACTCCGTTGCTCAACCCTGAAATTGACGACGAAAGCCCAATCATGTCCAGAAGAAGGCGGGCCGAAGCTGATGAGGAGGCCCAAAATGATGATGGGCCTAGACCCA
>renamed_no_ambig_no_gaps_all|OG0088860_Pachycereus_genome|3
CGACGAAAGCCCAATCATGTCCAGAAGAAGGCGGGCCGAAGCTGATGAGGAGGCCCAAAATGATGATGGGCCTAGACCCAATCCAAGGCCCAAAGGCCCAGCATGGACGGGGGAGTATGC
>renamed_no_ambig_no_gaps_all|OG0088860_Pachycereus_genome|2x|3
GCTGATGAGGAGGCCCAAAATGATGATGGGCCTAGACCCAATCCAAGGCCCAAAGGCCCAGCATGGACGGGGGAGTATGCAAAGAGTATAGTGTACGGTGGATTGGATGCTATTGTGACT
>renamed_no_ambig_no_gaps_all|OG0088860_Pachycereus_genome|3x|3
ATCCAAGGCCCAAAGGCCCAGCATGGACGGGGGAGTATGCAAAGAGTATAGTGTACGGTGGATTGGATGCTATTGTGACTTCGTTCTCTCTCATCTCCTCCATCTCCGCCGGTGGCCGGT
>renamed_no_ambig_no_gaps_all|OG0088860_Pachycereus_genome|4
AAAGAGTATAGTGTACGGTGGATTGGATGCTATTGTGACTTCGTTCTCTCTCATCTCCTCCATCTCCGCCGGTGGCCGGTTGTCCTCCGTTGACGTCCTCGTCCTCGGGTTCGCTAACCT
>renamed_no_ambig_no_gaps_all|OG0088860_Pachycereus_genome|2x|4
TCGTTCTCTCTCATCTCCTCCATCTCCGCCGGTGGCCGGTTGTCCTCCGTTGACGTCCTCGTCCTCGGGTTCGCTAACCTCATCGCCGATGGGATTTCTATGGGGTTTGGGGACTTTGTG
>renamed_no_ambig_no_gaps_all|OG0088860_Pachycereus_genome|3x|4
TGTCCTCCGTTGACGTCCTCGTCCTCGGGTTCGCTAACCTCATCGCCGATGGGATTTCTATGGGGTTTGGGGACTTTGTGAGTAGCTCTACAGAGAAGAATATGGCTCTCATGGAGAGGG
>renamed_no_ambig_no_gaps_all|OG0088860_Pachycereus_genome|5
CATCGCCGATGGGATTTCTATGGGGTTTGGGGACTTTGTGAGTAGCTCTACAGAGAAGAATATGGCTCTCATGGAGAGGGATGTCACTCATTGGGAGGTTGAGAACCACCGTGGGTCCAA
>renamed_no_ambig_no_gaps_all|OG0088860_Pachycereus_genome|2x|5
AGTAGCTCTACAGAGAAGAATATGGCTCTCATGGAGAGGGATGTCACTCATTGGGAGGTTGAGAACCACCGTGGGTCCAAGATCATGCACTTGATACAACGGTACCGCGCCCTTGGGATG
>renamed_no_ambig_no_gaps_all|OG0088860_Pachycereus_genome|3x|5
ATGTCACTCATTGGGAGGTTGAGAACCACCGTGGGTCCAAGATCATGCACTTGATACAACGGTACCGCGCCCTTGGGATGGACCCTAAGGATGCTACGACGGTGGTAAACATATTTTCAA
>renamed_no_ambig_no_gaps_all|OG0088860_Pachycereus_genome|2x|6
GACCCTAAGGATGCTACGACGGTGGTAAACATATTTTCAAAATACAAGCACATAATGGTGGATGAAGAAATGATGGGTCAAAAGGGGATACTCCCACCAGACCAAAACGAGGGTCAGAAG
>renamed_no_ambig_no_gaps_all|OG0088860_Pachycereus_genome|3x|6
AATACAAGCACATAATGGTGGATGAAGAAATGATGGGTCAAAAGGGGATACTCCCACCAGACCAAAACGAGGGTCAGAAGCCATGGAAGAGTGGCTTAGCCACCTTCACAGCCTTCCTAG
>renamed_no_ambig_no_gaps_all|OG0088860_Pachycereus_genome|7
AAAGGGGATACTCCCACCAGACCAAAACGAGGGTCAGAAGCCATGGAAGAGTGGCTTAGCCACCTTCACAGCCTTCCTAGTGTTCGGAAGCGCCCCACTTCTATCTTTCATCATCCTCAT
>renamed_no_ambig_no_gaps_all|OG0088860_Pachycereus_genome|2x|7
CCATGGAAGAGTGGCTTAGCCACCTTCACAGCCTTCCTAGTGTTCGGAAGCGCCCCACTTCTATCTTTCATCATCCTCATCCCCTTCACCAACAACGACACCATCAAGTTCGTCGGGGCC
>renamed_no_ambig_no_gaps_all|OG0088860_Pachycereus_genome|3x|7
TGTTCGGAAGCGCCCCACTTCTATCTTTCATCATCCTCATCCCCTTCACCAACAACGACACCATCAAGTTCGTCGGGGCCTGTATTCTCTCCGCCCTGGCTCTAGCCCTTCTCGGGCTCG
>renamed_no_ambig_no_gaps_all|OG0088860_Pachycereus_genome|2x|11
AAGGCGATCTGGGCATCGAGCATGTCCCGCTGCATGGGAATTACGTGCATCGATTCAAGACTGGTTTAGTGACGACTGTGAGCTATGGCTGCACCCTCACCATCCCCGGAGATCGAGCGT
>renamed_no_ambig_no_gaps_all|OG0088860_Pachycereus_genome|3x|11
TTACGTGCATCGATTCAAGACTGGTTTAGTGACGACTGTGAGCTATGGCTGCACCCTCACCATCCCCGGAGATCGAGCGTTCAAGGTTGTACAAGTCTTCACTGATGCACAGAAATCCAT
>renamed_no_ambig_no_gaps_all|OG0088860_Pachycereus_genome|2x|12
TCAAGGTTGTACAAGTCTTCACTGATGCACAGAAATCCATCGGGGCCAGTCCGTCAAGATGCATTCCTGGGATCATGTCTAGGCAGCGCGGCTACCACAGTTGCCGTCGGTTTTTCTACG
>renamed_no_ambig_no_gaps_all|OG0088860_Pachycereus_genome|3x|12
CGGGGCCAGTCCGTCAAGATGCATTCCTGGGATCATGTCTAGGCAGCGCGGCTACCACAGTTGCCGTCGGTTTTTCTACGGTTCCAATGCCGAAGAGGATATGGGGATGGAAGATTGCGA
>renamed_no_ambig_no_gaps_all|OG0088860_Pachycereus_genome|2x|13
GTTCCAATGCCGAAGAGGATATGGGGATGGAAGATTGCGAAACTTACTTGACAACAATTACGAGTAGAGAACTCGTACAGATGTCCTCAGGGAGAGTTGCTCAGCCACCCCCGCCCCCCG
>renamed_no_ambig_no_gaps_all|OG0088860_Stenocereus_genome|2x|8
TTGATTTTGCTCTTTCGCTCCCTAGTTCTCTTAGAATTGAGCCATTCAAGGAACTCATCCGGGTCAAGCTTACCTCAGGAATTTCAACTTTGAAATCATTTGAGTTGAAAGTAGGCGGTG
>renamed_no_ambig_no_gaps_all|OG0088871_Eriosyce_wagenknechtii|3x|12
CAATTCCTGCAGATTGTATAGATGAACTATTTGAAGTAGTTTTCACATTCACCAGCCCAACTTCTGTTTTTGGATTGACGAATTACAATTTGCAAGGTAGGGGTGAGTCACCGAGTTCTG
>renamed_no_ambig_no_gaps_all|OG0088871_Eriosyce_wagenknechtii|13
TTTCACATTCACCAGCCCAACTTCTGTTTTTGGATTGACGAATTACAATTTGCAAGGTAGGGGTGAGTCACCGAGTTCTGCTTACCGGGGATTGGATCAAAACTGGTCACATTAATTAAT
>renamed_no_ambig_no_gaps_all|OG0088871_Matucana_aurantiaca|2x|7
AAAGGAGGAAGGAGAGAGAGATGGCAGACATAGCAATGTTAGTTGCAGAAGAGTACGAGAGGAGGATGAAGATAGCAAAGAAGATGATGGGTGGTGAAGCTGCTGATCAATTAGAGATGG
>renamed_no_ambig_no_gaps_all|OG0088871_Stenocereus_genome|2x|4
TTACATGCACTTCAGGACGCATTATAAGCTCTTGAGAGCTTTCACGGTGTCTGAGCCGGAGGCCCGAGTCTTGAGTGATATGGAGGAGTGGTTGATGCTTCTCTTGCCTTTGATAGCCCC
>renamed_no_ambig_no_gaps_all|OG0088871_Stenocereus_genome|3x|4
TTCACGGTGTCTGAGCCGGAGGCCCGAGTCTTGAGTGATATGGAGGAGTGGTTGATGCTTCTCTTGCCTTTGATAGCCCCATCTTGAGGGGGTGATGGTTTAGGTGTACCGAGCACTTAA
>renamed_no_ambig_no_gaps_all|OG0088871_Stenocereus_genome|5
TGGAGGAGTGGTTGATGCTTCTCTTGCCTTTGATAGCCCCATCTTGAGGGGGTGATGGTTTAGGTGTACCGAGCACTTAACCTGGTAAATTCGTTCCCTTTTTTCTCTTTCTGTATTTTT
>renamed_no_ambig_no_gaps_all|OG0088875_Carnegia_gigantea_genome|3x|5
CCTTAAACCTTCTGCGCCAGGAATTGGTGGGCACTTGTGTATACTTGGATATATTACATAACACAATCGCAGCAGTTGATACTAACAAGGAGAATAGCCGAGAAATTAGTGACTCTCAAC
>renamed_no_ambig_no_gaps_all|OG0088875_Carnegia_gigantea_genome|3x|10
GATCAGGTATTGGTAAAGGGGCGCTATGACCAGGTTACTGTAATGCTCACTGGGCATTCTTTTGAAAGCATCCTAGTGAATCTTGAGTCTTGTGGCTGCAAAAACCATGTTTATGTTCCA
>renamed_no_ambig_no_gaps_all|OG0088875_Carnegia_gigantea_genome|11
TAATGCTCACTGGGCATTCTTTTGAAAGCATCCTAGTGAATCTTGAGTCTTGTGGCTGCAAAAACCATGTTTATGTTCCAAGAAATGAATCAGTTTCCCCATGTAAACTGCTCCTAACCT
>renamed_no_ambig_no_gaps_all|OG0088875_Carnegia_gigantea_genome|2x|14
TTTGACCTTCCTTATGCTAGTGTGGAACCAGTTTGAGAAGGTCATCTCACTTAGATTTTAGGAGCAGCAGAGGAGGAGCACTCAACAATAGAAAACACATTCTACTCAATGGTACAGGAT
>renamed_no_ambig_no_gaps_all|OG0088875_Carnegia_gigantea_genome|3x|15
AGAGTTGTCTAAGGGATCATATATTGTCAATTGTCATCAGCCCTTTGTAGTCCCCTGTGAAGAGCATGGAGGATCCTCTGCAGAAGATACTGTAGTCAGCAGGGGCTGTCTTGATTGTTC
>renamed_no_ambig_no_gaps_all|OG0088875_Carnegia_gigantea_genome|16
CCCTTTGTAGTCCCCTGTGAAGAGCATGGAGGATCCTCTGCAGAAGATACTGTAGTCAGCAGGGGCTGTCTTGATTGTTCAACTGCTTATCTACAAGCACAAACAGTTCGAATATAGAAC
>renamed_no_ambig_no_gaps_all|OG0088875_Echinopsis_aurea|3x|10
CCCTATTTATCGGTAAAGGGGCTCTATGATCAGGTTACTGTAATGCTCAGTGGGCATTCTTTTGAAATCATCCTACTGAATCTTGAGTCTTGTGGCTGCAAAAACCATGTTTATGGTCCA
>renamed_no_ambig_no_gaps_all|OG0088875_Echinopsis_aurea|2x|12
ACAATGAAATACGTGATTCTTATGAGATTTGAATAGTCTGCACCAGCTGGGTAGTACAGGCTTCCATATTGCCGTTACTTAGGTGATCGTTTTGTCCTCATAATGATGGGACTACTAACA
>renamed_no_ambig_no_gaps_all|OG0088875_Ferocactus_latispinus|2x|3
TCTTATCTGTAAGTTATTGGAAGTCCAAATAGTAGATTTGACTGCAGCTTTCATTTTGATTGTGTGTGCAGAAAAAGTATTGGTCCAAGCTGAAATCAGAACAAAAGGTCACCATAATGG
>renamed_no_ambig_no_gaps_all|OG0088875_Ferocactus_latispinus|3x|5
CCTTAAACCTTCTGCGCCAGGAATTGGTGGGCACTTGTGTATACTTGGATATATTACATAACACAATCGCAGCAGTTGATACTAACAAGGAGAATAGCCAAGAACTTAGTGACTCTCAAG
>renamed_no_ambig_no_gaps_all|OG0088875_Gymnocalycium_mihanovichii|3x|10
CCCTAGGTATCGGTAAAGGGGCTCTATGATCAGGTTACTGTAATGCTCACTGGGCATTCTTTTGAAATCATCCTACTGAATCTTGAGTCTTGTGGCTGCAAAAACCATGTTTATGGTCCA
>renamed_no_ambig_no_gaps_all|OG0088875_Gymnocalycium_mihanovichii|2x|12
ACACAGAAATATATGATTCGTTTGAGATTTGAAGAGTCTGCACCAGCTGGGTAGTACAGGCTTCCATATTGCCGTTACTTAGGTGATTGTTTTGTCCTCATAATGATGGGACTACTAACA
>renamed_no_ambig_no_gaps_all|OG0088875_Lophocereus_genome|2x|5
ATTGTGTTCAGTTGTGAATTTTCATTCACTGTCATGCCTCCCTTAAACCTTCTGCGCCAGGAATTGGTGGGCACTTGTGTATACTTGGATATATTACATAACACAATCGCAGCAGTTGAT
>renamed_no_ambig_no_gaps_all|OG0088875_Lophocereus_genome|3x|5
CCTTAAACCTTCTGCGCCAGGAATTGGTGGGCACTTGTGTATACTTGGATATATTACATAACACAATCGCAGCAGTTGATACTAACAAGGAGAATAGCCAAGAAATTAGTGACTCTCAAG
>renamed_no_ambig_no_gaps_all|OG0088875_Lophocereus_genome|3x|7
TTTCTGTCTGCTGTTAAAGGGGCCACAAATGTGGAGATTCATCGGGTACTGGAGTTGCGTTCTCCTATAATTGTGAAGGTATGGTACATGACTTTTATTCTTCTAATTCTCTTTCATAAA
>renamed_no_ambig_no_gaps_all|OG0088875_Lophocereus_genome|8
ATCGGGTACTGGAGTTGCGTTCTCCTATAATTGTGAAGGTATGGTACATGACTTTTATTCTTCTAATTCTCTTTCATAAACATGTTCATGTGGCTCAATGCTTGAGCTGTCCATCAGCTG
>renamed_no_ambig_no_gaps_all|OG0088875_Pachycereus_genome|3x|5
CCTTAAACCTTCTGCGCCAGGAATTGGTGGGCACTTGTGTATACTTGGATATATTACATAACACAATCGCAGCAGTTGATACTAACAAGGAGAATAGCCGAGAAATTAGTGACTCTCAAC
>renamed_no_ambig_no_gaps_all|OG0088875_Pachycereus_genome|11
AGATGCCATCAGACCACGCCTTTGATGGTGTTTGCTTTATCAATGATTGTAGTGATTCTAAAACATTTGTTTGATATCCGTTGGAAAGAATTTGACCTGCTTTTTGCTTTCTCTTTTTTT
>renamed_no_ambig_no_gaps_all|OG0088878_Carnegia_gigantea_genome|2x|3
ACCGAGAAATCCCTACTCAGACGGGATCCACACTGGTTGTTTAAAGGGCAGTGGAATGGAGAAGTGAGAAAACAGACAGCCATGAGGCCCGCAACTCTGAGGAGGAATTTCTCAGCAACG
>renamed_no_ambig_no_gaps_all|OG0088878_Carnegia_gigantea_genome|3x|3
TTAAAGGGCAGTGGAATGGAGAAGTGAGAAAACAGACAGCCATGAGGCCCGCAACTCTGAGGAGGAATTTCTCAGCAACGTCATTGCACCAAGGGAACAAAAGTAGCAGTATCATGCTTG
>renamed_no_ambig_no_gaps_all|OG0088878_Carnegia_gigantea_genome|4
CATGAGGCCCGCAACTCTGAGGAGGAATTTCTCAGCAACGTCATTGCACCAAGGGAACAAAAGTAGCAGTATCATGCTTGAAAGGCCGAGCAGTTCAAGGTCAAATATTCAAGGGGCAAT
>renamed_no_ambig_no_gaps_all|OG0088878_Carnegia_gigantea_genome|2x|4
TCATTGCACCAAGGGAACAAAAGTAGCAGTATCATGCTTGAAAGGCCGAGCAGTTCAAGGTCAAATATTCAAGGGGCAATGAAGAGGGCATTTTCTATGAAACTCAGGAGATCATCTTCT
>renamed_no_ambig_no_gaps_all|OG0088878_Carnegia_gigantea_genome|3x|4
AAAGGCCGAGCAGTTCAAGGTCAAATATTCAAGGGGCAATGAAGAGGGCATTTTCTATGAAACTCAGGAGATCATCTTCTGCGAGTTCTCAGTCTGAGTATTGCAGAATTAATCATGATC
>renamed_no_ambig_no_gaps_all|OG0088878_Carnegia_gigantea_genome|5
GAAGAGGGCATTTTCTATGAAACTCAGGAGATCATCTTCTGCGAGTTCTCAGTCTGAGTATTGCAGAATTAATCATGATCAAGATCAACCATTTAGAGTCGATGATGATGATGATATTGA
>renamed_no_ambig_no_gaps_all|OG0088878_Carnegia_gigantea_genome|2x|5
GCGAGTTCTCAGTCTGAGTATTGCAGAATTAATCATGATCAAGATCAACCATTTAGAGTCGATGATGATGATGATATTGATAATAACCATGACCATGAAGGTGATTACTATTGTAATGTT
>renamed_no_ambig_no_gaps_all|OG0088878_Echinopsis_aurea|2x|4
TCATTGTACCAAAGGAACAAAAGTAGCAGTACCATGCTTGAAAGGCCGAGCAGTTCAAGGTCAAATATCCAAGGGGCAATGAAGAGGGCATTTTCTATGAAGCTCAGGAGATCATCTTCT
>renamed_no_ambig_no_gaps_all|OG0088878_Eriosyce_wagenknechtii|2x|2
CAAGATCAAAAAAAGACCACCCATGTCTGCCTGATCAAGATGTTGATTTGGATCATCCATCAAGATCAAAACAAATCAAAGATGACCCAAGAACAACCCTTCAATGCCAACAATAATGAC
>renamed_no_ambig_no_gaps_all|OG0088878_Eriosyce_wagenknechtii|3x|2
TGTTGATTTGGATCATCCATCAAGATCAAAACAAATCAAAGATGACCCAAGAACAACCCTTCAATGCCAACAATAATGACACCGAGAAATCCCTACTCAGACGGGATCCACACTGGTTGT
>renamed_no_ambig_no_gaps_all|OG0088878_Eriosyce_wagenknechtii|3
GATGACCCAAGAACAACCCTTCAATGCCAACAATAATGACACCGAGAAATCCCTACTCAGACGGGATCCACACTGGTTGTTTAAAGGGCAGTTGAATCGAGAAGAGAGAAAACAGACAGT
>renamed_no_ambig_no_gaps_all|OG0088878_Eriosyce_wagenknechtii|2x|3
ACCGAGAAATCCCTACTCAGACGGGATCCACACTGGTTGTTTAAAGGGCAGTTGAATCGAGAAGAGAGAAAACAGACAGTCATGAGACCCGCAACTCTGAGGAGGAATTTCTCAGCAACG
>renamed_no_ambig_no_gaps_all|OG0088878_Eriosyce_wagenknechtii|3x|3
TTAAAGGGCAGTTGAATCGAGAAGAGAGAAAACAGACAGTCATGAGACCCGCAACTCTGAGGAGGAATTTCTCAGCAACGTCGTTGTACCAAAGGAACAAAAGTAGCAGCATAATACTTG
>renamed_no_ambig_no_gaps_all|OG0088878_Eriosyce_wagenknechtii|4
CATGAGACCCGCAACTCTGAGGAGGAATTTCTCAGCAACGTCGTTGTACCAAAGGAACAAAAGTAGCAGCATAATACTTGAAAGGCCGAGCAGTTCAAGGTCAAATATTAAAGGGGCAAT
>renamed_no_ambig_no_gaps_all|OG0088878_Eriosyce_wagenknechtii|2x|4
TCGTTGTACCAAAGGAACAAAAGTAGCAGCATAATACTTGAAAGGCCGAGCAGTTCAAGGTCAAATATTAAAGGGGCAATGAAGAGGGCATTTTCTATGAAACTCAGGAGATCATCTTCT
>renamed_no_ambig_no_gaps_all|OG0088878_Eriosyce_wagenknechtii|3x|4
AAAGGCCGAGCAGTTCAAGGTCAAATATTAAAGGGGCAATGAAGAGGGCATTTTCTATGAAACTCAGGAGATCATCTTCTGCTAGTTCTCAGTCTGAGTATGGCAGAATTATTCATGATC
>renamed_no_ambig_no_gaps_all|OG0088878_Eriosyce_wagenknechtii|5
GAAGAGGGCATTTTCTATGAAACTCAGGAGATCATCTTCTGCTAGTTCTCAGTCTGAGTATGGCAGAATTATTCATGATCAAGATCAACCATTTAGAGTTAATGATCATGATGATATTGA
>renamed_no_ambig_no_gaps_all|OG0088878_Eriosyce_wagenknechtii|2x|5
GCTAGTTCTCAGTCTGAGTATGGCAGAATTATTCATGATCAAGATCAACCATTTAGAGTTAATGATCATGATGATATTGATAATAACCATGACCATGAAGGTGATTACTATTGTAGTGTT
>renamed_no_ambig_no_gaps_all|OG0088878_Eriosyce_wagenknechtii|3x|5
AAGATCAACCATTTAGAGTTAATGATCATGATGATATTGATAATAACCATGACCATGAAGGTGATTACTATTGTAGTGTTGATCATCAAGATGAAGAAAGTGATTCTCTAAGGAATGATA
>renamed_no_ambig_no_gaps_all|OG0088878_Eriosyce_wagenknechtii|6
TAATAACCATGACCATGAAGGTGATTACTATTGTAGTGTTGATCATCAAGATGAAGAAAGTGATTCTCTAAGGAATGATAGTAATGGGTCAATGGAGAAAAGATCTTTGAATATGAAGCA
>renamed_no_ambig_no_gaps_all|OG0088878_Eriosyce_wagenknechtii|7
CAAGGGTTCCAACTCCAACTCCAACTCCAACCTCTGCGTCTTATGCTCTTGATTTTTCATCTCCTCTTCTTCCATACAACCTCCTTCACAATCCCAGGTCTGCTCTTTTTCCCCATTTTC
>renamed_no_ambig_no_gaps_all|OG0088878_Lophocereus_genome|2x|3
ACCGAGAAATCCCTACTCAGACGGGATCCACACTGGTTGTTTAAAGGGCAGTGGAAGGGAGAAGGGAGAAAACAGACAGCCATGAGGCCCGCAACTCTGAGGAGGAATTTCTCAGCAACG
>renamed_no_ambig_no_gaps_all|OG0088878_Lophocereus_genome|3x|3
TTAAAGGGCAGTGGAAGGGAGAAGGGAGAAAACAGACAGCCATGAGGCCCGCAACTCTGAGGAGGAATTTCTCAGCAACGTCATTGCACCAAGGGAACAAAAGTAGCAGTATCATGCTTG
>renamed_no_ambig_no_gaps_all|OG0088878_Lophocereus_genome|4
CATGAGGCCCGCAACTCTGAGGAGGAATTTCTCAGCAACGTCATTGCACCAAGGGAACAAAAGTAGCAGTATCATGCTTGAAAGGCCGAGCAGTTCAAGGTCAAATATTCAAGGGGCAAT
>renamed_no_ambig_no_gaps_all|OG0088878_Lophocereus_genome|2x|4
TCATTGCACCAAGGGAACAAAAGTAGCAGTATCATGCTTGAAAGGCCGAGCAGTTCAAGGTCAAATATTCAAGGGGCAATGAAGAGGGCATTTTCTATGAAACTCAGGAGATCATCTTCT
>renamed_no_ambig_no_gaps_all|OG0088878_Lophocereus_genome|3x|4
AAAGGCCGAGCAGTTCAAGGTCAAATATTCAAGGGGCAATGAAGAGGGCATTTTCTATGAAACTCAGGAGATCATCTTCTGCTAGTTCTCAGTCTGAGTATTGCAGAATTAATCATGATC
>renamed_no_ambig_no_gaps_all|OG0088878_Lophocereus_genome|5
GAAGAGGGCATTTTCTATGAAACTCAGGAGATCATCTTCTGCTAGTTCTCAGTCTGAGTATTGCAGAATTAATCATGATCAAGATCAACCATTTAGAGTCGATGATCATGATGATATTGA
>renamed_no_ambig_no_gaps_all|OG0088878_Lophocereus_genome|2x|5
GCTAGTTCTCAGTCTGAGTATTGCAGAATTAATCATGATCAAGATCAACCATTTAGAGTCGATGATCATGATGATATTGATAATAACCATGACCATGAAGGTGATTACTATTGTAAGGTT
>renamed_no_ambig_no_gaps_all|OG0088878_Pachycereus_genome|2x|3
ACCGAGAAATCCCTACTCAGACGGGATCCACACTGGTTGTTTAAAGGGCAGTGGAATGGAGAAGGGAGAAAACAGACAGCCATGAGGCCCGCAACTCTGAGGAGGAATTTCTCAGCAACG
>renamed_no_ambig_no_gaps_all|OG0088878_Pachycereus_genome|3x|3
TTAAAGGGCAGTGGAATGGAGAAGGGAGAAAACAGACAGCCATGAGGCCCGCAACTCTGAGGAGGAATTTCTCAGCAACGTCATTGCACCAAGGGAACAAAAGTAGCAGTATCATGCTTG
>renamed_no_ambig_no_gaps_all|OG0088878_Pachycereus_genome|4
CATGAGGCCCGCAACTCTGAGGAGGAATTTCTCAGCAACGTCATTGCACCAAGGGAACAAAAGTAGCAGTATCATGCTTGAAAGGCCGAGCAGTTCAAGGTCAAATATTGAAGGGGCAAT
>renamed_no_ambig_no_gaps_all|OG0088878_Pachycereus_genome|2x|4
TCATTGCACCAAGGGAACAAAAGTAGCAGTATCATGCTTGAAAGGCCGAGCAGTTCAAGGTCAAATATTGAAGGGGCAATGAAGAGGGCATTTTCTATGAAACTCAGGAGATCATCTTCT
>renamed_no_ambig_no_gaps_all|OG0088878_Pachycereus_genome|3x|4
AAAGGCCGAGCAGTTCAAGGTCAAATATTGAAGGGGCAATGAAGAGGGCATTTTCTATGAAACTCAGGAGATCATCTTCTGCTAGTTCTCAGTCTGAGTATTGCAGAATTAATCATGATC
>renamed_no_ambig_no_gaps_all|OG0088878_Pachycereus_genome|5
GAAGAGGGCATTTTCTATGAAACTCAGGAGATCATCTTCTGCTAGTTCTCAGTCTGAGTATTGCAGAATTAATCATGATCAAGGTCAACCATTTACAGTCGATGATCATGATGATATTGA
>renamed_no_ambig_no_gaps_all|OG0088878_Pachycereus_genome|2x|5
GCTAGTTCTCAGTCTGAGTATTGCAGAATTAATCATGATCAAGGTCAACCATTTACAGTCGATGATCATGATGATATTGATAATAACCATGACCATGAAGGTGATTACTATTGTAATGTT
>renamed_no_ambig_no_gaps_all|OG0088878_Pachycereus_genome|3x|9
TATCTGCAGCATAATCGTATATTATATGCTAATTCTTAAATGAATCGGTCTGATAAGTTATTTTTGTAAGACGAACGCCTTATTTGGCTGTGATATATTCTTGCAACTTTTTCTTCACAT
>renamed_no_ambig_no_gaps_all|OG0088878_Pachycereus_genome|10
TGAATCGGTCTGATAAGTTATTTTTGTAAGACGAACGCCTTATTTGGCTGTGATATATTCTTGCAACTTTTTCTTCACATCTTACGATTTTTTTTTCTTTCTTATGAGATACTTTCATCC
>renamed_no_ambig_no_gaps_all|OG0088878_Pachycereus_genome|end|
ACGAACGCCTTATTTGGCTGTGATATATTCTTGCAACTTTTTCTTCACATCTTACGATTTTTTTTTCTTTCTTATGAGATACTTTCATCCAGAACAGCCTTCAATTCTCAACAAATTCAG
>renamed_no_ambig_no_gaps_all|OG0088878_Stenocereus_genome|2x|3
ACCGAGAAATCCCTACTCAGACGGGATCCACACTGGTTGTTTAAAGGGCAGTGGAATGGAGAAGGGAGAAAACAGACAGCCATGAGGCCCGCAACTCTGAGGAGGAATTTCTCAGCAACG
>renamed_no_ambig_no_gaps_all|OG0088878_Stenocereus_genome|3x|3
TTAAAGGGCAGTGGAATGGAGAAGGGAGAAAACAGACAGCCATGAGGCCCGCAACTCTGAGGAGGAATTTCTCAGCAACGTCATTGTACCAAGGGAACAAAAGTAGCAGTATCATGCTTG
>renamed_no_ambig_no_gaps_all|OG0088878_Stenocereus_genome|4
CATGAGGCCCGCAACTCTGAGGAGGAATTTCTCAGCAACGTCATTGTACCAAGGGAACAAAAGTAGCAGTATCATGCTTGAAAGGCCGAGCAGTTCAAGGTCAAATATTCAAGGGGCAAT
>renamed_no_ambig_no_gaps_all|OG0088878_Stenocereus_genome|2x|4
TCATTGTACCAAGGGAACAAAAGTAGCAGTATCATGCTTGAAAGGCCGAGCAGTTCAAGGTCAAATATTCAAGGGGCAATGAAGTGGGCAGTTTCTATGAAACTCCGGAGATCATCTTCT
>renamed_no_ambig_no_gaps_all|OG0088878_Stenocereus_genome|3x|4
AAAGGCCGAGCAGTTCAAGGTCAAATATTCAAGGGGCAATGAAGTGGGCAGTTTCTATGAAACTCCGGAGATCATCTTCTGCTAGTTCTCAGTCTGAGTATTGCAGAATTAATCATGATC
>renamed_no_ambig_no_gaps_all|OG0088878_Stenocereus_genome|5
GAAGTGGGCAGTTTCTATGAAACTCCGGAGATCATCTTCTGCTAGTTCTCAGTCTGAGTATTGCAGAATTAATCATGATCAAGATCAACCATTTAGAGTCGATAATCATGATGATATTGA
>renamed_no_ambig_no_gaps_all|OG0088878_Stenocereus_genome|2x|5
GCTAGTTCTCAGTCTGAGTATTGCAGAATTAATCATGATCAAGATCAACCATTTAGAGTCGATAATCATGATGATATTGATAATAACCATGACCATGAAGATGATTACTATTGTAATGTT
>renamed_no_ambig_no_gaps_all|OG0088880_Carnegia_gigantea_genome|2
CTTCATTCTCTTCGAACATCACCATTTGCAATGTCAACTGCAATCCTCATACGCGCTCTACCTCCACGCGCCACCGCCGGAAACGTCTCCGCCGCGGCGTTTTCGTCTTCCTCCTCCGCC
>renamed_no_ambig_no_gaps_all|OG0088880_Carnegia_gigantea_genome|3x|2
AAACGTCTCCGCCGCGGCGTTTTCGTCTTCCTCCTCCGCCGCCGCCTCTTCAGATCCCGACAACGAAGACGCCGTATCCACCGCCGTATCACTCCTAACTCATCACCAGCCTTCAAAGAC
>renamed_no_ambig_no_gaps_all|OG0088880_Carnegia_gigantea_genome|3
GCCGCCTCTTCAGATCCCGACAACGAAGACGCCGTATCCACCGCCGTATCACTCCTAACTCATCACCAGCCTTCAAAGACCAGGTGGTCTAGTCTCCGATCTCTCTTCCCAAATGGGTTC
>renamed_no_ambig_no_gaps_all|OG0088880_Carnegia_gigantea_genome|2x|3
CCGCCGTATCACTCCTAACTCATCACCAGCCTTCAAAGACCAGGTGGTCTAGTCTCCGATCTCTCTTCCCAAATGGGTTCACCCCTCCCCAGATTACCCAGATCCTTCTGAAGATCTGGC
>renamed_no_ambig_no_gaps_all|OG0088880_Carnegia_gigantea_genome|3x|3
CAGGTGGTCTAGTCTCCGATCTCTCTTCCCAAATGGGTTCACCCCTCCCCAGATTACCCAGATCCTTCTGAAGATCTGGCACAAACCCCAACTGGCCCACAGATTCTTCAACTTCGCCAA
>renamed_no_ambig_no_gaps_all|OG0088880_Carnegia_gigantea_genome|4
ACCCCTCCCCAGATTACCCAGATCCTTCTGAAGATCTGGCACAAACCCCAACTGGCCCACAGATTCTTCAACTTCGCCAACCGCCATTCTCTCGCCTCCCCTCTTCCCCCTCACTGCTAC
>renamed_no_ambig_no_gaps_all|OG0088880_Carnegia_gigantea_genome|2x|4
ACAAACCCCAACTGGCCCACAGATTCTTCAACTTCGCCAACCGCCATTCTCTCGCCTCCCCTCTTCCCCCTCACTGCTACGCCCCCGTTATCCATATTGTGGCCCGTGCCCACCTCAAGA
>renamed_no_ambig_no_gaps_all|OG0088880_Carnegia_gigantea_genome|8
ATTTGTATAGGGAGATCTTTGGGTTTAATCATGATGCAGGTGATTATAAAAATGTAAAGGGACGTGTTAGTCATAAGTTGATCCCAAATGTGCACACAATTAATGCACTAATGGCTGCAT
>renamed_no_ambig_no_gaps_all|OG0088880_Carnegia_gigantea_genome|2x|8
TGATTATAAAAATGTAAAGGGACGTGTTAGTCATAAGTTGATCCCAAATGTGCACACAATTAATGCACTAATGGCTGCATTTCTTCGAGATGGGTCAGTTGATATGGTGGAGGAACTCTG
>renamed_no_ambig_no_gaps_all|OG0088880_Carnegia_gigantea_genome|3x|10
ACAATATATTGATTGGTGGGTATTGTGGAATGGGTGAGATTGAAAAGGCTGAGGAGCTATACAGAGAAATGGGCTTGAATGGATTGAAAGGTACTGGTGCTACTTATCAACATCTTTTGA
>renamed_no_ambig_no_gaps_all|OG0088880_Carnegia_gigantea_genome|11
TGAAAAGGCTGAGGAGCTATACAGAGAAATGGGCTTGAATGGATTGAAAGGTACTGGTGCTACTTATCAACATCTTTTGAATGGGTACTGCTTGCGTGGAGATGCCAATTCGGCTTTCCT
>renamed_no_ambig_no_gaps_all|OG0088880_Carnegia_gigantea_genome|2x|12
TGATTCAACTCTCAACACAATGGTTAGATTACTTTGTGATAAGAAATCAGTCTTGGAGGCCTTTGATTTCTTCAAGACACTAATGAGAAATGCTGATTTTCAAGCAACAGAGTCGAACTT
>renamed_no_ambig_no_gaps_all|OG0088880_Carnegia_gigantea_genome|3x|12
AAGAAATCAGTCTTGGAGGCCTTTGATTTCTTCAAGACACTAATGAGAAATGCTGATTTTCAAGCAACAGAGTCGAACTTTCGGATGCTGATAAAGGGATTGTGCAGTGAAGGAAAAATG
>renamed_no_ambig_no_gaps_all|OG0088880_Carnegia_gigantea_genome|13
TAATGAGAAATGCTGATTTTCAAGCAACAGAGTCGAACTTTCGGATGCTGATAAAGGGATTGTGCAGTGAAGGAAAAATGGATGAAGCCTTGCAGCTTCAAGCACAGATGGTGGGGAAGG
>renamed_no_ambig_no_gaps_all|OG0088880_Carnegia_gigantea_genome|2x|13
TCGGATGCTGATAAAGGGATTGTGCAGTGAAGGAAAAATGGATGAAGCCTTGCAGCTTCAAGCACAGATGGTGGGGAAGGGGTTCAAACCCGATTCTCATATTTACGGAGCTTTCATTGA
>renamed_no_ambig_no_gaps_all|OG0088880_Carnegia_gigantea_genome|3x|13
GATGAAGCCTTGCAGCTTCAAGCACAGATGGTGGGGAAGGGGTTCAAACCCGATTCTCATATTTACGGAGCTTTCATTGATGGTTACATAAAGCTAGGAAAGCCTGATGTGGCAGACAGA
>renamed_no_ambig_no_gaps_all|OG0088880_Carnegia_gigantea_genome|3x|18
CTTTTATGCCTGCTTCAGCTTCTTCACCACCTCAAGTATGCAGGAGTGCAGCTAGTATGGGTTCATCTTGCTCTCATTCTCTTTGGTGGGGGAGAACACATAGCTCCACTTCAGTCATAT
>renamed_no_ambig_no_gaps_all|OG0088880_Carnegia_gigantea_genome|2x|20
CTGCTTTACATGGCATGTTGCTTTCATTTATGCCTGCTCTTGCTAAGTTCTCCAAAAGCTCGAATGGGCATGAGCGTGATGATGTGGCTCTCCGAATTAGCATTATCCAACCAATGGGAC
>renamed_no_ambig_no_gaps_all|OG0088880_Carnegia_gigantea_genome|2x|23
TCCCATTCAAGATTTGGCTCTTTACACGTGACGTTTTGTACTTACAGAATGTTGCATTAATTACTCGGCTCTCTTTTTTCTTTTGGTTGGGGGGTTGGGGGGTGGGGGGGATGGGTTAAA
>renamed_no_ambig_no_gaps_all|OG0088880_Carnegia_gigantea_genome|3x|23
CTTACAGAATGTTGCATTAATTACTCGGCTCTCTTTTTTCTTTTGGTTGGGGGGTTGGGGGGTGGGGGGGATGGGTTAAAACTTTGCTCTGTATCAGAAATGATGAGTACTGTTTGGTTG
>renamed_no_ambig_no_gaps_all|OG0088880_Carnegia_gigantea_genome|24
TTTTGGTTGGGGGGTTGGGGGGTGGGGGGGATGGGTTAAAACTTTGCTCTGTATCAGAAATGATGAGTACTGTTTGGTTGAGGGAGAGGGTATTTGAAGAGAAGTAGAGAACACAACTGC
>renamed_no_ambig_no_gaps_all|OG0088880_Carnegia_gigantea_genome|2x|24
ACTTTGCTCTGTATCAGAAATGATGAGTACTGTTTGGTTGAGGGAGAGGGTATTTGAAGAGAAGTAGAGAACACAACTGCCGTCCAATACCAAGGTAAAAGCTCCATGGAATAAACAAAG
>renamed_no_ambig_no_gaps_all|OG0088880_Carnegia_gigantea_genome|end|
TGTATCAGAAATGATGAGTACTGTTTGGTTGAGGGAGAGGGTATTTGAAGAGAAGTAGAGAACACAACTGCCGTCCAATACCAAGGTAAAAGCTCCATGGAATAAACAAAGCTCATTCCA
>renamed_no_ambig_no_gaps_all|OG0088880_Echinopsis_aurea|2x|1
AAGAGATCCGAAAAGCCCAATTAATACTCACGATACCCAACCTCAGCTTAGGGCACGTTGGGTCTCCCATCCGGGCTCAGCTTCATTCTCTTCGAACATCACCATTTGCGATGCCCACTG
>renamed_no_ambig_no_gaps_all|OG0088880_Echinopsis_aurea|3x|1
CCTCAGCTTAGGGCACGTTGGGTCTCCCATCCGGGCTCAGCTTCATTCTCTTCGAACATCACCATTTGCGATGCCCACTGCAATCCTTAGACGCGCTCTACCTCCACGCGCCACCGCCGG
>renamed_no_ambig_no_gaps_all|OG0088880_Echinopsis_aurea|3x|3
CCGGTGGTCTGATCTCCGGTCTATCTTCCCAAATGGGTTCACCCCTCCCCAAATTACCCAGATCCTCCTGAAGATCTGGCACAAACCCCAGCTGGCCTACAGATTCTTCAACTTTGCCAA
>renamed_no_ambig_no_gaps_all|OG0088880_Echinopsis_aurea|4
ACCCCTCCCCAAATTACCCAGATCCTCCTGAAGATCTGGCACAAACCCCAGCTGGCCTACAGATTCTTCAACTTTGCCAAACGCCATTCTCTGTCCTCCCCTCTTCCCCTTCACTGCTAC
>renamed_no_ambig_no_gaps_all|OG0088880_Echinopsis_aurea|8
ATTTGTATAGGGAGATCTTTGGGTTTAATGATGATGCTGGTGATTATAAAAATGTAAAGGGACGTGGTAATCATAAGTTGAACCCAAATGTGCACACAATCAATGCACTAATGGCTGGAT
>renamed_no_ambig_no_gaps_all|OG0088880_Echinopsis_aurea|2x|8
TGATTATAAAAATGTAAAGGGACGTGGTAATCATAAGTTGAACCCAAATGTGCACACAATCAATGCACTAATGGCTGGATTTCTTCGAGAGGGGTCAGTTGATATGGTGGAGGAACTCTG
>renamed_no_ambig_no_gaps_all|OG0088880_Echinopsis_aurea|3x|10
ACAATATATTGATTGGTGGGTATTGTGGAATGGGTGAGATTGAAAAGGCTGAGGAGCTATATAGAGAAATGGGGTTGGATGGATTGAACGGCAGTGGTGCTACTTATCAACATCTTTTGA
>renamed_no_ambig_no_gaps_all|OG0088880_Echinopsis_aurea|11
TGAAAAGGCTGAGGAGCTATATAGAGAAATGGGGTTGGATGGATTGAACGGCAGTGGTGCTACTTATCAACATCTTTTGAATGGGTACTGCTTGCGTGGAGATGCCGATTCGGCCTTCCT
>renamed_no_ambig_no_gaps_all|OG0088880_Echinopsis_aurea|2x|12
TGATTCAACTCTCAACACAATGGTTAGATTACTTTGTGATAAGAAATCAGTCTTAGAAGCCTTTGATTTCTTCAAGACACTAATGAGAAATGCTGATTTTCAAGCAACAGAGTCGAGCTT
>renamed_no_ambig_no_gaps_all|OG0088880_Echinopsis_aurea|3x|12
AAGAAATCAGTCTTAGAAGCCTTTGATTTCTTCAAGACACTAATGAGAAATGCTGATTTTCAAGCAACAGAGTCGAGCTTTCGGATACTGATAAAGGGATTGTGTAGTGAAGGAAAAATG
>renamed_no_ambig_no_gaps_all|OG0088880_Echinopsis_aurea|13
TAATGAGAAATGCTGATTTTCAAGCAACAGAGTCGAGCTTTCGGATACTGATAAAGGGATTGTGTAGTGAAGGAAAAATGGATGAAGCCTTGCAGCTTCAAGCACAGATGGTGGGGAAGG
>renamed_no_ambig_no_gaps_all|OG0088880_Echinopsis_aurea|2x|13
TCGGATACTGATAAAGGGATTGTGTAGTGAAGGAAAAATGGATGAAGCCTTGCAGCTTCAAGCACAGATGGTGGGGAAGGGGTTCACACCCGATTCTCATCTTTACGGAGCTTTCATTGA
>renamed_no_ambig_no_gaps_all|OG0088880_Echinopsis_aurea|3x|13
GATGAAGCCTTGCAGCTTCAAGCACAGATGGTGGGGAAGGGGTTCACACCCGATTCTCATCTTTACGGAGCTTTCATTGATGGTTACATAAAGCTAGGAAAGCCTGATGTGGCAGACAGA
>renamed_no_ambig_no_gaps_all|OG0088880_Echinopsis_aurea|14
GGTTCACACCCGATTCTCATCTTTACGGAGCTTTCATTGATGGTTACATAAAGCTAGGAAAGCCTGATGTGGCAGACAGATTACAGGAAGAGATGGTGGCAACTCAGACGTAGTGAGACT
>renamed_no_ambig_no_gaps_all|OG0088880_Echinopsis_aurea|2x|14
TGGTTACATAAAGCTAGGAAAGCCTGATGTGGCAGACAGATTACAGGAAGAGATGGTGGCAACTCAGACGTAGTGAGACTGGGTTCCAGATCAAGTTTTGAAGGTGCTAATTCCTGTCCA
>renamed_no_ambig_no_gaps_all|OG0088880_Echinopsis_aurea|3x|14
TTACAGGAAGAGATGGTGGCAACTCAGACGTAGTGAGACTGGGTTCCAGATCAAGTTTTGAAGGTGCTAATTCCTGTCCATTATAAGGCTCAGTTTACAGTATTCATCGTTCTTGGTGGT
>renamed_no_ambig_no_gaps_all|OG0088880_Echinopsis_aurea|15
GGGTTCCAGATCAAGTTTTGAAGGTGCTAATTCCTGTCCATTATAAGGCTCAGTTTACAGTATTCATCGTTCTTGGTGGTGCCTAAGTACTGTAGTGGATCAAGGGCTGAACCACTCAAC
>renamed_no_ambig_no_gaps_all|OG0088880_Echinopsis_aurea|2x|15
TTATAAGGCTCAGTTTACAGTATTCATCGTTCTTGGTGGTGCCTAAGTACTGTAGTGGATCAAGGGCTGAACCACTCAACAGCCAGTTTATGGCCGTATCGGCTCATGCCTGGCAGGATA
>renamed_no_ambig_no_gaps_all|OG0088880_Echinopsis_aurea|3x|15
GCCTAAGTACTGTAGTGGATCAAGGGCTGAACCACTCAACAGCCAGTTTATGGCCGTATCGGCTCATGCCTGGCAGGATACTGATCAGAACATATCTACACATTGGCATGTCATCACTGA
>renamed_no_ambig_no_gaps_all|OG0088880_Echinopsis_aurea|2x|17
ATTCATTTCTCGGTGCATCTTCCTCTGATTCTGTCATTCCATCTAGCTTGGGGAAAAACATATTTAGCCCATGCTTCATGTAAGATGCTCAGCAAGAAGGCATAGTTTGAAACTCTTGCA
>renamed_no_ambig_no_gaps_all|OG0088880_Echinopsis_aurea|3x|17
ATCTAGCTTGGGGAAAAACATATTTAGCCCATGCTTCATGTAAGATGCTCAGCAAGAAGGCATAGTTTGAAACTCTTGCAGCAAGAGGAGGAGTGATCAGTTTTCATGCCATATTACTTT
>renamed_no_ambig_no_gaps_all|OG0088880_Echinopsis_aurea|18
TAAGATGCTCAGCAAGAAGGCATAGTTTGAAACTCTTGCAGCAAGAGGAGGAGTGATCAGTTTTCATGCCATATTACTTTCTTTTATGCCTGCTTCAGCTTCTTAACTACCTCAAGTATG
>renamed_no_ambig_no_gaps_all|OG0088880_Echinopsis_aurea|2x|18
GCAAGAGGAGGAGTGATCAGTTTTCATGCCATATTACTTTCTTTTATGCCTGCTTCAGCTTCTTAACTACCTCAAGTATGCAGGAGTGCAACTGGTCTGGGTTCATCTTGCTCTTATTCT
>renamed_no_ambig_no_gaps_all|OG0088880_Echinopsis_aurea|19
CAGGAGTGCAACTGGTCTGGGTTCATCTTGCTCTTATTCTCTTTGGTGTGGGAGAAAACCTGGTTCCACTTCAGTCATATACCAGCATGGGGTTGATGGTTTGTAGAAGACAGTTGTCAA
>renamed_no_ambig_no_gaps_all|OG0088880_Echinopsis_aurea|2x|19
CTTTGGTGTGGGAGAAAACCTGGTTCCACTTCAGTCATATACCAGCATGGGGTTGATGGTTTGTAGAAGACAGTTGTCAAGGATGCACGAATAAACTCGTGCAACGTGAGGAGTGCCGAG
>renamed_no_ambig_no_gaps_all|OG0088880_Echinopsis_aurea|20
GGATGCACGAATAAACTCGTGCAACGTGAGGAGTGCCGAGCGGCTTTGCATGACATGTTACTTTCATTTATGCCTACTCTTGCTAAGTTCTCCAAAAGCTCGAAGGGGCATGAGCGTGAT
>renamed_no_ambig_no_gaps_all|OG0088880_Echinopsis_aurea|2x|20
CGGCTTTGCATGACATGTTACTTTCATTTATGCCTACTCTTGCTAAGTTCTCCAAAAGCTCGAAGGGGCATGAGCGTGATAATGTAGCTCTCCGATTTAGCACTATCCAACCAACGGGAC
>renamed_no_ambig_no_gaps_all|OG0088880_Lophocereus_genome|3
GCCGCCTCTTCAGATCTCGACGACGAAGACGCCGTATCCACCGCCGTATCACTCCTAACTCATCACCAGCTTTCAAAGACCAGGTGGTCTAGTCTCCGATCTCTCTTCCCAAATGGGTTC
>renamed_no_ambig_no_gaps_all|OG0088880_Lophocereus_genome|2x|3
CCGCCGTATCACTCCTAACTCATCACCAGCTTTCAAAGACCAGGTGGTCTAGTCTCCGATCTCTCTTCCCAAATGGGTTCACCCCTCCCCAGGTTACCCAGATCCTCCTGAAGATCTGGC
>renamed_no_ambig_no_gaps_all|OG0088880_Lophocereus_genome|3x|3
CAGGTGGTCTAGTCTCCGATCTCTCTTCCCAAATGGGTTCACCCCTCCCCAGGTTACCCAGATCCTCCTGAAGATCTGGCACAAACCCCAACTGGCCCACAGATTCTTCAACTTCGCCAA
>renamed_no_ambig_no_gaps_all|OG0088880_Lophocereus_genome|4
ACCCCTCCCCAGGTTACCCAGATCCTCCTGAAGATCTGGCACAAACCCCAACTGGCCCACAGATTCTTCAACTTCGCCAACCGCCATTCTCGCGCCTCCCCTCTTCCCCCTCACTGCTAC
>renamed_no_ambig_no_gaps_all|OG0088880_Lophocereus_genome|2x|4
ACAAACCCCAACTGGCCCACAGATTCTTCAACTTCGCCAACCGCCATTCTCGCGCCTCCCCTCTTCCCCCTCACTGCTACGCCCCCGTTATCCATATTGTGGCCCGTGCCCACCTCAAGA
>renamed_no_ambig_no_gaps_all|OG0088880_Lophocereus_genome|8
ATTTGTATAGGGAGATCTTTGGGTTTAATCATGATGCTAGTGATTATAAAAATGTAAAGGGACGTGTTAGTCATAAGTTGATCCCAAATGTGCACACACTCAATGCACTAATGGCTGCAT
>renamed_no_ambig_no_gaps_all|OG0088880_Lophocereus_genome|3x|10
ACAATATATTGATTGGTGGGTATTGCGGAATGGGTGAGATTGAAAAGGCTGAGGAGCTATATAGAGAAATGGGGTTGGATGGATTGAAAGGTACTGGTGCTACTTATCAACATCTTTTGA
>renamed_no_ambig_no_gaps_all|OG0088880_Lophocereus_genome|11
TGAAAAGGCTGAGGAGCTATATAGAGAAATGGGGTTGGATGGATTGAAAGGTACTGGTGCTACTTATCAACATCTTTTGAATGGGTACTGCTTGCGTGGAGATGCCGATTCGGCTTTTCT
>renamed_no_ambig_no_gaps_all|OG0088880_Lophocereus_genome|2x|12
CGATTCAATTCTTAACACAATGGTTAGATTACTTTGTGATAAGAAATCAGTCTTAGAAGCCTTTGATTTCTTCAAGACACTAATGAGAAATGCTGATTTTCAAGCAACAGAGTCGAGCTT
>renamed_no_ambig_no_gaps_all|OG0088880_Lophocereus_genome|3x|12
AAGAAATCAGTCTTAGAAGCCTTTGATTTCTTCAAGACACTAATGAGAAATGCTGATTTTCAAGCAACAGAGTCGAGCTTTCGGATGCTGATAAAGGGATTGTGCAGTGAAGGAAAAATG
>renamed_no_ambig_no_gaps_all|OG0088880_Lophocereus_genome|13
TAATGAGAAATGCTGATTTTCAAGCAACAGAGTCGAGCTTTCGGATGCTGATAAAGGGATTGTGCAGTGAAGGAAAAATGGATGAAGCCTTGCAGCTTCAAGCACAGATGGTGGGGAAGG
>renamed_no_ambig_no_gaps_all|OG0088880_Lophocereus_genome|2x|13
TCGGATGCTGATAAAGGGATTGTGCAGTGAAGGAAAAATGGATGAAGCCTTGCAGCTTCAAGCACAGATGGTGGGGAAGGGGTTCAAACCCGATTCTCATATTTACGGAGCTTTCATTGA
>renamed_no_ambig_no_gaps_all|OG0088880_Lophocereus_genome|3x|13
GATGAAGCCTTGCAGCTTCAAGCACAGATGGTGGGGAAGGGGTTCAAACCCGATTCTCATATTTACGGAGCTTTCATTGATGGTTACATAAAGCTAGGAAAGCCTGATGTGGCAGACAGA
>renamed_no_ambig_no_gaps_all|OG0088880_Lophocereus_genome|14
GGTTCAAACCCGATTCTCATATTTACGGAGCTTTCATTGATGGTTACATAAAGCTAGGAAAGCCTGATGTGGCAGACAGATTACGGGAAGAGATGATGGCAACTCAGACTTAGTGAGACT
>renamed_no_ambig_no_gaps_all|OG0088880_Lophocereus_genome|2x|14
TGGTTACATAAAGCTAGGAAAGCCTGATGTGGCAGACAGATTACGGGAAGAGATGATGGCAACTCAGACTTAGTGAGACTGGATTCTAGATCAAGTTTTGAAGGTGCTAATTCCTGTCCA
>renamed_no_ambig_no_gaps_all|OG0088880_Lophocereus_genome|3x|14
TTACGGGAAGAGATGATGGCAACTCAGACTTAGTGAGACTGGATTCTAGATCAAGTTTTGAAGGTGCTAATTCCTGTCCATTATAGGGTTCAGTTTACAGTATTTATTGCTCTTGGTGGT
>renamed_no_ambig_no_gaps_all|OG0088880_Lophocereus_genome|15
GGATTCTAGATCAAGTTTTGAAGGTGCTAATTCCTGTCCATTATAGGGTTCAGTTTACAGTATTTATTGCTCTTGGTGGTGCCTAAGTACTGTAGTGGATCAAGGCCTGAACCACTCAAC
>renamed_no_ambig_no_gaps_all|OG0088880_Lophocereus_genome|2x|15
TTATAGGGTTCAGTTTACAGTATTTATTGCTCTTGGTGGTGCCTAAGTACTGTAGTGGATCAAGGCCTGAACCACTCAACAGACAGGTTATGCCCGTGTTGGCTCATGCCTAGCAGGATG
>renamed_no_ambig_no_gaps_all|OG0088880_Lophocereus_genome|3x|15
GCCTAAGTACTGTAGTGGATCAAGGCCTGAACCACTCAACAGACAGGTTATGCCCGTGTTGGCTCATGCCTAGCAGGATGCTGATCAGAGCATGCCTACACATTGGCATGTCATTACTGA
>renamed_no_ambig_no_gaps_all|OG0088880_Lophocereus_genome|16
AGACAGGTTATGCCCGTGTTGGCTCATGCCTAGCAGGATGCTGATCAGAGCATGCCTACACATTGGCATGTCATTACTGATCTAATTGGTCTGAATGCCATGGTGACTGAATTTTATTTA
>renamed_no_ambig_no_gaps_all|OG0088880_Lophocereus_genome|2x|16
CTGATCAGAGCATGCCTACACATTGGCATGTCATTACTGATCTAATTGGTCTGAATGCCATGGTGACTGAATTTTATTTAATTAACTCGCATCGGGTTATGTGTCACACCTTCAGATACA
>renamed_no_ambig_no_gaps_all|OG0088880_Lophocereus_genome|3x|16
TCTAATTGGTCTGAATGCCATGGTGACTGAATTTTATTTAATTAACTCGCATCGGGTTATGTGTCACACCTTCAGATACAATTGATTTCTTGGTGCATCTTCCTCTCATTCAGTCATTCT
>renamed_no_ambig_no_gaps_all|OG0088880_Lophocereus_genome|17
ATTAACTCGCATCGGGTTATGTGTCACACCTTCAGATACAATTGATTTCTTGGTGCATCTTCCTCTCATTCAGTCATTCTCTCTAGCTTGGGGGAAAACATAGTTAGCCCATGCTTCATG
>renamed_no_ambig_no_gaps_all|OG0088880_Lophocereus_genome|2x|17
ATTGATTTCTTGGTGCATCTTCCTCTCATTCAGTCATTCTCTCTAGCTTGGGGGAAAACATAGTTAGCCCATGCTTCATGTAAGATGCTCAGCAAGAAGGCATAGTTTGAAACTCTTGCA
>renamed_no_ambig_no_gaps_all|OG0088880_Lophocereus_genome|3x|18
CTTTTATGCCTGCTTCAGCTTCTTCACTAGCTCAAGTATGCAGGAGTGCAGCTAGTATGGGTTCATCTTGCTCTCATTCTCTTTGGTGTGGGAGAACACATAGCTCCACTTCAGTCATAT
>renamed_no_ambig_no_gaps_all|OG0088880_Lophocereus_genome|19
CAGGAGTGCAGCTAGTATGGGTTCATCTTGCTCTCATTCTCTTTGGTGTGGGAGAACACATAGCTCCACTTCAGTCATATACCAGCATGGGGTTGATGGTTCGTAGAAGGCAGTTGTCAA
>renamed_no_ambig_no_gaps_all|OG0088880_Matucana_aurantiaca|2x|15
TTATAGGGCTCAGTTTACAGTATTCATCGTTCTTGGTGGTGCCTAAGTACTGCAGTGGATCAAGGGCTGAACCACTCAACAGACAGTTTATGGCCATATTGGCTCATGCCTAGCAGGATA
>renamed_no_ambig_no_gaps_all|OG0088880_Matucana_aurantiaca|3x|15
GCCTAAGTACTGCAGTGGATCAAGGGCTGAACCACTCAACAGACAGTTTATGGCCATATTGGCTCATGCCTAGCAGGATACTGATCAGAACATATCTACACATTGGCATGTCATTACTGA
>renamed_no_ambig_no_gaps_all|OG0088880_Matucana_aurantiaca|2x|17
ATTCATTTCTCGGTGCATATTCCTCTGATTCTGTCATTCCATCTAGCTTGGGGAAAAACATATTTAGCCCATGCTTCATGTAAGATGCTCAGCAAGAAGGCGTAGTTTGAAACTCTTGCA
>renamed_no_ambig_no_gaps_all|OG0088880_Pachycereus_genome|2
CTTCAGTCTCTTCGAACATCACCATTTGCAATGTCAACTCCAATCCTCAGACGCGCTCTACCTCCACGCGCCACCGCCGGAAACGTCTCCGCCGTCGCGTTTTCGTCTTCCTCCTCCGCC
>renamed_no_ambig_no_gaps_all|OG0088880_Pachycereus_genome|3x|2
AAACGTCTCCGCCGTCGCGTTTTCGTCTTCCTCCTCCGCCGCCGCCTCTTCAGATCCCGACGACGAAGACGCCGTATCCACCGCCGTATCACTCCTAACTCATCACCAGCTTTCAAAGAC
>renamed_no_ambig_no_gaps_all|OG0088880_Pachycereus_genome|3
GCCGCCTCTTCAGATCCCGACGACGAAGACGCCGTATCCACCGCCGTATCACTCCTAACTCATCACCAGCTTTCAAAGACCAGGTGGTCTAGTCTCCGATCTCTCTTCCCAAATGGGTTC
>renamed_no_ambig_no_gaps_all|OG0088880_Pachycereus_genome|2x|3
CCGCCGTATCACTCCTAACTCATCACCAGCTTTCAAAGACCAGGTGGTCTAGTCTCCGATCTCTCTTCCCAAATGGGTTCACCCCTCCCCAGATTACCCAGATCCTCCTGAAGATCTGGC
>renamed_no_ambig_no_gaps_all|OG0088880_Pachycereus_genome|3x|3
CAGGTGGTCTAGTCTCCGATCTCTCTTCCCAAATGGGTTCACCCCTCCCCAGATTACCCAGATCCTCCTGAAGATCTGGCACAAACCCCAACTGGCCCACAGATTCTTCAACTTCGCCAA
>renamed_no_ambig_no_gaps_all|OG0088880_Pachycereus_genome|4
ACCCCTCCCCAGATTACCCAGATCCTCCTGAAGATCTGGCACAAACCCCAACTGGCCCACAGATTCTTCAACTTCGCCAACCGCCATTCTCTCGCCTCCCCTCTTCCCCCTCACTGCTAC
>renamed_no_ambig_no_gaps_all|OG0088880_Pachycereus_genome|2x|4
ACAAACCCCAACTGGCCCACAGATTCTTCAACTTCGCCAACCGCCATTCTCTCGCCTCCCCTCTTCCCCCTCACTGCTACGCCCCCGTTATCCATATTGTGGCCCGTGCCCACCTCAAGA
>renamed_no_ambig_no_gaps_all|OG0088880_Pachycereus_genome|8
ATTTGTATAGGGAGATCTTTGGGTTCAACCATGATGCTGGTGATTATAAAAATGTAAAGGGACGTGTTAGTCATAAGTTGATCCCAAATGTGCACACAATTAATGCACTAATGGCTGCAT
>renamed_no_ambig_no_gaps_all|OG0088880_Pachycereus_genome|2x|8
TGATTATAAAAATGTAAAGGGACGTGTTAGTCATAAGTTGATCCCAAATGTGCACACAATTAATGCACTAATGGCTGCATTTCTTCGAGATGGGTCAGTTGATATGGTGGAGGAACTCTG
>renamed_no_ambig_no_gaps_all|OG0088880_Pachycereus_genome|3x|10
ACAATATATTGATTGGTGGGTATTGTGGAATGGGTGAGATTGAAAAGGCTGAGGAGCTATACAGAGAAATGGGCTTGGATGGATTGAAAGGTACTGGTGCTACTTATCAACATCTTTTGA
>renamed_no_ambig_no_gaps_all|OG0088880_Pachycereus_genome|11
TGAAAAGGCTGAGGAGCTATACAGAGAAATGGGCTTGGATGGATTGAAAGGTACTGGTGCTACTTATCAACATCTTTTGAATGGGTACTGCTTGCGTGGAGATGCCAATTCGGCTTTCCT
>renamed_no_ambig_no_gaps_all|OG0088880_Pachycereus_genome|2x|12
TGATTCAACTCTCAACACAATGGTTAGATTACTTTGTGATAAGAAATCAGTCTTGGAAGCCTTTGATTTCTTCAAGACACTAATGAGAAATGCTGATTTTCAAGCAACAGAGTCGAGCTT
>renamed_no_ambig_no_gaps_all|OG0088880_Pachycereus_genome|3x|12
AAGAAATCAGTCTTGGAAGCCTTTGATTTCTTCAAGACACTAATGAGAAATGCTGATTTTCAAGCAACAGAGTCGAGCTTTCGGATGCTGATAAAGGGATTGTGCAGTGAAGGAAAAATG
>renamed_no_ambig_no_gaps_all|OG0088880_Pachycereus_genome|13
TAATGAGAAATGCTGATTTTCAAGCAACAGAGTCGAGCTTTCGGATGCTGATAAAGGGATTGTGCAGTGAAGGAAAAATGGATGAAGCCTTGCAGCTTCAAGCACAGATGGTGGGGAAGG
>renamed_no_ambig_no_gaps_all|OG0088880_Pachycereus_genome|2x|13
TCGGATGCTGATAAAGGGATTGTGCAGTGAAGGAAAAATGGATGAAGCCTTGCAGCTTCAAGCACAGATGGTGGGGAAGGGGTTCAAACCCGATTCTCATATTTACGGAGCTTTCATTGA
>renamed_no_ambig_no_gaps_all|OG0088880_Pachycereus_genome|3x|13
GATGAAGCCTTGCAGCTTCAAGCACAGATGGTGGGGAAGGGGTTCAAACCCGATTCTCATATTTACGGAGCTTTCATTGATGGTTACATAAAGCTAGGAAAGCCTGATGTGGCAGACAGA
>renamed_no_ambig_no_gaps_all|OG0088880_Pachycereus_genome|14
GGTTCAAACCCGATTCTCATATTTACGGAGCTTTCATTGATGGTTACATAAAGCTAGGAAAGCCTGATGTGGCAGACAGATTACGGGAAGAGATGATGGCAACTCAGACTTAGTGAGACT
>renamed_no_ambig_no_gaps_all|OG0088880_Pachycereus_genome|3x|15
GCCTAAGTACTGTAGTGGATCAAGGGCTGAACCACTCAACAGACAGGTTATGCCCGTATTGGCTCATGCCTAGCAGGATGCTGATCAGAGCATGTCTACACATTGGCATGTCATTACTGA
>renamed_no_ambig_no_gaps_all|OG0088880_Pachycereus_genome|16
AGACAGGTTATGCCCGTATTGGCTCATGCCTAGCAGGATGCTGATCAGAGCATGTCTACACATTGGCATGTCATTACTGATCTAATTGGTCTGAATGCCATGATGACTGAATTTTATTTA
>renamed_no_ambig_no_gaps_all|OG0088880_Stenocereus_genome|3x|5
CAAGTGTGATGGGTGTAAGGAGATAGGCATGGGTTCTTCTTACAAGTGCAATATTTGTGAGTATGATCTTCATATGCATTGTGCCATCCCTAGTCCTTCTCTTTACCACCCTTTCTACCC
>renamed_no_ambig_no_gaps_all|OG0088880_Stenocereus_genome|6
TACAAGTGCAATATTTGTGAGTATGATCTTCATATGCATTGTGCCATCCCTAGTCCTTCTCTTTACCACCCTTTCTACCCCAAATGCTCCTTCATGTTCATGTCTAGGCCCCCGGGAATC
>renamed_no_ambig_no_gaps_all|OG0088883_Carnegia_gigantea_genome|14
CTCCACATCATCCAGGAAGAAGAACAAACAGCCGTGGCGAATTCTTTCCAGAATCTTCTCTCACCGGAAATCCAACGTTTCAGATCAGATCATCAGGGAGGCTAAGATTACCGGCGATGA
>renamed_no_ambig_no_gaps_all|OG0088883_Carnegia_gigantea_genome|2x|14
ATTCTTTCCAGAATCTTCTCTCACCGGAAATCCAACGTTTCAGATCAGATCATCAGGGAGGCTAAGATTACCGGCGATGACCGGAGCTCCGTCGGGAAGAAGAAGCCAAGGTGGTTGCCG
>renamed_no_ambig_no_gaps_all|OG0088883_Echinopsis_aurea|2x|1
CCCCTGCCCTGGAAATGAGGATCATCAGAAACTACTGCACGGTCATCCCAATTAAGGGGACCTCCAAAGATATTCCAAACACCACTTTGATTCTGGAGTTTAAGTTGTAAAGATCTTTGG
>renamed_no_ambig_no_gaps_all|OG0088883_Echinopsis_aurea|2x|2
GCATGTAACCCTCAGGTGATACAGATTCAGTAGGCGGAGGCAACCAAATTACCGTAAACCCCATCGAGGACAGGTGTGCAGCCTTTTCTTGGAGCTCCATGTACCATCTTCCAGATTTAT
>renamed_no_ambig_no_gaps_all|OG0088883_Echinopsis_aurea|3x|2
CAACCAAATTACCGTAAACCCCATCGAGGACAGGTGTGCAGCCTTTTCTTGGAGCTCCATGTACCATCTTCCAGATTTATGAGACTCCCAGTTGAATCCTTGACATAGGACTTCAAATCC
>renamed_no_ambig_no_gaps_all|OG0088883_Echinopsis_aurea|3
GCCTTTTCTTGGAGCTCCATGTACCATCTTCCAGATTTATGAGACTCCCAGTTGAATCCTTGACATAGGACTTCAAATCCAGAACCAGTGCCAGAGGTGATTTTTGCTGGAGGTTTTAGC
>renamed_no_ambig_no_gaps_all|OG0088883_Echinopsis_aurea|2x|3
GAGACTCCCAGTTGAATCCTTGACATAGGACTTCAAATCCAGAACCAGTGCCAGAGGTGATTTTTGCTGGAGGTTTTAGCTCACTTTCTTTTGCACTTTCGTCGGAGAAAGTTTTTGCAG
>renamed_no_ambig_no_gaps_all|OG0088883_Echinopsis_aurea|3x|3
AGAACCAGTGCCAGAGGTGATTTTTGCTGGAGGTTTTAGCTCACTTTCTTTTGCACTTTCGTCGGAGAAAGTTTTTGCAGTTCTACTGAAGAGACCATGTGCTTCAGCAGCCAACATATC
>renamed_no_ambig_no_gaps_all|OG0088883_Echinopsis_aurea|4
TCACTTTCTTTTGCACTTTCGTCGGAGAAAGTTTTTGCAGTTCTACTGAAGAGACCATGTGCTTCAGCAGCCAACATATCAAGCTCTCGAATAACACTTTCCAGGGCTTCTTTATTTCCT
>renamed_no_ambig_no_gaps_all|OG0088883_Echinopsis_aurea|2x|4
TTCTACTGAAGAGACCATGTGCTTCAGCAGCCAACATATCAAGCTCTCGAATAACACTTTCCAGGGCTTCTTTATTTCCTCTTTTCACTAAATGCCGCATATCCTTGATGATCCCGTCCG
>renamed_no_ambig_no_gaps_all|OG0088883_Echinopsis_aurea|3x|4
AAGCTCTCGAATAACACTTTCCAGGGCTTCTTTATTTCCTCTTTTCACTAAATGCCGCATATCCTTGATGATCCCGTCCGTATTTGTAGTATGAAGAGCTTCTTGATTTGCTTCTGAGTA
>renamed_no_ambig_no_gaps_all|OG0088883_Echinopsis_aurea|5
CTTTTCACTAAATGCCGCATATCCTTGATGATCCCGTCCGTATTTGTAGTATGAAGAGCTTCTTGATTTGCTTCTGAGTACTTCTCATATGTATGATCTACAGATCCAGATGGCATTTCC
>renamed_no_ambig_no_gaps_all|OG0088883_Echinopsis_aurea|2x|5
TATTTGTAGTATGAAGAGCTTCTTGATTTGCTTCTGAGTACTTCTCATATGTATGATCTACAGATCCAGATGGCATTTCCGCAAAGAATTGTGTTTCTTTCTCTGAAGAAAGAGTTGCTC
>renamed_no_ambig_no_gaps_all|OG0088883_Echinopsis_aurea|3x|5
CTTCTCATATGTATGATCTACAGATCCAGATGGCATTTCCGCAAAGAATTGTGTTTCTTTCTCTGAAGAAAGAGTTGCTCCTGTTTGAGCTGCAGATAGAGGGATGTAAAAATCATCCCC
>renamed_no_ambig_no_gaps_all|OG0088883_Echinopsis_aurea|6
GCAAAGAATTGTGTTTCTTTCTCTGAAGAAAGAGTTGCTCCTGTTTGAGCTGCAGATAGAGGGATGTAAAAATCATCCCCCCTATTGTTCAACCAAGTGTCTTCGCTCAACTTCAGTACA
>renamed_no_ambig_no_gaps_all|OG0088883_Echinopsis_aurea|2x|6
CTGTTTGAGCTGCAGATAGAGGGATGTAAAAATCATCCCCCCTATTGTTCAACCAAGTGTCTTCGCTCAACTTCAGTACAAAAGCAAATCCAGGAATTTCTTCACCTAAGGTGAACAAGG
>renamed_no_ambig_no_gaps_all|OG0088883_Echinopsis_aurea|3x|6
CCTATTGTTCAACCAAGTGTCTTCGCTCAACTTCAGTACAAAAGCAAATCCAGGAATTTCTTCACCTAAGGTGAACAAGGCTTTAGAACCACATCCATCCTCTTTTGCCTGCAAAACAGA
>renamed_no_ambig_no_gaps_all|OG0088883_Echinopsis_aurea|7
AAAGCAAATCCAGGAATTTCTTCACCTAAGGTGAACAAGGCTTTAGAACCACATCCATCCTCTTTTGCCTGCAAAACAGAAGCATGAAGGACGGACATACATGACCTGTTTAAACAAATT
>renamed_no_ambig_no_gaps_all|OG0088883_Echinopsis_aurea|2x|7
CTTTAGAACCACATCCATCCTCTTTTGCCTGCAAAACAGAAGCATGAAGGACGGACATACATGACCTGTTTAAACAAATTTCATGCTGAATGAGACACTGTAGGGGAATTCAAAAGCAGA
>renamed_no_ambig_no_gaps_all|OG0088883_Echinopsis_aurea|3x|7
AGCATGAAGGACGGACATACATGACCTGTTTAAACAAATTTCATGCTGAATGAGACACTGTAGGGGAATTCAAAAGCAGAAATAAGGGATATGAAACAAGTAATTGTTGTTGACAAACCC
>renamed_no_ambig_no_gaps_all|OG0088883_Echinopsis_aurea|2x|9
GATTCTTAATCCTAGAAATAAATCAAATATGTAGTCATCATGGCTTCAGGATCATTTATTTGCTTGCCCCATTTTTATAGGAAACATACACCAAACCTTATGCTTAAACAACCTCCGGGG
>renamed_no_ambig_no_gaps_all|OG0088883_Echinopsis_aurea|10
GAAACATACACCAAACCTTATGCTTAAACAACCTCCGGGGGGGCGGGGGTTATATCTATTAAGTTTCGTGTGCAAATTTCTCACACAAATTTGCCTCAAGTATCAAACTCCCTTGTTTCC
>renamed_no_ambig_no_gaps_all|OG0088883_Echinopsis_aurea|3x|12
AATTTTCCCCAGTCAGAAGATGCTCATCCTTCAGATTTCGAAGATCGAGAAGCTCAATCCTATTTTCCGATTCTATCCCTTCTGAGTCAGCTCGGTTCACCGCGTACCACTCGCTCTCCG
>renamed_no_ambig_no_gaps_all|OG0088883_Echinopsis_aurea|14
CTCCGCAGCATCCAGGAAGAAGAACAAGCAGCCGTGGCGAATTCTTTCTAGAATCTTCTCTCACCGGAAACCCAACGGTCCAGATCAGATCATCAGGGAGGCTAAGATTACCGGCGATGA
>renamed_no_ambig_no_gaps_all|OG0088883_Echinopsis_aurea|2x|14
ATTCTTTCTAGAATCTTCTCTCACCGGAAACCCAACGGTCCAGATCAGATCATCAGGGAGGCTAAGATTACCGGCGATGACCGGAGCTCCGCCGTGAAGAAGAAGTCAAGGTGGTTGCCG
>renamed_no_ambig_no_gaps_all|OG0088883_Gymnocalycium_mihanovichii|2x|11
CCAATAGCGCTACTCCAGGAGGCGCGGCAGTTCGTAAGAAAATTACAGGCCAACTGCAGCTACAACTACGACTACGACTAATACTCCAATTTCAAAGAATCTTCATTTGGATGAACAAAT
>renamed_no_ambig_no_gaps_all|OG0088883_Gymnocalycium_mihanovichii|3x|11
AATTACAGGCCAACTGCAGCTACAACTACGACTACGACTAATACTCCAATTTCAAAGAATCTTCATTTGGATGAACAAATTAACAAAAATTCATGGAGGACGAAGAAGAAGAAGGCGGTG
>renamed_no_ambig_no_gaps_all|OG0088883_Gymnocalycium_mihanovichii|12
ATACTCCAATTTCAAAGAATCTTCATTTGGATGAACAAATTAACAAAAATTCATGGAGGACGAAGAAGAAGAAGGCGGTGAATTTTCCCCAATCAGAAGATGCTCATCCTTCAGATTTCG
>renamed_no_ambig_no_gaps_all|OG0088883_Gymnocalycium_mihanovichii|2x|12
TAACAAAAATTCATGGAGGACGAAGAAGAAGAAGGCGGTGAATTTTCCCCAATCAGAAGATGCTCATCCTTCAGATTTCGAAGATCAAGAAGCTCAATCCTATTTTCCGATTCTATCCCT
>renamed_no_ambig_no_gaps_all|OG0088883_Gymnocalycium_mihanovichii|3x|12
AATTTTCCCCAATCAGAAGATGCTCATCCTTCAGATTTCGAAGATCAAGAAGCTCAATCCTATTTTCCGATTCTATCCCTTCTGAGTCAGCTCGGTTCACCGCGTACCACTCGCTCTCCA
>renamed_no_ambig_no_gaps_all|OG0088883_Gymnocalycium_mihanovichii|13
AAGATCAAGAAGCTCAATCCTATTTTCCGATTCTATCCCTTCTGAGTCAGCTCGGTTCACCGCGTACCACTCGCTCTCCAACTCCATGCGATTCAGTAGTGCCGAGTCGGACCGAGTTGA
>renamed_no_ambig_no_gaps_all|OG0088883_Gymnocalycium_mihanovichii|2x|13
TCTGAGTCAGCTCGGTTCACCGCGTACCACTCGCTCTCCAACTCCATGCGATTCAGTAGTGCCGAGTCGGACCGAGTTGACTCCACATCATTCAGGAAGAAGAGCAAGCAGCCGTGGCGA
>renamed_no_ambig_no_gaps_all|OG0088883_Gymnocalycium_mihanovichii|3x|13
ACTCCATGCGATTCAGTAGTGCCGAGTCGGACCGAGTTGACTCCACATCATTCAGGAAGAAGAGCAAGCAGCCGTGGCGAATTCTTTCTAGAATCTTCTCTCACCGGAAACCCAACGGTC
>renamed_no_ambig_no_gaps_all|OG0088883_Gymnocalycium_mihanovichii|14
CTCCACATCATTCAGGAAGAAGAGCAAGCAGCCGTGGCGAATTCTTTCTAGAATCTTCTCTCACCGGAAACCCAACGGTCCAGATCAGATCATCAGGGAGGCTAAGATTACCGGCGATGA
>renamed_no_ambig_no_gaps_all|OG0088883_Pachycereus_genome|14
CTCCACATCATCCAGGAAGAAGAGCAAACAGCCGTGGCGAATTCTTTCCAGAATCTTCTCTCACCGGAAATCCAACGGTCCAGATCAGATCATCAGGGAGGCTAAGATTACCGGCGATGA
>renamed_no_ambig_no_gaps_all|OG0088883_Pachycereus_genome|2x|14
ATTCTTTCCAGAATCTTCTCTCACCGGAAATCCAACGGTCCAGATCAGATCATCAGGGAGGCTAAGATTACCGGCGATGACCGGAGCTCCGCCGGGAAGAAGAAACCAAGGTGGTTGCCG
>renamed_no_ambig_no_gaps_all|OG0088883_Peniocereus_cuixmalensis|14
CTCCACATCATCCAGGAAGAAGAACAAACAGCCGTGGCGAATTCTTTCCAGAATCTTCTCTCACCGGAAATCCAACGGTCCAGATCAGATCATCAGGGAGGCTAAGATTACGGGCGATGA
>renamed_no_ambig_no_gaps_all|OG0088883_Peniocereus_cuixmalensis|2x|14
ATTCTTTCCAGAATCTTCTCTCACCGGAAATCCAACGGTCCAGATCAGATCATCAGGGAGGCTAAGATTACGGGCGATGACCGGAACTCCGCCGGGAAGAAGAAGTCAAGGTGGTTGTCG
>renamed_no_ambig_no_gaps_all|OG0088883_Rhipsalis_baccifera|14
CTCCACGTCATCCAGGAAGAAGAACAAGCAGCCCTGGCGAATTCTTTCCAGAATCTTCTATCACCGGAAGGCCAACGGTCCAGGTCAGATCATCAGGGAGGCTAAGATTACCGGCGATGA
>renamed_no_ambig_no_gaps_all|OG0088883_Rhipsalis_baccifera|2x|14
ATTCTTTCCAGAATCTTCTATCACCGGAAGGCCAACGGTCCAGGTCAGATCATCAGGGAGGCTAAGATTACCGGCGATGACCGGAGCTCCGCCGTGAAGAAGAAGTCAAGGTGAATGCCG
>renamed_no_ambig_no_gaps_all|OG0088883_Rhipsalis_baccifera|3x|14
CAGGTCAGATCATCAGGGAGGCTAAGATTACCGGCGATGACCGGAGCTCCGCCGTGAAGAAGAAGTCAAGGTGAATGCCGGACCCTAACCGGCGTTGGCCGGTTCAAGGTTGGTGATCTA
>renamed_no_ambig_no_gaps_all|OG0088883_Stenocereus_genome|14
CTCCACATCATCCAGGAAGAAGAACAAACAGCCGTGGCGAATTCTTTCCAGAATCTTCTCTTACCGGAAATCCAACGGTTCAGATCAGATCATCAGGGAGGCTAAGATTACCGGCGATGA
>renamed_no_ambig_no_gaps_all|OG0088883_Stenocereus_genome|2x|14
ATTCTTTCCAGAATCTTCTCTTACCGGAAATCCAACGGTTCAGATCAGATCATCAGGGAGGCTAAGATTACCGGCGATGACCGGAGCTCCGCCGGGAAGAAGAAGCCAAGGTGGTTGCCG
>renamed_no_ambig_no_gaps_all|OG0088897_Carnegia_gigantea_genome|2x|5
TACCTCCTCTGATTCGTTGGATGTCACTGTGTCCTCTTCTCAGGGTCCTAGTATTATTTCTCCTCCCAGAGTCTCGATTATGGCTACAAGTTCTAGCAGGAGTCCGTCTATTCCTGTGGT
>renamed_no_ambig_no_gaps_all|OG0088897_Carnegia_gigantea_genome|3x|5
CAGGGTCCTAGTATTATTTCTCCTCCCAGAGTCTCGATTATGGCTACAAGTTCTAGCAGGAGTCCGTCTATTCCTGTGGTTGCAATGTCTCCCTCTATTTCGAGTCCTATGTCTAGTCTT
>renamed_no_ambig_no_gaps_all|OG0088897_Carnegia_gigantea_genome|6
TGGCTACAAGTTCTAGCAGGAGTCCGTCTATTCCTGTGGTTGCAATGTCTCCCTCTATTTCGAGTCCTATGTCTAGTCTTGTCCCGTTGTCCCATGCCTCACCTATGCCCTCTCTAGGTG
>renamed_no_ambig_no_gaps_all|OG0088897_Carnegia_gigantea_genome|3x|6
GTCCCGTTGTCCCATGCCTCACCTATGCCCTCTCTAGGTGAGTCCTCCTTTCCCTCTCCTCATGAGTCCCCATTGTTGTGTGCAACTATGACTCCCCCTGGGTCGTCTGTTTCCTTGAAC
>renamed_no_ambig_no_gaps_all|OG0088897_Carnegia_gigantea_genome|7
AGTCCTCCTTTCCCTCTCCTCATGAGTCCCCATTGTTGTGTGCAACTATGACTCCCCCTGGGTCGTCTGTTTCCTTGAACACTCACCCCATGCAAACAGGTGGTAAGTCTGATATTTTTA
>renamed_no_ambig_no_gaps_all|OG0088897_Carnegia_gigantea_genome|2x|8
GGGTAAAGTACTGTTCAAATGGCAATTTGGAGAGGTACAAAGCTCGTCTTGTTACTCAGAGCATTTACGAACAAGCAGGTATTGATTACCATGAGGCATTTAGCCCTATTGTTAAGCCTG
>renamed_no_ambig_no_gaps_all|OG0088897_Carnegia_gigantea_genome|3x|8
AGCTCGTCTTGTTACTCAGAGCATTTACGAACAAGCAGGTATTGATTACCATGAGGCATTTAGCCCTATTGTTAAGCCTGCTATTGTGGTTCATTCTTCTTCTGGTCTTTTTCTTTCGCA
>renamed_no_ambig_no_gaps_all|OG0088897_Carnegia_gigantea_genome|2x|9
CTATTGTGGTTCATTCTTCTTCTGGTCTTTTTCTTTCGCAGGAGAAATATGTTGTTGATCTTCTTTGTAAATTTCAACTTCATACTGTGAAGCCTGTTAAGGCTCCTTCTGTCGCCCGAA
>renamed_no_ambig_no_gaps_all|OG0088897_Carnegia_gigantea_genome|3x|9
GGAGAAATATGTTGTTGATCTTCTTTGTAAATTTCAACTTCATACTGTGAAGCCTGTTAAGGCTCCTTCTGTCGCCCGAACCACCCTTTCCCTTCATGATGGTGAACTACTTACTGATTC
>renamed_no_ambig_no_gaps_all|OG0088897_Carnegia_gigantea_genome|3x|21
CATCTTTGTGTGGAAGGGCTATTCAACGTCTTGCGTATGGGTTCGACCAACATGGTTGGTGGGGTCAATCCTTTTACTGCATTGGTTGGAGCTTTGGGAGGATTCCATAGGCTTATGGAC
>renamed_no_ambig_no_gaps_all|OG0088897_Carnegia_gigantea_genome|22
GTTCGACCAACATGGTTGGTGGGGTCAATCCTTTTACTGCATTGGTTGGAGCTTTGGGAGGATTCCATAGGCTTATGGACATAAGCAATGATGCTCGAGCTGGGGAGAGAGCAAGAATGA
>renamed_no_ambig_no_gaps_all|OG0088897_Carnegia_gigantea_genome|2x|22
ATTGGTTGGAGCTTTGGGAGGATTCCATAGGCTTATGGACATAAGCAATGATGCTCGAGCTGGGGAGAGAGCAAGAATGATTTTGATGAGATATAACCAACAACCAACATAATTATTTTC
>renamed_no_ambig_no_gaps_all|OG0088897_Carnegia_gigantea_genome|3x|22
ATAAGCAATGATGCTCGAGCTGGGGAGAGAGCAAGAATGATTTTGATGAGATATAACCAACAACCAACATAATTATTTTCAAACTTGAAAACAGTCACAGCACTGAGTTTTAAGAAGTGA
>renamed_no_ambig_no_gaps_all|OG0088897_Copiapoa_desertorum|19
CGGGGGTAGGCAGAGGTTACAGATGGTTCTTGATGCAGATTTGATCCTTCCTCTCTTTGAAATCACACAAGAAGAATGGGCATCAGCCGAGACCAAATTGGCAGCCACTTGTGCTATTAC
>renamed_no_ambig_no_gaps_all|OG0088897_Copiapoa_desertorum|2x|20
AGTGCATGATTGTTAACAACCATATGCCTTGTTTGCATGAAGTAGCAACACCTAATCAACCTTTTTTCCTTTTTGGTCTTGGGGTTGGAGGATCATGGTGAATCAAGGATGCTTGGATGC
>renamed_no_ambig_no_gaps_all|OG0088897_Copiapoa_desertorum|3x|20
AGTAGCAACACCTAATCAACCTTTTTTCCTTTTTGGTCTTGGGGTTGGAGGATCATGGTGAATCAAGGATGCTTGGATGCCATTTGTCGGCGTTTGAGCAGCGTGAGTGAGAGGACGCGA
>renamed_no_ambig_no_gaps_all|OG0088897_Copiapoa_desertorum|21
GGGGTTGGAGGATCATGGTGAATCAAGGATGCTTGGATGCCATTTGTCGGCGTTTGAGCAGCGTGAGTGAGAGGACGCGATATCTTTGTGTTGAAGGGCTATTCAATGTCTTGCGTATGG
>renamed_no_ambig_no_gaps_all|OG0088897_Copiapoa_desertorum|2x|21
CATTTGTCGGCGTTTGAGCAGCGTGAGTGAGAGGACGCGATATCTTTGTGTTGAAGGGCTATTCAATGTCTTGCGTATGGGTTCGACCAACATGGTTGGTGGGGTCAATCCTTTTACTGC
>renamed_no_ambig_no_gaps_all|OG0088897_Copiapoa_desertorum|3x|21
TATCTTTGTGTTGAAGGGCTATTCAATGTCTTGCGTATGGGTTCGACCAACATGGTTGGTGGGGTCAATCCTTTTACTGCATTGGTTGGAGCTTTGGGAGGATTCCACAGGCTTATGGAC
>renamed_no_ambig_no_gaps_all|OG0088897_Copiapoa_desertorum|22
GTTCGACCAACATGGTTGGTGGGGTCAATCCTTTTACTGCATTGGTTGGAGCTTTGGGAGGATTCCACAGGCTTATGGACATAAGAAATGATGCTCGAGCTGGGGAGAGAGCAAGAATGA
>renamed_no_ambig_no_gaps_all|OG0088897_Copiapoa_desertorum|2x|22
ATTGGTTGGAGCTTTGGGAGGATTCCACAGGCTTATGGACATAAGAAATGATGCTCGAGCTGGGGAGAGAGCAAGAATGATTTTGATGAGATATATACAACAACCAACATAATTACTTTA
>renamed_no_ambig_no_gaps_all|OG0088897_Copiapoa_desertorum|3x|22
ATAAGAAATGATGCTCGAGCTGGGGAGAGAGCAAGAATGATTTTGATGAGATATATACAACAACCAACATAATTACTTTAAAACTTGAAAACAGTCACAGCACTGATTTTTAAGAAGTGA
>renamed_no_ambig_no_gaps_all|OG0088897_Echinopsis_aurea|3x|10
TATTGCCTGATGCTCCAAGAAGCAACCCACGGTATTCTAAGTCCTTCGCTGAAGTTGAATATCGTGGTGTTGGTTACACTGTTGCAGAGACAATTTGGCTTGTCTCTACAAGATTCTATG
>renamed_no_ambig_no_gaps_all|OG0088897_Echinopsis_aurea|11
GTCCTTCGCTGAAGTTGAATATCGTGGTGTTGGTTACACTGTTGCAGAGACAATTTGGCTTGTCTCTACAAGATTCTATGTGATTTGGGACTCATGGTCACTACTCCTATATGTCTCTGT
>renamed_no_ambig_no_gaps_all|OG0088897_Echinopsis_aurea|2x|11
GTTGCAGAGACAATTTGGCTTGTCTCTACAAGATTCTATGTGATTTGGGACTCATGGTCACTACTCCTATATGTCTCTGTTGTGACAATGTGAGTACTGCCACTATGTGATGGTGACTCC
>renamed_no_ambig_no_gaps_all|OG0088897_Echinopsis_aurea|3x|11
TGATTTGGGACTCATGGTCACTACTCCTATATGTCTCTGTTGTGACAATGTGAGTACTGCCACTATGTGATGGTGACTCCAGTTTAGTATGATCGTAGCAAGAATATTGCGTTGGATTAT
>renamed_no_ambig_no_gaps_all|OG0088897_Echinopsis_aurea|2x|12
AGTTTAGTATGATCGTAGCAAGAATATTGCGTTGGATTATCACTTTATTCAGGAGCAGGTTGCTCATGGAGATCTTATAGTTCATTATATTCCTACTTTGCCAAAAGCTTGTCTACTCAG
>renamed_no_ambig_no_gaps_all|OG0088897_Echinopsis_aurea|13
TTCATTATATTCCTACTTTGCCAAAAGCTTGTCTACTCAGTAATTTTTAAAGTCCACGCTGGCCGTGCGTCCCCCCAATCAGCTTGAGGTGGCTTAATTTGGGGATATAGAAGGAATACA
>renamed_no_ambig_no_gaps_all|OG0088897_Echinopsis_aurea|14
ATTGTCCCAAATTAATGCAGTGGTGGGTGTGGAACGCGCTGCAAGCCTTTCAAGTGAGTACAGGAATGAGCTGCTTCATCTTGGTGTTGTCAAACCATTGGCAGCCATAGTAGAGCAGCA
>renamed_no_ambig_no_gaps_all|OG0088897_Echinopsis_aurea|2x|14
GCAAGCCTTTCAAGTGAGTACAGGAATGAGCTGCTTCATCTTGGTGTTGTCAAACCATTGGCAGCCATAGTAGAGCAGCACTTGGAGTTGCCACTCCTCGAACTCAACTGCTCCCCGTAC
>renamed_no_ambig_no_gaps_all|OG0088897_Echinopsis_aurea|3x|14
TTGGTGTTGTCAAACCATTGGCAGCCATAGTAGAGCAGCACTTGGAGTTGCCACTCCTCGAACTCAACTGCTCCCCGTACTACATTCTCAACAAAGGTGCTTCAGCTTTGCGATGGTTAT
>renamed_no_ambig_no_gaps_all|OG0088897_Echinopsis_aurea|15
CTTGGAGTTGCCACTCCTCGAACTCAACTGCTCCCCGTACTACATTCTCAACAAAGGTGCTTCAGCTTTGCGATGGTTATGCTATGGGGATCCACTGCCCACACCTGACGAGGTGGAAAT
>renamed_no_ambig_no_gaps_all|OG0088897_Echinopsis_aurea|3x|15
GCTATGGGGATCCACTGCCCACACCTGACGAGGTGGAAATTACAGTGCCAATACTTAAGAGGTTAATCAATGTGGATACTGGTCATTGGTTGGCTATTAAGGATGCTTGTATTGCCCTCC
>renamed_no_ambig_no_gaps_all|OG0088897_Echinopsis_aurea|16
TACAGTGCCAATACTTAAGAGGTTAATCAATGTGGATACTGGTCATTGGTTGGCTATTAAGGATGCTTGTATTGCCCTCCGTTTTCTGTCAAGAGGATCAGTAGAACGTATGAACATTAT
>renamed_no_ambig_no_gaps_all|OG0088897_Echinopsis_aurea|2x|16
GGTCATTGGTTGGCTATTAAGGATGCTTGTATTGCCCTCCGTTTTCTGTCAAGAGGATCAGTAGAACGTATGAACATTATTCTTGATGTTCAAGTTTGTGACAGGCTTGTTTTCCTTTTG
>renamed_no_ambig_no_gaps_all|OG0088897_Echinopsis_aurea|3x|16
GTTTTCTGTCAAGAGGATCAGTAGAACGTATGAACATTATTCTTGATGTTCAAGTTTGTGACAGGCTTGTTTTCCTTTTGGATCCGATTACGCCTACTGCTATTATTGATCCTGTCTTGA
>renamed_no_ambig_no_gaps_all|OG0088897_Echinopsis_aurea|17
TCTTGATGTTCAAGTTTGTGACAGGCTTGTTTTCCTTTTGGATCCGATTACGCCTACTGCTATTATTGATCCTGTCTTGACATTCGTGGGAAACATATTTGGGAGTAGTGATCCTAATGC
>renamed_no_ambig_no_gaps_all|OG0088897_Echinopsis_aurea|19
TGGGGGTAGGCAGAGGTTACAGATGGTTCTTGATGCAGATTTGATCCTACCTCTCCTCGAAATCACACAAGACCAATGGGCACCAGTTGAGACCAAATTGGCAGCCGTTTGTGCTATTGC
>renamed_no_ambig_no_gaps_all|OG0088897_Echinopsis_aurea|2x|21
TATTTGTTGGCGTTTGAACATCGAGAGTGAGAGGACCCGATATCTTTGTGTTGAAGGGCTATTCAATGTCTTGCGTATGGGTTCGACCAACATGGTTGGTGGGGTCAATCCTTTTGCTGC
>renamed_no_ambig_no_gaps_all|OG0088897_Echinopsis_aurea|3x|21
TATCTTTGTGTTGAAGGGCTATTCAATGTCTTGCGTATGGGTTCGACCAACATGGTTGGTGGGGTCAATCCTTTTGCTGCATTGGTTGGAGTTTTGGGAGGATTCCATAGGCTTGTGGAC
>renamed_no_ambig_no_gaps_all|OG0088897_Echinopsis_aurea|22
GTTCGACCAACATGGTTGGTGGGGTCAATCCTTTTGCTGCATTGGTTGGAGTTTTGGGAGGATTCCATAGGCTTGTGGACATAAGAAATGATGCTAGAGCTGGGGAGAGAGCAAGAATGA
>renamed_no_ambig_no_gaps_all|OG0088897_Echinopsis_aurea|2x|22
ATTGGTTGGAGTTTTGGGAGGATTCCATAGGCTTGTGGACATAAGAAATGATGCTAGAGCTGGGGAGAGAGCAAGAATGATTTTGATGAGATATAACCAACAACCAACATAGTTCATTTA
>renamed_no_ambig_no_gaps_all|OG0088897_Echinopsis_aurea|3x|22
ATAAGAAATGATGCTAGAGCTGGGGAGAGAGCAAGAATGATTTTGATGAGATATAACCAACAACCAACATAGTTCATTTAAAACTTGAAAACAGTCACAACACTGAGTTTTAAGAAGGGA
>renamed_no_ambig_no_gaps_all|OG0088897_Echinopsis_aurea|23
TTTTGATGAGATATAACCAACAACCAACATAGTTCATTTAAAACTTGAAAACAGTCACAACACTGAGTTTTAAGAAGGGAACTGTGTCTGTAAACTTTTTTGATGTTTTGGTCATTAATA
>renamed_no_ambig_no_gaps_all|OG0088897_Echinopsis_aurea|2x|23
AAACTTGAAAACAGTCACAACACTGAGTTTTAAGAAGGGAACTGTGTCTGTAAACTTTTTTGATGTTTTGGTCATTAATATGACTGTTAAAATGGTGATCCTTTTGTCATATGTTTTTTC
>renamed_no_ambig_no_gaps_all|OG0088897_Eriosyce_wagenknechtii|2x|18
GAAGGGGTTTTGAATGGAGATGACTTTTTATTAAGGCCTTTTTGGCAGAAATCCTGTGATGTAATCTCAGTCTTTTTACATGGGGGTAGGCAGAGGTTACAGATGGTTCTTGATGCAGAT
>renamed_no_ambig_no_gaps_all|OG0088897_Eriosyce_wagenknechtii|2x|19
TTGCTCCTACCTCTCCTCGAAATCACACAAGACCAATGGGCACCGGTTGAGACCAAATTGACAGCCGTTTGTGCTATTGCTAATGCTGCGAGGATTGGTTCATTCCCACAGATTATGTTA
>renamed_no_ambig_no_gaps_all|OG0088897_Eriosyce_wagenknechtii|3x|19
CACCGGTTGAGACCAAATTGACAGCCGTTTGTGCTATTGCTAATGCTGCGAGGATTGGTTCATTCCCACAGATTATGTTAAGTACATGATCATTAACAACCATATGCTTTGTTTGCATGA
>renamed_no_ambig_no_gaps_all|OG0088897_Eriosyce_wagenknechtii|20
TAATGCTGCGAGGATTGGTTCATTCCCACAGATTATGTTAAGTACATGATCATTAACAACCATATGCTTTGTTTGCATGAAGTAGCAACACCTAATCAAACTTTCTGCTTTTTGTGTCTT
>renamed_no_ambig_no_gaps_all|OG0088897_Eriosyce_wagenknechtii|2x|20
AGTACATGATCATTAACAACCATATGCTTTGTTTGCATGAAGTAGCAACACCTAATCAAACTTTCTGCTTTTTGTGTCTTGGGGTAGCAGGATCATGGTGAATCAAGGATGCTTGGATGC
>renamed_no_ambig_no_gaps_all|OG0088897_Eriosyce_wagenknechtii|3x|20
AGTAGCAACACCTAATCAAACTTTCTGCTTTTTGTGTCTTGGGGTAGCAGGATCATGGTGAATCAAGGATGCTTGGATGCTATTTGTCAGCGTTTGAACAGCGAGAGTGAGAGGACGCGA
>renamed_no_ambig_no_gaps_all|OG0088897_Eriosyce_wagenknechtii|21
GGGGTAGCAGGATCATGGTGAATCAAGGATGCTTGGATGCTATTTGTCAGCGTTTGAACAGCGAGAGTGAGAGGACGCGATATCTTTGTGTTGAAGGGCTATTCAATGTCTTGCGTATGG
>renamed_no_ambig_no_gaps_all|OG0088897_Eriosyce_wagenknechtii|2x|21
TATTTGTCAGCGTTTGAACAGCGAGAGTGAGAGGACGCGATATCTTTGTGTTGAAGGGCTATTCAATGTCTTGCGTATGGGTTCGACCAACATGGTTGGTGGAGTCAATCCTTTTACTGC
>renamed_no_ambig_no_gaps_all|OG0088897_Eriosyce_wagenknechtii|3x|21
TATCTTTGTGTTGAAGGGCTATTCAATGTCTTGCGTATGGGTTCGACCAACATGGTTGGTGGAGTCAATCCTTTTACTGCATTGGTTGGAGCTTTGGGAGGACTCCATCGGCTTACAGAC
>renamed_no_ambig_no_gaps_all|OG0088897_Eriosyce_wagenknechtii|22
GTTCGACCAACATGGTTGGTGGAGTCAATCCTTTTACTGCATTGGTTGGAGCTTTGGGAGGACTCCATCGGCTTACAGACATAAGAAATGATGCTCGAGCTGGGGAGAGAGCAAGAATGA
>renamed_no_ambig_no_gaps_all|OG0088897_Eriosyce_wagenknechtii|2x|22
ATTGGTTGGAGCTTTGGGAGGACTCCATCGGCTTACAGACATAAGAAATGATGCTCGAGCTGGGGAGAGAGCAAGAATGATTTTGATGAGATATAACCAACAACCAACATAGTTACTTTA
>renamed_no_ambig_no_gaps_all|OG0088897_Eriosyce_wagenknechtii|3x|22
ATAAGAAATGATGCTCGAGCTGGGGAGAGAGCAAGAATGATTTTGATGAGATATAACCAACAACCAACATAGTTACTTTAGAACTTGAAAACAGTCACAGCACTGATTTTTAAGAAGTGA
>renamed_no_ambig_no_gaps_all|OG0088897_Matucana_aurantiaca|17
TCTTGATGCTCAAGTTTGTGAGAGGCTTGTTTTCCTTTTGGATCCGATTACGCCTACTGCTATTATTGATCCTGTCTTGACATTCGTGGGAAACATATTTGGGAGTAGTGATCCTAATGC
>renamed_no_ambig_no_gaps_all|OG0088897_Pachycereus_genome|1
CCAATTATGTTTCAATTAAGGACAATACCATGGGTGAGGTCCTTTTGGAGCCTTCCTATGTCGGTAATGTATATCCTGTTCGTCTGGAGTCTGAGCACCTTCACGCCAACCTAGCCCTAA
>renamed_no_ambig_no_gaps_all|OG0088897_Pachycereus_genome|2x|1
CCTTTTGGAGCCTTCCTATGTCGGTAATGTATATCCTGTTCGTCTGGAGTCTGAGCACCTTCACGCCAACCTAGCCCTAAATGAGTATGAGTCTGGAGATACTTGGCATTGTCGCTTGGG
>renamed_no_ambig_no_gaps_all|OG0088897_Pachycereus_genome|3x|1
CGTCTGGAGTCTGAGCACCTTCACGCCAACCTAGCCCTAAATGAGTATGAGTCTGGAGATACTTGGCATTGTCGCTTGGGATATTTTAAGTCGTATAGACTTCCATTTGCTCTTGTTGAA
>renamed_no_ambig_no_gaps_all|OG0088897_Pachycereus_genome|3x|2
CATTGTGCTACTATGCCTTTAGAATTGATTCATTTTGATGTTTGGAATCTCCTGTTTTATCTCCTCAAGATTTCACTATTAACCGTTTGCCTGCCCCCGCTTTGCAAGGATCTTCTCCAA
>renamed_no_ambig_no_gaps_all|OG0088897_Pachycereus_genome|2x|3
AACCGTTTGCCTGCCCCCGCTTTGCAAGGATCTTCTCCAAAACAAACGTCAACTGAGATCTACTGAGTGTATCTTTTTGGGGCATGCACCCCATTATAAGGATTATCGTTGTTTTATTAC
>renamed_no_ambig_no_gaps_all|OG0088897_Pachycereus_genome|3x|3
AACAAACGTCAACTGAGATCTACTGAGTGTATCTTTTTGGGGCATGCACCCCATTATAAGGATTATCGTTGTTTTATTACTCGTAATGTCAAGTTTCATGGGATGCAATTCCCATACCCT
>renamed_no_ambig_no_gaps_all|OG0088897_Pachycereus_genome|4
GGCATGCACCCCATTATAAGGATTATCGTTGTTTTATTACTCGTAATGTCAAGTTTCATGGGATGCAATTCCCATACCCTACATTAATTACTTTGATCCAACGTAAGTCCCCGACTTCTC
>renamed_no_ambig_no_gaps_all|OG0088897_Pachycereus_genome|2x|4
TCGTAATGTCAAGTTTCATGGGATGCAATTCCCATACCCTACATTAATTACTTTGATCCAACGTAAGTCCCCGACTTCTCTTTTTGATCCTAAAGCCATTATATGGCTTACTTGCATGGC
>renamed_no_ambig_no_gaps_all|OG0088897_Pachycereus_genome|3x|4
ACATTAATTACTTTGATCCAACGTAAGTCCCCGACTTCTCTTTTTGATCCTAAAGCCATTATATGGCTTACTTGCATGGCTGCCTCCTCTGGCTCGTTGGATGTCACTATGTCCTCTACT
>renamed_no_ambig_no_gaps_all|OG0088897_Pachycereus_genome|5
TTTTTGATCCTAAAGCCATTATATGGCTTACTTGCATGGCTGCCTCCTCTGGCTCGTTGGATGTCACTATGTCCTCTACTCAGGGTCCTAGTATTATGTCTACTCCCAGAGTCTCAGTTA
>renamed_no_ambig_no_gaps_all|OG0088897_Pachycereus_genome|2x|5
TGCCTCCTCTGGCTCGTTGGATGTCACTATGTCCTCTACTCAGGGTCCTAGTATTATGTCTACTCCCAGAGTCTCAGTTATGCCTCCAAGTTCGAGCAGGAGTCCGTCTATTCCTGTGGT
>renamed_no_ambig_no_gaps_all|OG0088897_Pachycereus_genome|3x|5
CAGGGTCCTAGTATTATGTCTACTCCCAGAGTCTCAGTTATGCCTCCAAGTTCGAGCAGGAGTCCGTCTATTCCTGTGGTTGCAATGTCTCCCTCTATTTCGGGTCCTATGTCTAGTCCT
>renamed_no_ambig_no_gaps_all|OG0088897_Pachycereus_genome|6
TGCCTCCAAGTTCGAGCAGGAGTCCGTCTATTCCTGTGGTTGCAATGTCTCCCTCTATTTCGGGTCCTATGTCTAGTCCTGTCCCGTTGCCCCATGCCTCACCTATGCCCTCCCCAGGTG
>renamed_no_ambig_no_gaps_all|OG0088897_Pachycereus_genome|3x|6
GTCCCGTTGCCCCATGCCTCACCTATGCCCTCCCCAGGTGAGTCCTCCTCTCCCTCCCCTCATGAGTCTCCATTGTTGCGTGCAACTAGGACTTCCCCTCCGTCGTCTGTTGCCTTGAAC
>renamed_no_ambig_no_gaps_all|OG0088897_Pachycereus_genome|8
AGTCTAAGCATATTCTATCTACCTCTTCGGCGGGTTTATAGGGTAAAGTACCGTTCAGATGGCAATTTGGAGAGGTATAAAGCTCGTCTTGTTACTCAGACCTTTTACGAACAAGCAGAT
>renamed_no_ambig_no_gaps_all|OG0088897_Pachycereus_genome|2x|14
GCAAGCCTTTCAAGTGAGTACAGGAATGAGCTGCTTCATCTTAGTGTTGTCAAACCATTGGCAACCATAGTAGAGCAGCACTTGGAGTTGCCACTCCTCGAACTCAACCGCTCCCCGTAC
>renamed_no_ambig_no_gaps_all|OG0088897_Pachycereus_genome|3x|14
TTAGTGTTGTCAAACCATTGGCAACCATAGTAGAGCAGCACTTGGAGTTGCCACTCCTCGAACTCAACCGCTCCCCGTACTACATTCTGAACAAAGGTGCTTCAGCTTTGCGATGGTTAT
>renamed_no_ambig_no_gaps_all|OG0088897_Pachycereus_genome|15
CTTGGAGTTGCCACTCCTCGAACTCAACCGCTCCCCGTACTACATTCTGAACAAAGGTGCTTCAGCTTTGCGATGGTTATGCTATGGGGATCCACTGCCCACACCTAACGAGCTGGAAAT
>renamed_no_ambig_no_gaps_all|OG0088897_Pachycereus_genome|3x|15
GCTATGGGGATCCACTGCCCACACCTAACGAGCTGGAAATTGCAGTGCCAATTCTTAAGAGGTTAATCAATTTGGATACTGATCATTGGTTGGCTATTAGGGATGCTTGTATTGCCCTCC
>renamed_no_ambig_no_gaps_all|OG0088897_Pachycereus_genome|16
TGCAGTGCCAATTCTTAAGAGGTTAATCAATTTGGATACTGATCATTGGTTGGCTATTAGGGATGCTTGTATTGCCCTCCGTTTTCTGTCAAGAGGATCAGTAGAACGTATGAACATTAT
>renamed_no_ambig_no_gaps_all|OG0088897_Pachycereus_genome|2x|16
GATCATTGGTTGGCTATTAGGGATGCTTGTATTGCCCTCCGTTTTCTGTCAAGAGGATCAGTAGAACGTATGAACATTATTCTTGATGCTCAAGTTTGTGAGAGGCTTGTTTTCCTTGTG
>renamed_no_ambig_no_gaps_all|OG0088897_Pachycereus_genome|3x|16
GTTTTCTGTCAAGAGGATCAGTAGAACGTATGAACATTATTCTTGATGCTCAAGTTTGTGAGAGGCTTGTTTTCCTTGTGGCTCCGATTACGCCTACTGCTATTATTGATCCTGTCTTGA
>renamed_no_ambig_no_gaps_all|OG0088897_Pachycereus_genome|17
TCTTGATGCTCAAGTTTGTGAGAGGCTTGTTTTCCTTGTGGCTCCGATTACGCCTACTGCTATTATTGATCCTGTCTTGACATATGTGGGAAACATATTCGGGAGTAGTGATCCTAATGC
>renamed_no_ambig_no_gaps_all|OG0088897_Pachycereus_genome|19
TGGGGTTAGGCAGAGGCTACAGATGGTTCTTGGTGCAGATTTGGTCCTACCTCTCTTCGAAATCACACAAGACCAATGGGCTCCTGTCGAGACCAAATTGGCAGCCGTTTGTGCTATTGC
>renamed_no_ambig_no_gaps_all|OG0088897_Pachycereus_genome|2x|21
TATTTGTTGGCGTTTGAACAGCGTGAGCGAGAGGACGCGACATCTTTGTGTGGAAGGGCTATTCAACGTCTTGCGTATGGGTTCGGCCAACATGGTTGGTGGGGTCAATCCTTTTACTGC
>renamed_no_ambig_no_gaps_all|OG0088897_Pachycereus_genome|3x|21
CATCTTTGTGTGGAAGGGCTATTCAACGTCTTGCGTATGGGTTCGGCCAACATGGTTGGTGGGGTCAATCCTTTTACTGCATTGGTTGGAGCTCTGGGAGGATTCCATAGGCTTATGGAC
>renamed_no_ambig_no_gaps_all|OG0088897_Pachycereus_genome|22
GTTCGGCCAACATGGTTGGTGGGGTCAATCCTTTTACTGCATTGGTTGGAGCTCTGGGAGGATTCCATAGGCTTATGGACATAAGCAATGATGCTCGAGCTGGGGGGAGAGCAAGAATGA
>renamed_no_ambig_no_gaps_all|OG0088897_Pachycereus_genome|2x|22
ATTGGTTGGAGCTCTGGGAGGATTCCATAGGCTTATGGACATAAGCAATGATGCTCGAGCTGGGGGGAGAGCAAGAATGATTTCGATGAGATATAACCAGCAACCAACATAATTACTTTC
>renamed_no_ambig_no_gaps_all|OG0088897_Pachycereus_genome|3x|22
ATAAGCAATGATGCTCGAGCTGGGGGGAGAGCAAGAATGATTTCGATGAGATATAACCAGCAACCAACATAATTACTTTCAAACTTGAAAACAGTCACAGCACTGAGTTTTAAGATGTGA
>renamed_no_ambig_no_gaps_all|OG0088900_Carnegia_gigantea_genome|7
CTGAGCTCCGAAGAAGAGGATTTCATGGCGTAGTATTCGACAAAGACAACACCTTAACTCTGCCTTACTCTTTGACCTTGTGGCCACCTCTCAAACCCTCTCTAGAACGCTGCAAGGCGG
>renamed_no_ambig_no_gaps_all|OG0088900_Carnegia_gigantea_genome|2x|7
CAAAGACAACACCTTAACTCTGCCTTACTCTTTGACCTTGTGGCCACCTCTCAAACCCTCTCTAGAACGCTGCAAGGCGGAATTTGGGGACGACAATGTGGCGGTTTTAAGCAATACAGC
>renamed_no_ambig_no_gaps_all|OG0088900_Carnegia_gigantea_genome|3x|7
TGGCCACCTCTCAAACCCTCTCTAGAACGCTGCAAGGCGGAATTTGGGGACGACAATGTGGCGGTTTTAAGCAATACAGCGGGGCTCTTCGAGTTCGACCCAGATGGGTTGAAGGCCAGG
>renamed_no_ambig_no_gaps_all|OG0088900_Carnegia_gigantea_genome|2x|12
GCTGTGATAACGGAGGTTGCGACGAGGTGTAGCGCCTTCTTACCGGGGAGTGATGAAGGAAAAAGGGAGCTAATCCCTGTTGCTTGGAACAACATTTGCTGTTCAAAAAAGGAAGGCGCA
>renamed_no_ambig_no_gaps_all|OG0088900_Carnegia_gigantea_genome|3x|12
TACCGGGGAGTGATGAAGGAAAAAGGGAGCTAATCCCTGTTGCTTGGAACAACATTTGCTGTTCAAAAAAGGAAGGCGCAGTGGATGTGAGAAAGTGCAAAATCTGGATCAAAGCAACAA
>renamed_no_ambig_no_gaps_all|OG0088900_Carnegia_gigantea_genome|13
TGCTTGGAACAACATTTGCTGTTCAAAAAAGGAAGGCGCAGTGGATGTGAGAAAGTGCAAAATCTGGATCAAAGCAACAACTCAGGAGCATTTATGGTATCTTTTTGAGAGATCAGAATG
>renamed_no_ambig_no_gaps_all|OG0088900_Carnegia_gigantea_genome|2x|13
GTGGATGTGAGAAAGTGCAAAATCTGGATCAAAGCAACAACTCAGGAGCATTTATGGTATCTTTTTGAGAGATCAGAATGTCGTCGTTTTAAACGGGTAAAAATGGCTACTGTCTGGAGG
>renamed_no_ambig_no_gaps_all|OG0088900_Carnegia_gigantea_genome|3x|13
CTCAGGAGCATTTATGGTATCTTTTTGAGAGATCAGAATGTCGTCGTTTTAAACGGGTAAAAATGGCTACTGTCTGGAGGGAGATGAACTGGACACTTATCACTACAGCTCAAACACGAA
>renamed_no_ambig_no_gaps_all|OG0088900_Gymnocalycium_mihanovichii|7
CTGAGCTCCGAAGAAGAGGATTTCATGGCGTAGTATTCGACAAAGACAACACCTTAACTCTGCCTTACTCTTTGACCTTGTGGGCACCTCTCAAACCCTCTCTAGAGGGCTGCAAGTCCG
>renamed_no_ambig_no_gaps_all|OG0088900_Gymnocalycium_mihanovichii|2x|7
CAAAGACAACACCTTAACTCTGCCTTACTCTTTGACCTTGTGGGCACCTCTCAAACCCTCTCTAGAGGGCTGCAAGTCCGAATTTGGAGACGACAATGTGGCGGTATTCAGCAATACGGC
>renamed_no_ambig_no_gaps_all|OG0088900_Gymnocalycium_mihanovichii|3x|7
TGGGCACCTCTCAAACCCTCTCTAGAGGGCTGCAAGTCCGAATTTGGAGACGACAATGTGGCGGTATTCAGCAATACGGCGGGGCTCTTCGAGTTCGACCCAGATGGGTCGAAGGCCAGG
>renamed_no_ambig_no_gaps_all|OG0088900_Gymnocalycium_mihanovichii|2x|17
TTATTTTACCATTTTTGCCTAGCATGAAATTGGGTTCTTCAACGTTTTCTAGAATAAGGACTTCGATTGTTAGCTTATGTTTTGGTTTTTACCCTGGAAATTGGATGGTTCACATTTCTT
>renamed_no_ambig_no_gaps_all|OG0088900_Lophocereus_genome|7
CTGAGCTCCCAAGAAGAGGATTTCATGGCGTAGTATTCGACAAAGACAACACCTTAACTCTGCCTTACTCTTTGACCTCGTGGGCACCTCTCAAACCCTCTCTAGAACGCTGCAAGGCCG
>renamed_no_ambig_no_gaps_all|OG0088900_Lophocereus_genome|2x|7
CAAAGACAACACCTTAACTCTGCCTTACTCTTTGACCTCGTGGGCACCTCTCAAACCCTCTCTAGAACGCTGCAAGGCCGAATTTGGGGACGACAATGTGGCGGTATTCAGCAATACAGT
>renamed_no_ambig_no_gaps_all|OG0088900_Lophocereus_genome|3x|7
TGGGCACCTCTCAAACCCTCTCTAGAACGCTGCAAGGCCGAATTTGGGGACGACAATGTGGCGGTATTCAGCAATACAGTGGGGCTCCTCGAGTTCGACCCAGATGGGTTGAAGGCCAGG
>renamed_no_ambig_no_gaps_all|OG0088900_Matucana_aurantiaca|7
CTGAGCTCCGAAGAAGAGGATTTCATGGCGTAGTATTCGACAAAGACAACACCTTAACTCTGCCTTACTCTTTGACCTTGTGGGCACCTCTCAAACCCTCTCTAGAGCGCTGCAAGGCCG
>renamed_no_ambig_no_gaps_all|OG0088900_Matucana_aurantiaca|2x|7
CAAAGACAACACCTTAACTCTGCCTTACTCTTTGACCTTGTGGGCACCTCTCAAACCCTCTCTAGAGCGCTGCAAGGCCGAATTTGGGGACGACAATGTGGCGGTATTCAGCAATACAGC
>renamed_no_ambig_no_gaps_all|OG0088900_Matucana_aurantiaca|3x|7
TGGGCACCTCTCAAACCCTCTCTAGAGCGCTGCAAGGCCGAATTTGGGGACGACAATGTGGCGGTATTCAGCAATACAGCGGGGCTCTTCGAGTTCGACCCAGATGGGTCGAAGGCCAGG
>renamed_no_ambig_no_gaps_all|OG0088900_Pachycereus_genome|7
CTGAGCTCCGAAGAAGAGGATTTCATGGCGTAGTATTCGACAAAGACAACACCTTAACTCTGCCTTACTCTTTGACCTTGTGGCCACCTCTCAAACCCTCTCTAGAACGCTGCAAGGCCG
>renamed_no_ambig_no_gaps_all|OG0088900_Pachycereus_genome|2x|7
CAAAGACAACACCTTAACTCTGCCTTACTCTTTGACCTTGTGGCCACCTCTCAAACCCTCTCTAGAACGCTGCAAGGCCGAATTTGGGGACGACAATGTGGCGGTTTTCAGCAATACAGC
>renamed_no_ambig_no_gaps_all|OG0088900_Pachycereus_genome|3x|7
TGGCCACCTCTCAAACCCTCTCTAGAACGCTGCAAGGCCGAATTTGGGGACGACAATGTGGCGGTTTTCAGCAATACAGCGGGGCTCTTCGAGTTCGACCCAGATGGGTTGAAGGCCAGG
>renamed_no_ambig_no_gaps_all|OG0088900_Pachycereus_genome|2x|13
CTGGATGTGAGAAAGTGCAAAATCTGGATCAAAGCAACAACTCAGAAGCATTTATGGTATCTTTTTGAGAGATCAGAATGTCGTCGTTTTAAACGGGTAAAAATGGCTACTGTCTGGAAG
>renamed_no_ambig_no_gaps_all|OG0088900_Pachycereus_genome|3x|13
CTCAGAAGCATTTATGGTATCTTTTTGAGAGATCAGAATGTCGTCGTTTTAAACGGGTAAAAATGGCTACTGTCTGGAAGGAGATGAACTGGACACTTATCACTACAGCTCAAACACGAA
>renamed_no_ambig_no_gaps_all|OG0088900_Stenocereus_genome|3x|2
TTTTTTTTTGGCACAAACAGATGGTATACTTTCATTCAAACTCGATTGATTGGTTCGTACTATCAATCGATCTAGCCATGCATTCTTTTTGTGATTCAAGAAGTTTGAATTCATTTGTTT
>renamed_no_ambig_no_gaps_all|OG0088900_Stenocereus_genome|3
CTCGATTGATTGGTTCGTACTATCAATCGATCTAGCCATGCATTCTTTTTGTGATTCAAGAAGTTTGAATTCATTTGTTTGATTCTTTTGTATGAGATCATATTCAATGGCAGTGGTTAA
>renamed_no_ambig_no_gaps_all|OG0088900_Stenocereus_genome|2x|3
CATTCTTTTTGTGATTCAAGAAGTTTGAATTCATTTGTTTGATTCTTTTGTATGAGATCATATTCAATGGCAGTGGTTAAAGGATACTTCAATAAAGCAAAGAAAGCATGGGATGAATTT
>renamed_no_ambig_no_gaps_all|OG0088900_Stenocereus_genome|3x|3
GATTCTTTTGTATGAGATCATATTCAATGGCAGTGGTTAAAGGATACTTCAATAAAGCAAAGAAAGCATGGGATGAATTTGCTGCAGTCGGTAGCACACCAAGATGCATTTGTAGCAAAT
>renamed_no_ambig_no_gaps_all|OG0088900_Stenocereus_genome|4
AGGATACTTCAATAAAGCAAAGAAAGCATGGGATGAATTTGCTGCAGTCGGTAGCACACCAAGATGCATTTGTAGCAAATGTGAGTGTGATGTAAGCTCTAAGCTACAAAGTCATGACCA
>renamed_no_ambig_no_gaps_all|OG0088900_Stenocereus_genome|2x|4
GCTGCAGTCGGTAGCACACCAAGATGCATTTGTAGCAAATGTGAGTGTGATGTAAGCTCTAAGCTACAAAGTCATGACCAGGAACACAAGTTGATACAGTTTCTCATGGGATTGAATGAA
>renamed_no_ambig_no_gaps_all|OG0088900_Stenocereus_genome|3x|4
GTGAGTGTGATGTAAGCTCTAAGCTACAAAGTCATGACCAGGAACACAAGTTGATACAGTTTCTCATGGGATTGAATGAAAACTATACACCTGTTAGAAGTGACATACTCATGATGAAAC
>renamed_no_ambig_no_gaps_all|OG0088900_Stenocereus_genome|5
GGAACACAAGTTGATACAGTTTCTCATGGGATTGAATGAAAACTATACACCTGTTAGAAGTGACATACTCATGATGAAACCAATACCTACCTTAAGCCAGTTATACTCATTGTTGGTACA
>renamed_no_ambig_no_gaps_all|OG0088900_Stenocereus_genome|2x|5
AACTATACACCTGTTAGAAGTGACATACTCATGATGAAACCAATACCTACCTTAAGCCAGTTATACTCATTGTTGGTACAAGAAGAGAAGCAAAGACAAAACAGCATTCCAAGTGCAGTC
>renamed_no_ambig_no_gaps_all|OG0088900_Stenocereus_genome|6
AGAAGAGAAGCAAAGACAAAACAGCATTCCAAGTGCAGTCAGATACTTTCCAGCCAAAAAGCAAGATGTAAATAGATCCAGACCATTATGTGATCACTGCAAGGCAGTAGGACACACAAT
>renamed_no_ambig_no_gaps_all|OG0088900_Stenocereus_genome|2x|6
AGATACTTTCCAGCCAAAAAGCAAGATGTAAATAGATCCAGACCATTATGTGATCACTGCAAGGCAGTAGGACACACAATGGGGACGTGTTACAAGATACATGGGTATCTAAGCAGGCAA
>renamed_no_ambig_no_gaps_all|OG0088900_Stenocereus_genome|3x|6
GACCATTATGTGATCACTGCAAGGCAGTAGGACACACAATGGGGACGTGTTACAAGATACATGGGTATCTAAGCAGGCAAGAAGGCATGACTAGGAACTTCAAAGTATCAAACAATGCTG
>renamed_no_ambig_no_gaps_all|OG0088900_Stenocereus_genome|3x|8
AGCAGAAGCAGAGAGCGTGGATTTTGGATAGTGGGGCAAGTGAGCACATGAGCTCAGATCAAAGAGCATTACAGGACTTGACCTTACTCAATTGTCCTATACTAGTGACCTTACCTAATA
>renamed_no_ambig_no_gaps_all|OG0088900_Stenocereus_genome|9
TGAGCACATGAGCTCAGATCAAAGAGCATTACAGGACTTGACCTTACTCAATTGTCCTATACTAGTGACCTTACCTAATAGGACACAACTTAAGGCCCCTTTTTTGAGGAAGCCACTGGC
>renamed_no_ambig_no_gaps_all|OG0088900_Stenocereus_genome|3x|9
GGACACAACTTAAGGCCCCTTTTTTGAGGAAGCCACTGGCAATTGGTAATGATTACATAGGGCTATATGTTTTGGACAAAGAAGTGATTCAAAATGTAGAGCTTCTGTATGAAGGGAGAA
>renamed_no_ambig_no_gaps_all|OG0088900_Stenocereus_genome|10
AATTGGTAATGATTACATAGGGCTATATGTTTTGGACAAAGAAGTGATTCAAAATGTAGAGCTTCTGTATGAAGGGAGAAAGTCAGTAGTCCGCAATTAATCTGAAAACACTTGTAACAA
>renamed_no_ambig_no_gaps_all|OG0088900_Stenocereus_genome|2x|10
GAAGTGATTCAAAATGTAGAGCTTCTGTATGAAGGGAGAAAGTCAGTAGTCCGCAATTAATCTGAAAACACTTGTAACAAGCATGATAGTGTTTGTAATAGTGCTACTAGTTCTGTTAGC
>renamed_no_ambig_no_gaps_all|OG0088900_Stenocereus_genome|14
CTGTCTCTCTTTATGCTTTCGAATTGATTCATGTATATACTTGGGGGCCTTATCACACAAAAACACACACAGTGCATAGGTATTTCCTGACCATTGTAGATGATCACACAAGAGCTACTT
>renamed_no_ambig_no_gaps_all|OG0088907_Carnegia_gigantea_genome|13
TTGGCCGCGGCAAAGTCTTCGATTCGGCCGCGATGACCTCTCTAATTCGGCCATGACGAGACCGAGTTAAGGAGCGTTCGATTCAGCCATGGTGACCTCTTCGATTCAGCCACAGTGGCC
>renamed_no_ambig_no_gaps_all|OG0088907_Carnegia_gigantea_genome|2x|13
TCTAATTCGGCCATGACGAGACCGAGTTAAGGAGCGTTCGATTCAGCCATGGTGACCTCTTCGATTCAGCCACAGTGGCCTTTCTATTTCAGCCGTGGCAACGTCTACGATCCAGCCATA
>renamed_no_ambig_no_gaps_all|OG0088907_Carnegia_gigantea_genome|3x|13
ATTCAGCCATGGTGACCTCTTCGATTCAGCCACAGTGGCCTTTCTATTTCAGCCGTGGCAACGTCTACGATCCAGCCATAAGGGAGCCGAGTCGGAAAGTCTTCGATTCGATCGTGACAG
>renamed_no_ambig_no_gaps_all|OG0088907_Carnegia_gigantea_genome|15
CTAGTACATGGGAAAAAGGCAATACAAGAGAGAAGCCCCTGGTTCTTAGAGCTGGCGATGGCCAGCCGTCGCCGGGGCAAGGTCAGGCCATCGTCTCGGCCACTCTCATCGTCCTTTTCT
>renamed_no_ambig_no_gaps_all|OG0088907_Matucana_aurantiaca|1
ATCATCATCATCATCGTCATCATCGTCATTATTATTATTCCTTTTCAAGCCTAAAGGAGCAAAAGCTAGGTGGAGTGGTGTGGTGTTTGTCTCTAAGTGGCAAAAGATAGGTCGTTTTAT
>renamed_no_ambig_no_gaps_all|OG0088907_Matucana_aurantiaca|2x|1
CTTTTCAAGCCTAAAGGAGCAAAAGCTAGGTGGAGTGGTGTGGTGTTTGTCTCTAAGTGGCAAAAGATAGGTCGTTTTATCCTAATATTATATTGTTGTATTAAGTCAATTCATAAGTTT
>renamed_no_ambig_no_gaps_all|OG0088907_Matucana_aurantiaca|2x|2
AGTCATTAATTTAGATATTTGTAGTGTAGATAAAGTGGTTACCTTCATCTTCGTGGGAATGACCCGTATTCGCTGGATCATCCTACAAATTGACACCGTTCGCTTGCGGCTATTTTTTAT
>renamed_no_ambig_no_gaps_all|OG0088907_Matucana_aurantiaca|3x|2
ACCTTCATCTTCGTGGGAATGACCCGTATTCGCTGGATCATCCTACAAATTGACACCGTTCGCTTGCGGCTATTTTTTATGTCAACAGCGACCTCTCCAATTCGGCCATGACGAGATCGA
>renamed_no_ambig_no_gaps_all|OG0088907_Pachycereus_genome|15
CTAGTACATGGAAAAAAGGCAATACAAGAGAGAAGCCCCCGGTTCTTAGAGCTGGCGATGGCCAGCCGTCGCCGGGGCAAGGTCAGGCCATCGTCTCGGCCACTCTCATCGTCCTTTTCT
>renamed_no_ambig_no_gaps_all|OG0088910_Carnegia_gigantea_genome|2x|11
ATTTGAATCAAGACTATTTTACCTCTTCATTCATGACCAAGCTGCTTCCTGTCGATGCACTTTTATTTAGTAGGCAATGCTCAAATTAGACAGTTTCTTGGGTTTCCAAAGGGCTAGGTT
>renamed_no_ambig_no_gaps_all|OG0088910_Carnegia_gigantea_genome|3x|11
GCTGCTTCCTGTCGATGCACTTTTATTTAGTAGGCAATGCTCAAATTAGACAGTTTCTTGGGTTTCCAAAGGGCTAGGTTGTTTTTTTATTGTGCTGTTTTGTGGGTGCGTTGTCTTTCT
>renamed_no_ambig_no_gaps_all|OG0088910_Echinopsis_aurea|5
TCCTTTGAGATATGGCCCCCTAGTTGGGCTTGCTCGCTAATCCCATAAGAAAATAAAAGGAAAAGTGTCGTGATATTGCCGTGGCCTTGGATGGTAGAATCATGAGTTGTGTCAAGAACC
>renamed_no_ambig_no_gaps_all|OG0088910_Echinopsis_aurea|2x|5
TCCCATAAGAAAATAAAAGGAAAAGTGTCGTGATATTGCCGTGGCCTTGGATGGTAGAATCATGAGTTGTGTCAAGAACCTAAAGAACAAGGAGTGATGAGTTAAGGAACACAGAGGGAT
>renamed_no_ambig_no_gaps_all|OG0088910_Gymnocalycium_mihanovichii|2x|5
TCCCATAAGAAAATAAAGGGAAAAGTGTTGTGATATTGCTGCGGCCTTGGATGGTAGAATCATGAGTTGTGTCAAGAACCTCAAGAACAAGGAATGATGAGTTAAGGAACACAGAGGGAT
>renamed_no_ambig_no_gaps_all|OG0088928_Carnegia_gigantea_genome|2x|4
GCAAAACCCTCCTAAAACCCTCCTCTTAGATTTCTATCAAACTTAACACACACAGAGTGCTAAACCCAGGAAACCCACTAAACACCACCTTGATTCTGTCATTAGCTTGGTAAAACCCGC
>renamed_no_ambig_no_gaps_all|OG0088928_Carnegia_gigantea_genome|3x|5
AGAAAAGAGAAGCGGGAGAGCGAGATTGATCAATCTACATTATCATTGCATAGAGATGTCAAAGAGGGTGTATTTGGCGCTTCCTTAAAAGACAAAGCCATGTCCTTTGGAAACGAAGAC
>renamed_no_ambig_no_gaps_all|OG0088928_Carnegia_gigantea_genome|2x|9
CAAAGAGGGGCTGCATGGCTGGAAAAGGCGGTCCAGAGAACTCAGCATGCAAATACAGAGGGGTGAGGCAGAGGGTTTGGGGCAAGTGGGTGGCCGAGATTAGAAAGCCGGCCTCAAATG
>renamed_no_ambig_no_gaps_all|OG0088928_Carnegia_gigantea_genome|3x|11
ATTCTCAACTTTCCTGATCAGAGCGGCTCTGAAACAATGGGATCATCATCTTGTTCTTCAGCTGCAGGGAACATGAACTGTTTCAAAACAGAGTCCCCGGATTTTCAGGAAGAATTTCGG
>renamed_no_ambig_no_gaps_all|OG0088928_Carnegia_gigantea_genome|12
GATCATCATCTTGTTCTTCAGCTGCAGGGAACATGAACTGTTTCAAAACAGAGTCCCCGGATTTTCAGGAAGAATTTCGGGATGAAGCTGCTCAGCTTACCGTCTTCAAGATGAACCAAC
>renamed_no_ambig_no_gaps_all|OG0088928_Carnegia_gigantea_genome|3x|13
AGTCTTTCAATGTGAGCCCTAGATTAGATTGGCAGAACGGTTTGCTCAAGTCAATGGATACTGAAGCTCTGAAGATTTCAGGGGTTTTTTCTACCCATCGGCAGTCAGAACTGATTTCTT
>renamed_no_ambig_no_gaps_all|OG0088928_Carnegia_gigantea_genome|14
TTTGCTCAAGTCAATGGATACTGAAGCTCTGAAGATTTCAGGGGTTTTTTCTACCCATCGGCAGTCAGAACTGATTTCTTCAGCATTTATGCTCAGTGAAACCCAGCATCAGGAGGAGCT
>renamed_no_ambig_no_gaps_all|OG0088928_Carnegia_gigantea_genome|2x|14
GGGGTTTTTTCTACCCATCGGCAGTCAGAACTGATTTCTTCAGCATTTATGCTCAGTGAAACCCAGCATCAGGAGGAGCTGGGTTATCCAGATGTGGATGATCTTATTGATTTGATCACT
>renamed_no_ambig_no_gaps_all|OG0088928_Carnegia_gigantea_genome|3x|14
CAGCATTTATGCTCAGTGAAACCCAGCATCAGGAGGAGCTGGGTTATCCAGATGTGGATGATCTTATTGATTTGATCACTTTCGATGAGGAAACTGAGGACTTGATGACAGCCCTGTTCA
>renamed_no_ambig_no_gaps_all|OG0088928_Carnegia_gigantea_genome|15
GGGTTATCCAGATGTGGATGATCTTATTGATTTGATCACTTTCGATGAGGAAACTGAGGACTTGATGACAGCCCTGTTCACTGAGCTATAGAATTGGAACTCTGGAGGAATTTTAAGTAA
>renamed_no_ambig_no_gaps_all|OG0088928_Carnegia_gigantea_genome|2x|15
TTCGATGAGGAAACTGAGGACTTGATGACAGCCCTGTTCACTGAGCTATAGAATTGGAACTCTGGAGGAATTTTAAGTAAATAGTGCTAGTGGTTCTTGAGCTGCATTTGGTTAGCTTCA
>renamed_no_ambig_no_gaps_all|OG0088928_Echinopsis_aurea|2x|9
CGAAGAGGGGCTGCATGGCTGGAAAAGGTGGTCCAGAGAACTCAGCATGCAAATACAGAGGGGTGAGGCAGAGGGTTTGGGGCAAGTGGGTGGCCGAGATTAGAAAGCCGGCCTCGAATG
>renamed_no_ambig_no_gaps_all|OG0088928_Echinopsis_aurea|3x|11
ATCCTCAACTTTCCTGATCAGAGCGGCTCTGAAACCACGGGATCATCATCTTGTTCTTCAGCTGCAACGAGCATGAATTGTTTCAAAACAGAGTCCCCGGATTTTCAGGAAGAATTTCGG
>renamed_no_ambig_no_gaps_all|OG0088928_Echinopsis_aurea|12
GATCATCATCTTGTTCTTCAGCTGCAACGAGCATGAATTGTTTCAAAACAGAGTCCCCGGATTTTCAGGAAGAATTTCGGGATGAAGCTGCTGAGCTTACCTTCTTCGAGATGAACCAAG
>renamed_no_ambig_no_gaps_all|OG0088928_Echinopsis_aurea|3x|13
AGTCTTTCAATATGAGCCCTAGATTAGATTGGCATAACGGTTTGCTCAAGTCAATGGATACTGAAGCTCTGGAGATTTCAGGGTTTTTTTCCACCAATAGGCAGTCAGAACTGATTTCTT
>renamed_no_ambig_no_gaps_all|OG0088928_Echinopsis_aurea|14
TTTGCTCAAGTCAATGGATACTGAAGCTCTGGAGATTTCAGGGTTTTTTTCCACCAATAGGCAGTCAGAACTGATTTCTTCAGCATTTATGCTCAGTGAAACCCAGCATCAGGAGGAGCC
>renamed_no_ambig_no_gaps_all|OG0088928_Echinopsis_aurea|2x|14
GGGTTTTTTTCCACCAATAGGCAGTCAGAACTGATTTCTTCAGCATTTATGCTCAGTGAAACCCAGCATCAGGAGGAGCCGGGTTATCCAGATGTGGATGATGTTATTGATTTGATCACT
>renamed_no_ambig_no_gaps_all|OG0088928_Echinopsis_aurea|3x|14
CAGCATTTATGCTCAGTGAAACCCAGCATCAGGAGGAGCCGGGTTATCCAGATGTGGATGATGTTATTGATTTGATCACTTTCGATGAGGACACTGAGGACTTGATGAAAGCCCTGTTCA
>renamed_no_ambig_no_gaps_all|OG0088928_Echinopsis_aurea|15
GGGTTATCCAGATGTGGATGATGTTATTGATTTGATCACTTTCGATGAGGACACTGAGGACTTGATGAAAGCCCTGTTCACTGACCTATAGATTTGGACCTCTGGGGGAATTTTAGGCAA
>renamed_no_ambig_no_gaps_all|OG0088928_Echinopsis_aurea|2x|15
TTCGATGAGGACACTGAGGACTTGATGAAAGCCCTGTTCACTGACCTATAGATTTGGACCTCTGGGGGAATTTTAGGCAAATAGTGCTAGTGGTTCTTGAGCTACATTTGGTTAGCTTCA
>renamed_no_ambig_no_gaps_all|OG0088928_Eriosyce_wagenknechtii|2x|3
TCATTTAACAATTTCATCTGTTCCACGTTGTCAGAACTATTCTCAGAGAAAAACATTGCCTTTTTTGTCCATCTACCCTAACTCACGTACTCGATCAAAACTCAAGAAAATACACAACCA
>renamed_no_ambig_no_gaps_all|OG0088928_Eriosyce_wagenknechtii|2x|9
CGAAGAGGGGCTGCATGGCTGGAAAAGGCGGTCCAGAGAACTCAGCATGCAAATACAGAGGGGTGAGGCAGAGGGTTTGGGGCAAGTGGGTGGCCGAGATTCGAAAACCGGCCTCGAATG
>renamed_no_ambig_no_gaps_all|OG0088928_Gymnocalycium_mihanovichii|3x|11
ATCCTCAACTTTCCTGATCAGAGCGGCTCTGAAACCACGGGATCATCATCTTGTTCTTCAGTTGCAACGAGCATGAATTGTTTCAAAACAGAGTCCCCGGATTTTCAGGAAGAATTTCGG
>renamed_no_ambig_no_gaps_all|OG0088928_Gymnocalycium_mihanovichii|12
GATCATCATCTTGTTCTTCAGTTGCAACGAGCATGAATTGTTTCAAAACAGAGTCCCCGGATTTTCAGGAAGAATTTCGGGATGAAGCTGCTGAGCTTACCTTCTTCGAGATGAACCAAG
>renamed_no_ambig_no_gaps_all|OG0088928_Lophocereus_genome|3x|2
TGCAAATTAGGAAACCCTAACCAACGGAAGCGATTAGGATCTCAGAAAACCAGCGGCCAAGCCATTCCCATGTCATCTTCTCATTTAACAATCTCATCTGTTCCACGTTGTCAGAACTAT
>renamed_no_ambig_no_gaps_all|OG0088928_Lophocereus_genome|2x|9
CAAAGAGGGGCTGCATGGCAGGCAAAGGCGGTCCACAGAACTCAGCATGCAAATACAGAGGGGTGAGGCAGAGGGTTTGGGGCAAGTGGGTGGCCGAGATTAGAAAGCCGGCCTCAAATG
>renamed_no_ambig_no_gaps_all|OG0088928_Lophocereus_genome|3x|11
ATTCTCAACTTCCCTGATCAGAGCGGCTCTGAAACAATGGGATCATCATCTTGTTCTTCAGCTGCAGGGAACATGAACTGTTTCAAAACAGAGTCCCCGCATTTTCAGGAAGAATTTCAG
>renamed_no_ambig_no_gaps_all|OG0088928_Lophocereus_genome|12
GATCATCATCTTGTTCTTCAGCTGCAGGGAACATGAACTGTTTCAAAACAGAGTCCCCGCATTTTCAGGAAGAATTTCAGGATGAAGCTGCTCAGCTTACCGTCTTCAAGATGAACCAAC
>renamed_no_ambig_no_gaps_all|OG0088928_Lophocereus_genome|14
TTTGCTTAAGTCAATGGATACTGAAGCTCTGAAGATTTCAGGGGTTTTTTCCACCCATCGGCAGTCAGAACTGATTTCTTCAGCATTTATGCTCAGTGAAACCCAGCATCAGGAGGAGCT
>renamed_no_ambig_no_gaps_all|OG0088928_Lophocereus_genome|2x|14
GGGGTTTTTTCCACCCATCGGCAGTCAGAACTGATTTCTTCAGCATTTATGCTCAGTGAAACCCAGCATCAGGAGGAGCTGGGTTATCCAGATGTGGATGATCTTATTGATTTGATCACT
>renamed_no_ambig_no_gaps_all|OG0088928_Lophocereus_genome|3x|14
CAGCATTTATGCTCAGTGAAACCCAGCATCAGGAGGAGCTGGGTTATCCAGATGTGGATGATCTTATTGATTTGATCACTTTCGATGAGGAAACTGAGGACTTGATGAAAGCCCTGTTCA
>renamed_no_ambig_no_gaps_all|OG0088928_Lophocereus_genome|15
GGGTTATCCAGATGTGGATGATCTTATTGATTTGATCACTTTCGATGAGGAAACTGAGGACTTGATGAAAGCCCTGTTCACTGAGCTATAGAATTGGAACTCTGGAGGAATTTTAAGTAA
>renamed_no_ambig_no_gaps_all|OG0088928_Lophocereus_genome|2x|15
TTCGATGAGGAAACTGAGGACTTGATGAAAGCCCTGTTCACTGAGCTATAGAATTGGAACTCTGGAGGAATTTTAAGTAAATAGTGCTAGTGGTTCTTGAGCTGCATTTGGTTAGCTTCA
>renamed_no_ambig_no_gaps_all|OG0088928_Pachycereus_genome|3x|5
AGAAAAGAGAAGCGGGAGAGGGAGATTGATCAATCTACATTGTCATTGCATAGAGATATCAAAGAGGGTGTATTTGGCGCTTCCTTAAAAGACAAAGCCATGTCCTTTGGAAACGAAGAC
>renamed_no_ambig_no_gaps_all|OG0088928_Pachycereus_genome|6
TGTCATTGCATAGAGATATCAAAGAGGGTGTATTTGGCGCTTCCTTAAAAGACAAAGCCATGTCCTTTGGAAACGAAGACAAAGATGAAGAAAGGTTTGTTTTTCATCTTTGGTTCTCTC
>renamed_no_ambig_no_gaps_all|OG0088928_Pachycereus_genome|2x|6
TTCCTTAAAAGACAAAGCCATGTCCTTTGGAAACGAAGACAAAGATGAAGAAAGGTTTGTTTTTCATCTTTGGTTCTCTCCCCTCTGTTTTTGATCCTTGATCAATTTTACTTCTTTCTC
>renamed_no_ambig_no_gaps_all|OG0088928_Pachycereus_genome|3x|6
AAAGATGAAGAAAGGTTTGTTTTTCATCTTTGGTTCTCTCCCCTCTGTTTTTGATCCTTGATCAATTTTACTTCTTTCTCCTTCTTCCACCGTAAAAATTAGTGGTTAGGGTTTGGATTT
>renamed_no_ambig_no_gaps_all|OG0088928_Pachycereus_genome|2x|7
CTTCTTCCACCGTAAAAATTAGTGGTTAGGGTTTGGATTTTTGATGAAATAACTAATGTTACTTATCTGTTTCTTTATGGATAGTTCAAGGAATTCCAAGCAAAGGAAAAGAAGGCCCCA
>renamed_no_ambig_no_gaps_all|OG0088928_Pachycereus_genome|2x|9
CAAAGAGGGGCTGCATGGCTGGAAAAGGCGGTCCAGAGAACTCAGCATGCAAATACAGAGGGGTGAGGCAGAGGGTTTGGGGCAAGTGGGTGGCCGAGATTAGAAAGCCGGCCTCAAATG
>renamed_no_ambig_no_gaps_all|OG0088928_Pachycereus_genome|3x|11
ATTCTCAACTTCCCTGATCAGAGCGGCTCTGAAACAATGGGATCATCATCTTGTTCTTCAGCTGCAGGGAACATGAACTGTTTCAAAACAGAGTCCCCGGATTTTCAGGAAGAATTTCGG
>renamed_no_ambig_no_gaps_all|OG0088928_Pachycereus_genome|12
GATCATCATCTTGTTCTTCAGCTGCAGGGAACATGAACTGTTTCAAAACAGAGTCCCCGGATTTTCAGGAAGAATTTCGGGATGAAGCTGCTCAGCTTACCGTCTTCAAGATGAACCAAC
>renamed_no_ambig_no_gaps_all|OG0088928_Pachycereus_genome|3x|13
AGTCTTTCAATGTGAGCCCTAGATTAGATTGGCAGAACGGTTTGCTCAAGTCAAAGGATACTGAAGCTCTGAAGATTTCAGGGGTTTTTTCTACCCATCGGCAGTCAGAACTGATTTCTT
>renamed_no_ambig_no_gaps_all|OG0088928_Pachycereus_genome|14
TTTGCTCAAGTCAAAGGATACTGAAGCTCTGAAGATTTCAGGGGTTTTTTCTACCCATCGGCAGTCAGAACTGATTTCTTCAGCTTTTATGCTCAGTGAAACCCAGCATCAGGAGGAGCT
>renamed_no_ambig_no_gaps_all|OG0088928_Pachycereus_genome|2x|14
GGGGTTTTTTCTACCCATCGGCAGTCAGAACTGATTTCTTCAGCTTTTATGCTCAGTGAAACCCAGCATCAGGAGGAGCTGGGTTATCCAGATGTGGATGATCTTATTGATTTGATCACT
>renamed_no_ambig_no_gaps_all|OG0088928_Pachycereus_genome|3x|14
CAGCTTTTATGCTCAGTGAAACCCAGCATCAGGAGGAGCTGGGTTATCCAGATGTGGATGATCTTATTGATTTGATCACTTTCGATGAGGAAACTGAGGACTTGGTGAAAGCCCTGTTCA
>renamed_no_ambig_no_gaps_all|OG0088928_Pachycereus_genome|15
GGGTTATCCAGATGTGGATGATCTTATTGATTTGATCACTTTCGATGAGGAAACTGAGGACTTGGTGAAAGCCCTGTTCACTGAGCTGTAGAATTGGAACTCTGGAGGAATTTTAAGTAA
>renamed_no_ambig_no_gaps_all|OG0088928_Pachycereus_genome|2x|15
TTCGATGAGGAAACTGAGGACTTGGTGAAAGCCCTGTTCACTGAGCTGTAGAATTGGAACTCTGGAGGAATTTTAAGTAAATAGTGATAGTGGTTCTTGAGCTGCATTTGGTTAGCTTCA
>renamed_no_ambig_no_gaps_all|OG0088928_Stenocereus_genome|3x|8
AGAGAGTCGGTGGCAGACATGAGGTGGACGCTGTGATGCTCCTAGCCAGCAGGGTAGACACCCTCGCCCAGCGACTAGATAAAGTCACTTCTGCAGGGCCATTAATGGCGGCCTATGCAT
>renamed_no_ambig_no_gaps_all|OG0088928_Stenocereus_genome|2x|12
TTTCAGGGTCGATGCTATGGTCGCCCATCAGAAGACGATGGACACTCAGATCGCCCTGATCGCCCAACATGTGAGCCAACTGTCCCGGCCTTCGAGGCATCTGCTAGGTCAGTCTGAGAC
>renamed_no_ambig_no_gaps_all|OG0088928_Stenocereus_genome|2x|16
TTATCCCATGTGATTTTGTCGTCCTTGACATCGACGAGGACTTCCCGCCCTCCCTCATCTTAGGTCGCCCATTCCTTATGACTGCGGAGGCGGTGATTGACGTACCGATCGGTACCATGA
>renamed_no_ambig_no_gaps_all|OG0088928_Stenocereus_genome|3x|16
CTTCCCGCCCTCCCTCATCTTAGGTCGCCCATTCCTTATGACTGCGGAGGCGGTGATTGACGTACCGATCGGTACCATGACCTTCACTATGTGTGGAGAATGGATTGCTTTCTGCTTTCC
>renamed_no_ambig_no_gaps_all|OG0088928_Stenocereus_genome|3x|17
TCCACCCACACCACCTCCCTACCCTACTGTCCATTCCGCTCCTACAGCCCTTACTCTTTCTACTTCTCCTCCACCTGTCTCAAATGCGGAGTTTACTGATTTGGGGTGGCGAGATGAGGA
>renamed_no_ambig_no_gaps_all|OG0088928_Stenocereus_genome|21
CCGGTTGCTAGCTACAGCTACGCTGTGCACTTGCTGTACTATTTAAGACTGAACAATATTATTAGAGTAGAGATCTTTCCATAATTGCTTTCATTATTCAACAATCTGTTCTTTAATAGA
>renamed_no_ambig_no_gaps_all|OG0088928_Stenocereus_genome|end|
GCACTTGCTGTACTATTTAAGACTGAACAATATTATTAGAGTAGAGATCTTTCCATAATTGCTTTCATTATTCAACAATCTGTTCTTTAATAGATATCTCAAGAAATCAGTGCTATCTCA
>renamed_no_ambig_no_gaps_all|OG0088935_Carnegia_gigantea_genome|2x|2
GGATGTCTATGGGAACCCGGTTCGTCAAACAGACGAATATGGGAACCCGGTTCAGTACCCAGGAACCATGGGCTCATATGACACGGGAGCGGGTGGCCACGGCGGAGTTCCAACTGCCGG
>renamed_no_ambig_no_gaps_all|OG0088935_Carnegia_gigantea_genome|2x|3
TGGGTATGACTCGACCATGGGTACTGGATATGGGACTCACGGAACTGGGTCTCATGAGTACGGCAGCGGTGGCGGTGGCTACGACACGGGTGTGGGTATGGGCGGTGGGCATTCACAGCA
>renamed_no_ambig_no_gaps_all|OG0088935_Carnegia_gigantea_genome|6
AAGGGGCTCAAGCAAAAGATCAAGGAAAAACTTCCAGGTGGGCATAAGCAAGAATCAGGCAGCTATGGCCCAACGACAAGACCGGGGTTCGATCCACAGGGCCGTCAACCTGGCTATGAG
>renamed_no_ambig_no_gaps_all|OG0088935_Carnegia_gigantea_genome|2x|6
GGCATAAGCAAGAATCAGGCAGCTATGGCCCAACGACAAGACCGGGGTTCGATCCACAGGGCCGTCAACCTGGCTATGAGCAGCCACAGAAGAAGGGCATTATGGAGAAGATCAAGGAAA
>renamed_no_ambig_no_gaps_all|OG0088935_Carnegia_gigantea_genome|3x|6
ACCGGGGTTCGATCCACAGGGCCGTCAACCTGGCTATGAGCAGCCACAGAAGAAGGGCATTATGGAGAAGATCAAGGAAAAGCTCCCCGGTCATAACTAATACTACACTTCCAAGCCCGA
>renamed_no_ambig_no_gaps_all|OG0088935_Carnegia_gigantea_genome|7
CAGCCACAGAAGAAGGGCATTATGGAGAAGATCAAGGAAAAGCTCCCCGGTCATAACTAATACTACACTTCCAAGCCCGAATCTACTGCAGTAGTGCCTCTGTTTTTCGCCTTCTCGCGT
>renamed_no_ambig_no_gaps_all|OG0088935_Carnegia_gigantea_genome|2x|7
AGCTCCCCGGTCATAACTAATACTACACTTCCAAGCCCGAATCTACTGCAGTAGTGCCTCTGTTTTTCGCCTTCTCGCGTCTTTCTTTTGAGTGCATAGTTTTGTAATAACAGTATCACA
>renamed_no_ambig_no_gaps_all|OG0088935_Eriosyce_wagenknechtii|2x|3
TGGGTATGACCCGACCATGGGTACTGGATATGGGACTCACGGAACCGGGTCTCATGAGTACGGTGGCAGTGGCGGTGGCTACGACACGGGTGTGGGTATGGGCGGTGGTCATTTACAGCA
>renamed_no_ambig_no_gaps_all|OG0088935_Eriosyce_wagenknechtii|3x|3
GGAACCGGGTCTCATGAGTACGGTGGCAGTGGCGGTGGCTACGACACGGGTGTGGGTATGGGCGGTGGTCATTTACAGCAAGAGAAGCACCACCAGGGTGGTGTCACTGGCATTTTCCAC
>renamed_no_ambig_no_gaps_all|OG0088935_Eriosyce_wagenknechtii|4
ACGACACGGGTGTGGGTATGGGCGGTGGTCATTTACAGCAAGAGAAGCACCACCAGGGTGGTGTCACTGGCATTTTCCACCGTTCTGGAAGCTCCAGCTCTAGCTCTGTGAGATTAATTT
>renamed_no_ambig_no_gaps_all|OG0088935_Eriosyce_wagenknechtii|5
TCTTAATCTTAATTTCTTTTTGTTTTTCCTGCCCTTTTTTGTCCATAATATCACAATTAATTGATGGAATGAAAATCACAGTCGTCGGAAGATGATGGACAAGGAGGGAGGAGGAAGAAG
>renamed_no_ambig_no_gaps_all|OG0088935_Eriosyce_wagenknechtii|2x|5
GTCCATAATATCACAATTAATTGATGGAATGAAAATCACAGTCGTCGGAAGATGATGGACAAGGAGGGAGGAGGAAGAAGAAGGGGCTAAAGGAGAAGATCAAGGAAAAACTTCCAGGTG
>renamed_no_ambig_no_gaps_all|OG0088935_Eriosyce_wagenknechtii|3x|5
GTCGTCGGAAGATGATGGACAAGGAGGGAGGAGGAAGAAGAAGGGGCTAAAGGAGAAGATCAAGGAAAAACTTCCAGGTGGGCATAAGCAAGAATCAGGCAGCTATGGCCCAACAACGAC
>renamed_no_ambig_no_gaps_all|OG0088935_Eriosyce_wagenknechtii|6
AAGGGGCTAAAGGAGAAGATCAAGGAAAAACTTCCAGGTGGGCATAAGCAAGAATCAGGCAGCTATGGCCCAACAACGACACCGGGGTTCGATCCACAGGGCCGTCAACCTGGCTATGAG
>renamed_no_ambig_no_gaps_all|OG0088935_Ferocactus_latispinus|2x|2
GGATGTCTATGGGAACCCGGTTCGTCAAACAGACGAATACGGGAACCCGGTTCAGTACCCAGGAACCATGGGCTCATATGACACGGGAGCGGGTGGCCATGGCGGAGCTCCAACTGCTGG
>renamed_no_ambig_no_gaps_all|OG0088935_Ferocactus_latispinus|3x|2
GGGAACCCGGTTCAGTACCCAGGAACCATGGGCTCATATGACACGGGAGCGGGTGGCCATGGCGGAGCTCCAACTGCTGGTGAATATGACCCGGCCATGGGTACTGGATATGGGATTCAC
>renamed_no_ambig_no_gaps_all|OG0088935_Ferocactus_latispinus|6
AAGGGGCTAAAGGAGAAGATCAAGGAAAAACTTCCAGGTGGGCATAAGCAAGAATCAGGCAGCTATGGCCCAACAACGACAGCGGGGTTCGATCCACAGGGCCGCCAACCTGGCTATGAG
>renamed_no_ambig_no_gaps_all|OG0088935_Ferocactus_latispinus|2x|6
GGCATAAGCAAGAATCAGGCAGCTATGGCCCAACAACGACAGCGGGGTTCGATCCACAGGGCCGCCAACCTGGCTATGAGCAGCCACAGAAGAAAGGCATTATGGACAAGATCAAGGAAA
>renamed_no_ambig_no_gaps_all|OG0088935_Lophocereus_genome|2x|2
GGATGTCTATGGGAACCCGGTTCGTCAAACAGACGAATATGGGAACCCGGTTCAGTACCCAGGAACCATGGGCTCATATGACACGGGAGCGGCTGGCCACGGCGGAGTTCCAACTGCTGG
>renamed_no_ambig_no_gaps_all|OG0088935_Lophocereus_genome|3x|2
GGGAACCCGGTTCAGTACCCAGGAACCATGGGCTCATATGACACGGGAGCGGCTGGCCACGGCGGAGTTCCAACTGCTGGTGGGTATGACTCGACCATGGGTACTGGATATGGGACTCAC
>renamed_no_ambig_no_gaps_all|OG0088935_Lophocereus_genome|6
AAGGGGCTCAAGGAGAAGATCAAGGAGAAACTTCCAGGTGGGCACAAGCAAGAATCAGGCAGCTATGGCCCAACGACAACACCAGGGTTCGATCTACAGGGCCGTCAACCTGGCTATGAG
>renamed_no_ambig_no_gaps_all|OG0088935_Lophocereus_genome|2x|6
GGCACAAGCAAGAATCAGGCAGCTATGGCCCAACGACAACACCAGGGTTCGATCTACAGGGCCGTCAACCTGGCTATGAGCAGCCACATAAGAAAGGCATTATGGACAAGATCAAGGAAA
>renamed_no_ambig_no_gaps_all|OG0088935_Lophocereus_genome|3x|6
ACCAGGGTTCGATCTACAGGGCCGTCAACCTGGCTATGAGCAGCCACATAAGAAAGGCATTATGGACAAGATCAAGGAAAAGCTCCCCGGTCATAACTAACACTACACTTCCAAGCCCAA
>renamed_no_ambig_no_gaps_all|OG0088935_Lophocereus_genome|7
CAGCCACATAAGAAAGGCATTATGGACAAGATCAAGGAAAAGCTCCCCGGTCATAACTAACACTACACTTCCAAGCCCAAATCTACTGCAGTACTGCCTCTGTTTTTCGCCTTCTCGCGT
>renamed_no_ambig_no_gaps_all|OG0088935_Lophocereus_genome|2x|7
AGCTCCCCGGTCATAACTAACACTACACTTCCAAGCCCAAATCTACTGCAGTACTGCCTCTGTTTTTCGCCTTCTCGCGTCTTTCTTTTGAGTGCATAGTTTTGTAATAACAGTATCACA
>renamed_no_ambig_no_gaps_all|OG0088935_Lophocereus_genome|3x|7
ATCTACTGCAGTACTGCCTCTGTTTTTCGCCTTCTCGCGTCTTTCTTTTGAGTGCATAGTTTTGTAATAACAGTATCACAGATCAGCCGTCTGAGGCAATGTAAAATCTGGGTATACAGC
>renamed_no_ambig_no_gaps_all|OG0088935_Lophocereus_genome|end|
GTCTTTCTTTTGAGTGCATAGTTTTGTAATAACAGTATCACAGATCAGCCGTCTGAGGCAATGTAAAATCTGGGTATACAGCATCTTTTAACGAAGATGTAATGAAAATACGTGAAATAT
>renamed_no_ambig_no_gaps_all|OG0088935_Pachycereus_genome|3x|2
GGGAACCCGGTTCAGTACCCAGGAACCATGGGCTCATATGACACGGGAGCGGGTGGCCACGGCGGAGTTCCAACTGCTGGTGTGTATGACTCGACCATGGGTACTGGATATGGGACTCAC
>renamed_no_ambig_no_gaps_all|OG0088935_Pachycereus_genome|6
AAGGGGCTCAAGGAGAAGATCAAGGAAAAACTTCCAGGTGGGCATAAGCAAGAATCAGGCAGCTATGGCCCAACGACAACACCGGGGTTCGATCCACAGGGCCGTCAACCTGGCTATGAG
>renamed_no_ambig_no_gaps_all|OG0088935_Pachycereus_genome|2x|6
GGCATAAGCAAGAATCAGGCAGCTATGGCCCAACGACAACACCGGGGTTCGATCCACAGGGCCGTCAACCTGGCTATGAGCAGCCACAGAAGAAAGGCATTATGGACAAGATCAAGGAAA
>renamed_no_ambig_no_gaps_all|OG0088935_Pachycereus_genome|3x|6
ACCGGGGTTCGATCCACAGGGCCGTCAACCTGGCTATGAGCAGCCACAGAAGAAAGGCATTATGGACAAGATCAAGGAAAAGCTTCCCGGTCATAACTAATACTACACTTCCAAGCCCAA
>renamed_no_ambig_no_gaps_all|OG0088935_Pachycereus_genome|7
CAGCCACAGAAGAAAGGCATTATGGACAAGATCAAGGAAAAGCTTCCCGGTCATAACTAATACTACACTTCCAAGCCCAAATCTACTGCAGTAGTGCCTCTGTTTTTCGCCTTCTCGCGT
>renamed_no_ambig_no_gaps_all|OG0088935_Pachycereus_genome|2x|7
AGCTTCCCGGTCATAACTAATACTACACTTCCAAGCCCAAATCTACTGCAGTAGTGCCTCTGTTTTTCGCCTTCTCGCGTCTTTCTTTTCAGTGCATAGTTTTGTAATAACAGTATCACA
>renamed_no_ambig_no_gaps_all|OG0088935_Pachycereus_genome|3x|7
ATCTACTGCAGTAGTGCCTCTGTTTTTCGCCTTCTCGCGTCTTTCTTTTCAGTGCATAGTTTTGTAATAACAGTATCACAGATCAGCCGTCTGAGGCAATGTAAAATCTGGGTATACTGC
>renamed_no_ambig_no_gaps_all|OG0088935_Pachycereus_genome|end|
GTCTTTCTTTTCAGTGCATAGTTTTGTAATAACAGTATCACAGATCAGCCGTCTGAGGCAATGTAAAATCTGGGTATACTGCACCTTTTAACGAAGATGTAATGAAAAAATGTGAAATCT
>renamed_no_ambig_no_gaps_all|OG0088935_Stenocereus_genome|2x|2
GGATGTCTATGGGAACCCGGTTCGTCAAACAGACGAATATGGGAACCCGGTTCAGTACCCAGGAACCATGGGCTCATATGACACGGCAGCGGGTGGCCACGGCGGAGCTCCAACTGCTGG
>renamed_no_ambig_no_gaps_all|OG0088935_Stenocereus_genome|6
AAGGGGCTCAAGGAGAAGATCAAGGAAAAACTTCCAGGTGGGCATAAGCAAGAATCAGGCAGCTATGGCCCAACGACAACACCGGGGTTCAATCCACAGGGCCGTCAACCTGGCTATCAG
>renamed_no_ambig_no_gaps_all|OG0088935_Stenocereus_genome|2x|6
GGCATAAGCAAGAATCAGGCAGCTATGGCCCAACGACAACACCGGGGTTCAATCCACAGGGCCGTCAACCTGGCTATCAGCAGCCACAGAAGAAAGGCATTATGGACAAGATCAAGGACA
>renamed_no_ambig_no_gaps_all|OG0088935_Stenocereus_genome|3x|6
ACCGGGGTTCAATCCACAGGGCCGTCAACCTGGCTATCAGCAGCCACAGAAGAAAGGCATTATGGACAAGATCAAGGACAAGCTCCCCGGTCATAACTAATACTACACTTCCAAGCCCAA
>renamed_no_ambig_no_gaps_all|OG0088935_Stenocereus_genome|7
CAGCCACAGAAGAAAGGCATTATGGACAAGATCAAGGACAAGCTCCCCGGTCATAACTAATACTACACTTCCAAGCCCAAATCTACTGCAGTAGGGCCTCTGTTTTTCGCCTTCTCGCGT
>renamed_no_ambig_no_gaps_all|OG0088935_Stenocereus_genome|2x|7
AGCTCCCCGGTCATAACTAATACTACACTTCCAAGCCCAAATCTACTGCAGTAGGGCCTCTGTTTTTCGCCTTCTCGCGTCTTTCTTTTGAGTGCGTAGTTTTGTAATAACAGTATCACA
>renamed_no_ambig_no_gaps_all|OG0088935_Stenocereus_genome|3x|7
ATCTACTGCAGTAGGGCCTCTGTTTTTCGCCTTCTCGCGTCTTTCTTTTGAGTGCGTAGTTTTGTAATAACAGTATCACAGACCAGCCGTCCGAGGCAATGTAAAATCTGGGTATACAGC
>renamed_no_ambig_no_gaps_all|OG0088935_Stenocereus_genome|end|
GTCTTTCTTTTGAGTGCGTAGTTTTGTAATAACAGTATCACAGACCAGCCGTCCGAGGCAATGTAAAATCTGGGTATACAGCATCTTTGAACGAAGATGTAATGAAAAAATGTGAAATCT
>renamed_no_ambig_no_gaps_all|OG0088935_Stetsonia_coryne|2
AGAGAGAGAGTGTGAGAGAGAGGAAAATGGCAGATTTGAGGGATGCCTATGGGAACCCTGTTCGTCAAACAGACGAATATGGGAACCCCGTTCAGTACCCCGGAACCATGGGCTCATATG
>renamed_no_ambig_no_gaps_all|OG0088935_Stetsonia_coryne|2x|2
GGATGCCTATGGGAACCCTGTTCGTCAAACAGACGAATATGGGAACCCCGTTCAGTACCCCGGAACCATGGGCTCATATGACACGGGAGCGGGTGGCCATGGCGGAGCTCCAACTGCTGG
>renamed_no_ambig_no_gaps_all|OG0088939_Carnegia_gigantea_genome|2x|1
TTCGCCATCTCCAGTATTCTGTCTCTCCTCTTTCTCTCTCATCAGCGTCCGCCATGAAAGAAGCTTCAACAACTCCAGAAACCGATGATCTACTGCACCTCTCAATCAACCGCCTCACCT
>renamed_no_ambig_no_gaps_all|OG0088939_Carnegia_gigantea_genome|3x|1
ATCAGCGTCCGCCATGAAAGAAGCTTCAACAACTCCAGAAACCGATGATCTACTGCACCTCTCAATCAACCGCCTCACCTCACTTCTTGAGCAGCACCTTCCTCTGGTCCACAACTTCAA
>renamed_no_ambig_no_gaps_all|OG0088939_Carnegia_gigantea_genome|2
ACCGATGATCTACTGCACCTCTCAATCAACCGCCTCACCTCACTTCTTGAGCAGCACCTTCCTCTGGTCCACAACTTCAAGGGCAGATGGTCCCTTATCCGAACCAAGCTCACTGCTCTT
>renamed_no_ambig_no_gaps_all|OG0088939_Carnegia_gigantea_genome|2x|2
CACTTCTTGAGCAGCACCTTCCTCTGGTCCACAACTTCAAGGGCAGATGGTCCCTTATCCGAACCAAGCTCACTGCTCTTCAGACCCACCTCACCGACCTTGCCGACTCATCTTCTCACT
>renamed_no_ambig_no_gaps_all|OG0088939_Carnegia_gigantea_genome|4
AAGTGCGCCGACCCTAACGTCCTCGCCGATGGCAAGCTCAGGACGCAGAGTGATATCGACTCTTTCTCGGCTAGGCTTGACCAGCACATCAAGGACTGCGAGATCTTGATTCGGAGTGGT
>renamed_no_ambig_no_gaps_all|OG0088939_Carnegia_gigantea_genome|2x|4
GGACGCAGAGTGATATCGACTCTTTCTCGGCTAGGCTTGACCAGCACATCAAGGACTGCGAGATCTTGATTCGGAGTGGTGTGCTTCAGGACGGCGTCGTTTCGTCGGCGGTGGCGGCGC
>renamed_no_ambig_no_gaps_all|OG0088939_Carnegia_gigantea_genome|2x|5
CGAGGGAGGCGGTGAGGGCGGAGGCGAGGAATTTGTTGACTCGGCTTCAGATCGGCGCCGCCGAGTCGAAGAACTCGGCGATGGATGCGTTGTTGGGGTTGCTGAATGAGGACGATAAGA
>renamed_no_ambig_no_gaps_all|OG0088939_Carnegia_gigantea_genome|3x|5
TCGGCTTCAGATCGGCGCCGCCGAGTCGAAGAACTCGGCGATGGATGCGTTGTTGGGGTTGCTGAATGAGGACGATAAGAACGTGCTTATTGCTGTTGCTCAGGGAGTTGTTCCGGTTCT
>renamed_no_ambig_no_gaps_all|OG0088939_Carnegia_gigantea_genome|6
ATGGATGCGTTGTTGGGGTTGCTGAATGAGGACGATAAGAACGTGCTTATTGCTGTTGCTCAGGGAGTTGTTCCGGTTCTGGTTCGATTGCTCGATACAACGTCGCCGGAGATGAGAGAG
>renamed_no_ambig_no_gaps_all|OG0088939_Carnegia_gigantea_genome|2x|6
ACGTGCTTATTGCTGTTGCTCAGGGAGTTGTTCCGGTTCTGGTTCGATTGCTCGATACAACGTCGCCGGAGATGAGAGAGAAAACGGTTGCTGCCATTGCTAGGGTTTCGAGTGTTGATA
>renamed_no_ambig_no_gaps_all|OG0088939_Carnegia_gigantea_genome|3x|6
GGTTCGATTGCTCGATACAACGTCGCCGGAGATGAGAGAGAAAACGGTTGCTGCCATTGCTAGGGTTTCGAGTGTTGATAGTAGCAAGCATGTTTTGATTGCGGAGGGTTTGATGTTGTT
>renamed_no_ambig_no_gaps_all|OG0088939_Carnegia_gigantea_genome|7
AAAACGGTTGCTGCCATTGCTAGGGTTTCGAGTGTTGATAGTAGCAAGCATGTTTTGATTGCGGAGGGTTTGATGTTGTTGAATAATCTAATTAGGGCAATTGAATCGGGGACTGTGTTT
>renamed_no_ambig_no_gaps_all|OG0088939_Carnegia_gigantea_genome|2x|7
GTAGCAAGCATGTTTTGATTGCGGAGGGTTTGATGTTGTTGAATAATCTAATTAGGGCAATTGAATCGGGGACTGTGTTTGCGAAGGAGAAAGCCTGTGTTGCACTTCAAGCACTGAGTT
>renamed_no_ambig_no_gaps_all|OG0088939_Carnegia_gigantea_genome|3x|7
GAATAATCTAATTAGGGCAATTGAATCGGGGACTGTGTTTGCGAAGGAGAAAGCCTGTGTTGCACTTCAAGCACTGAGTTATTCCAAGGAAAATGCAAGAGCAATTGGTTCCAGAGGTGG
>renamed_no_ambig_no_gaps_all|OG0088939_Carnegia_gigantea_genome|8
GCGAAGGAGAAAGCCTGTGTTGCACTTCAAGCACTGAGTTATTCCAAGGAAAATGCAAGAGCAATTGGTTCCAGAGGTGGAATTTCGTCTTTGTTGGAGATCTGCCATGGCGGAACTCCG
>renamed_no_ambig_no_gaps_all|OG0088939_Carnegia_gigantea_genome|2x|8
ATTCCAAGGAAAATGCAAGAGCAATTGGTTCCAGAGGTGGAATTTCGTCTTTGTTGGAGATCTGCCATGGCGGAACTCCGAATTCTCAAGCTATGGCAGCTGGGGTATTGAGAAATTTAG
>renamed_no_ambig_no_gaps_all|OG0088939_Carnegia_gigantea_genome|3x|8
AATTTCGTCTTTGTTGGAGATCTGCCATGGCGGAACTCCGAATTCTCAAGCTATGGCAGCTGGGGTATTGAGAAATTTAGCTCAATTTGAGGAAATTAAGGAGAATTTCATCGAAGAGAA
>renamed_no_ambig_no_gaps_all|OG0088939_Carnegia_gigantea_genome|9
AATTCTCAAGCTATGGCAGCTGGGGTATTGAGAAATTTAGCTCAATTTGAGGAAATTAAGGAGAATTTCATCGAAGAGAATGCAATTCCAGTGTTGATAGCTCTATCTGCATCAGGTACT
>renamed_no_ambig_no_gaps_all|OG0088939_Carnegia_gigantea_genome|2x|9
CTCAATTTGAGGAAATTAAGGAGAATTTCATCGAAGAGAATGCAATTCCAGTGTTGATAGCTCTATCTGCATCAGGTACTGCTCTAGCTAGGGAGAATTCGATTGGATGCTTGTCGAATT
>renamed_no_ambig_no_gaps_all|OG0088939_Carnegia_gigantea_genome|3x|9
TGCAATTCCAGTGTTGATAGCTCTATCTGCATCAGGTACTGCTCTAGCTAGGGAGAATTCGATTGGATGCTTGTCGAATTTAGTATTCAATGACGATACTTTGAAGGTGATGGTTGCTCG
>renamed_no_ambig_no_gaps_all|OG0088939_Carnegia_gigantea_genome|10
GCTCTAGCTAGGGAGAATTCGATTGGATGCTTGTCGAATTTAGTATTCAATGACGATACTTTGAAGGTGATGGTTGCTCGAGAAGGTGTGGTTGAGATTTTGAAGAATTACTGGGATTCA
>renamed_no_ambig_no_gaps_all|OG0088939_Carnegia_gigantea_genome|2x|10
TAGTATTCAATGACGATACTTTGAAGGTGATGGTTGCTCGAGAAGGTGTGGTTGAGATTTTGAAGAATTACTGGGATTCAACCCCCATAGGGAGAGGGTTAGAGCCTGCTGTTGAGCTTC
>renamed_no_ambig_no_gaps_all|OG0088939_Carnegia_gigantea_genome|3x|10
AGAAGGTGTGGTTGAGATTTTGAAGAATTACTGGGATTCAACCCCCATAGGGAGAGGGTTAGAGCCTGCTGTTGAGCTTCTTAGGAACTTGGCCTCTTATCATCCAATTGGGGAGGTTCT
>renamed_no_ambig_no_gaps_all|OG0088939_Carnegia_gigantea_genome|11
ACCCCCATAGGGAGAGGGTTAGAGCCTGCTGTTGAGCTTCTTAGGAACTTGGCCTCTTATCATCCAATTGGGGAGGTTCTGATTTCGGAGGGTTTCACATTTAGGCTATTGCCATTGTTG
>renamed_no_ambig_no_gaps_all|OG0088939_Carnegia_gigantea_genome|2x|11
TTAGGAACTTGGCCTCTTATCATCCAATTGGGGAGGTTCTGATTTCGGAGGGTTTCACATTTAGGCTATTGCCATTGTTGGATTGTGGGGTTCTAGCAGTGAGAATCGCAGCTGCTGGAG
>renamed_no_ambig_no_gaps_all|OG0088939_Carnegia_gigantea_genome|3x|11
GATTTCGGAGGGTTTCACATTTAGGCTATTGCCATTGTTGGATTGTGGGGTTCTAGCAGTGAGAATCGCAGCTGCTGGAGCGGTCTACGAGTTGGGATTCTGCTCCAAAGCGAGGAGAGA
>renamed_no_ambig_no_gaps_all|OG0088939_Carnegia_gigantea_genome|12
GATTGTGGGGTTCTAGCAGTGAGAATCGCAGCTGCTGGAGCGGTCTACGAGTTGGGATTCTGCTCCAAAGCGAGGAGAGAGATGGGGGAATGTGGGTGTGTTTCTGCTTTAGTGAGAATG
>renamed_no_ambig_no_gaps_all|OG0088939_Carnegia_gigantea_genome|2x|12
CGGTCTACGAGTTGGGATTCTGCTCCAAAGCGAGGAGAGAGATGGGGGAATGTGGGTGTGTTTCTGCTTTAGTGAGAATGCTTGACGGGAAAGCAGTTGAGGAGAAAGAATCAGCTGCAA
>renamed_no_ambig_no_gaps_all|OG0088939_Carnegia_gigantea_genome|3x|12
GATGGGGGAATGTGGGTGTGTTTCTGCTTTAGTGAGAATGCTTGACGGGAAAGCAGTTGAGGAGAAAGAATCAGCTGCAAAGGCGCTTTCGATCTTGCTCATATGCACATCTAACAGGAA
>renamed_no_ambig_no_gaps_all|OG0088939_Carnegia_gigantea_genome|13
CTTGACGGGAAAGCAGTTGAGGAGAAAGAATCAGCTGCAAAGGCGCTTTCGATCTTGCTCATATGCACATCTAACAGGAAGATTTTCAGGAAGGAGGAGAAGGGGATAGGGGGCACAGTT
>renamed_no_ambig_no_gaps_all|OG0088939_Carnegia_gigantea_genome|2x|13
AGGCGCTTTCGATCTTGCTCATATGCACATCTAACAGGAAGATTTTCAGGAAGGAGGAGAAGGGGATAGGGGGCACAGTTCAATTGTTGGATCCATTGATCAAGAACTTGGATAAGAAAT
>renamed_no_ambig_no_gaps_all|OG0088939_Carnegia_gigantea_genome|3x|13
GATTTTCAGGAAGGAGGAGAAGGGGATAGGGGGCACAGTTCAATTGTTGGATCCATTGATCAAGAACTTGGATAAGAAATGGCCAGTTGCGATTTTGGCCTCGCTGGTTCACTCGAAGAA
>renamed_no_ambig_no_gaps_all|OG0088939_Carnegia_gigantea_genome|3x|17
TAGGACAAAGAGCAAATGTGAGTAAAAGTAGTGGTAACAGTCTTATTGTTTTGATGACATCTTTGGTTTTTAGGATGTGATCTTTGGTTAGGGACATGACTTGGATTGAATTGTATGTTG
>renamed_no_ambig_no_gaps_all|OG0088939_Carnegia_gigantea_genome|3x|22
TACCATTGTTCCCTCCCCTGTTTTCATGCCTATCTCATTTCTCATTTCATTCAATTCAATTATTAAGTCTTAAAGTGGATGAAAAAACAGTCTTGTGAACAGATAAAACTTGTGATTGGA
>renamed_no_ambig_no_gaps_all|OG0088939_Eriosyce_wagenknechtii|3x|1
ATCAGCTTCCGCCATGAAAGAAGCTTCAACAACCCCAGAAACCGACGATCTACTGCACCTCTCAATAAACCGCCTTACCTCACTCCTTGACCAGCACCTTCCTCTGGTCCACAACTTCAG
>renamed_no_ambig_no_gaps_all|OG0088939_Eriosyce_wagenknechtii|2
ACCGACGATCTACTGCACCTCTCAATAAACCGCCTTACCTCACTCCTTGACCAGCACCTTCCTCTGGTCCACAACTTCAGGGGCCGATGGTCCCTTATCCGAACCAAGCTCACTGCTCTT
>renamed_no_ambig_no_gaps_all|OG0088939_Eriosyce_wagenknechtii|2x|2
CACTCCTTGACCAGCACCTTCCTCTGGTCCACAACTTCAGGGGCCGATGGTCCCTTATCCGAACCAAGCTCACTGCTCTTCAGACCCACCTCACTGACCTTGCCGACTCATCTTCTCACT
>renamed_no_ambig_no_gaps_all|OG0088939_Eriosyce_wagenknechtii|4
AAGTGCGCCGACCCTAACGTCCTCGCCGATGGCAAGCTCAGGACGCAGAGTGATATCGACTCTTTCTCGGCTAGGCTTGACCAGCACATCAAGGACTGCGAGATCTTGATTCGGAGTGGT
>renamed_no_ambig_no_gaps_all|OG0088939_Eriosyce_wagenknechtii|2x|4
GGACGCAGAGTGATATCGACTCTTTCTCGGCTAGGCTTGACCAGCACATCAAGGACTGCGAGATCTTGATTCGGAGTGGTGTGCTTCAGGACGGCATCGTTTCGTCGGCGGTGGCGGCGC
>renamed_no_ambig_no_gaps_all|OG0088939_Eriosyce_wagenknechtii|2x|5
CGAGGGAGGCGGTGAGGGCGGAGGCAAGGAATTTGATGACTCGGCTTCAGATCGGCACCGCCGAGTCGAAGAACTCGGCGATGGATGCGTTGTTAGGGTTGCTGAATGAGGACGATAAGA
>renamed_no_ambig_no_gaps_all|OG0088939_Eriosyce_wagenknechtii|3x|5
TCGGCTTCAGATCGGCACCGCCGAGTCGAAGAACTCGGCGATGGATGCGTTGTTAGGGTTGCTGAATGAGGACGATAAGAACGTGCTTATTGCTGTTGCTCAGGGAGTTGTTCCGGTTCT
>renamed_no_ambig_no_gaps_all|OG0088939_Eriosyce_wagenknechtii|6
ATGGATGCGTTGTTAGGGTTGCTGAATGAGGACGATAAGAACGTGCTTATTGCTGTTGCTCAGGGAGTTGTTCCGGTTCTGGTTCGATTGCTTGATACGACGTCGCCGGAGATGAGAGAG
>renamed_no_ambig_no_gaps_all|OG0088939_Eriosyce_wagenknechtii|2x|6
ACGTGCTTATTGCTGTTGCTCAGGGAGTTGTTCCGGTTCTGGTTCGATTGCTTGATACGACGTCGCCGGAGATGAGAGAGAAAACTGTTGCTGCCATTGCTAGGGTTTCGAGTGTTGATA
>renamed_no_ambig_no_gaps_all|OG0088939_Eriosyce_wagenknechtii|3x|6
GGTTCGATTGCTTGATACGACGTCGCCGGAGATGAGAGAGAAAACTGTTGCTGCCATTGCTAGGGTTTCGAGTGTTGATAGTAGCAAACATGTTTTGATTGCGGAGGGTCTGATGTTGTT
>renamed_no_ambig_no_gaps_all|OG0088939_Eriosyce_wagenknechtii|7
AAAACTGTTGCTGCCATTGCTAGGGTTTCGAGTGTTGATAGTAGCAAACATGTTTTGATTGCGGAGGGTCTGATGTTGTTGAATCATCTAATCAGGGCAATTGAATCGGGGACTGTGTTT
>renamed_no_ambig_no_gaps_all|OG0088939_Eriosyce_wagenknechtii|2x|7
GTAGCAAACATGTTTTGATTGCGGAGGGTCTGATGTTGTTGAATCATCTAATCAGGGCAATTGAATCGGGGACTGTGTTTGCGAAAGAGAAAGCTTGTGTTGCACTTCAAGCACTGAGCT
>renamed_no_ambig_no_gaps_all|OG0088939_Eriosyce_wagenknechtii|3x|7
GAATCATCTAATCAGGGCAATTGAATCGGGGACTGTGTTTGCGAAAGAGAAAGCTTGTGTTGCACTTCAAGCACTGAGCTATTCCAAGGAAAATGCAAGAGCAATTGGTTCCAGGGGTGG
>renamed_no_ambig_no_gaps_all|OG0088939_Eriosyce_wagenknechtii|8
GCGAAAGAGAAAGCTTGTGTTGCACTTCAAGCACTGAGCTATTCCAAGGAAAATGCAAGAGCAATTGGTTCCAGGGGTGGAATTTCGTCTTTGTTGGAGATCTGCCATGGCGGAACTCCG
>renamed_no_ambig_no_gaps_all|OG0088939_Eriosyce_wagenknechtii|2x|8
ATTCCAAGGAAAATGCAAGAGCAATTGGTTCCAGGGGTGGAATTTCGTCTTTGTTGGAGATCTGCCATGGCGGAACTCCGAATTCTCAAGCTATGGCAGCTGGGGTATTGAGAAATTTAG
>renamed_no_ambig_no_gaps_all|OG0088939_Eriosyce_wagenknechtii|3x|8
AATTTCGTCTTTGTTGGAGATCTGCCATGGCGGAACTCCGAATTCTCAAGCTATGGCAGCTGGGGTATTGAGAAATTTAGCTCAATTTGAGGAAATTAAGGAGAATTTCATCGAAGAGAA
>renamed_no_ambig_no_gaps_all|OG0088939_Eriosyce_wagenknechtii|9
AATTCTCAAGCTATGGCAGCTGGGGTATTGAGAAATTTAGCTCAATTTGAGGAAATTAAGGAGAATTTCATCGAAGAGAATTCAATTCCAGTGTTGATAGCTCTATCTGCATCAGGCACT
>renamed_no_ambig_no_gaps_all|OG0088939_Eriosyce_wagenknechtii|2x|9
CTCAATTTGAGGAAATTAAGGAGAATTTCATCGAAGAGAATTCAATTCCAGTGTTGATAGCTCTATCTGCATCAGGCACTGCTCTAGCTAGGGAGAATTCGATTGGATGCTTGTCGAATT
>renamed_no_ambig_no_gaps_all|OG0088939_Eriosyce_wagenknechtii|3x|9
TTCAATTCCAGTGTTGATAGCTCTATCTGCATCAGGCACTGCTCTAGCTAGGGAGAATTCGATTGGATGCTTGTCGAATTTAGTATTCAATGACGATACTTTGAAGGTGATGGTTGCTCG
>renamed_no_ambig_no_gaps_all|OG0088939_Eriosyce_wagenknechtii|10
GCTCTAGCTAGGGAGAATTCGATTGGATGCTTGTCGAATTTAGTATTCAATGACGATACTTTGAAGGTGATGGTTGCTCGAGAAGGTGTGGTTGAGATTTTGAAGAGTTACTGGGATTCA
>renamed_no_ambig_no_gaps_all|OG0088939_Eriosyce_wagenknechtii|2x|10
TAGTATTCAATGACGATACTTTGAAGGTGATGGTTGCTCGAGAAGGTGTGGTTGAGATTTTGAAGAGTTACTGGGATTCAACCCCCATAGGAAGAGGATTAGAGCCTGCTGTTGAGCTTC
>renamed_no_ambig_no_gaps_all|OG0088939_Eriosyce_wagenknechtii|3x|10
AGAAGGTGTGGTTGAGATTTTGAAGAGTTACTGGGATTCAACCCCCATAGGAAGAGGATTAGAGCCTGCTGTTGAGCTTCTTAGGAACTTGGCTTCTTACCATCCAATTGGGGAGGTTCT
>renamed_no_ambig_no_gaps_all|OG0088939_Eriosyce_wagenknechtii|11
ACCCCCATAGGAAGAGGATTAGAGCCTGCTGTTGAGCTTCTTAGGAACTTGGCTTCTTACCATCCAATTGGGGAGGTTCTGATTTCAGAGGGTTTCACACTTAGGCTATTGCCATTGTTG
>renamed_no_ambig_no_gaps_all|OG0088939_Eriosyce_wagenknechtii|2x|11
TTAGGAACTTGGCTTCTTACCATCCAATTGGGGAGGTTCTGATTTCAGAGGGTTTCACACTTAGGCTATTGCCATTGTTGGATTGTGGGATTCTAGCAGTGAGAATCACAGCTGCTGGGG
>renamed_no_ambig_no_gaps_all|OG0088939_Eriosyce_wagenknechtii|3x|11
GATTTCAGAGGGTTTCACACTTAGGCTATTGCCATTGTTGGATTGTGGGATTCTAGCAGTGAGAATCACAGCTGCTGGGGCGGTCTACGAGTTGGGATTCTGCTCCAAAGCGAGGAGAGA
>renamed_no_ambig_no_gaps_all|OG0088939_Eriosyce_wagenknechtii|12
GATTGTGGGATTCTAGCAGTGAGAATCACAGCTGCTGGGGCGGTCTACGAGTTGGGATTCTGCTCCAAAGCGAGGAGAGAGATGGGGGAATGCGGGTGTGTTTCTGCTTTAGTGAGAATG
>renamed_no_ambig_no_gaps_all|OG0088939_Eriosyce_wagenknechtii|2x|12
CGGTCTACGAGTTGGGATTCTGCTCCAAAGCGAGGAGAGAGATGGGGGAATGCGGGTGTGTTTCTGCTTTAGTGAGAATGCTTGACGGGAAAGCAGTTGAGGAGAAAGAATCAGCTGCAA
>renamed_no_ambig_no_gaps_all|OG0088939_Eriosyce_wagenknechtii|3x|12
GATGGGGGAATGCGGGTGTGTTTCTGCTTTAGTGAGAATGCTTGACGGGAAAGCAGTTGAGGAGAAAGAATCAGCTGCAAAGGCGCTTTCGATCTTGCTCATATGCACATCTAACAGGAA
>renamed_no_ambig_no_gaps_all|OG0088939_Eriosyce_wagenknechtii|13
CTTGACGGGAAAGCAGTTGAGGAGAAAGAATCAGCTGCAAAGGCGCTTTCGATCTTGCTCATATGCACATCTAACAGGAAGATTTTCAGGAAGGAGGAGAAGGGGATAGTGGGCACAGTT
>renamed_no_ambig_no_gaps_all|OG0088939_Eriosyce_wagenknechtii|2x|13
AGGCGCTTTCGATCTTGCTCATATGCACATCTAACAGGAAGATTTTCAGGAAGGAGGAGAAGGGGATAGTGGGCACAGTTCAATTGTTGGATCCATTGATCAAGAGCTTGGATAAGAAAT
>renamed_no_ambig_no_gaps_all|OG0088939_Eriosyce_wagenknechtii|3x|13
GATTTTCAGGAAGGAGGAGAAGGGGATAGTGGGCACAGTTCAATTGTTGGATCCATTGATCAAGAGCTTGGATAAGAAATGGCCAGTCGCGATTTTGGCCTCGCTGGTTCACTCGAAGAA
>renamed_no_ambig_no_gaps_all|OG0088939_Eriosyce_wagenknechtii|2x|20
CCATACATTTTCAGGCTTGGTTAAGAATTTTGACTAGTTTTCCTGTTGATCTTACTGTCTATTTCGGATAACAATGGCTGTTGGAAAAATGGTAAATCATACACTAGTGAGTCTTGTATT
>renamed_no_ambig_no_gaps_all|OG0088939_Eriosyce_wagenknechtii|3x|20
TCCTGTTGATCTTACTGTCTATTTCGGATAACAATGGCTGTTGGAAAAATGGTAAATCATACACTAGTGAGTCTTGTATTTATAAGCGATTTTGTTCATTATTGTTTGCGAAGAGCTTTG
>renamed_no_ambig_no_gaps_all|OG0088939_Gymnocalycium_mihanovichii|3x|1
ATCAGCGTCCGCCATGAAAGAAGCTTCAACAACCCCAGAAACCGACGATCTACTGCACCTCTCAATCAACCGCCTCACCTCACTCCTTGACCAGCACCTTCCTCTGGTCCATAACTTCAA
>renamed_no_ambig_no_gaps_all|OG0088939_Gymnocalycium_mihanovichii|2
ACCGACGATCTACTGCACCTCTCAATCAACCGCCTCACCTCACTCCTTGACCAGCACCTTCCTCTGGTCCATAACTTCAAGGGCCGATGGTCCCTTATCCGAACCAAGCTCGCTGCTCTT
>renamed_no_ambig_no_gaps_all|OG0088939_Gymnocalycium_mihanovichii|2x|2
CACTCCTTGACCAGCACCTTCCTCTGGTCCATAACTTCAAGGGCCGATGGTCCCTTATCCGAACCAAGCTCGCTGCTCTTCAGACCCACCTCACCGACCTTGCCGACTCATCTTCTCATT
>renamed_no_ambig_no_gaps_all|OG0088939_Gymnocalycium_mihanovichii|3x|2
GGGCCGATGGTCCCTTATCCGAACCAAGCTCGCTGCTCTTCAGACCCACCTCACCGACCTTGCCGACTCATCTTCTCATTCTCTCTCCTCCAACTCGCTTTCTGCGACTGTACTTTCCTC
>renamed_no_ambig_no_gaps_all|OG0088939_Gymnocalycium_mihanovichii|3
CAGACCCACCTCACCGACCTTGCCGACTCATCTTCTCATTCTCTCTCCTCCAACTCGCTTTCTGCGACTGTACTTTCCTCCGTCGCCGGAACTCTTGCCGACGGCATCGCCCTTGCCGGG
>renamed_no_ambig_no_gaps_all|OG0088939_Gymnocalycium_mihanovichii|4
AAGTGCGCCGACCCTAACGTCCTCGCCGATGGGAAGCTCAGGACGCAGAGTGATATCGACTCTTTCTCGGCTAGGCTTGACCAGCACATCAAGGACTGCGAGATCTTGATTCGGAGTGGT
>renamed_no_ambig_no_gaps_all|OG0088939_Gymnocalycium_mihanovichii|2x|4
GGACGCAGAGTGATATCGACTCTTTCTCGGCTAGGCTTGACCAGCACATCAAGGACTGCGAGATCTTGATTCGGAGTGGTGTGCTTCAGGAAGGCGTCGTTTCGTCGGCGGTGGCGGCGC
>renamed_no_ambig_no_gaps_all|OG0088939_Gymnocalycium_mihanovichii|2x|5
CGAGGGAGGCGGTGAGGTCGGAGGCGAGGAATTTGTTGACTCGGCTTCAGATCGGCACCGCCGAGTCGAAGAACTCGGCGATGGATGCGTTGTTAGGGTTGCTGAATGAGGATGATAAGA
>renamed_no_ambig_no_gaps_all|OG0088939_Gymnocalycium_mihanovichii|3x|5
TCGGCTTCAGATCGGCACCGCCGAGTCGAAGAACTCGGCGATGGATGCGTTGTTAGGGTTGCTGAATGAGGATGATAAGAACGTGCTTATTGCTGTTGCTCAGGGAGTTGTTCCGGTTCT
>renamed_no_ambig_no_gaps_all|OG0088939_Gymnocalycium_mihanovichii|6
ATGGATGCGTTGTTAGGGTTGCTGAATGAGGATGATAAGAACGTGCTTATTGCTGTTGCTCAGGGAGTTGTTCCGGTTCTGGTTCGATTGCTTGATACGACGTCGCCGGAGATGAGGGAG
>renamed_no_ambig_no_gaps_all|OG0088939_Gymnocalycium_mihanovichii|2x|6
ACGTGCTTATTGCTGTTGCTCAGGGAGTTGTTCCGGTTCTGGTTCGATTGCTTGATACGACGTCGCCGGAGATGAGGGAGAAAACTGTTGCTGCCATTGCTAGGGTTTCGAGTGTCGATA
>renamed_no_ambig_no_gaps_all|OG0088939_Gymnocalycium_mihanovichii|3x|6
GGTTCGATTGCTTGATACGACGTCGCCGGAGATGAGGGAGAAAACTGTTGCTGCCATTGCTAGGGTTTCGAGTGTCGATAGTAGCAAGCATGTTTTGGTTGCGGAGGGTCTGATGTTGTT
>renamed_no_ambig_no_gaps_all|OG0088939_Gymnocalycium_mihanovichii|7
AAAACTGTTGCTGCCATTGCTAGGGTTTCGAGTGTCGATAGTAGCAAGCATGTTTTGGTTGCGGAGGGTCTGATGTTGTTGAATCATCTAATCAGGGCAATTGAATCGGGGACTGTGTTT
>renamed_no_ambig_no_gaps_all|OG0088939_Gymnocalycium_mihanovichii|2x|7
GTAGCAAGCATGTTTTGGTTGCGGAGGGTCTGATGTTGTTGAATCATCTAATCAGGGCAATTGAATCGGGGACTGTGTTTGCGAAAGAGAAAGCTTGTGTTGCACTTCAGGCACTGAGCT
>renamed_no_ambig_no_gaps_all|OG0088939_Gymnocalycium_mihanovichii|3x|7
GAATCATCTAATCAGGGCAATTGAATCGGGGACTGTGTTTGCGAAAGAGAAAGCTTGTGTTGCACTTCAGGCACTGAGCTATTCCAAGGAAAATGCAAGAGCAATTGGTTCCAGGGGTGG
>renamed_no_ambig_no_gaps_all|OG0088939_Gymnocalycium_mihanovichii|8
GCGAAAGAGAAAGCTTGTGTTGCACTTCAGGCACTGAGCTATTCCAAGGAAAATGCAAGAGCAATTGGTTCCAGGGGTGGAATTTCGTCTTTGTTGGAGATCTGCCATGGCGGAACTCCG
>renamed_no_ambig_no_gaps_all|OG0088939_Gymnocalycium_mihanovichii|2x|8
ATTCCAAGGAAAATGCAAGAGCAATTGGTTCCAGGGGTGGAATTTCGTCTTTGTTGGAGATCTGCCATGGCGGAACTCCGAATTCTCAAGCTATGGCAGCTGGGGTATTGAGAAATTTAG
>renamed_no_ambig_no_gaps_all|OG0088939_Gymnocalycium_mihanovichii|3x|8
AATTTCGTCTTTGTTGGAGATCTGCCATGGCGGAACTCCGAATTCTCAAGCTATGGCAGCTGGGGTATTGAGAAATTTAGCTCAATTTGAGGAAATTAAGGAGAACTTCATCGAAGAGAA
>renamed_no_ambig_no_gaps_all|OG0088939_Gymnocalycium_mihanovichii|9
AATTCTCAAGCTATGGCAGCTGGGGTATTGAGAAATTTAGCTCAATTTGAGGAAATTAAGGAGAACTTCATCGAAGAGAATGCAATTCCAGTGTTGATAGCTCTATCTGCATCAGGCACT
>renamed_no_ambig_no_gaps_all|OG0088939_Gymnocalycium_mihanovichii|2x|9
CTCAATTTGAGGAAATTAAGGAGAACTTCATCGAAGAGAATGCAATTCCAGTGTTGATAGCTCTATCTGCATCAGGCACTGCTCTAGCTAGGGAGAATTCGATTGGATGCTTGTCGAATT
>renamed_no_ambig_no_gaps_all|OG0088939_Gymnocalycium_mihanovichii|3x|9
TGCAATTCCAGTGTTGATAGCTCTATCTGCATCAGGCACTGCTCTAGCTAGGGAGAATTCGATTGGATGCTTGTCGAATTTAGTATTCAATGACGATACTTTGAAGGTGATGGTTGCCCG
>renamed_no_ambig_no_gaps_all|OG0088939_Gymnocalycium_mihanovichii|10
GCTCTAGCTAGGGAGAATTCGATTGGATGCTTGTCGAATTTAGTATTCAATGACGATACTTTGAAGGTGATGGTTGCCCGAGAAGGTGTGGTTGAGATTTTGAAGAGTTACTGGGATTCA
>renamed_no_ambig_no_gaps_all|OG0088939_Gymnocalycium_mihanovichii|2x|10
TAGTATTCAATGACGATACTTTGAAGGTGATGGTTGCCCGAGAAGGTGTGGTTGAGATTTTGAAGAGTTACTGGGATTCAACCCCCATAGGAAGAGGATTAGAGCCTGCTGTTGAGCTTC
>renamed_no_ambig_no_gaps_all|OG0088939_Gymnocalycium_mihanovichii|3x|10
AGAAGGTGTGGTTGAGATTTTGAAGAGTTACTGGGATTCAACCCCCATAGGAAGAGGATTAGAGCCTGCTGTTGAGCTTCTTAGGAACTTGGCTTCTTATCATCCAATTGGGGAGGTTCT
>renamed_no_ambig_no_gaps_all|OG0088939_Gymnocalycium_mihanovichii|11
ACCCCCATAGGAAGAGGATTAGAGCCTGCTGTTGAGCTTCTTAGGAACTTGGCTTCTTATCATCCAATTGGGGAGGTTCTGATTTCGGAGGGTTTCGCATTTAGGCTCTTGCCATTGTTG
>renamed_no_ambig_no_gaps_all|OG0088939_Gymnocalycium_mihanovichii|2x|11
TTAGGAACTTGGCTTCTTATCATCCAATTGGGGAGGTTCTGATTTCGGAGGGTTTCGCATTTAGGCTCTTGCCATTGTTGGACTGTGGGGTTCTAGCAGTGAGAATAGCAGCTGCTGGGG
>renamed_no_ambig_no_gaps_all|OG0088939_Gymnocalycium_mihanovichii|12
GACTGTGGGGTTCTAGCAGTGAGAATAGCAGCTGCTGGGGCAGTGTACGAGTTGGGATTTTGCTCCAAAGCGAGGAGAGAGATGGGGGAATGTGGGTGTGTTTCTGCTTTAGTGAGAATG
>renamed_no_ambig_no_gaps_all|OG0088939_Gymnocalycium_mihanovichii|2x|12
CAGTGTACGAGTTGGGATTTTGCTCCAAAGCGAGGAGAGAGATGGGGGAATGTGGGTGTGTTTCTGCTTTAGTGAGAATGCTTGACGGGAAAGCAGCCGAGGAGAAAGAATCAGCTGCAA
>renamed_no_ambig_no_gaps_all|OG0088939_Gymnocalycium_mihanovichii|3x|12
GATGGGGGAATGTGGGTGTGTTTCTGCTTTAGTGAGAATGCTTGACGGGAAAGCAGCCGAGGAGAAAGAATCAGCTGCAAAGGCACTTTCGATCTTGCTCATATGCACATCGAACAGGAA
>renamed_no_ambig_no_gaps_all|OG0088939_Gymnocalycium_mihanovichii|13
CTTGACGGGAAAGCAGCCGAGGAGAAAGAATCAGCTGCAAAGGCACTTTCGATCTTGCTCATATGCACATCGAACAGGAAGATTTTCAGGAAGGAGGAGAAGGGGATAGTGGGCACAGTT
>renamed_no_ambig_no_gaps_all|OG0088939_Gymnocalycium_mihanovichii|2x|13
AGGCACTTTCGATCTTGCTCATATGCACATCGAACAGGAAGATTTTCAGGAAGGAGGAGAAGGGGATAGTGGGCACAGTTCAATTGTTGGATCCATTGATCAAGAACTTGGATAAGAAAT
>renamed_no_ambig_no_gaps_all|OG0088939_Gymnocalycium_mihanovichii|3x|13
GATTTTCAGGAAGGAGGAGAAGGGGATAGTGGGCACAGTTCAATTGTTGGATCCATTGATCAAGAACTTGGATAAGAAATGGCCAGTGGCGATTTTGGCCTCGCTGGTTCACTCGAAGAA
>renamed_no_ambig_no_gaps_all|OG0088939_Lophocereus_genome|2x|1
TTCTCCATCTCCAGTATTCTGTCTCTCCTCTTTCTCTCTCATCAGCGTCCGCCATGAAAGAAGCTTCAACAACTCCAGAAACCGATGATCTACTGCACCTCTCAGTCAACCGCCTCACCT
>renamed_no_ambig_no_gaps_all|OG0088939_Lophocereus_genome|3x|1
ATCAGCGTCCGCCATGAAAGAAGCTTCAACAACTCCAGAAACCGATGATCTACTGCACCTCTCAGTCAACCGCCTCACCTCACTCCTTGACCAGCACCTTCCTCTGGTCCACAACTTCAA
>renamed_no_ambig_no_gaps_all|OG0088939_Lophocereus_genome|2
ACCGATGATCTACTGCACCTCTCAGTCAACCGCCTCACCTCACTCCTTGACCAGCACCTTCCTCTGGTCCACAACTTCAAGGGCAGATGGTCCCTTATCCGAACCAAGCTCACTGCTCTT
>renamed_no_ambig_no_gaps_all|OG0088939_Lophocereus_genome|2x|2
CACTCCTTGACCAGCACCTTCCTCTGGTCCACAACTTCAAGGGCAGATGGTCCCTTATCCGAACCAAGCTCACTGCTCTTCAAACCCACCTCACCGACCTTGCCGACTCATCTTCTCACT
>renamed_no_ambig_no_gaps_all|OG0088939_Lophocereus_genome|4
AAGTGCGCCGACCCTAACGTCCTCGCCGATGGCAAGCTCAGGACGCAGAGTGATATCGACTCTTTCTCGGCTAGGCTTGACCAGCACATCAAGGACTGCGAGATCTTGATTCGGAGTGGT
>renamed_no_ambig_no_gaps_all|OG0088939_Lophocereus_genome|2x|4
GGACGCAGAGTGATATCGACTCTTTCTCGGCTAGGCTTGACCAGCACATCAAGGACTGCGAGATCTTGATTCGGAGTGGTGTGCTTCAGGACGGCGTCGTTTCGTCGGCGGTGGCGGCGC
>renamed_no_ambig_no_gaps_all|OG0088939_Lophocereus_genome|2x|5
CGAGGGAGGCGGTGAGGGCGGAGGCGAGGAATTTGTTGACTCGGCTTCAGATCGGCACCGCCGAGTCGAAGAACTCGGCGATGGATGCGTTGTTGGGGTTGCTGAATGAGGACGATAAGA
>renamed_no_ambig_no_gaps_all|OG0088939_Lophocereus_genome|3x|5
TCGGCTTCAGATCGGCACCGCCGAGTCGAAGAACTCGGCGATGGATGCGTTGTTGGGGTTGCTGAATGAGGACGATAAGAACGTGCTTATTGCTGTTGCTCAGGGAGTTGTTCCGGTTCT
>renamed_no_ambig_no_gaps_all|OG0088939_Lophocereus_genome|6
ATGGATGCGTTGTTGGGGTTGCTGAATGAGGACGATAAGAACGTGCTTATTGCTGTTGCTCAGGGAGTTGTTCCGGTTCTGGTTCGATTGCTCGATACGACGTCGCCGGAGATGAGAGAG
>renamed_no_ambig_no_gaps_all|OG0088939_Lophocereus_genome|2x|6
ACGTGCTTATTGCTGTTGCTCAGGGAGTTGTTCCGGTTCTGGTTCGATTGCTCGATACGACGTCGCCGGAGATGAGAGAGAAAACGGTTGCTGCCATTGCTAGGGTTTCGAGTGTTGATA
>renamed_no_ambig_no_gaps_all|OG0088939_Lophocereus_genome|3x|6
GGTTCGATTGCTCGATACGACGTCGCCGGAGATGAGAGAGAAAACGGTTGCTGCCATTGCTAGGGTTTCGAGTGTTGATAGTAGCAAGCATGTTTTGATTGCGGAGGGTTTGATGTTGTT
>renamed_no_ambig_no_gaps_all|OG0088939_Lophocereus_genome|7
AAAACGGTTGCTGCCATTGCTAGGGTTTCGAGTGTTGATAGTAGCAAGCATGTTTTGATTGCGGAGGGTTTGATGTTGTTGAATAATCTAATTAGGGCAATTGAATCGGGGACTGTGTTT
>renamed_no_ambig_no_gaps_all|OG0088939_Lophocereus_genome|2x|7
GTAGCAAGCATGTTTTGATTGCGGAGGGTTTGATGTTGTTGAATAATCTAATTAGGGCAATTGAATCGGGGACTGTGTTTGCGAAGGAGAAAGCCTGTGTTGCACTTCAAGCACTGAGTT
>renamed_no_ambig_no_gaps_all|OG0088939_Lophocereus_genome|3x|7
GAATAATCTAATTAGGGCAATTGAATCGGGGACTGTGTTTGCGAAGGAGAAAGCCTGTGTTGCACTTCAAGCACTGAGTTATTCCAAGGAAAATGCAAGAGCAATTGGTTCCAGAGGTGG
>renamed_no_ambig_no_gaps_all|OG0088939_Lophocereus_genome|8
GCGAAGGAGAAAGCCTGTGTTGCACTTCAAGCACTGAGTTATTCCAAGGAAAATGCAAGAGCAATTGGTTCCAGAGGTGGAATTTCGTCTTTGTTGGAGATCTGCCATGGCGGAACTCCG
>renamed_no_ambig_no_gaps_all|OG0088939_Lophocereus_genome|2x|8
ATTCCAAGGAAAATGCAAGAGCAATTGGTTCCAGAGGTGGAATTTCGTCTTTGTTGGAGATCTGCCATGGCGGAACTCCGAATTCTCAAGCTATGGCAGCTGGGGTATTGAGAAATTTAG
>renamed_no_ambig_no_gaps_all|OG0088939_Lophocereus_genome|3x|8
AATTTCGTCTTTGTTGGAGATCTGCCATGGCGGAACTCCGAATTCTCAAGCTATGGCAGCTGGGGTATTGAGAAATTTAGCTCAATTTGAGGAAATTAAGGAGAATTTCATCGAAGAGAA
>renamed_no_ambig_no_gaps_all|OG0088939_Lophocereus_genome|9
AATTCTCAAGCTATGGCAGCTGGGGTATTGAGAAATTTAGCTCAATTTGAGGAAATTAAGGAGAATTTCATCGAAGAGAATGCAATTCCAGTGTTGATAGCTCTATCTGCATCAGGCACT
>renamed_no_ambig_no_gaps_all|OG0088939_Lophocereus_genome|2x|9
CTCAATTTGAGGAAATTAAGGAGAATTTCATCGAAGAGAATGCAATTCCAGTGTTGATAGCTCTATCTGCATCAGGCACTGCTCTAGCTAGGGAGAATTCGATTGGATGCTTGTCGAATT
>renamed_no_ambig_no_gaps_all|OG0088939_Lophocereus_genome|3x|9
TGCAATTCCAGTGTTGATAGCTCTATCTGCATCAGGCACTGCTCTAGCTAGGGAGAATTCGATTGGATGCTTGTCGAATTTAGTATTCAATGACGATACTTTGAAGGTGATGGTTGCTCG
>renamed_no_ambig_no_gaps_all|OG0088939_Lophocereus_genome|10
GCTCTAGCTAGGGAGAATTCGATTGGATGCTTGTCGAATTTAGTATTCAATGACGATACTTTGAAGGTGATGGTTGCTCGAGAAGGCGTGGTTGAGATTTTGAAGAATTACTGGGATTCA
>renamed_no_ambig_no_gaps_all|OG0088939_Lophocereus_genome|2x|10
TAGTATTCAATGACGATACTTTGAAGGTGATGGTTGCTCGAGAAGGCGTGGTTGAGATTTTGAAGAATTACTGGGATTCAACCCCCATAGGGAGAGGGTTAGAGCCTGCTGTTGAGCTTC
>renamed_no_ambig_no_gaps_all|OG0088939_Lophocereus_genome|3x|10
AGAAGGCGTGGTTGAGATTTTGAAGAATTACTGGGATTCAACCCCCATAGGGAGAGGGTTAGAGCCTGCTGTTGAGCTTCTTAGGAACTTGGCCTCCTATCATCCAATTGGGGAGGTTCT
>renamed_no_ambig_no_gaps_all|OG0088939_Lophocereus_genome|11
ACCCCCATAGGGAGAGGGTTAGAGCCTGCTGTTGAGCTTCTTAGGAACTTGGCCTCCTATCATCCAATTGGGGAGGTTCTGATTTCGGAGGGTTTCGCATTTAGGCTATTGCCATTGTTG
>renamed_no_ambig_no_gaps_all|OG0088939_Lophocereus_genome|2x|11
TTAGGAACTTGGCCTCCTATCATCCAATTGGGGAGGTTCTGATTTCGGAGGGTTTCGCATTTAGGCTATTGCCATTGTTGGATTGTGGGGTTCTAGCAGTGAGAATCGCAGCTGCTGGGG
>renamed_no_ambig_no_gaps_all|OG0088939_Lophocereus_genome|3x|11
GATTTCGGAGGGTTTCGCATTTAGGCTATTGCCATTGTTGGATTGTGGGGTTCTAGCAGTGAGAATCGCAGCTGCTGGGGCGGTCTACGAGGTGGGATTCTGCTCCAAAGCGAGGAGAGA
>renamed_no_ambig_no_gaps_all|OG0088939_Lophocereus_genome|12
GATTGTGGGGTTCTAGCAGTGAGAATCGCAGCTGCTGGGGCGGTCTACGAGGTGGGATTCTGCTCCAAAGCGAGGAGAGAGATGGGGGAATGTGGGTGTGTTTCTGCTTTAGTGAGAATG
>renamed_no_ambig_no_gaps_all|OG0088939_Lophocereus_genome|2x|12
CGGTCTACGAGGTGGGATTCTGCTCCAAAGCGAGGAGAGAGATGGGGGAATGTGGGTGTGTTTCTGCTTTAGTGAGAATGCTTGACGGGAAAGCAGTTGAGGAGAAAGAATCAGCTGCAA
>renamed_no_ambig_no_gaps_all|OG0088939_Lophocereus_genome|3x|12
GATGGGGGAATGTGGGTGTGTTTCTGCTTTAGTGAGAATGCTTGACGGGAAAGCAGTTGAGGAGAAAGAATCAGCTGCAAAGGCGCTTTCAATCTTGCTCATATGCACATCTAACAGGAA
>renamed_no_ambig_no_gaps_all|OG0088939_Lophocereus_genome|13
CTTGACGGGAAAGCAGTTGAGGAGAAAGAATCAGCTGCAAAGGCGCTTTCAATCTTGCTCATATGCACATCTAACAGGAAGATTTTCAGGAAGGAGGAGAAGGGGATAGTGGGCACAGTT
>renamed_no_ambig_no_gaps_all|OG0088939_Lophocereus_genome|2x|13
AGGCGCTTTCAATCTTGCTCATATGCACATCTAACAGGAAGATTTTCAGGAAGGAGGAGAAGGGGATAGTGGGCACAGTTCAATTGTTGGATCCATTGATCAAGAACTTGGATAAGAAAT
>renamed_no_ambig_no_gaps_all|OG0088939_Lophocereus_genome|3x|13
GATTTTCAGGAAGGAGGAGAAGGGGATAGTGGGCACAGTTCAATTGTTGGATCCATTGATCAAGAACTTGGATAAGAAATGGCCAGTTGCGATTTTGGCCTCGCTGGTTCACTCGAAGAA
>renamed_no_ambig_no_gaps_all|OG0088939_Lophocereus_genome|3x|22
TACCAGTGTTTCCTCTCCTGTTTTCATGCCCATCTCATTTCTCATTTCATTCAATTCAACTATTAAGTCTTAAAGTGGATGAAAAAACAGTCTTGTGAGCAGATAAAACTTGTGATTGGA
>renamed_no_ambig_no_gaps_all|OG0088939_Pachycereus_genome|3x|6
GGTTCGATTGCTCGATACGACGTCGCCGGAGATGAGAGAGAAAACGGTTGCTGCCATTGCTAGGGTTTCGAGTGTTGATAGTAGCAAGCATGTTTTGATTGCGGAGGGTTTGATGTTGTT
>renamed_no_ambig_no_gaps_all|OG0088939_Pachycereus_genome|7
AAAACGGTTGCTGCCATTGCTAGGGTTTCGAGTGTTGATAGTAGCAAGCATGTTTTGATTGCGGAGGGTTTGATGTTGTTGAATAATCTAATTAGGGCTATTGAATCGGGGACTGTGTTT
>renamed_no_ambig_no_gaps_all|OG0088939_Pachycereus_genome|2x|7
GTAGCAAGCATGTTTTGATTGCGGAGGGTTTGATGTTGTTGAATAATCTAATTAGGGCTATTGAATCGGGGACTGTGTTTGCGAAGGAGAAAGCCTGTGTTGCACTTCAAGCACTGAGTT
>renamed_no_ambig_no_gaps_all|OG0088939_Pachycereus_genome|3x|7
GAATAATCTAATTAGGGCTATTGAATCGGGGACTGTGTTTGCGAAGGAGAAAGCCTGTGTTGCACTTCAAGCACTGAGTTATTCCAAGGAAAATGCAAGAGCAATTGGTTCCAGAGGTGG
>renamed_no_ambig_no_gaps_all|OG0088939_Pachycereus_genome|8
GCGAAGGAGAAAGCCTGTGTTGCACTTCAAGCACTGAGTTATTCCAAGGAAAATGCAAGAGCAATTGGTTCCAGAGGTGGAATTTCGTCTTTGTTGGAGATCTGCCATGGCGGAACTCCG
>renamed_no_ambig_no_gaps_all|OG0088939_Pachycereus_genome|2x|8
ATTCCAAGGAAAATGCAAGAGCAATTGGTTCCAGAGGTGGAATTTCGTCTTTGTTGGAGATCTGCCATGGCGGAACTCCGAATTCTCAAGCTATGGCAGCTGGGGTATTGAGAAATTTAG
>renamed_no_ambig_no_gaps_all|OG0088939_Pachycereus_genome|3x|8
AATTTCGTCTTTGTTGGAGATCTGCCATGGCGGAACTCCGAATTCTCAAGCTATGGCAGCTGGGGTATTGAGAAATTTAGCTCAATTTGAGGAAATTAAGGAGAATTTCATCGAAGAGAA
>renamed_no_ambig_no_gaps_all|OG0088939_Pachycereus_genome|9
AATTCTCAAGCTATGGCAGCTGGGGTATTGAGAAATTTAGCTCAATTTGAGGAAATTAAGGAGAATTTCATCGAAGAGAATGCAATTCCAGTGTCGATAGCTCTATCTGCATCAGGCACT
>renamed_no_ambig_no_gaps_all|OG0088939_Pachycereus_genome|2x|9
CTCAATTTGAGGAAATTAAGGAGAATTTCATCGAAGAGAATGCAATTCCAGTGTCGATAGCTCTATCTGCATCAGGCACTGCTCTAGCTAGGGAGAATTCGATTGGATGCTTGTCGAATT
>renamed_no_ambig_no_gaps_all|OG0088939_Pachycereus_genome|3x|9
TGCAATTCCAGTGTCGATAGCTCTATCTGCATCAGGCACTGCTCTAGCTAGGGAGAATTCGATTGGATGCTTGTCGAATTTAGTATTCAATGACGATACTTTGAAGGTGATGGTTGCTCG
>renamed_no_ambig_no_gaps_all|OG0088939_Pachycereus_genome|10
GCTCTAGCTAGGGAGAATTCGATTGGATGCTTGTCGAATTTAGTATTCAATGACGATACTTTGAAGGTGATGGTTGCTCGAGAAGGTGTGGTTGAGATTTTGAAGAATTACTGGGATTCA
>renamed_no_ambig_no_gaps_all|OG0088939_Pachycereus_genome|2x|10
TAGTATTCAATGACGATACTTTGAAGGTGATGGTTGCTCGAGAAGGTGTGGTTGAGATTTTGAAGAATTACTGGGATTCAACCCCCATAGGGAGAGGGTTAGAGCCTGCTGTTGAGCTTC
>renamed_no_ambig_no_gaps_all|OG0088939_Pachycereus_genome|3x|10
AGAAGGTGTGGTTGAGATTTTGAAGAATTACTGGGATTCAACCCCCATAGGGAGAGGGTTAGAGCCTGCTGTTGAGCTTCTTAGGAATTTGGCCTCTTATCATCCAATTGGGGAGGTTCT
>renamed_no_ambig_no_gaps_all|OG0088939_Pachycereus_genome|11
ACCCCCATAGGGAGAGGGTTAGAGCCTGCTGTTGAGCTTCTTAGGAATTTGGCCTCTTATCATCCAATTGGGGAGGTTCTGATTTCGGAGGGTTTCGCATTTAGGCTATTGCCATTGTTG
>renamed_no_ambig_no_gaps_all|OG0088939_Pachycereus_genome|2x|11
TTAGGAATTTGGCCTCTTATCATCCAATTGGGGAGGTTCTGATTTCGGAGGGTTTCGCATTTAGGCTATTGCCATTGTTGGATTGTGGGGTTCTAGCAGTGAGAATCGCAGCTGCTGGGG
>renamed_no_ambig_no_gaps_all|OG0088939_Pachycereus_genome|3x|11
GATTTCGGAGGGTTTCGCATTTAGGCTATTGCCATTGTTGGATTGTGGGGTTCTAGCAGTGAGAATCGCAGCTGCTGGGGCGGTCTACGAGTTGGGATTCTGCTCCAAAGCGAGGAGAGA
>renamed_no_ambig_no_gaps_all|OG0088939_Pachycereus_genome|12
GATTGTGGGGTTCTAGCAGTGAGAATCGCAGCTGCTGGGGCGGTCTACGAGTTGGGATTCTGCTCCAAAGCGAGGAGAGAGATGGGGGAATGTGGGTGTGTTTCTGCTTTAGTGAGAATG
>renamed_no_ambig_no_gaps_all|OG0088939_Pachycereus_genome|2x|12
CGGTCTACGAGTTGGGATTCTGCTCCAAAGCGAGGAGAGAGATGGGGGAATGTGGGTGTGTTTCTGCTTTAGTGAGAATGCTTGACGGGAAAGCAGTTGAGGAGAAAGAATCAGCTGCAA
>renamed_no_ambig_no_gaps_all|OG0088939_Pachycereus_genome|3x|12
GATGGGGGAATGTGGGTGTGTTTCTGCTTTAGTGAGAATGCTTGACGGGAAAGCAGTTGAGGAGAAAGAATCAGCTGCAAAGGCGCTTTCGATCTTGCTCATATGCACATCTAACAGGAA
>renamed_no_ambig_no_gaps_all|OG0088939_Pachycereus_genome|13
CTTGACGGGAAAGCAGTTGAGGAGAAAGAATCAGCTGCAAAGGCGCTTTCGATCTTGCTCATATGCACATCTAACAGGAAGATTTTCAGGAAGGAGGAGAAGGGGATAGTGGGCACAGTT
>renamed_no_ambig_no_gaps_all|OG0088939_Pachycereus_genome|2x|13
AGGCGCTTTCGATCTTGCTCATATGCACATCTAACAGGAAGATTTTCAGGAAGGAGGAGAAGGGGATAGTGGGCACAGTTCAATTGTTGGATCCATTGATCAAGAACTTGGATAAGAAAT
>renamed_no_ambig_no_gaps_all|OG0088939_Pachycereus_genome|3x|13
GATTTTCAGGAAGGAGGAGAAGGGGATAGTGGGCACAGTTCAATTGTTGGATCCATTGATCAAGAACTTGGATAAGAAATGGCCAGTTGCGATTTTGGCCTCGCTGGTTCACTCGAAGAA
>renamed_no_ambig_no_gaps_all|OG0088939_Pachycereus_genome|3x|15
TCCTTGAGAGCCTTGGCCGGGGTAAGCTCTGGGGCGTTTTCGCTAGGCCTTGACAATGGGAGTGGTCCTGATACATCAGATGATCTTGCAAAAGTGATGCATCTTCTTCTTCTTCTTCTT
>renamed_no_ambig_no_gaps_all|OG0088939_Pachycereus_genome|3x|17
TAGGACAAAGAGCAAATGTGAGTAGAAGTAGTGGTAACAGTCTTATTGTTTTGATGACATCTTTGGTTTTTAGGATGTGATCTTTGGTTAGGGACATGACTTGGATTGAATTGTATGTTT
>renamed_no_ambig_no_gaps_all|OG0088939_Rhipsalis_baccifera|3x|22
TACCATTGTTTCCTCTCCGGTTTTCATGCCTATCTCACTTCTCATTTCATTCAATTCAATTATTAAGTCTCAAAGTGAATGAAAAAACAGCCTTGTGAACAGATAAAACTTGTGATGGGA
>renamed_no_ambig_no_gaps_all|OG0088939_Rhipsalis_baccifera|23
CTCATTTCATTCAATTCAATTATTAAGTCTCAAAGTGAATGAAAAAACAGCCTTGTGAACAGATAAAACTTGTGATGGGAACGTTGTATTCCTTATGGGCCAATTGTAGTCGACCATAGT
>renamed_no_ambig_no_gaps_all|OG0088939_Rhipsalis_baccifera|2x|24
AACGAACTTCGCAAATCTTTCGTGGGTCTTTTAGAAACAATCTCTTTTTTTTCTCAAAAGGTAAGGAATCATGTCATCCATGTTACTCGGACCTTGGCTATACCCATGTTGAAGTGTCAA
>renamed_no_ambig_no_gaps_all|OG0088939_Rhipsalis_baccifera|2x|27
ATTGGAACATTGATGTGTGACAATGCAACACACATACATGGGGCTGTCAAGCCCGCACCGCATTTCATTTCAACATCAATTCAATCCCCTGACCCCAGGATGAAATCCAGCACCAGCAGG
>renamed_no_ambig_no_gaps_all|OG0088939_Rhipsalis_baccifera|3x|27
GGGCTGTCAAGCCCGCACCGCATTTCATTTCAACATCAATTCAATCCCCTGACCCCAGGATGAAATCCAGCACCAGCAGGAATCTTCGGCGGTTGGGACATGAGGAAAAATCATTGGACT
>renamed_no_ambig_no_gaps_all|OG0088939_Rhipsalis_baccifera|28
TCAATCCCCTGACCCCAGGATGAAATCCAGCACCAGCAGGAATCTTCGGCGGTTGGGACATGAGGAAAAATCATTGGACTGCCATAAATAATTAAGCATTATTAACCAGAGTTTCCTCCT
>renamed_no_ambig_no_gaps_all|OG0088939_Rhipsalis_baccifera|2x|28
AATCTTCGGCGGTTGGGACATGAGGAAAAATCATTGGACTGCCATAAATAATTAAGCATTATTAACCAGAGTTTCCTCCTAATATTTATTGGATGATTCAACGCAATAATAATTCTATGT
>renamed_no_ambig_no_gaps_all|OG0088939_Rhipsalis_baccifera|29
AATATTTATTGGATGATTCAACGCAATAATAATTCTATGTCGGTCGATTATTCCCTGAAATACTATTATTTTGGACATATTTTCTTCCAGTGTAAGTTTAGGAGGTGGGCCAAAATCATG
>renamed_no_ambig_no_gaps_all|OG0088939_Rhipsalis_baccifera|2x|29
CGGTCGATTATTCCCTGAAATACTATTATTTTGGACATATTTTCTTCCAGTGTAAGTTTAGGAGGTGGGCCAAAATCATGTGGAATTGCCATTAGTTGGAGAACATGCGACCCAGTGTGT
>renamed_no_ambig_no_gaps_all|OG0088939_Rhipsalis_baccifera|3x|29
TTTCTTCCAGTGTAAGTTTAGGAGGTGGGCCAAAATCATGTGGAATTGCCATTAGTTGGAGAACATGCGACCCAGTGTGTTTCATGCCACGTCTATTCACACTTTTCTTTCTTTCTGCAG
>renamed_no_ambig_no_gaps_all|OG0088939_Rhipsalis_baccifera|end|
CTTCCAGTGTAAGTTTAGGAGGTGGGCCAAAATCATGTGGAATTGCCATTAGTTGGAGAACATGCGACCCAGTGTGTTTCATGCCACGTCTATTCACACTTTTCTTTCTTTCTGCAGCTG
>renamed_no_ambig_no_gaps_all|OG0088950_Carnegia_gigantea_genome|2x|4
TATTGATCTACCGGGTTTCAAGGAAACTGATATCAAACTTCGCGTTGATAAGCCTGGTGCCATAAACGTCAGTGGAGAGCGAATAACAAGAGAAAACAAACGTGTACATTTCAGCAAGGC
>renamed_no_ambig_no_gaps_all|OG0088950_Carnegia_gigantea_genome|3x|4
CGCGTTGATAAGCCTGGTGCCATAAACGTCAGTGGAGAGCGAATAACAAGAGAAAACAAACGTGTACATTTCAGCAAGGCTTACAATGTGCCAGAAGATGCAGACATGGAAAACATCACT
>renamed_no_ambig_no_gaps_all|OG0088950_Carnegia_gigantea_genome|5
GAATAACAAGAGAAAACAAACGTGTACATTTCAGCAAGGCTTACAATGTGCCAGAAGATGCAGACATGGAAAACATCACTATGAAATTTCAAGGAGAAGTACTAAGAGTTCTCGTCCCAA
>renamed_no_ambig_no_gaps_all|OG0088950_Carnegia_gigantea_genome|2x|5
TTACAATGTGCCAGAAGATGCAGACATGGAAAACATCACTATGAAATTTCAAGGAGAAGTACTAAGAGTTCTCGTCCCAAGGGTGCCAAAAGAGAAGGAAGGAGAACCAGAAATCAAGGA
>renamed_no_ambig_no_gaps_all|OG0088950_Carnegia_gigantea_genome|3x|5
ATGAAATTTCAAGGAGAAGTACTAAGAGTTCTCGTCCCAAGGGTGCCAAAAGAGAAGGAAGGAGAACCAGAAATCAAGGATGAAGCTCTGGTTCGTGAAACTGTGGAAGAGAAAAAGGAG
>renamed_no_ambig_no_gaps_all|OG0088950_Carnegia_gigantea_genome|3x|9
GGTGAAGATGGACAGTCCAAGAGAGAGAAGACACCAGGCATCCTTCGCCCTACACAAGGAGAAATCACTTACCTTCATACTCTTGTGGTTCCACTACTGTCATGGAACCATATGCTCAAT
>renamed_no_ambig_no_gaps_all|OG0088950_Carnegia_gigantea_genome|2x|10
TCTTGTGGTTCCACTACTGTCATGGAACCATATGCTCAATGGAGAGCAAATGACAAGCGGTAACAAACGTGCACATTTCCAGAAGGCTTTCAATGTGCCAGAAGATGCAGATATGGAAAG
>renamed_no_ambig_no_gaps_all|OG0088950_Carnegia_gigantea_genome|3x|12
CCTAAGAGGACGAGGAGTCGGAGATGGTTGAGGAAGTGAACGTGCATAAAACAAGCAGAGATGAAAAGGACAAGAGTAGTGCCATCCAAGAGGAAAGCAGTCGGGATCAAAGGGAAGAGA
>renamed_no_ambig_no_gaps_all|OG0088950_Carnegia_gigantea_genome|end|
AGTGAACGTGCATAAAACAAGCAGAGATGAAAAGGACAAGAGTAGTGCCATCCAAGAGGAAAGCAGTCGGGATCAAAGGGAAGAGACCATCATGCAGATGAGTAAACAGGATCCTTTCAA
>renamed_no_ambig_no_gaps_all|OG0088950_Eriosyce_wagenknechtii|2x|4
TATTGATCTACCGGGTTTCAAGGAAACTGATATCAAACTTCATGTTGATAAGCCTGGTGCCATAAACGTCAGTGGAGAGCGAATAACAAGAGAAAACAAACGTGTACATTTCAACAAGGC
>renamed_no_ambig_no_gaps_all|OG0088950_Eriosyce_wagenknechtii|3x|4
CATGTTGATAAGCCTGGTGCCATAAACGTCAGTGGAGAGCGAATAACAAGAGAAAACAAACGTGTACATTTCAACAAGGCTCACAATGTGCCAGAAGATGCGGACATGGAAAACATCACC
>renamed_no_ambig_no_gaps_all|OG0088950_Eriosyce_wagenknechtii|5
GAATAACAAGAGAAAACAAACGTGTACATTTCAACAAGGCTCACAATGTGCCAGAAGATGCGGACATGGAAAACATCACCATGAAATTTCAAGGAGAAGTACTAAAAGTTCTCGTCCCAA
>renamed_no_ambig_no_gaps_all|OG0088950_Eriosyce_wagenknechtii|2x|5
TCACAATGTGCCAGAAGATGCGGACATGGAAAACATCACCATGAAATTTCAAGGAGAAGTACTAAAAGTTCTCGTCCCAAGGGTGCCAAAAGAGAAGGAAGGAGAACCAGGAATCAAGGA
>renamed_no_ambig_no_gaps_all|OG0088950_Eriosyce_wagenknechtii|3x|5
ATGAAATTTCAAGGAGAAGTACTAAAAGTTCTCGTCCCAAGGGTGCCAAAAGAGAAGGAAGGAGAACCAGGAATCAAGGATGATTCTGCAGTTAGTGAAACTGCAGAAGAGAAAAAGGAG
>renamed_no_ambig_no_gaps_all|OG0088950_Lophocereus_genome|2x|4
TATTGATCTACCAGGTTTCAAGGAAACTGATATCAAACTTCGTGTTGATAAGCCTGGTGCCATAAACGTCAGTGGAGAGCGAATAACAACAGAAAACAAACGTGTACATTTCAGCAAGGC
>renamed_no_ambig_no_gaps_all|OG0088950_Lophocereus_genome|3x|4
CGTGTTGATAAGCCTGGTGCCATAAACGTCAGTGGAGAGCGAATAACAACAGAAAACAAACGTGTACATTTCAGCAAGGCTTACGATGTGCCAGAAGATGCGGACATGGAAAACATCACT
>renamed_no_ambig_no_gaps_all|OG0088950_Lophocereus_genome|5
GAATAACAACAGAAAACAAACGTGTACATTTCAGCAAGGCTTACGATGTGCCAGAAGATGCGGACATGGAAAACATCACTATGAAATTTCAAGGAGAAGTACTAAGAGTTCTCGTCCCAA
>renamed_no_ambig_no_gaps_all|OG0088950_Lophocereus_genome|2x|5
TTACGATGTGCCAGAAGATGCGGACATGGAAAACATCACTATGAAATTTCAAGGAGAAGTACTAAGAGTTCTCGTCCCAAGGGTGCCAAAAGAGAAGGAAGGAGAACCAGAAATCAAGGA
>renamed_no_ambig_no_gaps_all|OG0088950_Lophocereus_genome|3x|5
ATGAAATTTCAAGGAGAAGTACTAAGAGTTCTCGTCCCAAGGGTGCCAAAAGAGAAGGAAGGAGAACCAGAAATCAAGGATGAAGCTCTAGTTCGTGAAACTGCGGAAGAGAAAAAGGAG
>renamed_no_ambig_no_gaps_all|OG0088950_Lophocereus_genome|6
GGGTGCCAAAAGAGAAGGAAGGAGAACCAGAAATCAAGGATGAAGCTCTAGTTCGTGAAACTGCGGAAGAGAAAAAGGAGGAGCCTGAGATGCCAAAAGAGGAGAAGAAAACGGAGGAGC
>renamed_no_ambig_no_gaps_all|OG0088950_Pachycereus_genome|2x|4
TATTGATCTGCCGGGTTTCAAGGAAACTGATATCAAACTTCGCGTTGATAAGCCTGGTGCCATAAACGTCAGTGGAGAGCGAATAACAAGAGAAAACAAACGTGTACATTTCAGCAAGGC
>renamed_no_ambig_no_gaps_all|OG0088950_Pachycereus_genome|3x|4
CGCGTTGATAAGCCTGGTGCCATAAACGTCAGTGGAGAGCGAATAACAAGAGAAAACAAACGTGTACATTTCAGCAAGGCTTACAATGTGCCAGAAGATGCGGACATGGAAAACATCACT
>renamed_no_ambig_no_gaps_all|OG0088950_Pachycereus_genome|5
GAATAACAAGAGAAAACAAACGTGTACATTTCAGCAAGGCTTACAATGTGCCAGAAGATGCGGACATGGAAAACATCACTATGAAATTTCAAGGAGAAGTACTAAGAGTTCTCGTCCCAA
>renamed_no_ambig_no_gaps_all|OG0088950_Pachycereus_genome|2x|5
TTACAATGTGCCAGAAGATGCGGACATGGAAAACATCACTATGAAATTTCAAGGAGAAGTACTAAGAGTTCTCGTCCCAAGGGTGCCAAAAGAGAAGGAAGGAGAACCAGAAATCAAGGA
>renamed_no_ambig_no_gaps_all|OG0088950_Pachycereus_genome|12
AAGAGAAGGTGGGAGAAGCAGAAATCAAGGATGAAGCTCTAGTTAAAGATTCCATGCAGGGGAGAAAGAAGCCTGAGATGCCTAAGAGGACGAGGAGTCGGAGATGGTTGAGGAAGTGAA
>renamed_no_ambig_no_gaps_all|OG0088950_Pachycereus_genome|2x|12
AGTTAAAGATTCCATGCAGGGGAGAAAGAAGCCTGAGATGCCTAAGAGGACGAGGAGTCGGAGATGGTTGAGGAAGTGAACGTGCATAAAACAAGCAGAGATGAAAAGGACAAGAGTAGT
>renamed_no_ambig_no_gaps_all|OG0088950_Pachycereus_genome|3x|12
CCTAAGAGGACGAGGAGTCGGAGATGGTTGAGGAAGTGAACGTGCATAAAACAAGCAGAGATGAAAAGGACAAGAGTAGTGCCATCCAAGAGGAAAGCAGTCGGGATCAAAGGGAAGAGA
>renamed_no_ambig_no_gaps_all|OG0088950_Pachycereus_genome|end|
AGTGAACGTGCATAAAACAAGCAGAGATGAAAAGGACAAGAGTAGTGCCATCCAAGAGGAAAGCAGTCGGGATCAAAGGGAAGAGACCATCATGCAGATGAGTAAACGGGATCCTTTTAA
>renamed_no_ambig_no_gaps_all|OG0088950_Sten|3
ACAACTTGAATCATCAGAACAATGTCAGAGTACGCATTCCCAAGGCGAAGATGGACATTCCGAGAGACGCTAACTGCCCCTCGCCTTACACGGGAAGAAATCACCCCTGATTCAGGCTGG
>renamed_no_ambig_no_gaps_all|OG0088950_Sten|2x|4
TATTGATCTACCGGGTTTCAAGGAAACTGATATCAAACTTCATGTTGATAAGCCTGGTGCCATAAACGTCAGTGGAGAGCGAATAACAAGAGAAAACAAACGTGTACATTTCAGCAACGC
>renamed_no_ambig_no_gaps_all|OG0088950_Sten|3x|4
CATGTTGATAAGCCTGGTGCCATAAACGTCAGTGGAGAGCGAATAACAAGAGAAAACAAACGTGTACATTTCAGCAACGCTTACAATGTGCCAGAAGACGCGGACATGGAAAACATCACC
>renamed_no_ambig_no_gaps_all|OG0088950_Sten|5
GAATAACAAGAGAAAACAAACGTGTACATTTCAGCAACGCTTACAATGTGCCAGAAGACGCGGACATGGAAAACATCACCATGAAATTTCAAGGAGAAGTACTAAGAGTTCTCGTACCAA
>renamed_no_ambig_no_gaps_all|OG0088950_Sten|2x|5
TTACAATGTGCCAGAAGACGCGGACATGGAAAACATCACCATGAAATTTCAAGGAGAAGTACTAAGAGTTCTCGTACCAAGGGTGCCAGAAGAGAAGGAAGGAGAACCAGAAATCAAGGA
>renamed_no_ambig_no_gaps_all|OG0088950_Sten|3x|5
ATGAAATTTCAAGGAGAAGTACTAAGAGTTCTCGTACCAAGGGTGCCAGAAGAGAAGGAAGGAGAACCAGAAATCAAGGATGAAGCTCTAGTTCGTGAAACTGCGGAAGAGAAAAAGGAG
>renamed_no_ambig_no_gaps_all|OG0088987_Carnegia_gigantea_genome|3x|2
CCGCCATGAGCAAGCACTCTCTCTCTTCCACCATATGCACTCCTCCCTTGCTCTCCCTCTTGACCCCTTTGTCTTCCCTCTCACTCTTAAGTCCTGCTCTGCCCTCCATCGCCCACTTCT
>renamed_no_ambig_no_gaps_all|OG0088987_Carnegia_gigantea_genome|3
TCCTCCCTTGCTCTCCCTCTTGACCCCTTTGTCTTCCCTCTCACTCTTAAGTCCTGCTCTGCCCTCCATCGCCCACTTCTTGGCACCTCCATTCATGCCCACATCGCCAAATCTGCTCTC
>renamed_no_ambig_no_gaps_all|OG0088987_Carnegia_gigantea_genome|2x|3
TCACTCTTAAGTCCTGCTCTGCCCTCCATCGCCCACTTCTTGGCACCTCCATTCATGCCCACATCGCCAAATCTGCTCTCCTCGCAAACCCTTTTGTGGGTTCTTCTCTTGTTGATTTCT
>renamed_no_ambig_no_gaps_all|OG0088987_Carnegia_gigantea_genome|3x|3
TGGCACCTCCATTCATGCCCACATCGCCAAATCTGCTCTCCTCGCAAACCCTTTTGTGGGTTCTTCTCTTGTTGATTTCTACGGTAAATGTGTGTCTTTGCGTTCTGCACGCCAACTGTT
>renamed_no_ambig_no_gaps_all|OG0088987_Carnegia_gigantea_genome|4
CTCGCAAACCCTTTTGTGGGTTCTTCTCTTGTTGATTTCTACGGTAAATGTGTGTCTTTGCGTTCTGCACGCCAACTGTTCGACGAAATTCCCTTCAGAAATATCGTTGTTTGGAATTCC
>renamed_no_ambig_no_gaps_all|OG0088987_Carnegia_gigantea_genome|2x|4
ACGGTAAATGTGTGTCTTTGCGTTCTGCACGCCAACTGTTCGACGAAATTCCCTTCAGAAATATCGTTGTTTGGAATTCCATGATCTCGCTCTATGCGCATTCTAATGATGTTCCTACTG
>renamed_no_ambig_no_gaps_all|OG0088987_Carnegia_gigantea_genome|3x|4
CGACGAAATTCCCTTCAGAAATATCGTTGTTTGGAATTCCATGATCTCGCTCTATGCGCATTCTAATGATGTTCCTACTGCTATGAGTTTGTTTGAATCAATGGATGTTGCTCCTAATGC
>renamed_no_ambig_no_gaps_all|OG0088987_Carnegia_gigantea_genome|5
ATGATCTCGCTCTATGCGCATTCTAATGATGTTCCTACTGCTATGAGTTTGTTTGAATCAATGGATGTTGCTCCTAATGCTTCGACGTTCAATTCGATTATTGATAGTTTGTCGAGATTT
>renamed_no_ambig_no_gaps_all|OG0088987_Carnegia_gigantea_genome|2x|5
CTATGAGTTTGTTTGAATCAATGGATGTTGCTCCTAATGCTTCGACGTTCAATTCGATTATTGATAGTTTGTCGAGATTTGACTCTGGGTCGTATAGGGCTATTATATTCTACAGAAGAA
>renamed_no_ambig_no_gaps_all|OG0088987_Carnegia_gigantea_genome|3x|5
TTCGACGTTCAATTCGATTATTGATAGTTTGTCGAGATTTGACTCTGGGTCGTATAGGGCTATTATATTCTACAGAAGAATGCAGAGCTTTGGGATCAAGGCAAATTTAGTAACTGCTCT
>renamed_no_ambig_no_gaps_all|OG0088987_Carnegia_gigantea_genome|6
GACTCTGGGTCGTATAGGGCTATTATATTCTACAGAAGAATGCAGAGCTTTGGGATCAAGGCAAATTTAGTAACTGCTCTTGCTTTGCTTCCTGGCTGTGCTCGTGTAGGGGCTATTAAG
>renamed_no_ambig_no_gaps_all|OG0088987_Carnegia_gigantea_genome|2x|6
TGCAGAGCTTTGGGATCAAGGCAAATTTAGTAACTGCTCTTGCTTTGCTTCCTGGCTGTGCTCGTGTAGGGGCTATTAAGTTGATTAAAGAGATCCATGGGTCTTCACTACGAAATGACA
>renamed_no_ambig_no_gaps_all|OG0088987_Carnegia_gigantea_genome|3x|6
TGCTTTGCTTCCTGGCTGTGCTCGTGTAGGGGCTATTAAGTTGATTAAAGAGATCCATGGGTCTTCACTACGAAATGACATTGACCAAAATCCCCAGTTGAGGAGTTGCCTTGTCGAAGC
>renamed_no_ambig_no_gaps_all|OG0088987_Carnegia_gigantea_genome|7
TTGATTAAAGAGATCCATGGGTCTTCACTACGAAATGACATTGACCAAAATCCCCAGTTGAGGAGTTGCCTTGTCGAAGCATATGGACAATGTGGGTCTCTTGATTATGCTCATTGCATA
>renamed_no_ambig_no_gaps_all|OG0088987_Carnegia_gigantea_genome|2x|7
TTGACCAAAATCCCCAGTTGAGGAGTTGCCTTGTCGAAGCATATGGACAATGTGGGTCTCTTGATTATGCTCATTGCATATTCCAAGGCATGGAAGAGAGAGATGTAGTGGCATGGAGTA
>renamed_no_ambig_no_gaps_all|OG0088987_Carnegia_gigantea_genome|3x|7
ATATGGACAATGTGGGTCTCTTGATTATGCTCATTGCATATTCCAAGGCATGGAAGAGAGAGATGTAGTGGCATGGAGTAGCTTGATCTCTGCCTGTGCTCTTCATGGGGAAGCAAGAAC
>renamed_no_ambig_no_gaps_all|OG0088987_Carnegia_gigantea_genome|8
TTCCAAGGCATGGAAGAGAGAGATGTAGTGGCATGGAGTAGCTTGATCTCTGCCTGTGCTCTTCATGGGGAAGCAAGAACTGCGTTAGAGATCTTTCATGAGATGGAGTGTGATCAAGTA
>renamed_no_ambig_no_gaps_all|OG0088987_Carnegia_gigantea_genome|2x|8
GCTTGATCTCTGCCTGTGCTCTTCATGGGGAAGCAAGAACTGCGTTAGAGATCTTTCATGAGATGGAGTGTGATCAAGTAAGGCCTGATGGGATCACTTTCTTGGGTGTTCTGAAAGCAT
>renamed_no_ambig_no_gaps_all|OG0088987_Carnegia_gigantea_genome|3x|8
TGCGTTAGAGATCTTTCATGAGATGGAGTGTGATCAAGTAAGGCCTGATGGGATCACTTTCTTGGGTGTTCTGAAAGCATGTAGCCATGCGGGATTGGCTGATGAAGCAAAGGAGTATGT
>renamed_no_ambig_no_gaps_all|OG0088987_Carnegia_gigantea_genome|9
AGGCCTGATGGGATCACTTTCTTGGGTGTTCTGAAAGCATGTAGCCATGCGGGATTGGCTGATGAAGCAAAGGAGTATGTTGCTAAGATGCAGGAGGTTTATGGGGTAGAAGCAACCAGT
>renamed_no_ambig_no_gaps_all|OG0088987_Carnegia_gigantea_genome|2x|9
GTAGCCATGCGGGATTGGCTGATGAAGCAAAGGAGTATGTTGCTAAGATGCAGGAGGTTTATGGGGTAGAAGCAACCAGTGATCACTACTCCTGTTTGGTGGATGTTCTAAGTAGAGCGG
>renamed_no_ambig_no_gaps_all|OG0088987_Carnegia_gigantea_genome|3x|9
TGCTAAGATGCAGGAGGTTTATGGGGTAGAAGCAACCAGTGATCACTACTCCTGTTTGGTGGATGTTCTAAGTAGAGCGGGGAGATTATATGAAGCCTATGATGTGTTGACAAAGATGCC
>renamed_no_ambig_no_gaps_all|OG0088987_Carnegia_gigantea_genome|10
GATCACTACTCCTGTTTGGTGGATGTTCTAAGTAGAGCGGGGAGATTATATGAAGCCTATGATGTGTTGACAAAGATGCCTGTGAAGGCAACTGCAAAAGCTTGGGGTGCGCTTTTAGGA
>renamed_no_ambig_no_gaps_all|OG0088987_Carnegia_gigantea_genome|2x|10
GGAGATTATATGAAGCCTATGATGTGTTGACAAAGATGCCTGTGAAGGCAACTGCAAAAGCTTGGGGTGCGCTTTTAGGAGCGTGCAGAACTTATGGGGATGTAGAGCTTGCAGAGATTG
>renamed_no_ambig_no_gaps_all|OG0088987_Carnegia_gigantea_genome|3x|10
TGTGAAGGCAACTGCAAAAGCTTGGGGTGCGCTTTTAGGAGCGTGCAGAACTTATGGGGATGTAGAGCTTGCAGAGATTGCTGGAAGAGCATTGTTTGACATAGAACCTAATAATGCTGC
>renamed_no_ambig_no_gaps_all|OG0088987_Carnegia_gigantea_genome|11
GCGTGCAGAACTTATGGGGATGTAGAGCTTGCAGAGATTGCTGGAAGAGCATTGTTTGACATAGAACCTAATAATGCTGCTAATTATGTACTCTTGGCTAGAATTTATGCAAGTGCTGGA
>renamed_no_ambig_no_gaps_all|OG0088987_Carnegia_gigantea_genome|2x|11
CTGGAAGAGCATTGTTTGACATAGAACCTAATAATGCTGCTAATTATGTACTCTTGGCTAGAATTTATGCAAGTGCTGGAAGGTATGAAGAAGCGTTGAAATTGAGGAGGGAAATGAAAG
>renamed_no_ambig_no_gaps_all|OG0088987_Carnegia_gigantea_genome|3x|11
TAATTATGTACTCTTGGCTAGAATTTATGCAAGTGCTGGAAGGTATGAAGAAGCGTTGAAATTGAGGAGGGAAATGAAAGAGAGACAAGTGAAGACAGCACCTGGTAGCAGTTGGGTGTA
>renamed_no_ambig_no_gaps_all|OG0088987_Carnegia_gigantea_genome|12
AGGTATGAAGAAGCGTTGAAATTGAGGAGGGAAATGAAAGAGAGACAAGTGAAGACAGCACCTGGTAGCAGTTGGGTGTAGTAGATCAACACTATCACCTCTGCCAGAAAGCGAGTTATG
>renamed_no_ambig_no_gaps_all|OG0088987_Carnegia_gigantea_genome|2x|12
AGAGACAAGTGAAGACAGCACCTGGTAGCAGTTGGGTGTAGTAGATCAACACTATCACCTCTGCCAGAAAGCGAGTTATGATGACAATGCATTGGTTGCAAAATGACATCAAATTGCCGT
>renamed_no_ambig_no_gaps_all|OG0088987_Carnegia_gigantea_genome|3x|12
GTAGATCAACACTATCACCTCTGCCAGAAAGCGAGTTATGATGACAATGCATTGGTTGCAAAATGACATCAAATTGCCGTCTCTAATGTTGCGATGGCATCTTGAAAAACTTGATGCGGC
>renamed_no_ambig_no_gaps_all|OG0088987_Carnegia_gigantea_genome|14
CCACTCAGATGTGGAACATCATGTTCAGATACACTGCCTCCTGTCTTTGATCTCGGCTGTATTGTCGGAGTTCAGATGCTTTCAGTATCCTGTCGATTGGCATGCTGCTTACTGAAGCTC
>renamed_no_ambig_no_gaps_all|OG0088987_Carnegia_gigantea_genome|2x|14
CTGTCTTTGATCTCGGCTGTATTGTCGGAGTTCAGATGCTTTCAGTATCCTGTCGATTGGCATGCTGCTTACTGAAGCTCAATATTAGCCTTCTTCAGGTACTCCCTGGCATTCTCTTTT
>renamed_no_ambig_no_gaps_all|OG0088987_Carnegia_gigantea_genome|3x|15
TGTCTTCTATTAGCCACTTACTAGCTAGCTTGTAAGTGGCTTGTGAATTAGTCCAGCGAGTTAGAGGAATGAACTCTGTTATAATTGCATCTATAGGCTGTGGAACCCTCTTTGGGTCAA
>renamed_no_ambig_no_gaps_all|OG0088987_Carnegia_gigantea_genome|16
TTGTGAATTAGTCCAGCGAGTTAGAGGAATGAACTCTGTTATAATTGCATCTATAGGCTGTGGAACCCTCTTTGGGTCAAGCGTTCAAGGTATTTGGGAAGTAGTAGCTCCATATGACTT
>renamed_no_ambig_no_gaps_all|OG0088987_Carnegia_gigantea_genome|2x|16
ATAATTGCATCTATAGGCTGTGGAACCCTCTTTGGGTCAAGCGTTCAAGGTATTTGGGAAGTAGTAGCTCCATATGACTTTTGGAGTCGATTGCAAAAGTTTGTACTAAGGCATGAAGCT
>renamed_no_ambig_no_gaps_all|OG0088987_Echinopsis_aurea|3x|1
AAAAAGATATGAAGTTGAATCTCCATTACAATTACAAATAGCAACAACCATGAATTCCAAATCCAACTTTCTTCGGTTACTTGCGTACACCAAACAATTGACTTCCCACGTAAACCAAGG
>renamed_no_ambig_no_gaps_all|OG0088987_Echinopsis_aurea|2
GCAACAACCATGAATTCCAAATCCAACTTTCTTCGGTTACTTGCGTACACCAAACAATTGACTTCCCACGTAAACCAAGGCCGCCATGAGCAAGCACTCTCCCTCTTCCACCATATGCAC
>renamed_no_ambig_no_gaps_all|OG0088987_Echinopsis_aurea|2x|2
TTGCGTACACCAAACAATTGACTTCCCACGTAAACCAAGGCCGCCATGAGCAAGCACTCTCCCTCTTCCACCATATGCACTCCTTACTTGCTCTCCCTCTTGACCCCTTTGTTTTCCCTC
>renamed_no_ambig_no_gaps_all|OG0088987_Echinopsis_aurea|3
TCCTTACTTGCTCTCCCTCTTGACCCCTTTGTTTTCCCTCTCACTCTTAAGTCTTGCTCTGCCCTCCATCGCCCACTTCTTGGCACCTCCATTCATGCCCACATCGCCAAATCTGCTCTC
>renamed_no_ambig_no_gaps_all|OG0088987_Echinopsis_aurea|2x|3
TCACTCTTAAGTCTTGCTCTGCCCTCCATCGCCCACTTCTTGGCACCTCCATTCATGCCCACATCGCCAAATCTGCTCTCCTGGCAAACCCTTTTGTGGGTTCTGCTCTTGTTGATTTCT
>renamed_no_ambig_no_gaps_all|OG0088987_Echinopsis_aurea|3x|3
TGGCACCTCCATTCATGCCCACATCGCCAAATCTGCTCTCCTGGCAAACCCTTTTGTGGGTTCTGCTCTTGTTGATTTCTACGGTAAATGTGTGTCTTTGCGTTCTGCACGCCAACTGTT
>renamed_no_ambig_no_gaps_all|OG0088987_Echinopsis_aurea|4
CTGGCAAACCCTTTTGTGGGTTCTGCTCTTGTTGATTTCTACGGTAAATGTGTGTCTTTGCGTTCTGCACGCCAACTGTTCGACGAAATTCCCCACAGAAATGTCGTTGTTTGGAATTCC
>renamed_no_ambig_no_gaps_all|OG0088987_Echinopsis_aurea|2x|4
ACGGTAAATGTGTGTCTTTGCGTTCTGCACGCCAACTGTTCGACGAAATTCCCCACAGAAATGTCGTTGTTTGGAATTCCATGATCTCGCTCTATGCGCATTCTAATGATGTTTCTACTG
>renamed_no_ambig_no_gaps_all|OG0088987_Echinopsis_aurea|3x|4
CGACGAAATTCCCCACAGAAATGTCGTTGTTTGGAATTCCATGATCTCGCTCTATGCGCATTCTAATGATGTTTCTACTGCTATGAGTTTGTTGGAATCAATGGATGTTACTCCTAATGC
>renamed_no_ambig_no_gaps_all|OG0088987_Echinopsis_aurea|5
ATGATCTCGCTCTATGCGCATTCTAATGATGTTTCTACTGCTATGAGTTTGTTGGAATCAATGGATGTTACTCCTAATGCTTCGACGTTCAATTCGATTATTGATAGTCTGGTGAGGTTT
>renamed_no_ambig_no_gaps_all|OG0088987_Echinopsis_aurea|2x|5
CTATGAGTTTGTTGGAATCAATGGATGTTACTCCTAATGCTTCGACGTTCAATTCGATTATTGATAGTCTGGTGAGGTTTGATTCTGGGTCATATAGGGCTATTGTATTCTACAGAAGAA
>renamed_no_ambig_no_gaps_all|OG0088987_Echinopsis_aurea|3x|5
TTCGACGTTCAATTCGATTATTGATAGTCTGGTGAGGTTTGATTCTGGGTCATATAGGGCTATTGTATTCTACAGAAGAATGCAGAGCTTTGGGATCAAGGCAAATTTAATAACTGCTCT
>renamed_no_ambig_no_gaps_all|OG0088987_Echinopsis_aurea|6
GATTCTGGGTCATATAGGGCTATTGTATTCTACAGAAGAATGCAGAGCTTTGGGATCAAGGCAAATTTAATAACTGCTCTTGCTTTGCTTCCTGCTTGTGCAAGTGTAGGGGCTATTAAG
>renamed_no_ambig_no_gaps_all|OG0088987_Echinopsis_aurea|2x|6
TGCAGAGCTTTGGGATCAAGGCAAATTTAATAACTGCTCTTGCTTTGCTTCCTGCTTGTGCAAGTGTAGGGGCTATTAAGTTGATTAAAGAGATCCATGGGTCTTCACTACGAAATGACA
>renamed_no_ambig_no_gaps_all|OG0088987_Echinopsis_aurea|3x|6
TGCTTTGCTTCCTGCTTGTGCAAGTGTAGGGGCTATTAAGTTGATTAAAGAGATCCATGGGTCTTCACTACGAAATGACATTGACCCAAATCCCCAGTTGAGGAGTTGCCTTGTTGAAGC
>renamed_no_ambig_no_gaps_all|OG0088987_Echinopsis_aurea|7
TTGATTAAAGAGATCCATGGGTCTTCACTACGAAATGACATTGACCCAAATCCCCAGTTGAGGAGTTGCCTTGTTGAAGCATATGGACGATGTGGGTCTCTTGATTATGCTCATTGCATA
>renamed_no_ambig_no_gaps_all|OG0088987_Echinopsis_aurea|2x|7
TTGACCCAAATCCCCAGTTGAGGAGTTGCCTTGTTGAAGCATATGGACGATGTGGGTCTCTTGATTATGCTCATTGCATATTTCAAAGTATGGAAGAGAGAGATGTGGTGGCATGGAGTA
>renamed_no_ambig_no_gaps_all|OG0088987_Echinopsis_aurea|3x|7
ATATGGACGATGTGGGTCTCTTGATTATGCTCATTGCATATTTCAAAGTATGGAAGAGAGAGATGTGGTGGCATGGAGTAGCTTGATCTCTGCCTATGCTCTTCATGGGGAAGCAAGAAC
>renamed_no_ambig_no_gaps_all|OG0088987_Echinopsis_aurea|8
TTTCAAAGTATGGAAGAGAGAGATGTGGTGGCATGGAGTAGCTTGATCTCTGCCTATGCTCTTCATGGGGAAGCAAGAACTGCGTTAGAGATCTTTCATGAGATGGAGTGTGATAAAGTA
>renamed_no_ambig_no_gaps_all|OG0088987_Echinopsis_aurea|2x|8
GCTTGATCTCTGCCTATGCTCTTCATGGGGAAGCAAGAACTGCGTTAGAGATCTTTCATGAGATGGAGTGTGATAAAGTAAGGCCTGATGGGATCACTTTCTTGGGTGTTCTGAAAGCAT
>renamed_no_ambig_no_gaps_all|OG0088987_Echinopsis_aurea|3x|8
TGCGTTAGAGATCTTTCATGAGATGGAGTGTGATAAAGTAAGGCCTGATGGGATCACTTTCTTGGGTGTTCTGAAAGCATGTAGCCATGCAGGATTGGCTGATGAAGCAAAGGAGTATGT
>renamed_no_ambig_no_gaps_all|OG0088987_Echinopsis_aurea|9
AGGCCTGATGGGATCACTTTCTTGGGTGTTCTGAAAGCATGTAGCCATGCAGGATTGGCTGATGAAGCAAAGGAGTATGTTGCTAAGATGCAGGAGGTTTATGGGGTAGAAGTAACCAGT
>renamed_no_ambig_no_gaps_all|OG0088987_Echinopsis_aurea|2x|9
GTAGCCATGCAGGATTGGCTGATGAAGCAAAGGAGTATGTTGCTAAGATGCAGGAGGTTTATGGGGTAGAAGTAACCAGTGATCATTACTCCTGTTTGGTGGATGTTCTTAGTAGAGCGG
>renamed_no_ambig_no_gaps_all|OG0088987_Echinopsis_aurea|3x|9
TGCTAAGATGCAGGAGGTTTATGGGGTAGAAGTAACCAGTGATCATTACTCCTGTTTGGTGGATGTTCTTAGTAGAGCGGGGAGATTATATGAAGCCTATGATGTGTTGAGAAAGATGCC
>renamed_no_ambig_no_gaps_all|OG0088987_Echinopsis_aurea|10
GATCATTACTCCTGTTTGGTGGATGTTCTTAGTAGAGCGGGGAGATTATATGAAGCCTATGATGTGTTGAGAAAGATGCCTGTGAAGGCAACTGCAAAAGCTTGGGGTGCGCTTTTAGGA
>renamed_no_ambig_no_gaps_all|OG0088987_Echinopsis_aurea|2x|10
GGAGATTATATGAAGCCTATGATGTGTTGAGAAAGATGCCTGTGAAGGCAACTGCAAAAGCTTGGGGTGCGCTTTTAGGAGCGTGCAGAACTTATGGGGATGTAGAGCTCGCAGAGACTG
>renamed_no_ambig_no_gaps_all|OG0088987_Echinopsis_aurea|3x|10
TGTGAAGGCAACTGCAAAAGCTTGGGGTGCGCTTTTAGGAGCGTGCAGAACTTATGGGGATGTAGAGCTCGCAGAGACTGCTGGAAGAGCATTGTTTGATGTAGAACCTGATAATGCTGC
>renamed_no_ambig_no_gaps_all|OG0088987_Echinopsis_aurea|11
GCGTGCAGAACTTATGGGGATGTAGAGCTCGCAGAGACTGCTGGAAGAGCATTGTTTGATGTAGAACCTGATAATGCTGCTAATTATGTACTCTTGGCTAGAATTTATGCAAGTGCTGGA
>renamed_no_ambig_no_gaps_all|OG0088987_Echinopsis_aurea|2x|11
CTGGAAGAGCATTGTTTGATGTAGAACCTGATAATGCTGCTAATTATGTACTCTTGGCTAGAATTTATGCAAGTGCTGGAAGGTATGAAGAAGCGTTGAAATTGAGGAGGGAAATGAAAG
>renamed_no_ambig_no_gaps_all|OG0088987_Echinopsis_aurea|3x|11
TAATTATGTACTCTTGGCTAGAATTTATGCAAGTGCTGGAAGGTATGAAGAAGCGTTGAAATTGAGGAGGGAAATGAAAGAGAGGCAAGTGAAGACAGCGCCTGGTAGCAGTTGGGTGTA
>renamed_no_ambig_no_gaps_all|OG0088987_Echinopsis_aurea|12
AGGTATGAAGAAGCGTTGAAATTGAGGAGGGAAATGAAAGAGAGGCAAGTGAAGACAGCGCCTGGTAGCAGTTGGGTGTAGTAGATCAACACTGTCACCTCTGCCAGAAAGCGAGTTATG
>renamed_no_ambig_no_gaps_all|OG0088987_Echinopsis_aurea|2x|12
AGAGGCAAGTGAAGACAGCGCCTGGTAGCAGTTGGGTGTAGTAGATCAACACTGTCACCTCTGCCAGAAAGCGAGTTATGATGACAATGCATTGGTTGCAACATAACATCAAATGGCCGT
>renamed_no_ambig_no_gaps_all|OG0088987_Echinopsis_aurea|3x|12
GTAGATCAACACTGTCACCTCTGCCAGAAAGCGAGTTATGATGACAATGCATTGGTTGCAACATAACATCAAATGGCCGTCTCTAGTGTTGTGGTGGCATCTTGAACAGCTTAATGCGGC
>renamed_no_ambig_no_gaps_all|OG0088987_Echinopsis_aurea|2x|13
CTCTAGTGTTGTGGTGGCATCTTGAACAGCTTAATGCGGCACCATAAATTGGAGTGACATTGATGGTTTTGCTGCAATCATCGCTCAGATGTGGAACATCATGTTCAGATACGCTGCCTC
>renamed_no_ambig_no_gaps_all|OG0088987_Echinopsis_aurea|3x|13
ACCATAAATTGGAGTGACATTGATGGTTTTGCTGCAATCATCGCTCAGATGTGGAACATCATGTTCAGATACGCTGCCTCCTGTCTTTGATCTCAGCTGTATTGTCAGAGTTCAGATGCT
>renamed_no_ambig_no_gaps_all|OG0088987_Echinopsis_aurea|14
TCGCTCAGATGTGGAACATCATGTTCAGATACGCTGCCTCCTGTCTTTGATCTCAGCTGTATTGTCAGAGTTCAGATGCTTTCAGTATCCTGCCAATTTGCATGCTGCTTACTGAAGCTC
>renamed_no_ambig_no_gaps_all|OG0088987_Echinopsis_aurea|2x|14
CTGTCTTTGATCTCAGCTGTATTGTCAGAGTTCAGATGCTTTCAGTATCCTGCCAATTTGCATGCTGCTTACTGAAGCTCAGTATTAGCCTTCTTCAGGTACTCCCTGGCATTCTCTTTT
>renamed_no_ambig_no_gaps_all|OG0088987_Echinopsis_aurea|3x|14
TTCAGTATCCTGCCAATTTGCATGCTGCTTACTGAAGCTCAGTATTAGCCTTCTTCAGGTACTCCCTGGCATTCTCTTTTCGACCTTCCACTGTACTACTGTAGTCATCATGTGCTCTCT
>renamed_no_ambig_no_gaps_all|OG0088987_Echinopsis_aurea|2x|16
ATAATTGCATCTATAGGCTGTTGAACCCTGTTTGGGTCAAGCGCTCAATGTATTTGGGAAGTCGCAGCTCCACATCGCTTTCGGAGTCGATTGCAAAAGTTTGTACTAAGGCATGAAGCT
>renamed_no_ambig_no_gaps_all|OG0088987_Echinopsis_aurea|3x|16
GCGCTCAATGTATTTGGGAAGTCGCAGCTCCACATCGCTTTCGGAGTCGATTGCAAAAGTTTGTACTAAGGCATGAAGCTGATAATGCAAGGTGAATACCAATCACCTCCCTGCCACCAT
>renamed_no_ambig_no_gaps_all|OG0088987_Echinopsis_aurea|17
TCGGAGTCGATTGCAAAAGTTTGTACTAAGGCATGAAGCTGATAATGCAAGGTGAATACCAATCACCTCCCTGCCACCATAAAGCTCATTGTCAAAGCCTTCACCTTGCATAGTATTTAC
>renamed_no_ambig_no_gaps_all|OG0088987_Echinopsis_aurea|18
ACTTCTAGTATCTGAAGCATACTGAACTCGTCAATTTTAGACAGAGCCGTTCTGTGGGGTATCTTAACTTGCGGTTAATGAAGAATGCACGTTTTCTAGGATCGCAAAGGGGGAAACTTG
>renamed_no_ambig_no_gaps_all|OG0088987_Echinopsis_aurea|2x|18
ACAGAGCCGTTCTGTGGGGTATCTTAACTTGCGGTTAATGAAGAATGCACGTTTTCTAGGATCGCAAAGGGGGAAACTTGAAACACTACTCGTTCAGCGCCTAATTTAGGCTACAGATCT
>renamed_no_ambig_no_gaps_all|OG0088987_Echinopsis_aurea|3x|18
AAGAATGCACGTTTTCTAGGATCGCAAAGGGGGAAACTTGAAACACTACTCGTTCAGCGCCTAATTTAGGCTACAGATCTCTAACCCTGAAGCACATGTTGCTGGAGTAATGAGATTTCC
>renamed_no_ambig_no_gaps_all|OG0088987_Echinopsis_aurea|2x|19
CTAACCCTGAAGCACATGTTGCTGGAGTAATGAGATTTCCTAGTAACTACGGTTAACTCTGCTCTTCTTTGGCTTCCATTCAAATTTATTCTCAGTTTCTTGTGAGGTTTCTTAGAGCCT
>renamed_no_ambig_no_gaps_all|OG0088987_Echinopsis_aurea|3x|19
TAGTAACTACGGTTAACTCTGCTCTTCTTTGGCTTCCATTCAAATTTATTCTCAGTTTCTTGTGAGGTTTCTTAGAGCCTTGAGTCTTCCTCTAATCCTCTTGTAACCTTGTACTCTTGA
>renamed_no_ambig_no_gaps_all|OG0088987_Lophocereus_genome|3x|1
GAAAAGATGTGAAATTGAATCTCCATTACAATTACAAATAGCAACAACCATGAATTCCAACTCCAACTTTCTTCGGTTGCTTGCGTACACAAAACAATTGACCTCCCAGGTAAACCAAGG
>renamed_no_ambig_no_gaps_all|OG0088987_Lophocereus_genome|2
GCAACAACCATGAATTCCAACTCCAACTTTCTTCGGTTGCTTGCGTACACAAAACAATTGACCTCCCAGGTAAACCAAGGCCGCCATGAGCAAGCACTCTCTCTCTTCCACCATATGCAC
>renamed_no_ambig_no_gaps_all|OG0088987_Lophocereus_genome|2x|2
TTGCGTACACAAAACAATTGACCTCCCAGGTAAACCAAGGCCGCCATGAGCAAGCACTCTCTCTCTTCCACCATATGCACTCCTCCCTTGCTCTCCCTCTTGACCCTTTTGTCTTCCCTC
>renamed_no_ambig_no_gaps_all|OG0088987_Lophocereus_genome|3x|2
CCGCCATGAGCAAGCACTCTCTCTCTTCCACCATATGCACTCCTCCCTTGCTCTCCCTCTTGACCCTTTTGTCTTCCCTCTCGCTCTGAAGTCCTGCTCTGCCCTCCGTCGCCCACTTCT
>renamed_no_ambig_no_gaps_all|OG0088987_Lophocereus_genome|3
TCCTCCCTTGCTCTCCCTCTTGACCCTTTTGTCTTCCCTCTCGCTCTGAAGTCCTGCTCTGCCCTCCGTCGCCCACTTCTCGGCACCTCCATTCATGCCCACATCGCCAAATCTGCTCTA
>renamed_no_ambig_no_gaps_all|OG0088987_Lophocereus_genome|2x|3
TCGCTCTGAAGTCCTGCTCTGCCCTCCGTCGCCCACTTCTCGGCACCTCCATTCATGCCCACATCGCCAAATCTGCTCTACTCGCAAACCCTTTTGTGGGTTCTTCTCTTGTTGATTTCT
>renamed_no_ambig_no_gaps_all|OG0088987_Lophocereus_genome|3x|3
CGGCACCTCCATTCATGCCCACATCGCCAAATCTGCTCTACTCGCAAACCCTTTTGTGGGTTCTTCTCTTGTTGATTTCTACGGTAAATGTGTGTCTTTGCGTTCTGCACGCCAACTGTT
>renamed_no_ambig_no_gaps_all|OG0088987_Lophocereus_genome|4
CTCGCAAACCCTTTTGTGGGTTCTTCTCTTGTTGATTTCTACGGTAAATGTGTGTCTTTGCGTTCTGCACGCCAACTGTTCGACGAAATTCCCCTCAGAAATATCGTTGTTTGGAATTCC
>renamed_no_ambig_no_gaps_all|OG0088987_Lophocereus_genome|2x|4
ACGGTAAATGTGTGTCTTTGCGTTCTGCACGCCAACTGTTCGACGAAATTCCCCTCAGAAATATCGTTGTTTGGAATTCCATGATCTCGCTCTATGCGCATTCTAATGATGTTCCTACTG
>renamed_no_ambig_no_gaps_all|OG0088987_Lophocereus_genome|3x|4
CGACGAAATTCCCCTCAGAAATATCGTTGTTTGGAATTCCATGATCTCGCTCTATGCGCATTCTAATGATGTTCCTACTGCTATTAGTTTGTTTGAATCAATGGATGTTGCTCCTAATGC
>renamed_no_ambig_no_gaps_all|OG0088987_Lophocereus_genome|5
ATGATCTCGCTCTATGCGCATTCTAATGATGTTCCTACTGCTATTAGTTTGTTTGAATCAATGGATGTTGCTCCTAATGCTTCGACGTTCAATTCGATTATTGATAGTTTGTCGAGATTT
>renamed_no_ambig_no_gaps_all|OG0088987_Lophocereus_genome|2x|5
CTATTAGTTTGTTTGAATCAATGGATGTTGCTCCTAATGCTTCGACGTTCAATTCGATTATTGATAGTTTGTCGAGATTTGACTCTGGGTCGTACAGGGCTATTATATTCTACAGAAGAA
>renamed_no_ambig_no_gaps_all|OG0088987_Lophocereus_genome|3x|5
TTCGACGTTCAATTCGATTATTGATAGTTTGTCGAGATTTGACTCTGGGTCGTACAGGGCTATTATATTCTACAGAAGAATGCAGAGCTTTGGGATCAAGGCAAATTTAATAACTGCTCT
>renamed_no_ambig_no_gaps_all|OG0088987_Lophocereus_genome|6
GACTCTGGGTCGTACAGGGCTATTATATTCTACAGAAGAATGCAGAGCTTTGGGATCAAGGCAAATTTAATAACTGCTCTTGCTTTGCTTCCTGGCTGTGCACGTGTAGGGGCTATTAAG
>renamed_no_ambig_no_gaps_all|OG0088987_Lophocereus_genome|2x|6
TGCAGAGCTTTGGGATCAAGGCAAATTTAATAACTGCTCTTGCTTTGCTTCCTGGCTGTGCACGTGTAGGGGCTATTAAGTTGATTAAAGAGGTCCATGGGTCTTCACTACGAAATGACA
>renamed_no_ambig_no_gaps_all|OG0088987_Lophocereus_genome|3x|6
TGCTTTGCTTCCTGGCTGTGCACGTGTAGGGGCTATTAAGTTGATTAAAGAGGTCCATGGGTCTTCACTACGAAATGACATTGACCAAAATCCCCAGTTGAGGAGTTGCCTTGTCGAAGC
>renamed_no_ambig_no_gaps_all|OG0088987_Lophocereus_genome|7
TTGATTAAAGAGGTCCATGGGTCTTCACTACGAAATGACATTGACCAAAATCCCCAGTTGAGGAGTTGCCTTGTCGAAGCATATGGCCAATGTGGGTCTCTTGATTATGCTCATTGCATA
>renamed_no_ambig_no_gaps_all|OG0088987_Lophocereus_genome|2x|7
TTGACCAAAATCCCCAGTTGAGGAGTTGCCTTGTCGAAGCATATGGCCAATGTGGGTCTCTTGATTATGCTCATTGCATATTCCAAAGTATGGAAGAGCGAGATGTAGTGGCATGGAGTA
>renamed_no_ambig_no_gaps_all|OG0088987_Lophocereus_genome|3x|7
ATATGGCCAATGTGGGTCTCTTGATTATGCTCATTGCATATTCCAAAGTATGGAAGAGCGAGATGTAGTGGCATGGAGTAGCTTGATCTCTGCCTATGCTCTTCATGGGGAAGCAAGAAC
>renamed_no_ambig_no_gaps_all|OG0088987_Lophocereus_genome|8
TTCCAAAGTATGGAAGAGCGAGATGTAGTGGCATGGAGTAGCTTGATCTCTGCCTATGCTCTTCATGGGGAAGCAAGAACTGCGTTAGAGATCTTTCATGAGATGGAGTGTGATCAAGTA
>renamed_no_ambig_no_gaps_all|OG0088987_Lophocereus_genome|2x|8
GCTTGATCTCTGCCTATGCTCTTCATGGGGAAGCAAGAACTGCGTTAGAGATCTTTCATGAGATGGAGTGTGATCAAGTAAGGCCTGATGGGATCACTTTCTTGGGTGTTCTGAAAGCAT
>renamed_no_ambig_no_gaps_all|OG0088987_Lophocereus_genome|3x|8
TGCGTTAGAGATCTTTCATGAGATGGAGTGTGATCAAGTAAGGCCTGATGGGATCACTTTCTTGGGTGTTCTGAAAGCATGTAGCCATGCGGGATTGGCTGATGAAGCAAAGGAGTATGT
>renamed_no_ambig_no_gaps_all|OG0088987_Lophocereus_genome|9
AGGCCTGATGGGATCACTTTCTTGGGTGTTCTGAAAGCATGTAGCCATGCGGGATTGGCTGATGAAGCAAAGGAGTATGTTGCTAAGATGCAGGAGGTTTATGGGGTAGAAGTAACCAGT
>renamed_no_ambig_no_gaps_all|OG0088987_Lophocereus_genome|2x|9
GTAGCCATGCGGGATTGGCTGATGAAGCAAAGGAGTATGTTGCTAAGATGCAGGAGGTTTATGGGGTAGAAGTAACCAGTGATCACTACTCCTGTTTGGTGGATGTTCTAAGTAGAGCGG
>renamed_no_ambig_no_gaps_all|OG0088987_Lophocereus_genome|3x|9
TGCTAAGATGCAGGAGGTTTATGGGGTAGAAGTAACCAGTGATCACTACTCCTGTTTGGTGGATGTTCTAAGTAGAGCGGGGAGATTATATGAAGCCTATGATGTGTTGACAAAGATGCC
>renamed_no_ambig_no_gaps_all|OG0088987_Lophocereus_genome|10
GATCACTACTCCTGTTTGGTGGATGTTCTAAGTAGAGCGGGGAGATTATATGAAGCCTATGATGTGTTGACAAAGATGCCTGTGAAGGCAACTGCAAAAGCTTGGGGTGCGCTTTTAGGA
>renamed_no_ambig_no_gaps_all|OG0088987_Lophocereus_genome|2x|10
GGAGATTATATGAAGCCTATGATGTGTTGACAAAGATGCCTGTGAAGGCAACTGCAAAAGCTTGGGGTGCGCTTTTAGGAGCGTGCAGAACTTATGGGGATGTAGAGCTTGCAGAGATTG
>renamed_no_ambig_no_gaps_all|OG0088987_Lophocereus_genome|3x|10
TGTGAAGGCAACTGCAAAAGCTTGGGGTGCGCTTTTAGGAGCGTGCAGAACTTATGGGGATGTAGAGCTTGCAGAGATTGCTGGAAGAGCATTGTTTGACATAGAACCTAATAATGCTGC
>renamed_no_ambig_no_gaps_all|OG0088987_Lophocereus_genome|11
GCGTGCAGAACTTATGGGGATGTAGAGCTTGCAGAGATTGCTGGAAGAGCATTGTTTGACATAGAACCTAATAATGCTGCTAATTATGTACTCTTGGCTAGAATTTATGCAAGTGCTGGA
>renamed_no_ambig_no_gaps_all|OG0088987_Lophocereus_genome|2x|11
CTGGAAGAGCATTGTTTGACATAGAACCTAATAATGCTGCTAATTATGTACTCTTGGCTAGAATTTATGCAAGTGCTGGAAGGTATGAAGAAGCGTTGAAATTGAGGGGGGAAATGAAAG
>renamed_no_ambig_no_gaps_all|OG0088987_Lophocereus_genome|3x|11
TAATTATGTACTCTTGGCTAGAATTTATGCAAGTGCTGGAAGGTATGAAGAAGCGTTGAAATTGAGGGGGGAAATGAAAGAGAGACAAGTGAAGACAGCACCTGGTAGCAGTTGGGTGTA
>renamed_no_ambig_no_gaps_all|OG0088987_Lophocereus_genome|12
AGGTATGAAGAAGCGTTGAAATTGAGGGGGGAAATGAAAGAGAGACAAGTGAAGACAGCACCTGGTAGCAGTTGGGTGTAGTAGATCAACACTATCGCCTCTGCCAGAAAGCGAGTTTTG
>renamed_no_ambig_no_gaps_all|OG0088987_Lophocereus_genome|2x|12
AGAGACAAGTGAAGACAGCACCTGGTAGCAGTTGGGTGTAGTAGATCAACACTATCGCCTCTGCCAGAAAGCGAGTTTTGATGACAATGCATTGGTTGCAAAATGACATCAAATTGCTGT
>renamed_no_ambig_no_gaps_all|OG0088987_Lophocereus_genome|3x|12
GTAGATCAACACTATCGCCTCTGCCAGAAAGCGAGTTTTGATGACAATGCATTGGTTGCAAAATGACATCAAATTGCTGTCTCTAATGTTGCGGTGGCATCTTGAAAAACTTAATGCGGC
>renamed_no_ambig_no_gaps_all|OG0088987_Lophocereus_genome|14
CCACTCAGATGTGGAACATCATGTTCAGATACACTGCCTCCTGTCTTTGATTTCATCTGTATTGTCGGACTTCAGATGCTTTCAGTATCCTGTCGATTGGCATGCTGCTTACTGAAGCTC
>renamed_no_ambig_no_gaps_all|OG0088987_Lophocereus_genome|2x|14
CTGTCTTTGATTTCATCTGTATTGTCGGACTTCAGATGCTTTCAGTATCCTGTCGATTGGCATGCTGCTTACTGAAGCTCAGTATTAGCCTTCTTCAGGTACTCCCTAGCATTCTCTTTT
>renamed_no_ambig_no_gaps_all|OG0088987_Lophocereus_genome|3x|15
TACCTTCTATTAGCCACTTACTAGCTAGCTTGTAAGTGGCTTGTGAATTAGTCCAGCGAGTTAGAGGAATGAACTCTGTTATAATTGCATCTATAGGCTGTGGAACCCTGTTTGGGTCAA
>renamed_no_ambig_no_gaps_all|OG0088987_Lophocereus_genome|16
TTGTGAATTAGTCCAGCGAGTTAGAGGAATGAACTCTGTTATAATTGCATCTATAGGCTGTGGAACCCTGTTTGGGTCAAGCGTTCAAGGTATTTGGGAAGTAGTAGCTCCACATGGCTT
>renamed_no_ambig_no_gaps_all|OG0088987_Lophocereus_genome|2x|16
ATAATTGCATCTATAGGCTGTGGAACCCTGTTTGGGTCAAGCGTTCAAGGTATTTGGGAAGTAGTAGCTCCACATGGCTTTTGGAGTCGATTGCAAAAGTTTGTACTAAGGCATGAAGCT
>renamed_no_ambig_no_gaps_all|OG0088987_Matucana_aurantiaca|18
ACTTCTAGTATCTGAAACATACTGAACTCGTCAATTTTAGACAGAGCCGTTCTCTGGGGTATCTTAACTTGCGGTTAATGAAGAATGCACGTTTTCTAGGATCGCAAAGGGGGAAACTTG
>renamed_no_ambig_no_gaps_all|OG0088987_Matucana_aurantiaca|2x|18
ACAGAGCCGTTCTCTGGGGTATCTTAACTTGCGGTTAATGAAGAATGCACGTTTTCTAGGATCGCAAAGGGGGAAACTTGAAACACTACTCATTCAGCGCCTAATTTAGGCTACAGATCT
>renamed_no_ambig_no_gaps_all|OG0088987_Matucana_aurantiaca|3x|18
AAGAATGCACGTTTTCTAGGATCGCAAAGGGGGAAACTTGAAACACTACTCATTCAGCGCCTAATTTAGGCTACAGATCTCCAACCCTGAAGCACATATCGCTGGAGTAATGAGATTTCC
>renamed_no_ambig_no_gaps_all|OG0088987_Pachycereus_genome|3x|2
CCGCCATGAGCAAGCACTCTCTCTCTTCCACCATATGCACTCCTCCCTTGCTCTCCCTCTTGACCCCTTTGTCTTCCCTCTCACTCTTAAGTCCTGCTCTGCCCTCCATCGCCCACTTCT
>renamed_no_ambig_no_gaps_all|OG0088987_Pachycereus_genome|3
TCCTCCCTTGCTCTCCCTCTTGACCCCTTTGTCTTCCCTCTCACTCTTAAGTCCTGCTCTGCCCTCCATCGCCCACTTCTTGGCACCTCCATTCATGCCCACATCGCCAAATCTGCTCTC
>renamed_no_ambig_no_gaps_all|OG0088987_Pachycereus_genome|2x|3
TCACTCTTAAGTCCTGCTCTGCCCTCCATCGCCCACTTCTTGGCACCTCCATTCATGCCCACATCGCCAAATCTGCTCTCCTGGCAAACCCTTTTGTGGGTTCTTCTCTTGTTGATTTCT
>renamed_no_ambig_no_gaps_all|OG0088987_Pachycereus_genome|3x|3
TGGCACCTCCATTCATGCCCACATCGCCAAATCTGCTCTCCTGGCAAACCCTTTTGTGGGTTCTTCTCTTGTTGATTTCTACGGTAAATGTGTGTCTTTGCGTTCTGCACGCCAACTGTT
>renamed_no_ambig_no_gaps_all|OG0088987_Pachycereus_genome|4
CTGGCAAACCCTTTTGTGGGTTCTTCTCTTGTTGATTTCTACGGTAAATGTGTGTCTTTGCGTTCTGCACGCCAACTGTTTGACGAAATTCCCCTCAGAAATATCGTTGTTTGGAATTGC
>renamed_no_ambig_no_gaps_all|OG0088987_Pachycereus_genome|2x|4
ACGGTAAATGTGTGTCTTTGCGTTCTGCACGCCAACTGTTTGACGAAATTCCCCTCAGAAATATCGTTGTTTGGAATTGCATGATCTCGCTCTATGCGCATTCTAATGATGTTCCTACTG
>renamed_no_ambig_no_gaps_all|OG0088987_Pachycereus_genome|3x|4
TGACGAAATTCCCCTCAGAAATATCGTTGTTTGGAATTGCATGATCTCGCTCTATGCGCATTCTAATGATGTTCCTACTGCTATGAGTTTGTTTGAATCAATGGATGTTGCTCCTAATGC
>renamed_no_ambig_no_gaps_all|OG0088987_Pachycereus_genome|5
ATGATCTCGCTCTATGCGCATTCTAATGATGTTCCTACTGCTATGAGTTTGTTTGAATCAATGGATGTTGCTCCTAATGCTTCGACGTTCAATTCGATTATTGATAGTTTGTCGAGATTT
>renamed_no_ambig_no_gaps_all|OG0088987_Pachycereus_genome|2x|5
CTATGAGTTTGTTTGAATCAATGGATGTTGCTCCTAATGCTTCGACGTTCAATTCGATTATTGATAGTTTGTCGAGATTTGACTCTGGGTCGTATAGGGCTATTATATTCTACAGAAGAA
>renamed_no_ambig_no_gaps_all|OG0088987_Pachycereus_genome|3x|5
TTCGACGTTCAATTCGATTATTGATAGTTTGTCGAGATTTGACTCTGGGTCGTATAGGGCTATTATATTCTACAGAAGAATGCAGAGCTTTGGGATCAAGGCAAATTTAATAACTGCTCT
>renamed_no_ambig_no_gaps_all|OG0088987_Pachycereus_genome|6
GACTCTGGGTCGTATAGGGCTATTATATTCTACAGAAGAATGCAGAGCTTTGGGATCAAGGCAAATTTAATAACTGCTCTTGCTTTGCTTCCTGGCTGTGCACGTGTAGGGGCTATTAAG
>renamed_no_ambig_no_gaps_all|OG0088987_Pachycereus_genome|2x|6
TGCAGAGCTTTGGGATCAAGGCAAATTTAATAACTGCTCTTGCTTTGCTTCCTGGCTGTGCACGTGTAGGGGCTATTAAGTTGATTAAAGAGATCCATGGGTCTTCACTACGAAATGACA
>renamed_no_ambig_no_gaps_all|OG0088987_Pachycereus_genome|3x|6
TGCTTTGCTTCCTGGCTGTGCACGTGTAGGGGCTATTAAGTTGATTAAAGAGATCCATGGGTCTTCACTACGAAATGACATTGACCAAAATCCCCAGTTGAGGAGTTGCCTTGTCGAAGC
>renamed_no_ambig_no_gaps_all|OG0088987_Pachycereus_genome|7
TTGATTAAAGAGATCCATGGGTCTTCACTACGAAATGACATTGACCAAAATCCCCAGTTGAGGAGTTGCCTTGTCGAAGCATATGGACAATGTGGGTCTCTTGATTATGCTCATTGCATA
>renamed_no_ambig_no_gaps_all|OG0088987_Pachycereus_genome|2x|7
TTGACCAAAATCCCCAGTTGAGGAGTTGCCTTGTCGAAGCATATGGACAATGTGGGTCTCTTGATTATGCTCATTGCATATTCCAAAGTATGGAAGAGAGAGATGTAGTGGCATGGAGTA
>renamed_no_ambig_no_gaps_all|OG0088987_Pachycereus_genome|3x|7
ATATGGACAATGTGGGTCTCTTGATTATGCTCATTGCATATTCCAAAGTATGGAAGAGAGAGATGTAGTGGCATGGAGTAGCTTGATCTCTGCCTATGCTCTTCATGGGGAAGCAAGAAC
>renamed_no_ambig_no_gaps_all|OG0088987_Pachycereus_genome|8
TTCCAAAGTATGGAAGAGAGAGATGTAGTGGCATGGAGTAGCTTGATCTCTGCCTATGCTCTTCATGGGGAAGCAAGAACTGCGTTAGAGATCTTTCATGAGATGGAGTGTGATCAAGTA
>renamed_no_ambig_no_gaps_all|OG0088987_Pachycereus_genome|2x|8
GCTTGATCTCTGCCTATGCTCTTCATGGGGAAGCAAGAACTGCGTTAGAGATCTTTCATGAGATGGAGTGTGATCAAGTAAGGCCTGATGGGATCACTTTCTTGGGTGTTCTGAAAGCAT
>renamed_no_ambig_no_gaps_all|OG0088987_Pachycereus_genome|3x|8
TGCGTTAGAGATCTTTCATGAGATGGAGTGTGATCAAGTAAGGCCTGATGGGATCACTTTCTTGGGTGTTCTGAAAGCATGTAGCCATGCGGGATTGGCTGATGAAGCAAAGGAGTATGT
>renamed_no_ambig_no_gaps_all|OG0088987_Pachycereus_genome|9
AGGCCTGATGGGATCACTTTCTTGGGTGTTCTGAAAGCATGTAGCCATGCGGGATTGGCTGATGAAGCAAAGGAGTATGTTGCTAAGATGCAGGAGGTTTATGGGGTAGAAGTAACCAGT
>renamed_no_ambig_no_gaps_all|OG0088987_Pachycereus_genome|2x|9
GTAGCCATGCGGGATTGGCTGATGAAGCAAAGGAGTATGTTGCTAAGATGCAGGAGGTTTATGGGGTAGAAGTAACCAGTGATCACTACTCCTGTTTGGTGGATGTTCTAAGTAGAGCGG
>renamed_no_ambig_no_gaps_all|OG0088987_Pachycereus_genome|3x|9
TGCTAAGATGCAGGAGGTTTATGGGGTAGAAGTAACCAGTGATCACTACTCCTGTTTGGTGGATGTTCTAAGTAGAGCGGGGAGATTATATGAAGCCTATGATGTGTTGACAAAGATGCC
>renamed_no_ambig_no_gaps_all|OG0088987_Pachycereus_genome|10
GATCACTACTCCTGTTTGGTGGATGTTCTAAGTAGAGCGGGGAGATTATATGAAGCCTATGATGTGTTGACAAAGATGCCTGTGAAGGCAACTGCAAAAGCTTGGGGTGCGCTTTTAGGA
>renamed_no_ambig_no_gaps_all|OG0088987_Pachycereus_genome|2x|10
GGAGATTATATGAAGCCTATGATGTGTTGACAAAGATGCCTGTGAAGGCAACTGCAAAAGCTTGGGGTGCGCTTTTAGGAGCGTGCAGAACTTATGGGGATGTAGAGCTTGCAGAGATTG
>renamed_no_ambig_no_gaps_all|OG0088987_Pachycereus_genome|3x|10
TGTGAAGGCAACTGCAAAAGCTTGGGGTGCGCTTTTAGGAGCGTGCAGAACTTATGGGGATGTAGAGCTTGCAGAGATTGCTGGAAGAGCATTGTTTGACATAGAACCTAATAATGCTGC
>renamed_no_ambig_no_gaps_all|OG0088987_Pachycereus_genome|11
GCGTGCAGAACTTATGGGGATGTAGAGCTTGCAGAGATTGCTGGAAGAGCATTGTTTGACATAGAACCTAATAATGCTGCTAATTATGTACTCTTGGCTAGAATTTATGCAAGTGCTGGA
>renamed_no_ambig_no_gaps_all|OG0088987_Pachycereus_genome|2x|11
CTGGAAGAGCATTGTTTGACATAGAACCTAATAATGCTGCTAATTATGTACTCTTGGCTAGAATTTATGCAAGTGCTGGACGGTATGAAGAAGCGTTGAAATTGAGGAGGGAAATGAAAG
>renamed_no_ambig_no_gaps_all|OG0088987_Pachycereus_genome|19
AAGCACTACTCGTTCAGGGCTCAATTTAGGCTGCAGATCTCTAACCCTGAAGCACATATCACCGGAGTAATGAGATTTCTTAGTAACTACGCTTAACGCTGCTCTTCTTTGGCTTCCATT
>renamed_no_ambig_no_gaps_all|OG0088987_Pachycereus_genome|2x|19
CTAACCCTGAAGCACATATCACCGGAGTAATGAGATTTCTTAGTAACTACGCTTAACGCTGCTCTTCTTTGGCTTCCATTCAAATTTATTCTCAGTTTCTTGTGAGGATTCTCAGAGCCT
>renamed_no_ambig_no_gaps_all|OG0088987_Pachycereus_genome|3x|20
TTGGACTCTGAAGGTTGTGAATTAGAGAAACTAGTCCTAGGGCATGACCAAGTCAGACAGGTCAGTCTGACTATATGCGCAAGAGGGAGACTGACGGACTGTTATCGAGAACCAAGGCAA
>renamed_no_ambig_no_gaps_all|OG0088987_Rhipsalis_baccifera|1
GAGTAATTGAATACGAAATAATGCAACAGTGCATCACCTTTCCGCCAAAAGATAGAAAAATATGCTCCGTTTGTTATCAGGAAAAGATATGAAGTTGAATCTCCATTACAATTACAAATA
>renamed_no_ambig_no_gaps_all|OG0088987_Rhipsalis_baccifera|2x|1
TCCGCCAAAAGATAGAAAAATATGCTCCGTTTGTTATCAGGAAAAGATATGAAGTTGAATCTCCATTACAATTACAAATAGCAACAGCCATGAATTCCAACTCCAACTTTCTTCGGTTGC
>renamed_no_ambig_no_gaps_all|OG0088987_Rhipsalis_baccifera|3x|1
GAAAAGATATGAAGTTGAATCTCCATTACAATTACAAATAGCAACAGCCATGAATTCCAACTCCAACTTTCTTCGGTTGCTTGCGTACACAAAACAATTGACTTCCCACGTAAACCAAGG
>renamed_no_ambig_no_gaps_all|OG0088987_Rhipsalis_baccifera|2
GCAACAGCCATGAATTCCAACTCCAACTTTCTTCGGTTGCTTGCGTACACAAAACAATTGACTTCCCACGTAAACCAAGGTCGCCATGAGCAAGCACTCTCTCTCTTCCACCATATGCAC
>renamed_no_ambig_no_gaps_all|OG0088987_Rhipsalis_baccifera|2x|2
TTGCGTACACAAAACAATTGACTTCCCACGTAAACCAAGGTCGCCATGAGCAAGCACTCTCTCTCTTCCACCATATGCACTCCTACCTTGTTCTCCCTCTTGACCCGTTTGTGTTCCCTC
>renamed_no_ambig_no_gaps_all|OG0088987_Rhipsalis_baccifera|3x|2
TCGCCATGAGCAAGCACTCTCTCTCTTCCACCATATGCACTCCTACCTTGTTCTCCCTCTTGACCCGTTTGTGTTCCCTCTCACTCTTAAGTCCTCCTCTGCCCTCCATCGCCCACTTCT
>renamed_no_ambig_no_gaps_all|OG0088987_Rhipsalis_baccifera|3
TCCTACCTTGTTCTCCCTCTTGACCCGTTTGTGTTCCCTCTCACTCTTAAGTCCTCCTCTGCCCTCCATCGCCCACTTCTTGGCACCTCCATTCATGCCCACATCGCCAAATCTGCTCTC
>renamed_no_ambig_no_gaps_all|OG0088987_Rhipsalis_baccifera|2x|3
TCACTCTTAAGTCCTCCTCTGCCCTCCATCGCCCACTTCTTGGCACCTCCATTCATGCCCACATCGCCAAATCTGCTCTCCTCGCAAACCCGTTTGTGGGTTCTGCTCTTGTTGATTTCT
>renamed_no_ambig_no_gaps_all|OG0088987_Rhipsalis_baccifera|3x|3
TGGCACCTCCATTCATGCCCACATCGCCAAATCTGCTCTCCTCGCAAACCCGTTTGTGGGTTCTGCTCTTGTTGATTTCTACGGTAAATGTGTGTCTTTGCGTTCGGCACGCCAACTGTT
>renamed_no_ambig_no_gaps_all|OG0088987_Rhipsalis_baccifera|4
CTCGCAAACCCGTTTGTGGGTTCTGCTCTTGTTGATTTCTACGGTAAATGTGTGTCTTTGCGTTCGGCACGCCAACTGTTCGACGAAATTTCCCACAGAAATGTCGTTGTTTGGAATTCC
>renamed_no_ambig_no_gaps_all|OG0088987_Rhipsalis_baccifera|2x|4
ACGGTAAATGTGTGTCTTTGCGTTCGGCACGCCAACTGTTCGACGAAATTTCCCACAGAAATGTCGTTGTTTGGAATTCCATGATCTCGCTCTATGAGCATGCTAATGATGTTTCTACTG
>renamed_no_ambig_no_gaps_all|OG0088987_Rhipsalis_baccifera|3x|4
CGACGAAATTTCCCACAGAAATGTCGTTGTTTGGAATTCCATGATCTCGCTCTATGAGCATGCTAATGATGTTTCTACTGCTATGAGTTTGTTTGAATCAATGGATGTTGCTCCTAATGC
>renamed_no_ambig_no_gaps_all|OG0088987_Rhipsalis_baccifera|5
ATGATCTCGCTCTATGAGCATGCTAATGATGTTTCTACTGCTATGAGTTTGTTTGAATCAATGGATGTTGCTCCTAATGCTTCGACGTTCAATTCAATCATTGATAGTTTGTCGAGGTTT
>renamed_no_ambig_no_gaps_all|OG0088987_Rhipsalis_baccifera|2x|5
CTATGAGTTTGTTTGAATCAATGGATGTTGCTCCTAATGCTTCGACGTTCAATTCAATCATTGATAGTTTGTCGAGGTTTGATTCCGGGTCGTATAGGGCTATTATATTCTACAGAAGAA
>renamed_no_ambig_no_gaps_all|OG0088987_Rhipsalis_baccifera|3x|5
TTCGACGTTCAATTCAATCATTGATAGTTTGTCGAGGTTTGATTCCGGGTCGTATAGGGCTATTATATTCTACAGAAGAATGCAGAGCTTTGGGATCAAGGCAAATTTAATAACTGCTCT
>renamed_no_ambig_no_gaps_all|OG0088987_Rhipsalis_baccifera|6
GATTCCGGGTCGTATAGGGCTATTATATTCTACAGAAGAATGCAGAGCTTTGGGATCAAGGCAAATTTAATAACTGCTCTTGCTTTGCTTCCTGCCTGTGCAAGTGTAGGGGCTATTAAG
>renamed_no_ambig_no_gaps_all|OG0088987_Rhipsalis_baccifera|2x|6
TGCAGAGCTTTGGGATCAAGGCAAATTTAATAACTGCTCTTGCTTTGCTTCCTGCCTGTGCAAGTGTAGGGGCTATTAAGTTGATTGAAGAGATCCATGGGTCTTCACTGCGAAATGACC
>renamed_no_ambig_no_gaps_all|OG0088987_Rhipsalis_baccifera|7
TTGATTGAAGAGATCCATGGGTCTTCACTGCGAAATGACCTTGACTCAAATCCCCAGTTGAGGAGTTGCCTTGTTGAAGCATATGGACGATGTGGGTCTCTTGATTATGCTCATTGCATA
>renamed_no_ambig_no_gaps_all|OG0088987_Rhipsalis_baccifera|2x|7
TTGACTCAAATCCCCAGTTGAGGAGTTGCCTTGTTGAAGCATATGGACGATGTGGGTCTCTTGATTATGCTCATTGCATATTCCAAAGTATGGATGAGAGAGATGTAGTGGCATGGAGTA
>renamed_no_ambig_no_gaps_all|OG0088987_Rhipsalis_baccifera|3x|7
ATATGGACGATGTGGGTCTCTTGATTATGCTCATTGCATATTCCAAAGTATGGATGAGAGAGATGTAGTGGCATGGAGTAGCTTGATCTCTGCCTATGCTCTTCATGGGGAAGCAAGAAC
>renamed_no_ambig_no_gaps_all|OG0088987_Rhipsalis_baccifera|8
TTCCAAAGTATGGATGAGAGAGATGTAGTGGCATGGAGTAGCTTGATCTCTGCCTATGCTCTTCATGGGGAAGCAAGAACTGCATTAGAGATCTTTCATGAGATGGAGTGCGATAAAGTA
>renamed_no_ambig_no_gaps_all|OG0088987_Rhipsalis_baccifera|2x|8
GCTTGATCTCTGCCTATGCTCTTCATGGGGAAGCAAGAACTGCATTAGAGATCTTTCATGAGATGGAGTGCGATAAAGTAAGGCCTGATGGGATCACTTTCTTGGGTGTTCTGAAAGCAT
>renamed_no_ambig_no_gaps_all|OG0088987_Rhipsalis_baccifera|3x|8
TGCATTAGAGATCTTTCATGAGATGGAGTGCGATAAAGTAAGGCCTGATGGGATCACTTTCTTGGGTGTTCTGAAAGCATGTAGCCATGCGGGATTGGCTGATGAAGCAAAGGAGTATGT
>renamed_no_ambig_no_gaps_all|OG0088987_Rhipsalis_baccifera|9
AGGCCTGATGGGATCACTTTCTTGGGTGTTCTGAAAGCATGTAGCCATGCGGGATTGGCTGATGAAGCAAAGGAGTATGTTGCTAAGATGCAGGAGGTTTATGGGGTAGAAGTAACCAGT
>renamed_no_ambig_no_gaps_all|OG0088987_Rhipsalis_baccifera|2x|9
GTAGCCATGCGGGATTGGCTGATGAAGCAAAGGAGTATGTTGCTAAGATGCAGGAGGTTTATGGGGTAGAAGTAACCAGTGATCACTACTCCTGTTTGGTGGATGTTCTAAGTAGGGCGG
>renamed_no_ambig_no_gaps_all|OG0088987_Rhipsalis_baccifera|3x|9
TGCTAAGATGCAGGAGGTTTATGGGGTAGAAGTAACCAGTGATCACTACTCCTGTTTGGTGGATGTTCTAAGTAGGGCGGGGAGATTATATGAAGCCTATGATGTGTTGACAAAGATGCC
>renamed_no_ambig_no_gaps_all|OG0088987_Rhipsalis_baccifera|10
GATCACTACTCCTGTTTGGTGGATGTTCTAAGTAGGGCGGGGAGATTATATGAAGCCTATGATGTGTTGACAAAGATGCCTGTGAAGGCAACTGCAAAAGCCTGGGGTGCGCTTTTAGGA
>renamed_no_ambig_no_gaps_all|OG0088987_Rhipsalis_baccifera|2x|10
GGAGATTATATGAAGCCTATGATGTGTTGACAAAGATGCCTGTGAAGGCAACTGCAAAAGCCTGGGGTGCGCTTTTAGGAGCGTGCAGAACTTATGGTGATGTAGAGCTTGCAGAGATTG
>renamed_no_ambig_no_gaps_all|OG0088987_Rhipsalis_baccifera|3x|10
TGTGAAGGCAACTGCAAAAGCCTGGGGTGCGCTTTTAGGAGCGTGCAGAACTTATGGTGATGTAGAGCTTGCAGAGATTGCTGGAAGAGCATTGTTTGACATAGAACCTGATAATGCTGC
>renamed_no_ambig_no_gaps_all|OG0088987_Rhipsalis_baccifera|11
GCGTGCAGAACTTATGGTGATGTAGAGCTTGCAGAGATTGCTGGAAGAGCATTGTTTGACATAGAACCTGATAATGCTGCTAATTATGTACTCTTGGCTAGAATTTATGCGAGTGATGGA
>renamed_no_ambig_no_gaps_all|OG0088987_Rhipsalis_baccifera|2x|11
CTGGAAGAGCATTGTTTGACATAGAACCTGATAATGCTGCTAATTATGTACTCTTGGCTAGAATTTATGCGAGTGATGGAAGGTATGAAGAAGCGTTGAAATTGAGGAGGGAAATGAAAG
>renamed_no_ambig_no_gaps_all|OG0088987_Stenocereus_genome|3x|2
CCGCCATGAGCAAGCACTCTCTCTCTTCCACCATATGCACTCCTCCCTTGCTCTCCCTCTTGACCCCTTTGTCTTCCCTCTCACTCTTAAGTCCTGCTCTGCCCTCCATCGCCCACTTCT
>renamed_no_ambig_no_gaps_all|OG0088987_Stenocereus_genome|3
TCCTCCCTTGCTCTCCCTCTTGACCCCTTTGTCTTCCCTCTCACTCTTAAGTCCTGCTCTGCCCTCCATCGCCCACTTCTTGGCACCTCCATTCATGCCCACATCGCCAAATCTGCTCTC
>renamed_no_ambig_no_gaps_all|OG0088987_Stenocereus_genome|2x|3
TCACTCTTAAGTCCTGCTCTGCCCTCCATCGCCCACTTCTTGGCACCTCCATTCATGCCCACATCGCCAAATCTGCTCTCCTGGCAAACCCTTTTGTGGGTTCTTCTCTTGTTGATTTCT
>renamed_no_ambig_no_gaps_all|OG0088987_Stenocereus_genome|3x|3
TGGCACCTCCATTCATGCCCACATCGCCAAATCTGCTCTCCTGGCAAACCCTTTTGTGGGTTCTTCTCTTGTTGATTTCTACGGTAAATGTGTGTCTTTGCGTTCTGCACGCCAACTGTT
>renamed_no_ambig_no_gaps_all|OG0088987_Stenocereus_genome|4
CTGGCAAACCCTTTTGTGGGTTCTTCTCTTGTTGATTTCTACGGTAAATGTGTGTCTTTGCGTTCTGCACGCCAACTGTTCGACGAAATTCCCCTCAGAAATATCGTTGTTTGGAATTCC
>renamed_no_ambig_no_gaps_all|OG0088987_Stenocereus_genome|2x|4
ACGGTAAATGTGTGTCTTTGCGTTCTGCACGCCAACTGTTCGACGAAATTCCCCTCAGAAATATCGTTGTTTGGAATTCCATGATCTCGCTCTATGCGCATTCTAATGATGTTCCTACTG
>renamed_no_ambig_no_gaps_all|OG0088987_Stenocereus_genome|3x|4
CGACGAAATTCCCCTCAGAAATATCGTTGTTTGGAATTCCATGATCTCGCTCTATGCGCATTCTAATGATGTTCCTACTGCTATGAGTTTGTTTGAATCAATGGATGTCGCTCCTAATGT
>renamed_no_ambig_no_gaps_all|OG0088987_Stenocereus_genome|5
ATGATCTCGCTCTATGCGCATTCTAATGATGTTCCTACTGCTATGAGTTTGTTTGAATCAATGGATGTCGCTCCTAATGTTTCGACGTTCAATTCGATTATTGATAGTTTGTCGAGATTT
>renamed_no_ambig_no_gaps_all|OG0088987_Stenocereus_genome|2x|5
CTATGAGTTTGTTTGAATCAATGGATGTCGCTCCTAATGTTTCGACGTTCAATTCGATTATTGATAGTTTGTCGAGATTTGACTCTGGGTCGTATAGGGCTATTATATTCTACAGAAGAA
>renamed_no_ambig_no_gaps_all|OG0088987_Stenocereus_genome|3x|5
TTCGACGTTCAATTCGATTATTGATAGTTTGTCGAGATTTGACTCTGGGTCGTATAGGGCTATTATATTCTACAGAAGAATGCAGAGCTTTGGGATCAAGGCAAATTTAATAACTGCTCT
>renamed_no_ambig_no_gaps_all|OG0088987_Stenocereus_genome|6
GACTCTGGGTCGTATAGGGCTATTATATTCTACAGAAGAATGCAGAGCTTTGGGATCAAGGCAAATTTAATAACTGCTCTTGCTTTGCTTCCTGGCTGTGCACGTGTAGGGGCTATTAAG
>renamed_no_ambig_no_gaps_all|OG0088987_Stenocereus_genome|2x|6
TGCAGAGCTTTGGGATCAAGGCAAATTTAATAACTGCTCTTGCTTTGCTTCCTGGCTGTGCACGTGTAGGGGCTATTAAGTTGATTAAAGAGATCCATGGGTCTTCACTACGAAATGACA
>renamed_no_ambig_no_gaps_all|OG0088987_Stenocereus_genome|3x|6
TGCTTTGCTTCCTGGCTGTGCACGTGTAGGGGCTATTAAGTTGATTAAAGAGATCCATGGGTCTTCACTACGAAATGACATTGACCAAAATCCCCAGTTGAGGAGTTGCCTTGTCGAAGC
>renamed_no_ambig_no_gaps_all|OG0088987_Stenocereus_genome|7
TTGATTAAAGAGATCCATGGGTCTTCACTACGAAATGACATTGACCAAAATCCCCAGTTGAGGAGTTGCCTTGTCGAAGCATATGGACAATGTGGGTCTCTTGATTATGCTCATTGCATA
>renamed_no_ambig_no_gaps_all|OG0088987_Stenocereus_genome|2x|7
TTGACCAAAATCCCCAGTTGAGGAGTTGCCTTGTCGAAGCATATGGACAATGTGGGTCTCTTGATTATGCTCATTGCATATTCCAAAGTATGGAAGAGAGAGATGTAGTGGCATGGAGTA
>renamed_no_ambig_no_gaps_all|OG0088987_Stenocereus_genome|3x|7
ATATGGACAATGTGGGTCTCTTGATTATGCTCATTGCATATTCCAAAGTATGGAAGAGAGAGATGTAGTGGCATGGAGTAGCTTGATCTCTGCCTATGCTCTTCATGGGGAAGCAAGAAC
>renamed_no_ambig_no_gaps_all|OG0088987_Stenocereus_genome|8
TTCCAAAGTATGGAAGAGAGAGATGTAGTGGCATGGAGTAGCTTGATCTCTGCCTATGCTCTTCATGGGGAAGCAAGAACTGCGTTAGAGATCTTTCATGAGATGGAGTGTGATCAAGTA
>renamed_no_ambig_no_gaps_all|OG0088987_Stenocereus_genome|2x|8
GCTTGATCTCTGCCTATGCTCTTCATGGGGAAGCAAGAACTGCGTTAGAGATCTTTCATGAGATGGAGTGTGATCAAGTAAGGCCTGATGGGATCACTTTCTTGGGTGTTCTGAAAGCAT
>renamed_no_ambig_no_gaps_all|OG0088987_Stenocereus_genome|3x|8
TGCGTTAGAGATCTTTCATGAGATGGAGTGTGATCAAGTAAGGCCTGATGGGATCACTTTCTTGGGTGTTCTGAAAGCATGTAGCCATGCGGGATTGGCTGATGAAGCAAAGGAGTATGT
>renamed_no_ambig_no_gaps_all|OG0088987_Stenocereus_genome|9
AGGCCTGATGGGATCACTTTCTTGGGTGTTCTGAAAGCATGTAGCCATGCGGGATTGGCTGATGAAGCAAAGGAGTATGTTGCTAAGATGCAGGAGGTTTATGGGGTAGAAGTAACCAGT
>renamed_no_ambig_no_gaps_all|OG0088987_Stenocereus_genome|2x|9
GTAGCCATGCGGGATTGGCTGATGAAGCAAAGGAGTATGTTGCTAAGATGCAGGAGGTTTATGGGGTAGAAGTAACCAGTGATCACTACTCCTGTTTGGTGGATGTTCTAAGTAGAGCGG
>renamed_no_ambig_no_gaps_all|OG0088987_Stenocereus_genome|3x|9
TGCTAAGATGCAGGAGGTTTATGGGGTAGAAGTAACCAGTGATCACTACTCCTGTTTGGTGGATGTTCTAAGTAGAGCGGGGAGATTATATGAAGCCTATGATGTGTTGACAAAGATGCC
>renamed_no_ambig_no_gaps_all|OG0088987_Stenocereus_genome|10
GATCACTACTCCTGTTTGGTGGATGTTCTAAGTAGAGCGGGGAGATTATATGAAGCCTATGATGTGTTGACAAAGATGCCTGTGAAGGCAACTGCAAAAGCTTGGGGTGCGCTTTTAGGA
>renamed_no_ambig_no_gaps_all|OG0088987_Stenocereus_genome|2x|10
GGAGATTATATGAAGCCTATGATGTGTTGACAAAGATGCCTGTGAAGGCAACTGCAAAAGCTTGGGGTGCGCTTTTAGGAGCGTGCAGAACTTATGGGAATGTAGAGCTTGCAGAGATTG
>renamed_no_ambig_no_gaps_all|OG0088987_Stenocereus_genome|3x|10
TGTGAAGGCAACTGCAAAAGCTTGGGGTGCGCTTTTAGGAGCGTGCAGAACTTATGGGAATGTAGAGCTTGCAGAGATTGCTGGAAGAGCATTGTTTGACATAGAACCTAATAATGCTGC
>renamed_no_ambig_no_gaps_all|OG0088987_Stenocereus_genome|11
GCGTGCAGAACTTATGGGAATGTAGAGCTTGCAGAGATTGCTGGAAGAGCATTGTTTGACATAGAACCTAATAATGCTGCTAATTATGTACTCTTGGCTAGAATTTATGCAAGTGCTGGA
>renamed_no_ambig_no_gaps_all|OG0088987_Stenocereus_genome|2x|11
CTGGAAGAGCATTGTTTGACATAGAACCTAATAATGCTGCTAATTATGTACTCTTGGCTAGAATTTATGCAAGTGCTGGAAGGTATGAAGAAGCGTTGAAATTGAGGAGGGAAATGAAAG
>renamed_no_ambig_no_gaps_all|OG0088987_Stenocereus_genome|2x|14
CTGTCTTTGATCTCAGCTGTATTGTCGGAGTTCAGATGCTTTCAGTATCCTGTCGATCGGCATGCTGCTTACTGAAGCTCAGTATTAGCCTTCTTCAGGTACTCCCTGGCATTCTCTTTT
>renamed_no_ambig_no_gaps_all|OG0088987_Stenocereus_genome|2x|21
AAGATGGAGACTGACGGACTGTTATCGAGCACCAAGGCAAATGATGTGAAGTGGATGGCAATAATTGAAATTGTGTCATGTTCTGGGGAAGAGACTATCCTCTTGTACGTCCTGAGCTTA
>renamed_no_ambig_no_gaps_all|OG0088987_Stenocereus_genome|3x|21
ATGATGTGAAGTGGATGGCAATAATTGAAATTGTGTCATGTTCTGGGGAAGAGACTATCCTCTTGTACGTCCTGAGCTTACTGATTTACGTTACTATAGGGGAGATTCGGTCCCTATTCA
>renamed_no_ambig_no_gaps_all|OG0088987_Stenocereus_genome|2x|22
CTGATTTACGTTACTATAGGGGAGATTCGGTCCCTATTCATATCAGAGTTGCATAAACTGAAACTCTGGTTGAGAATACTCTTAGAGAATAGAGAGCCTGTTCTTGGTTGGGTGGAAGAG
>renamed_no_ambig_no_gaps_all|OG0088987_Stenocereus_genome|3x|22
TATCAGAGTTGCATAAACTGAAACTCTGGTTGAGAATACTCTTAGAGAATAGAGAGCCTGTTCTTGGTTGGGTGGAAGAGATGGGACCAACTGACCGTCATATCTGATCAGCAAACTAAA
>renamed_no_ambig_no_gaps_all|OG0088996_Carnegia_gigantea_genome|4
AAAATTGGAGGGCTTATTATCAACTTTGGCCCCTATTCCTCAGGTTCTCTTCCTCATCCGTGGCCACTTCGCCGGGGTTGCTAGAGGAATCAGTGAAAATGGCGGTTGCTACCAAATCAT
>renamed_no_ambig_no_gaps_all|OG0088996_Carnegia_gigantea_genome|2x|4
CAGGTTCTCTTCCTCATCCGTGGCCACTTCGCCGGGGTTGCTAGAGGAATCAGTGAAAATGGCGGTTGCTACCAAATCATATAAGCAAATTCCGGACCTCCTTCAATCCAAGGAAGAGTC
>renamed_no_ambig_no_gaps_all|OG0088996_Carnegia_gigantea_genome|3x|4
CTAGAGGAATCAGTGAAAATGGCGGTTGCTACCAAATCATATAAGCAAATTCCGGACCTCCTTCAATCCAAGGAAGAGTCTTGCAAGGCGAAAAATCCCTTCTCATTTCTCTCAGCATTC
>renamed_no_ambig_no_gaps_all|OG0088996_Carnegia_gigantea_genome|5
ATAAGCAAATTCCGGACCTCCTTCAATCCAAGGAAGAGTCTTGCAAGGCGAAAAATCCCTTCTCATTTCTCTCAGCATTCACTCTGGGCTATAGAACCCAAGTGGTTGATGAAATGTTAC
>renamed_no_ambig_no_gaps_all|OG0088996_Carnegia_gigantea_genome|2x|5
TTGCAAGGCGAAAAATCCCTTCTCATTTCTCTCAGCATTCACTCTGGGCTATAGAACCCAAGTGGTTGATGAAATGTTACAGTCTTTTATCCCCCTAAAACCACATTCCCGCCTTAAAAA
>renamed_no_ambig_no_gaps_all|OG0088996_Carnegia_gigantea_genome|3x|10
GTTGAAGGAAATGGTGGGCAAGCTTAACATATCCCCGAGGCAAGGAACATTGGTGAAACTAGCAGCATCATTACGTGCCAACAAGGAGATTTGGAGGGCCGCTGAGATGATTGAATTCCT
>renamed_no_ambig_no_gaps_all|OG0088996_Lophocereus_genome|4
AAAATTGGAGAGCTTATTATCAACTTTGGCCCCTATTCCTCAGGTTCTCTTCCTCATCCGTGGCCACTTCGCCGGAGTTGCTAGAGGAATCAGTGAAAATGGCGGTTGCTATCAAATCAT
>renamed_no_ambig_no_gaps_all|OG0088996_Lophocereus_genome|2x|4
CAGGTTCTCTTCCTCATCCGTGGCCACTTCGCCGGAGTTGCTAGAGGAATCAGTGAAAATGGCGGTTGCTATCAAATCATATAAGCAAATTCCGGACCTCCTTCAATCCAAGGAAGAGTC
>renamed_no_ambig_no_gaps_all|OG0088996_Lophocereus_genome|3x|4
CTAGAGGAATCAGTGAAAATGGCGGTTGCTATCAAATCATATAAGCAAATTCCGGACCTCCTTCAATCCAAGGAAGAGTCTTGCAAGGCGAAAAATCCCTTCTCATTTCTCTCAGCATTC
>renamed_no_ambig_no_gaps_all|OG0088996_Lophocereus_genome|5
ATAAGCAAATTCCGGACCTCCTTCAATCCAAGGAAGAGTCTTGCAAGGCGAAAAATCCCTTCTCATTTCTCTCAGCATTCACTCTGGGCTATAGAACCCAAGTGGTTGATGAAATGTTAC
>renamed_no_ambig_no_gaps_all|OG0088996_Lophocereus_genome|2x|5
TTGCAAGGCGAAAAATCCCTTCTCATTTCTCTCAGCATTCACTCTGGGCTATAGAACCCAAGTGGTTGATGAAATGTTACAGTCTTTTATCCCCCTAAAACCACATTCCCGCCTTAAAAA
>renamed_no_ambig_no_gaps_all|OG0088996_Lophocereus_genome|3x|10
GTTGAAGGAAATGGTGGCCAAGCTTAACATATCCCCGAGGCGAGGAACATTGGTGAAACTAGCAGCATCATTACGTGCCAACAAGGAGATTTGGAGGGCCGCTGAGATGATTGAATTCCT
>renamed_no_ambig_no_gaps_all|OG0088996_Matucana_aurantiaca|4
AAAATTGGAGACCTTATTATCAACTTTGGCCCCTATTCCTCAGGTTCTCTTCCTCATCCGTGGCCACTTCGCCGGAGTTACTAGAGGAATCAGTGAAAATGGCGGTTGCTACCAAATCAT
>renamed_no_ambig_no_gaps_all|OG0088996_Matucana_aurantiaca|2x|4
CAGGTTCTCTTCCTCATCCGTGGCCACTTCGCCGGAGTTACTAGAGGAATCAGTGAAAATGGCGGTTGCTACCAAATCATACAAGCAAATTCCGGACCTCCTTCAACCCAAGGAAGAGTC
>renamed_no_ambig_no_gaps_all|OG0088996_Matucana_aurantiaca|3x|4
CTAGAGGAATCAGTGAAAATGGCGGTTGCTACCAAATCATACAAGCAAATTCCGGACCTCCTTCAACCCAAGGAAGAGTCTTGCAAGGCAAAAAATCCCTTCTCATTTCTCTCAGCATTG
>renamed_no_ambig_no_gaps_all|OG0088996_Matucana_aurantiaca|5
ACAAGCAAATTCCGGACCTCCTTCAACCCAAGGAAGAGTCTTGCAAGGCAAAAAATCCCTTCTCATTTCTCTCAGCATTGACTCTGGACTATAGAACCCAAGTGGTTGATGAAATTTTAC
>renamed_no_ambig_no_gaps_all|OG0088996_Matucana_aurantiaca|2x|5
TTGCAAGGCAAAAAATCCCTTCTCATTTCTCTCAGCATTGACTCTGGACTATAGAACCCAAGTGGTTGATGAAATTTTACAGTCTTTTATCCCTCTAAAGCCACATTCCCGCCTTAAAAA
>renamed_no_ambig_no_gaps_all|OG0088996_Matucana_aurantiaca|3x|10
GTTGAAGGAAATGGTGGGCAAGCTTAACATATCCCCGAGGCAAGGAACATTGGTGAAACTAGCAGCATCATTACGTGCCAACAAGGAGATATGGAGGGCAGCTGAGATGGTTGAATTCCT
>renamed_no_ambig_no_gaps_all|OG0088996_Peniocereus_cuixmalensis|3x|4
CTAGAGGAATCAGTGAAAATGGCGGTTGCTACCAAATCATATAAGCAAATTCCGGAACTCCTTCAATCCAAGGAAGAGTCTTGCAAGGCGAAAAATCCCTTCTCATTTCTCTCAGCATTC
>renamed_no_ambig_no_gaps_all|OG0088996_Peniocereus_cuixmalensis|5
ATAAGCAAATTCCGGAACTCCTTCAATCCAAGGAAGAGTCTTGCAAGGCGAAAAATCCCTTCTCATTTCTCTCAGCATTCACTCTGGGCTATAGAACCCAAGTGGTTGATGAAATGTTAC
>renamed_no_ambig_no_gaps_all|OG0088996_Peniocereus_cuixmalensis|2x|5
TTGCAAGGCGAAAAATCCCTTCTCATTTCTCTCAGCATTCACTCTGGGCTATAGAACCCAAGTGGTTGATGAAATGTTACAGTCTTTTATTCCCCTAAAACCACATTCCCGCCTTAAAAA
>renamed_no_ambig_no_gaps_all|OG0088996_Peniocereus_cuixmalensis|3x|10
GTTGAAGGAAATGGTGGCCAAGCTTAACATATCCCCGAGGCAAGGAACATTGGTGAAACTAGCAGCATCATTACGTGCCAACAAGGAGATTTGGAGGGCCGCTGAGATGATTGAATTCCT
>renamed_no_ambig_no_gaps_all|OG0088996_Stenocereus_genome|7
GGATCGAACAATCAGCACAATGGCAAAAGCCTTACGTTAGCTCCTTTGCCTACACGTGAACGGAAGGGAAGTAAGAAAAGCCCTTATAAGAGTGAAGCATGGGAAGAGCACACCACTAGT
>renamed_no_ambig_no_gaps_all|OG0088996_Stenocereus_genome|2x|7
CTCCTTTGCCTACACGTGAACGGAAGGGAAGTAAGAAAAGCCCTTATAAGAGTGAAGCATGGGAAGAGCACACCACTAGTAAAAGCAAGCCTCGAATTACCATACTAATGGTAAATCCAA
>renamed_no_ambig_no_gaps_all|OG0088996_Stenocereus_genome|3x|8
CCAAGTACTTAAGGACGAAATCCCAAAAGAACGCGCCCCCAAGGTCGAATTGCCCATCAAAGTGATGTTAGAAGAAGGCCCTTATGGCAGTGATCAAGTCACAAGCAACACCTCTTGTAA
>renamed_no_ambig_no_gaps_all|OG0088996_Stenocereus_genome|9
AAGGTCGAATTGCCCATCAAAGTGATGTTAGAAGAAGGCCCTTATGGCAGTGATCAAGTCACAAGCAACACCTCTTGTAAGTATGACGAGTTTAAGCTATCATGTGATGAGTATGTTGAG
>renamed_no_ambig_no_gaps_all|OG0088996_Stenocereus_genome|2x|13
ATTCTGTTGAGGTGCTCGACCATGCTGGCTGGGGTTGGCTGCCTGGCCACCCTTGTTCTAGCAGTGCTGCTGGGACGGCTGTCCTTGTCCCCCCGGAACCACCTCTTGAACAAATGACCC
>renamed_no_ambig_no_gaps_all|OG0088996_Stenocereus_genome|14
GTCCTTGTCCCCCCGGAACCACCTCTTGAACAAATGACCCTCCTAGGCGTAATGCCCCGGCTTCCCGCAATCATTGCAGGTCACCCTAGGTCAAGCGTTGGAGTGCTGGCCTCCACGTAC
>renamed_no_ambig_no_gaps_all|OG0088996_Stenocereus_genome|2x|14
TCCTAGGCGTAATGCCCCGGCTTCCCGCAATCATTGCAGGTCACCCTAGGTCAAGCGTTGGAGTGCTGGCCTCCACGTACATCATTGTTGGAACAGTAGTTCCCGGGAGGCCTCTCGTAC
>renamed_no_ambig_no_gaps_all|OG0088996_Stenocereus_genome|3x|14
TCACCCTAGGTCAAGCGTTGGAGTGCTGGCCTCCACGTACATCATTGTTGGAACAGTAGTTCCCGGGAGGCCTCTCGTACGGCTCTTGAGAGTGGAAGCTCCGTTGTTGATCCTCTTTTC
>renamed_no_ambig_no_gaps_all|OG0088996_Stenocereus_genome|15
ATCATTGTTGGAACAGTAGTTCCCGGGAGGCCTCTCGTACGGCTCTTGAGAGTGGAAGCTCCGTTGTTGATCCTCTTTTCTCTTGATTCCGTGCCGCTCATTGAAGTAGTTGTTTCTTTA
>renamed_no_ambig_no_gaps_all|OG0088996_Stenocereus_genome|2x|15
GGCTCTTGAGAGTGGAAGCTCCGTTGTTGATCCTCTTTTCTCTTGATTCCGTGCCGCTCATTGAAGTAGTTGTTTCTTTACTTTATTGCCCTCTCCACATTTACCACAGTGTCATGCAGC
>renamed_no_ambig_no_gaps_all|OG0088996_Stenocereus_genome|3x|15
TCTTGATTCCGTGCCGCTCATTGAAGTAGTTGTTTCTTTACTTTATTGCCCTCTCCACATTTACCACAGTGTCATGCAGCTCCACCCAGGAGGTGTACTGATGCGCCAACATCCTCTCCT
>renamed_no_ambig_no_gaps_all|OG0088996_Stenocereus_genome|16
CTTTATTGCCCTCTCCACATTTACCACAGTGTCATGCAGCTCCACCCAGGAGGTGTACTGATGCGCCAACATCCTCTCCTTGATATCAGGGTTAAGTCCGGCCGTAAAACGCTGCATGAA
>renamed_no_ambig_no_gaps_all|OG0088996_Stetsonia_coryne|3x|10
GTTGAAGGAAATGGTGGGCAAGCTTAACATATCCCCGAGGCAAGGAACATTGGTGAAACTAGCAGCATCATTACGTGCCAACAAGGAGATATGGAGGGCAGCTGAGATGATTGAATTCCT
>renamed_no_ambig_no_gaps_all|OG0089011_Carnegia_gigantea_genome|2
AAAAAAAGAGATTAATTCGAATGGGAAGCTGCGGGCGTAGCACCACCAGTAGCGGCGGCGGCGGCGGAGGAGTGAGGCCGTATATTAGATCGAGGGTACCACGTTTGCGGTGGACGCCCG
>renamed_no_ambig_no_gaps_all|OG0089011_Carnegia_gigantea_genome|2x|6
GAGTGGAAGAAGAGAGGAGTAACTGGATCATGTCAGAGAAAATGGGAAGCTGCCAAAGGCAGAGGATGAGAATAAGATGTGAAGATGCTAATGAGGGAGTGAGAGAAAGTCCAAATTTGT
>renamed_no_ambig_no_gaps_all|OG0089011_Carnegia_gigantea_genome|9
ATACCCAACATGGTGGTTTCTCTCTCCTACCAGTGCCTCAGCGAGACCACCATGTTTTCCAACCCAACAGTAATAATCCTTTTCTTCTTCGTCATGATCATCTGCAGCAGCACCAGCATT
>renamed_no_ambig_no_gaps_all|OG0089011_Carnegia_gigantea_genome|2x|9
GCGAGACCACCATGTTTTCCAACCCAACAGTAATAATCCTTTTCTTCTTCGTCATGATCATCTGCAGCAGCACCAGCATTTGTTTTCAGACCCTGAAGATGAACTTCATTTCCTTAAGCT
>renamed_no_ambig_no_gaps_all|OG0089011_Carnegia_gigantea_genome|3x|13
TTTTCCTTTTTAGTTAGTTCATTACCTTAATTATTTTGCCCCTTATACTTTGTTGTCCATATGGTGATCTTCAATTTGATTTAGTGGTCGGTATGGCAAAGGAATTCCCTGCATGAGTGA
>renamed_no_ambig_no_gaps_all|OG0089011_Carnegia_gigantea_genome|14
CCTTATACTTTGTTGTCCATATGGTGATCTTCAATTTGATTTAGTGGTCGGTATGGCAAAGGAATTCCCTGCATGAGTGAATATGCATCATTGTGCTCATCATCAATGCGTGTTTGTTTA
>renamed_no_ambig_no_gaps_all|OG0089011_Carnegia_gigantea_genome|2x|14
TTAGTGGTCGGTATGGCAAAGGAATTCCCTGCATGAGTGAATATGCATCATTGTGCTCATCATCAATGCGTGTTTGTTTACATGACCTTCCTATATTGTTAAATTGTTGTGAGCAATGCT
>renamed_no_ambig_no_gaps_all|OG0089011_Carnegia_gigantea_genome|3x|14
ATATGCATCATTGTGCTCATCATCAATGCGTGTTTGTTTACATGACCTTCCTATATTGTTAAATTGTTGTGAGCAATGCTAATTTAAGGTCTCTAAGCAGACATATGTTTGTTTTTGTTT
>renamed_no_ambig_no_gaps_all|OG0089011_Carnegia_gigantea_genome|15
CATGACCTTCCTATATTGTTAAATTGTTGTGAGCAATGCTAATTTAAGGTCTCTAAGCAGACATATGTTTGTTTTTGTTTACTTCAAACTAACATATGATCTAAAATTACTGAGTGCTAA
>renamed_no_ambig_no_gaps_all|OG0089011_Copiapoa_desertorum|2x|6
GAGTGGAAGAAGAGAGGAGTAATGGGATCATGTCTGAGAAAATGGGAAGCAGCCAAAGGCAGAGGATGAGAATAAGATGTGAAGATGATAATGAGGGAGTGAGAGAAAATCCAAATTTGT
>renamed_no_ambig_no_gaps_all|OG0089011_Gymnocalycium_mihanovichii|2x|6
GAGTGGAAGAAGAGAGGAGTAATGGGATGCTGTCAGAGAAAATGGGAAGCTGCCAAAGGCAGAGGATGAGAATAAGATGTGAAGATGATAATGAGGGAGTGAGAGAAAATCCAAATTTGT
>renamed_no_ambig_no_gaps_all|OG0089011_Lophocereus_genome|2x|6
GTGTGGAAGAAGAGAGGAGTAACCGGATCATGTCAGAGAAAATGGGAAGCTGCCAAAGGCAGAGGATGAGAATAAGATGTGAAGATGCTAATGAGGGAGTGAGAGAAAATCCAAATTTGT
>renamed_no_ambig_no_gaps_all|OG0089011_Peniocereus_cuixmalensis|2x|6
GAGTGGAAGAAGAGAGGAGTAATGGGATCATGTCAGAGAAAATGGGAAGCTGCCAAAGGCAGAGGATGAGAATAAGGTGCGAAGATGGTAATGAGGGAGTGAGAGAAAATCCAAATTTGT
>renamed_no_ambig_no_gaps_all|OG0089011_Peniocereus_cuixmalensis|9
ATACCCAACATGCTGGTTTCTCTCTCCTAGAAGTGCCTCAGGGAGACCACCATGTTTTCCAACCCAATAATAATAATCCTTTTCTTCTTCGTCATGATCATCTCCAGCAGCACCAGCATT
>renamed_no_ambig_no_gaps_all|OG0089011_Peniocereus_cuixmalensis|2x|9
GGGAGACCACCATGTTTTCCAACCCAATAATAATAATCCTTTTCTTCTTCGTCATGATCATCTCCAGCAGCACCAGCATTTGTTTTCAGCCCCTGAAGATGAACTTCATTTCCTTAAGCT
>renamed_no_ambig_no_gaps_all|OG0089011_Stenocereus_genome|3x|2
AAGAGATACTTAAGAAGAACACGCACATGTGCGACCCCTATGCCATATCACTGGACACCCGTCAGGATATTCTCGCAGTTGAGATACCCAAGTTGGGACAAGAAGCCGCTAGTAAAGCCA
>renamed_no_ambig_no_gaps_all|OG0089011_Stenocereus_genome|3
TGCCATATCACTGGACACCCGTCAGGATATTCTCGCAGTTGAGATACCCAAGTTGGGACAAGAAGCCGCTAGTAAAGCCATAGAAGAGTGGGGTCAGCCTAAGTCCAAGATCACCCACGT
>renamed_no_ambig_no_gaps_all|OG0089011_Stenocereus_genome|2x|4
CTGACTACCAACTGGTCAAACTTCTTGGCCTTGAGCCCTCTGTGGAGCGTTTCATGCTTTACTATCAAGGTTGTCACGCTGGGGGTGCGGTCCTTCGCCTTGCCAAGGACATAGCAGAGA
>renamed_no_ambig_no_gaps_all|OG0089011_Stenocereus_genome|3x|4
TGTGGAGCGTTTCATGCTTTACTATCAAGGTTGTCACGCTGGGGGTGCGGTCCTTCGCCTTGCCAAGGACATAGCAGAGAACAACCGTGGAGCCCGTGTCTTAGCTGTCTGCGCTGATAG
>renamed_no_ambig_no_gaps_all|OG0089011_Stenocereus_genome|5
GGGGGTGCGGTCCTTCGCCTTGCCAAGGACATAGCAGAGAACAACCGTGGAGCCCGTGTCTTAGCTGTCTGCGCTGATAGTATAGTCATAGCCTTCCGTGGGCCTATCGAAACCCAGTTG
>renamed_no_ambig_no_gaps_all|OG0089011_Stenocereus_genome|2x|5
ACAACCGTGGAGCCCGTGTCTTAGCTGTCTGCGCTGATAGTATAGTCATAGCCTTCCGTGGGCCTATCGAAACCCAGTTGGACTCCTTGATTGGGCCAGCCCTCTTTGGTGATGGGGCTG
>renamed_no_ambig_no_gaps_all|OG0089011_Stenocereus_genome|3x|5
TATAGTCATAGCCTTCCGTGGGCCTATCGAAACCCAGTTGGACTCCTTGATTGGGCCAGCCCTCTTTGGTGATGGGGCTGGAGCTGTTATTGTTGGTGCTGATCCGGATGAGTCCATTGA
>renamed_no_ambig_no_gaps_all|OG0089011_Stenocereus_genome|6
GACTCCTTGATTGGGCCAGCCCTCTTTGGTGATGGGGCTGGAGCTGTTATTGTTGGTGCTGATCCGGATGAGTCCATTGAGCGACCTATCTTCCAACTAGTGCGGGCATCTCAAACAACT
>renamed_no_ambig_no_gaps_all|OG0089037_Rhipsalis_baccifera|2x|9
GGAGTACCATCTATACCACAAAAAATATTATAAGTATTTTGATTAAGAGAGTCCACATTTATTCATGCGAATTTTATTCTGTTATCAATCGGCCGATTGGTTACTTTACTGGGAAATTTT
>renamed_no_ambig_no_gaps_all|OG0089037_Stenocereus_genome|3x|1
TCTGTTTCAGATAAGTGCTTTGATACCAAGGCTGTTGGTGTAAAAGTTTCTCTGGAACCCATTCCTGCTTGCAGAGAAGACTTCTTGAAGCTTAAGTTGACATCTTTTGATAAATTGATA
>renamed_no_ambig_no_gaps_all|OG0089037_Stenocereus_genome|2
TAAAAGTTTCTCTGGAACCCATTCCTGCTTGCAGAGAAGACTTCTTGAAGCTTAAGTTGACATCTTTTGATAAATTGATAGAGAGGACATGTAGTTTGATAAAGGATGTGAGACTTTGCC
>renamed_no_ambig_no_gaps_all|OG0089037_Stenocereus_genome|2x|2
CTTCTTGAAGCTTAAGTTGACATCTTTTGATAAATTGATAGAGAGGACATGTAGTTTGATAAAGGATGTGAGACTTTGCCGTGAGCCTGGTCAAGAACCAGCGGGAACTGCAGGAGCCTC
>renamed_no_ambig_no_gaps_all|OG0089037_Stenocereus_genome|3x|2
GAGAGGACATGTAGTTTGATAAAGGATGTGAGACTTTGCCGTGAGCCTGGTCAAGAACCAGCGGGAACTGCAGGAGCCTCTGGAGTGGCACCTGACGCAATCGAGATACAACTCAAAAGC
>renamed_no_ambig_no_gaps_all|OG0089037_Stenocereus_genome|2x|3
TGGAGTGGCACCTGACGCAATCGAGATACAACTCAAAAGCCCAAATTGGCTTTTTGGGCAGAGGAAGGATGAACAAAATGTTTCTGCGCTGAAGGCAGCTGCTGGTTCAACCGCAAATGG
>renamed_no_ambig_no_gaps_all|OG0089074_Carnegia_gigantea_genome|2
ATAAAATATGTCCGACGTAACTTTCGTTGTCATTCTCATTTTCCCACTCATCACTCCTTTATTTAATAAAATTTGAAATAAATTTGTCCTTGAAAATGAAGGGGAGGGAGGGCCCGGCAG
>renamed_no_ambig_no_gaps_all|OG0089074_Carnegia_gigantea_genome|2x|6
AGCTTGTTGGAAAGAAAAAAAGCCATAAAGCTCTCAGCAGACCTAGCCATGGCTTCCACCAGAAATTCAAACAGTTACACCACAAAATTTTCTTGGAGTCATGGCCTCATTTCCGAAGCC
>renamed_no_ambig_no_gaps_all|OG0089074_Carnegia_gigantea_genome|3x|6
ACCTAGCCATGGCTTCCACCAGAAATTCAAACAGTTACACCACAAAATTTTCTTGGAGTCATGGCCTCATTTCCGAAGCCTCTAAAGACACCGAAACCGGTTTCTTAGCAAAACGGATCT
>renamed_no_ambig_no_gaps_all|OG0089074_Carnegia_gigantea_genome|7
CACAAAATTTTCTTGGAGTCATGGCCTCATTTCCGAAGCCTCTAAAGACACCGAAACCGGTTTCTTAGCAAAACGGATCTTGGGTCCGGGTCAACCTGAACTGTTATCTCAAGCACACCT
>renamed_no_ambig_no_gaps_all|OG0089074_Carnegia_gigantea_genome|2x|7
TCTAAAGACACCGAAACCGGTTTCTTAGCAAAACGGATCTTGGGTCCGGGTCAACCTGAACTGTTATCTCAAGCACACCTTGGTAGCTCCATTAACGATGAGACAAGAAGATCAGCAAGA
>renamed_no_ambig_no_gaps_all|OG0089074_Carnegia_gigantea_genome|2x|9
GCAAAGAGGTTGGTGAAGAAAAGAACACAAATACTAAAAGGGCTGGTGCCCGGAGGAGAAGCCATGGATGAAAACTCTTTGATCAAGGAAGCCCTTGATTACATTGTGTCTCTTAGAGCT
>renamed_no_ambig_no_gaps_all|OG0089074_Carnegia_gigantea_genome|3x|9
GGCTGGTGCCCGGAGGAGAAGCCATGGATGAAAACTCTTTGATCAAGGAAGCCCTTGATTACATTGTGTCTCTTAGAGCTCAAGTTGATGTAATGCATCATGTTGCAAACTCTCCACAAC
>renamed_no_ambig_no_gaps_all|OG0089074_Carnegia_gigantea_genome|10
GATCAAGGAAGCCCTTGATTACATTGTGTCTCTTAGAGCTCAAGTTGATGTAATGCATCATGTTGCAAACTCTCCACAACTTCTGAATCACAATAAGTAAATATGAGCCAGGATAATATA
>renamed_no_ambig_no_gaps_all|OG0089074_Carnegia_gigantea_genome|3x|11
GGGGCTGTGTGTGTATGTAGTTTGTCTAGTTTCAGGTACGTAATTATATGGAGATATGATCCATTAGTTAGTTTAGTTAGTCGACTTTTGGCAGTAATATTGGAAATTTTGCATTCAAAA
>renamed_no_ambig_no_gaps_all|OG0089074_Carnegia_gigantea_genome|2x|12
TCGACTTTTGGCAGTAATATTGGAAATTTTGCATTCAAAACATATTTTTTCCTAGCCTTTATGATCACTCATGTAAAATTCAATGTAAGTGTAACTTAAGTGAGTACACACAAGCCAATT
>renamed_no_ambig_no_gaps_all|OG0089074_Carnegia_gigantea_genome|3x|12
CATATTTTTTCCTAGCCTTTATGATCACTCATGTAAAATTCAATGTAAGTGTAACTTAAGTGAGTACACACAAGCCAATTGCATTCAACACTCATTAACACTTATAAGCACATATCAGCA
>renamed_no_ambig_no_gaps_all|OG0089074_Carnegia_gigantea_genome|end|
GTAAAATTCAATGTAAGTGTAACTTAAGTGAGTACACACAAGCCAATTGCATTCAACACTCATTAACACTTATAAGCACATATCAGCATTGATAAGCACTAATCAATAATAAGTTACTTA
>renamed_no_ambig_no_gaps_all|OG0089074_Copiapoa_desertorum|2x|6
AGCTTGTTGGAAAGAAAGAACGCCATAAAGCTCTCAGCAGACCTAGCCATGGCTTCCACCAGAAATTCAAACAGTTACACCACAAAATTTTCTTGGAGCCATGCTCTCATTTCCAAAGCC
>renamed_no_ambig_no_gaps_all|OG0089074_Copiapoa_desertorum|3x|6
ACCTAGCCATGGCTTCCACCAGAAATTCAAACAGTTACACCACAAAATTTTCTTGGAGCCATGCTCTCATTTCCAAAGCCTCTAAAGACACCGAAACCGGTTTCTTAGCAAAACGGATCT
>renamed_no_ambig_no_gaps_all|OG0089074_Copiapoa_desertorum|7
CACAAAATTTTCTTGGAGCCATGCTCTCATTTCCAAAGCCTCTAAAGACACCGAAACCGGTTTCTTAGCAAAACGGATCTTGGGTCCGGGTCAACCCGAGTTGTTATCTCAAGCACACCA
>renamed_no_ambig_no_gaps_all|OG0089074_Copiapoa_desertorum|2x|7
TCTAAAGACACCGAAACCGGTTTCTTAGCAAAACGGATCTTGGGTCCGGGTCAACCCGAGTTGTTATCTCAAGCACACCATGGTAGCTCCATTAACAATGGGACAAGAAGATCAACAAGA
>renamed_no_ambig_no_gaps_all|OG0089074_Copiapoa_desertorum|3x|7
TGGGTCCGGGTCAACCCGAGTTGTTATCTCAAGCACACCATGGTAGCTCCATTAACAATGGGACAAGAAGATCAACAAGAATTGGAAGCAGAACAAAAGTGGGCATTGTTCATAAAACGA
>renamed_no_ambig_no_gaps_all|OG0089074_Copiapoa_desertorum|2x|9
GCAAAGAGGTTGGTGAAGAAAAGAACACAAATACTAAAAGGGCTGGTGCCAGGAGGACAAGCCATGGATGAAAACTCTTTGATCAAGGAAGCCCTTGATTACATTGTGTCTCTTAGAGCT
>renamed_no_ambig_no_gaps_all|OG0089074_Copiapoa_desertorum|3x|9
GGCTGGTGCCAGGAGGACAAGCCATGGATGAAAACTCTTTGATCAAGGAAGCCCTTGATTACATTGTGTCTCTTAGAGCTCAAGTTGATGTAATGCATCATCTCGCAAACTCTCCTCAAC
>renamed_no_ambig_no_gaps_all|OG0089074_Copiapoa_desertorum|10
GATCAAGGAAGCCCTTGATTACATTGTGTCTCTTAGAGCTCAAGTTGATGTAATGCATCATCTCGCAAACTCTCCTCAACTTCTGAATCACAATAAGTAAATATGAGCCAGGATAATATA
>renamed_no_ambig_no_gaps_all|OG0089074_Echinopsis_aurea|2x|6
AGCTTGTTGGAAAGAAAGAAAGCCATAAAGCTCTCAGCAGACCTAGCCATGGCTTCCACCAGAATTTCAAACAGGTACACCAGAAAATTTTCTTGGAGCCGTGCCCTCATTTCCGAAGCC
>renamed_no_ambig_no_gaps_all|OG0089074_Echinopsis_aurea|3x|6
ACCTAGCCATGGCTTCCACCAGAATTTCAAACAGGTACACCAGAAAATTTTCTTGGAGCCGTGCCCTCATTTCCGAAGCCTCTAAAGCCGCCGAAACCGGTTTCTTAGCAAAACGGATCT
>renamed_no_ambig_no_gaps_all|OG0089074_Echinopsis_aurea|7
CAGAAAATTTTCTTGGAGCCGTGCCCTCATTTCCGAAGCCTCTAAAGCCGCCGAAACCGGTTTCTTAGCAAAACGGATCTTGGGTCCGGGTCAACCTGAGTTGTTGTCTCAAGCACACCG
>renamed_no_ambig_no_gaps_all|OG0089074_Echinopsis_aurea|2x|7
TCTAAAGCCGCCGAAACCGGTTTCTTAGCAAAACGGATCTTGGGTCCGGGTCAACCTGAGTTGTTGTCTCAAGCACACCGTGGTAGCTCCATTAACAATGGGACAAGAAGATCAACAAGA
>renamed_no_ambig_no_gaps_all|OG0089074_Echinopsis_aurea|3x|8
AGAAGAAGAAGAAGAAGGATCAGCAGCTAATTCAACAGTAAACTCTATATTCTTATCAGCCTAACCCACCTATCCTACTTACAATCTGATCTCTAAACAGAGAAGATCACTGCCCCCAAC
>renamed_no_ambig_no_gaps_all|OG0089074_Eriosyce_wagenknechtii|2x|7
TCGAAAGCCACCGAAACTGGTTTCTTAGCAAAACGGATCCTGGGTCTGGGTCAACCCGAGGTGTTATCTCAAGCACACCATGGTAGCTCCATTAACGATGGGACAAGAAGATCAACAAGA
>renamed_no_ambig_no_gaps_all|OG0089074_Lophocereus_genome|2x|6
AGCTTGTTGGAAAGAAAAAAAGCCATAAAGCTCTCAGCAGACCTAGCCATGGCTTCCACCAGAAATTCAAACAGTTACACCACAAAATTTTCTTGGAGTCATGGCCTCATTTCCGAAGCC
>renamed_no_ambig_no_gaps_all|OG0089074_Lophocereus_genome|3x|6
ACCTAGCCATGGCTTCCACCAGAAATTCAAACAGTTACACCACAAAATTTTCTTGGAGTCATGGCCTCATTTCCGAAGCCTCTAAAGACACCGAAACCGGTTTTTTAGCAAAACGGATCT
>renamed_no_ambig_no_gaps_all|OG0089074_Lophocereus_genome|7
CACAAAATTTTCTTGGAGTCATGGCCTCATTTCCGAAGCCTCTAAAGACACCGAAACCGGTTTTTTAGCAAAACGGATCTTGGGTCCGGGTCAACTCGAACTGTTATCTCAAGCACACCT
>renamed_no_ambig_no_gaps_all|OG0089074_Lophocereus_genome|2x|7
TCTAAAGACACCGAAACCGGTTTTTTAGCAAAACGGATCTTGGGTCCGGGTCAACTCGAACTGTTATCTCAAGCACACCTTGGTAGCTCCATTAACGATGGGACAAGAAGATCAACAAGA
>renamed_no_ambig_no_gaps_all|OG0089074_Lophocereus_genome|2x|9
GCAAAGAGGTTGGTGAAGAAAAGAACACAAATACTGAAAGGGCTGGTGCCCGGAGGAGAAGCCATGGATGAAAACTCTTTGATCAAGGAAGCCCTTGATTACATTGTGTCCCTTAGAGCT
>renamed_no_ambig_no_gaps_all|OG0089074_Lophocereus_genome|3x|9
GGCTGGTGCCCGGAGGAGAAGCCATGGATGAAAACTCTTTGATCAAGGAAGCCCTTGATTACATTGTGTCCCTTAGAGCTCAAGTTGATGTAATGCATCATGTTGCAAACTCTCCACAAC
>renamed_no_ambig_no_gaps_all|OG0089074_Lophocereus_genome|10
GATCAAGGAAGCCCTTGATTACATTGTGTCCCTTAGAGCTCAAGTTGATGTAATGCATCATGTTGCAAACTCTCCACAACTTCTGAATCACAATAAGTAAATATGAGCCAGGATAATATA
>renamed_no_ambig_no_gaps_all|OG0089074_Pachycereus_genome|3x|6
ACCTAGCCATGGCTTCCACCAGAAATTCAAACAGTTACACCACAAAATTTTCTTGGAGTCATGGCCTCATTTCCGAAGCCTCTAAAGACACCGAAACCGGTTTCTTAGCAAAACGGATCT
>renamed_no_ambig_no_gaps_all|OG0089074_Pachycereus_genome|7
CACAAAATTTTCTTGGAGTCATGGCCTCATTTCCGAAGCCTCTAAAGACACCGAAACCGGTTTCTTAGCAAAACGGATCTTGGGTCCGGGTCAACCCGAACTGTTATCTCAAGCACACCT
>renamed_no_ambig_no_gaps_all|OG0089074_Pachycereus_genome|2x|7
TCTAAAGACACCGAAACCGGTTTCTTAGCAAAACGGATCTTGGGTCCGGGTCAACCCGAACTGTTATCTCAAGCACACCTTGGTAGCTCCATTAACGATGAGACAAGAAGATCAACAAGA
>renamed_no_ambig_no_gaps_all|OG0089074_Pachycereus_genome|3x|7
TGGGTCCGGGTCAACCCGAACTGTTATCTCAAGCACACCTTGGTAGCTCCATTAACGATGAGACAAGAAGATCAACAAGAATTGGAAGCAGAACAAAAGTGGGCATTGTTCATAAAAAGA
>renamed_no_ambig_no_gaps_all|OG0089074_Pachycereus_genome|2x|9
GCAAAGAGGTTGGTGAAGAAAAGAACACAAATACTAAAAGGGCTGGTGCCCGGAGGAGAAGCCATGGATGAAAACTCTTTGATCAAGGAAGCCCTTGATTACATTGTGTCTCTTAGAGCT
>renamed_no_ambig_no_gaps_all|OG0089074_Pachycereus_genome|3x|9
GGCTGGTGCCCGGAGGAGAAGCCATGGATGAAAACTCTTTGATCAAGGAAGCCCTTGATTACATTGTGTCTCTTAGAGCTCAAGTTGATGTAATGCATCATGTTGCAAACTCTCCACAAC
>renamed_no_ambig_no_gaps_all|OG0089074_Pachycereus_genome|10
GATCAAGGAAGCCCTTGATTACATTGTGTCTCTTAGAGCTCAAGTTGATGTAATGCATCATGTTGCAAACTCTCCACAACTTCTGAATCACAATAAGTAAATATGAGCCAGGATAATATA
>renamed_no_ambig_no_gaps_all|OG0089074_Stenocereus_genome|3
TATTCAGTCCCGACTGAAACTGGCTTGGACTAGACTGGACCGAACTGAACCAAACCATGCTTAATCGGTCTGGTCCACGGTCCAGTCTATTTTTAGTTTTGATCTTCAGTTCGGTCCCGG
>renamed_no_ambig_no_gaps_all|OG0089074_Stenocereus_genome|2x|3
CGAACTGAACCAAACCATGCTTAATCGGTCTGGTCCACGGTCCAGTCTATTTTTAGTTTTGATCTTCAGTTCGGTCCCGGTCAAGACCGGTTGGATCCGTTCGTCCCCTTTTGCTTGCGG
>renamed_no_ambig_no_gaps_all|OG0089075_Carnegia_gigantea_genome|3x|9
ACCGGTAACATCAAGGAAGTACGAGTTTGCAATGGCAATGGCTGATAGGATCCTAGACGAGAACACACGAGATGGCCAAGTCGAACTTCTTCACGTTAATCGTGTAGCTTTATCCACCGC
>renamed_no_ambig_no_gaps_all|OG0089075_Carnegia_gigantea_genome|10
GCTGATAGGATCCTAGACGAGAACACACGAGATGGCCAAGTCGAACTTCTTCACGTTAATCGTGTAGCTTTATCCACCGCGTTCGAGTCCACGATTAGTCTCCTGTACACGATTCTAAAT
>renamed_no_ambig_no_gaps_all|OG0089075_Carnegia_gigantea_genome|2x|10
TCGAACTTCTTCACGTTAATCGTGTAGCTTTATCCACCGCGTTCGAGTCCACGATTAGTCTCCTGTACACGATTCTAAATAATGCAGCTATTTCCCATGCAAACCATCAAGCCAACACTA
>renamed_no_ambig_no_gaps_all|OG0089075_Carnegia_gigantea_genome|3x|10
GTTCGAGTCCACGATTAGTCTCCTGTACACGATTCTAAATAATGCAGCTATTTCCCATGCAAACCATCAAGCCAACACTAGGGGACCATGGACCACCCGCCTTATTAAGAAGCTCCCCTT
>renamed_no_ambig_no_gaps_all|OG0089075_Carnegia_gigantea_genome|11
AATGCAGCTATTTCCCATGCAAACCATCAAGCCAACACTAGGGGACCATGGACCACCCGCCTTATTAAGAAGCTCCCCTTAGGCTCTTACATAAACGCCTACATGAAAGGTGGCTTGAGC
>renamed_no_ambig_no_gaps_all|OG0089075_Carnegia_gigantea_genome|2x|11
GGGGACCATGGACCACCCGCCTTATTAAGAAGCTCCCCTTAGGCTCTTACATAAACGCCTACATGAAAGGTGGCTTGAGCGCCCTTGTACCCACGCTGGACTTGATGTGGCAACTAAAGA
>renamed_no_ambig_no_gaps_all|OG0089075_Carnegia_gigantea_genome|3x|11
AGGCTCTTACATAAACGCCTACATGAAAGGTGGCTTGAGCGCCCTTGTACCCACGCTGGACTTGATGTGGCAACTAAAGAAGAGGCGGGTCTTGAGCAGCCCTAACCAGGGTGACGAGTT
>renamed_no_ambig_no_gaps_all|OG0089075_Carnegia_gigantea_genome|12
GCCCTTGTACCCACGCTGGACTTGATGTGGCAACTAAAGAAGAGGCGGGTCTTGAGCAGCCCTAACCAGGGTGACGAGTTTGAACATGTAGGCCATGATCACAGCACAGAAGTGCTGGAG
>renamed_no_ambig_no_gaps_all|OG0089075_Carnegia_gigantea_genome|2x|12
AGAGGCGGGTCTTGAGCAGCCCTAACCAGGGTGACGAGTTTGAACATGTAGGCCATGATCACAGCACAGAAGTGCTGGAGGCCGAGAAGATGACTCAGGAGTTGATGTGGATTATTAACA
>renamed_no_ambig_no_gaps_all|OG0089075_Carnegia_gigantea_genome|3x|12
TGAACATGTAGGCCATGATCACAGCACAGAAGTGCTGGAGGCCGAGAAGATGACTCAGGAGTTGATGTGGATTATTAACAAGCTTAGGGCGTGTTGTGCAGTGGATGAGGCCTTGGTACA
>renamed_no_ambig_no_gaps_all|OG0089075_Carnegia_gigantea_genome|13
GCCGAGAAGATGACTCAGGAGTTGATGTGGATTATTAACAAGCTTAGGGCGTGTTGTGCAGTGGATGAGGCCTTGGTACAATGGAGCCATGCTTCGGGTTTGGCTTCGCTTTCACTCAAT
>renamed_no_ambig_no_gaps_all|OG0089075_Carnegia_gigantea_genome|3x|14
GCAGAATACCAAGTTCCTACCCAAGTTCAATACAGATTGTTGGTGCTTTGGCTGCCATTATTTTGCTACGCAAGCAATGGACTAAGGTACCCAGTGCTACCAAGTTATGAGAAGATAGAG
>renamed_no_ambig_no_gaps_all|OG0089075_Carnegia_gigantea_genome|15
TGGTGCTTTGGCTGCCATTATTTTGCTACGCAAGCAATGGACTAAGGTACCCAGTGCTACCAAGTTATGAGAAGATAGAGGTTGAGAGAACAATCGACCGAATGATTAGAACACTCCCAG
>renamed_no_ambig_no_gaps_all|OG0089075_Carnegia_gigantea_genome|2x|15
ACTAAGGTACCCAGTGCTACCAAGTTATGAGAAGATAGAGGTTGAGAGAACAATCGACCGAATGATTAGAACACTCCCAGCCATGGAGCAAGAGGTTGTGCTAAGAAACTGGCTCCAGGA
>renamed_no_ambig_no_gaps_all|OG0089075_Carnegia_gigantea_genome|3x|15
GTTGAGAGAACAATCGACCGAATGATTAGAACACTCCCAGCCATGGAGCAAGAGGTTGTGCTAAGAAACTGGCTCCAGGACTACGCTATATGCTCTTCTGATTGGCCAAATCTTCGTCCT
>renamed_no_ambig_no_gaps_all|OG0089075_Carnegia_gigantea_genome|16
CCATGGAGCAAGAGGTTGTGCTAAGAAACTGGCTCCAGGACTACGCTATATGCTCTTCTGATTGGCCAAATCTTCGTCCTTCATACGATCGATGGTGCCAATCTTCTCGTCAACTCGTTT
>renamed_no_ambig_no_gaps_all|OG0089075_Carnegia_gigantea_genome|2x|16
CTACGCTATATGCTCTTCTGATTGGCCAAATCTTCGTCCTTCATACGATCGATGGTGCCAATCTTCTCGTCAACTCGTTTCATAATTGCTTACTGTTATTTGCCCAAGTTATAATGTTTT
>renamed_no_ambig_no_gaps_all|OG0089075_Carnegia_gigantea_genome|3x|16
TCATACGATCGATGGTGCCAATCTTCTCGTCAACTCGTTTCATAATTGCTTACTGTTATTTGCCCAAGTTATAATGTTTTATGTGTAATAATATAATGTTTGTGTAGTCCATGAAATAAT
>renamed_no_ambig_no_gaps_all|OG0089075_Carnegia_gigantea_genome|17
CATAATTGCTTACTGTTATTTGCCCAAGTTATAATGTTTTATGTGTAATAATATAATGTTTGTGTAGTCCATGAAATAATGATCAAGGCCCTTGTAAGGGTATATATGTAGCGAGGTTTA
>renamed_no_ambig_no_gaps_all|OG0089075_Echinopsis_aurea|4
TCTCCCTCAATACAATATCAATTCACTAGCCAAGCCAAAGCCTATCCAACCCAAATCGAGAGGAAAACAGACTCCAGCAAATCAATCAAGATGGCAATGGGCATGGCATACTACCAAATA
>renamed_no_ambig_no_gaps_all|OG0089075_Echinopsis_aurea|2x|4
CCTATCCAACCCAAATCGAGAGGAAAACAGACTCCAGCAAATCAATCAAGATGGCAATGGGCATGGCATACTACCAAATACAAAGAAACAAGCAACACCACCAACAACCAAGTTTTCTCA
>renamed_no_ambig_no_gaps_all|OG0089075_Echinopsis_aurea|3x|4
ATCAATCAAGATGGCAATGGGCATGGCATACTACCAAATACAAAGAAACAAGCAACACCACCAACAACCAAGTTTTCTCAACTCCATCTTCATGTCAACCCTAAACATGGCAACCAAGAT
>renamed_no_ambig_no_gaps_all|OG0089075_Echinopsis_aurea|5
CAAAGAAACAAGCAACACCACCAACAACCAAGTTTTCTCAACTCCATCTTCATGTCAACCCTAAACATGGCAACCAAGATGCTCCTCTCCTTCACTTCTTCGTACTCCTTCAACAACGCC
>renamed_no_ambig_no_gaps_all|OG0089075_Echinopsis_aurea|2x|5
ACTCCATCTTCATGTCAACCCTAAACATGGCAACCAAGATGCTCCTCTCCTTCACTTCTTCGTACTCCTTCAACAACGCCAATATTATCATTAATCAAAACGGTAACTTAAAAAATAAAT
>renamed_no_ambig_no_gaps_all|OG0089075_Echinopsis_aurea|3x|5
GCTCCTCTCCTTCACTTCTTCGTACTCCTTCAACAACGCCAATATTATCATTAATCAAAACGGTAACTTAAAAAATAAATTAAAAGAGCATTTGAGGTTCATGTTGTTGCTCTTAACTTG
>renamed_no_ambig_no_gaps_all|OG0089075_Echinopsis_aurea|6
AATATTATCATTAATCAAAACGGTAACTTAAAAAATAAATTAAAAGAGCATTTGAGGTTCATGTTGTTGCTCTTAACTTGGTTCAGCGTGTGGGCTTTTCGTTTAGCCTCTGATTTCTTC
>renamed_no_ambig_no_gaps_all|OG0089075_Echinopsis_aurea|2x|6
TAAAAGAGCATTTGAGGTTCATGTTGTTGCTCTTAACTTGGTTCAGCGTGTGGGCTTTTCGTTTAGCCTCTGATTTCTTCCCGTCTCTTTCTCCACTGGCTGCCACCCTCAAACTCCCTG
>renamed_no_ambig_no_gaps_all|OG0089075_Echinopsis_aurea|3x|6
GTTCAGCGTGTGGGCTTTTCGTTTAGCCTCTGATTTCTTCCCGTCTCTTTCTCCACTGGCTGCCACCCTCAAACTCCCTGCTCCTTCCTTTAAAGAATCTCAGCAGGGTCAGGTGCAGCT
>renamed_no_ambig_no_gaps_all|OG0089075_Echinopsis_aurea|7
CCGTCTCTTTCTCCACTGGCTGCCACCCTCAAACTCCCTGCTCCTTCCTTTAAAGAATCTCAGCAGGGTCAGGTGCAGCTGAGGCGTACCTCTTGCCCTGCTACTGATAATCATGGAGGT
>renamed_no_ambig_no_gaps_all|OG0089075_Echinopsis_aurea|2x|7
CTCCTTCCTTTAAAGAATCTCAGCAGGGTCAGGTGCAGCTGAGGCGTACCTCTTGCCCTGCTACTGATAATCATGGAGGTGCCGATGATGCATCTTCAGCCCTTGGGTCGTCGTTGGTGC
>renamed_no_ambig_no_gaps_all|OG0089075_Echinopsis_aurea|3x|7
GAGGCGTACCTCTTGCCCTGCTACTGATAATCATGGAGGTGCCGATGATGCATCTTCAGCCCTTGGGTCGTCGTTGGTGCCGTACTCGGCGTACAGTTCTCCTACGCAAAATTTGGACTT
>renamed_no_ambig_no_gaps_all|OG0089075_Echinopsis_aurea|8
GCCGATGATGCATCTTCAGCCCTTGGGTCGTCGTTGGTGCCGTACTCGGCGTACAGTTCTCCTACGCAAAATTTGGACTTGATTGCACATGATGGATTCTTGATGGAAATGGACGGCCCT
>renamed_no_ambig_no_gaps_all|OG0089075_Echinopsis_aurea|2x|8
CGTACTCGGCGTACAGTTCTCCTACGCAAAATTTGGACTTGATTGCACATGATGGATTCTTGATGGAAATGGACGGCCCTGATCGGGTCACCCATGATGGCCAGTCTGTTCAAGCCCTCG
>renamed_no_ambig_no_gaps_all|OG0089075_Echinopsis_aurea|3x|8
GATTGCACATGATGGATTCTTGATGGAAATGGACGGCCCTGATCGGGTCACCCATGATGGCCAGTCTGTTCAAGCCCTCGGCAGAGCGCTGTCCCATGTCCTTGCTTTATTAAAAGAGTT
>renamed_no_ambig_no_gaps_all|OG0089075_Echinopsis_aurea|2x|9
GCAGAGCGCTGTCCCATGTCCTTGCTTTATTAAAAGAGTTACCAGCAACATCAAGGAAGTACGAGTTTGCAATGGCAATGGCTGATAGGATCCTAGATGAGAACACACGAGATGGCCATG
>renamed_no_ambig_no_gaps_all|OG0089075_Echinopsis_aurea|3x|9
ACCAGCAACATCAAGGAAGTACGAGTTTGCAATGGCAATGGCTGATAGGATCCTAGATGAGAACACACGAGATGGCCATGTAGAACTTCTTCATGTTAATCGTATGGCTTTATCTACTGC
>renamed_no_ambig_no_gaps_all|OG0089075_Echinopsis_aurea|10
GCTGATAGGATCCTAGATGAGAACACACGAGATGGCCATGTAGAACTTCTTCATGTTAATCGTATGGCTTTATCTACTGCGTTCGAATCCACAATTAGTCTTGTGTACATGAGCCTAAAT
>renamed_no_ambig_no_gaps_all|OG0089075_Echinopsis_aurea|2x|10
TAGAACTTCTTCATGTTAATCGTATGGCTTTATCTACTGCGTTCGAATCCACAATTAGTCTTGTGTACATGAGCCTAAATAATGCAGCTATTTCCCATGCAAACCATCAAGCCAACACTA
>renamed_no_ambig_no_gaps_all|OG0089075_Echinopsis_aurea|3x|10
GTTCGAATCCACAATTAGTCTTGTGTACATGAGCCTAAATAATGCAGCTATTTCCCATGCAAACCATCAAGCCAACACTAGCGGACCATGGACCACCCGCCTTATCAAGAAGCTCCCCTT
>renamed_no_ambig_no_gaps_all|OG0089075_Echinopsis_aurea|11
AATGCAGCTATTTCCCATGCAAACCATCAAGCCAACACTAGCGGACCATGGACCACCCGCCTTATCAAGAAGCTCCCCTTAGGCTCCTACATAAACGCCTACCTGACGGGTGGCTTTAGC
>renamed_no_ambig_no_gaps_all|OG0089075_Echinopsis_aurea|2x|11
GCGGACCATGGACCACCCGCCTTATCAAGAAGCTCCCCTTAGGCTCCTACATAAACGCCTACCTGACGGGTGGCTTTAGCGCCCTTGTACCCACACTGGACTCGATGTGGCAACTAAAAA
>renamed_no_ambig_no_gaps_all|OG0089075_Echinopsis_aurea|2x|12
AGAGGCGGGTCTTGAGCAACCCTAACCAGGGTGATGAGTTTGAACATGTAGGCCAAGATCATAGTGCAGAAGTGCTGGAGGCGGAGAAGATGACTCAGGAGTTGATGTGGATTATTAACA
>renamed_no_ambig_no_gaps_all|OG0089075_Echinopsis_aurea|3x|12
TGAACATGTAGGCCAAGATCATAGTGCAGAAGTGCTGGAGGCGGAGAAGATGACTCAGGAGTTGATGTGGATTATTAACAAGCTCAGGGCATGTCATGCAGTGGATGAGGCCTTGGTACA
>renamed_no_ambig_no_gaps_all|OG0089075_Echinopsis_aurea|13
GCGGAGAAGATGACTCAGGAGTTGATGTGGATTATTAACAAGCTCAGGGCATGTCATGCAGTGGATGAGGCCTTGGTACAATGGAGCCATGCTTCGGGTTTGGCTTCGCTTTCACTCAAT
>renamed_no_ambig_no_gaps_all|OG0089075_Echinopsis_aurea|3x|14
GTAGAATACCAAGTTCCTACCCAAGTTCAATATAGATTATTGGTGCTTTGGCTGCCATTATTTTGTTACGCAAGCAATGGACTAAGATACCCAGTGCTATCGAGTTATGAGAAGATAGAG
>renamed_no_ambig_no_gaps_all|OG0089075_Echinopsis_aurea|15
TGGTGCTTTGGCTGCCATTATTTTGTTACGCAAGCAATGGACTAAGATACCCAGTGCTATCGAGTTATGAGAAGATAGAGGTTGAGAGAACAATGGACCGAATGATCAGAACACTCCCAG
>renamed_no_ambig_no_gaps_all|OG0089075_Echinopsis_aurea|2x|15
ACTAAGATACCCAGTGCTATCGAGTTATGAGAAGATAGAGGTTGAGAGAACAATGGACCGAATGATCAGAACACTCCCAGCCATGGAGCAAGAGATTGTGCTAAGAAACTGGCTCCAGGA
>renamed_no_ambig_no_gaps_all|OG0089075_Echinopsis_aurea|3x|15
GTTGAGAGAACAATGGACCGAATGATCAGAACACTCCCAGCCATGGAGCAAGAGATTGTGCTAAGAAACTGGCTCCAGGACTATGCTATATGCTCTTCTGATTGGCCAAATCTTCGTCCT
>renamed_no_ambig_no_gaps_all|OG0089075_Echinopsis_aurea|16
CCATGGAGCAAGAGATTGTGCTAAGAAACTGGCTCCAGGACTATGCTATATGCTCTTCTGATTGGCCAAATCTTCGTCCTTCATACGATCGATGGTGCCAATCTTCTCGTCAACTCGTTT
>renamed_no_ambig_no_gaps_all|OG0089075_Echinopsis_aurea|2x|16
CTATGCTATATGCTCTTCTGATTGGCCAAATCTTCGTCCTTCATACGATCGATGGTGCCAATCTTCTCGTCAACTCGTTTCATAATTACTTACTGTTATTTACCTAAGTTATGATGTTTT
>renamed_no_ambig_no_gaps_all|OG0089075_Echinopsis_aurea|3x|16
TCATACGATCGATGGTGCCAATCTTCTCGTCAACTCGTTTCATAATTACTTACTGTTATTTACCTAAGTTATGATGTTTTATATGTAATGATATAATGTTTGTCTAGTCCATGAAATAAT
>renamed_no_ambig_no_gaps_all|OG0089075_Ferocactus_latispinus|3x|4
ATCATTCAAGATGGCAATGGGCATGGCATACTACCAAATACAGAGAAACAAGCAAAACCAACAACAACCTAGTTTTCTCAACTCCATCTTCATGTCAACCCTAAACACGGCAACCAAGTT
>renamed_no_ambig_no_gaps_all|OG0089075_Ferocactus_latispinus|5
CAGAGAAACAAGCAAAACCAACAACAACCTAGTTTTCTCAACTCCATCTTCATGTCAACCCTAAACACGGCAACCAAGTTGCTCCTCTCCTTCACTTCTTCATACTCCTTCAACAACGCC
>renamed_no_ambig_no_gaps_all|OG0089075_Ferocactus_latispinus|2x|5
ACTCCATCTTCATGTCAACCCTAAACACGGCAACCAAGTTGCTCCTCTCCTTCACTTCTTCATACTCCTTCAACAACGCCAATATTATCATTAGTCAAAATAGTAACTTAAAAACTAAAT
>renamed_no_ambig_no_gaps_all|OG0089075_Ferocactus_latispinus|3x|5
GCTCCTCTCCTTCACTTCTTCATACTCCTTCAACAACGCCAATATTATCATTAGTCAAAATAGTAACTTAAAAACTAAATTAAAAGAGCATTTGAGGTTCATGTTGTTGCTCTTAACTTG
>renamed_no_ambig_no_gaps_all|OG0089075_Ferocactus_latispinus|6
AATATTATCATTAGTCAAAATAGTAACTTAAAAACTAAATTAAAAGAGCATTTGAGGTTCATGTTGTTGCTCTTAACTTGGTTCAGCGTGTGGGCTTTTCGTTTAGCCTCTGATTTCTTC
>renamed_no_ambig_no_gaps_all|OG0089075_Ferocactus_latispinus|2x|6
TAAAAGAGCATTTGAGGTTCATGTTGTTGCTCTTAACTTGGTTCAGCGTGTGGGCTTTTCGTTTAGCCTCTGATTTCTTCCCCTCTCTTTCTCCTCTTGCTGCCACCCTGAAACTCCATG
>renamed_no_ambig_no_gaps_all|OG0089075_Ferocactus_latispinus|3x|6
GTTCAGCGTGTGGGCTTTTCGTTTAGCCTCTGATTTCTTCCCCTCTCTTTCTCCTCTTGCTGCCACCCTGAAACTCCATGCTTCCCCCTTTAAAGAATCTCAGCAGGGTCAGGTGCAGCT
>renamed_no_ambig_no_gaps_all|OG0089075_Ferocactus_latispinus|7
CCCTCTCTTTCTCCTCTTGCTGCCACCCTGAAACTCCATGCTTCCCCCTTTAAAGAATCTCAGCAGGGTCAGGTGCAGCTGAGGCGTACGTCTTACCCTGATCCTGATGATCATGGAGGT
>renamed_no_ambig_no_gaps_all|OG0089075_Ferocactus_latispinus|2x|7
CTTCCCCCTTTAAAGAATCTCAGCAGGGTCAGGTGCAGCTGAGGCGTACGTCTTACCCTGATCCTGATGATCATGGAGGTGCTGATGATGCATCTTCAGCCCTTGGGTCGTCGTTGGTGC
>renamed_no_ambig_no_gaps_all|OG0089075_Ferocactus_latispinus|3x|7
GAGGCGTACGTCTTACCCTGATCCTGATGATCATGGAGGTGCTGATGATGCATCTTCAGCCCTTGGGTCGTCGTTGGTGCCGTATTCGGCCTACAGTCGCCCTACGCAAAATTTGGACTT
>renamed_no_ambig_no_gaps_all|OG0089075_Ferocactus_latispinus|8
GCTGATGATGCATCTTCAGCCCTTGGGTCGTCGTTGGTGCCGTATTCGGCCTACAGTCGCCCTACGCAAAATTTGGACTTGATTGCACATGATGGATTCTTGATGGAAATGGACGGCTCT
>renamed_no_ambig_no_gaps_all|OG0089075_Ferocactus_latispinus|2x|8
CGTATTCGGCCTACAGTCGCCCTACGCAAAATTTGGACTTGATTGCACATGATGGATTCTTGATGGAAATGGACGGCTCTGATGGGGGTACCCGGGATGGCCAGTCTGTTGAAGCCCTCG
>renamed_no_ambig_no_gaps_all|OG0089075_Ferocactus_latispinus|3x|8
GATTGCACATGATGGATTCTTGATGGAAATGGACGGCTCTGATGGGGGTACCCGGGATGGCCAGTCTGTTGAAGCCCTCGGCAGAGCGCTCTCCCATGTCCTTGCTTTATTAAACGAGTT
>renamed_no_ambig_no_gaps_all|OG0089075_Ferocactus_latispinus|2x|9
GCAGAGCGCTCTCCCATGTCCTTGCTTTATTAAACGAGTTACCGGCAACATCAAGGAAGTACGAGTTTGCAATGGCAATGGCTGATAGGATCCTAGACGAGAACACACGGGATGGCCATG
>renamed_no_ambig_no_gaps_all|OG0089075_Ferocactus_latispinus|3x|9
ACCGGCAACATCAAGGAAGTACGAGTTTGCAATGGCAATGGCTGATAGGATCCTAGACGAGAACACACGGGATGGCCATGCGGAACTTCTTCACGTTAATCGTGTGTCTTTATCTACCGC
>renamed_no_ambig_no_gaps_all|OG0089075_Ferocactus_latispinus|10
GCTGATAGGATCCTAGACGAGAACACACGGGATGGCCATGCGGAACTTCTTCACGTTAATCGTGTGTCTTTATCTACCGCGTTCGAGTCCACGATGAGTCTCCTGTACACGACCCTAAAT
>renamed_no_ambig_no_gaps_all|OG0089075_Ferocactus_latispinus|3x|10
GTTCGAGTCCACGATGAGTCTCCTGTACACGACCCTAAATAATGCAGCTATTTCCAGTGCAAACCATCAAGCCAACACTAGAGGACCATGGACCACCCGCCTTATTAAGAAGCTCCCGTT
>renamed_no_ambig_no_gaps_all|OG0089075_Ferocactus_latispinus|11
AATGCAGCTATTTCCAGTGCAAACCATCAAGCCAACACTAGAGGACCATGGACCACCCGCCTTATTAAGAAGCTCCCGTTAGGCTCCTACATAAACGCCTACATGAAGGGCGGCTTGAGC
>renamed_no_ambig_no_gaps_all|OG0089075_Ferocactus_latispinus|2x|11
GAGGACCATGGACCACCCGCCTTATTAAGAAGCTCCCGTTAGGCTCCTACATAAACGCCTACATGAAGGGCGGCTTGAGCGCCCTTGTACCCACGCTCGACTCGATGTGGCAACTAAAAA
>renamed_no_ambig_no_gaps_all|OG0089075_Ferocactus_latispinus|3x|11
AGGCTCCTACATAAACGCCTACATGAAGGGCGGCTTGAGCGCCCTTGTACCCACGCTCGACTCGATGTGGCAACTAAAAAAGAGGCGGGTGTTGAGCAGCCCTAACCAGGGTGATGAGTT
>renamed_no_ambig_no_gaps_all|OG0089075_Ferocactus_latispinus|13
GCGGAGAAGATGACTCAGGAGTTGACGTGGATTATTGACAAGCTTAGGGCATGTCGTGCAGTGGATGAGGCCTTGGTACAATGGAGCCATGCTTCGGGTTTGGCTTCGCTTTCACTCAAT
>renamed_no_ambig_no_gaps_all|OG0089075_Ferocactus_latispinus|3x|14
GCAGAATGCCAAGTTCCTACCCAGGTTCAATACAGATTATTGGTGCTTTGGCTGCCATTATTTTGCTACGCAAGCAATGGACTAAGGTACCCAGTGCTATCAAGTTACGAGAAGATAGAG
>renamed_no_ambig_no_gaps_all|OG0089075_Ferocactus_latispinus|15
TGGTGCTTTGGCTGCCATTATTTTGCTACGCAAGCAATGGACTAAGGTACCCAGTGCTATCAAGTTACGAGAAGATAGAGGCTGAGAGAACAATGGACCGAATGATCAGAACACTCCCAG
>renamed_no_ambig_no_gaps_all|OG0089075_Ferocactus_latispinus|2x|15
ACTAAGGTACCCAGTGCTATCAAGTTACGAGAAGATAGAGGCTGAGAGAACAATGGACCGAATGATCAGAACACTCCCAGCCATGGAGCAAGAGATTGTGCTAAGAAACTGGCTCCAGGA
>renamed_no_ambig_no_gaps_all|OG0089075_Ferocactus_latispinus|3x|15
GCTGAGAGAACAATGGACCGAATGATCAGAACACTCCCAGCCATGGAGCAAGAGATTGTGCTAAGAAACTGGCTCCAGGACTACGCTATCTGCTCTTCTGATTGGCCAAATCTTCGTCCT
>renamed_no_ambig_no_gaps_all|OG0089075_Ferocactus_latispinus|16
CCATGGAGCAAGAGATTGTGCTAAGAAACTGGCTCCAGGACTACGCTATCTGCTCTTCTGATTGGCCAAATCTTCGTCCTTCATACGATCGATGGTGCCAATCTTCTCGTCAACTCGTTT
>renamed_no_ambig_no_gaps_all|OG0089075_Ferocactus_latispinus|2x|16
CTACGCTATCTGCTCTTCTGATTGGCCAAATCTTCGTCCTTCATACGATCGATGGTGCCAATCTTCTCGTCAACTCGTTTCATAATTGCTTAATGTTATTTACTCAAGTTATGATGTTTT
>renamed_no_ambig_no_gaps_all|OG0089075_Ferocactus_latispinus|3x|16
TCATACGATCGATGGTGCCAATCTTCTCGTCAACTCGTTTCATAATTGCTTAATGTTATTTACTCAAGTTATGATGTTTTATATGTAATAATGTAATGTTTGTGTAGTCCATGAAATAAT
>renamed_no_ambig_no_gaps_all|OG0089075_Gymnocalycium_mihanovichii|2x|2
CATGCACAAGCCGTGGTCCTTACGCAAACTTAAAAACTACAACCCCACTTCTCTACCTATGTTTACAAGCGGTTTAATTTAAGTTGTAAAAGTCGGCACAAGATTCCCTTCAAAGGGGGA
>renamed_no_ambig_no_gaps_all|OG0089075_Gymnocalycium_mihanovichii|3x|2
AACCCCACTTCTCTACCTATGTTTACAAGCGGTTTAATTTAAGTTGTAAAAGTCGGCACAAGATTCCCTTCAAAGGGGGAAAGCAAAAAGGACAAATTAACCTAAAGTCCGCATAAATAA
>renamed_no_ambig_no_gaps_all|OG0089075_Gymnocalycium_mihanovichii|3
AAGTTGTAAAAGTCGGCACAAGATTCCCTTCAAAGGGGGAAAGCAAAAAGGACAAATTAACCTAAAGTCCGCATAAATAAACACATCACGCAGCCCTTGTCAAAGGAACCTCACCATTTT
>renamed_no_ambig_no_gaps_all|OG0089075_Gymnocalycium_mihanovichii|3x|3
ACACATCACGCAGCCCTTGTCAAAGGAACCTCACCATTTTTCTCCGTCAATACAACATCAATTCACTAGCCAAGCCAAAGCCTATCCAACCCAAATCGAGAGGAAAACAAATTCCAGCAA
>renamed_no_ambig_no_gaps_all|OG0089075_Gymnocalycium_mihanovichii|4
TCTCCGTCAATACAACATCAATTCACTAGCCAAGCCAAAGCCTATCCAACCCAAATCGAGAGGAAAACAAATTCCAGCAAATCAATCAAGATGGCGATGGGCATGGCTTACTACCAAATA
>renamed_no_ambig_no_gaps_all|OG0089075_Gymnocalycium_mihanovichii|2x|4
CCTATCCAACCCAAATCGAGAGGAAAACAAATTCCAGCAAATCAATCAAGATGGCGATGGGCATGGCTTACTACCAAATACAGAGAAACAAGCAACACCACCAACAACCAAGTTTTCTCA
>renamed_no_ambig_no_gaps_all|OG0089075_Gymnocalycium_mihanovichii|3x|4
ATCAATCAAGATGGCGATGGGCATGGCTTACTACCAAATACAGAGAAACAAGCAACACCACCAACAACCAAGTTTTCTCAACTCCATCTTCATGTCAACCCTAAACATGGCAACCAAGAT
>renamed_no_ambig_no_gaps_all|OG0089075_Gymnocalycium_mihanovichii|5
CAGAGAAACAAGCAACACCACCAACAACCAAGTTTTCTCAACTCCATCTTCATGTCAACCCTAAACATGGCAACCAAGATGCTCCTCTCCTTCACTTCTTCGTACTCCTTCAACAACGCC
>renamed_no_ambig_no_gaps_all|OG0089075_Gymnocalycium_mihanovichii|2x|5
ACTCCATCTTCATGTCAACCCTAAACATGGCAACCAAGATGCTCCTCTCCTTCACTTCTTCGTACTCCTTCAACAACGCCAATATTATCATTAATCAAAACGGTAACTTAAAAAATAAAT
>renamed_no_ambig_no_gaps_all|OG0089075_Gymnocalycium_mihanovichii|3x|5
GCTCCTCTCCTTCACTTCTTCGTACTCCTTCAACAACGCCAATATTATCATTAATCAAAACGGTAACTTAAAAAATAAATTAAAAGAGCATTTGAGGTTCATGTTGTTGCTCTTAACTTG
>renamed_no_ambig_no_gaps_all|OG0089075_Gymnocalycium_mihanovichii|6
AATATTATCATTAATCAAAACGGTAACTTAAAAAATAAATTAAAAGAGCATTTGAGGTTCATGTTGTTGCTCTTAACTTGGTTCAGCGTGTGGGCTTTTCGTTTAGCCTCTGATTTCTTC
>renamed_no_ambig_no_gaps_all|OG0089075_Gymnocalycium_mihanovichii|2x|6
TAAAAGAGCATTTGAGGTTCATGTTGTTGCTCTTAACTTGGTTCAGCGTGTGGGCTTTTCGTTTAGCCTCTGATTTCTTCCCTTCTCTTTCTCCTCTGGCTGCCACCCTCAAACTCCCTG
>renamed_no_ambig_no_gaps_all|OG0089075_Gymnocalycium_mihanovichii|3x|6
GTTCAGCGTGTGGGCTTTTCGTTTAGCCTCTGATTTCTTCCCTTCTCTTTCTCCTCTGGCTGCCACCCTCAAACTCCCTGCTCCTTCCTTTAAAGAATCTCAGCAGGGTCAGGTGCAGCA
>renamed_no_ambig_no_gaps_all|OG0089075_Gymnocalycium_mihanovichii|7
CCTTCTCTTTCTCCTCTGGCTGCCACCCTCAAACTCCCTGCTCCTTCCTTTAAAGAATCTCAGCAGGGTCAGGTGCAGCAGAGGCGTACCTCTTGCCTTGCTACTGAAGATCGTGGAGGT
>renamed_no_ambig_no_gaps_all|OG0089075_Gymnocalycium_mihanovichii|2x|7
CTCCTTCCTTTAAAGAATCTCAGCAGGGTCAGGTGCAGCAGAGGCGTACCTCTTGCCTTGCTACTGAAGATCGTGGAGGTGCCGATGATGCATCTTCAGCTCTTGGGTCATCGTTGGTGC
>renamed_no_ambig_no_gaps_all|OG0089075_Gymnocalycium_mihanovichii|2x|8
CGTATTCGGCGTACAGTTCTCTTACGCAAAATTTGGACTTGATTGCACATGATGGATTCTTGATGGAAATGGATGGTCCTGATCGGGTTACCCATGATGGCCAGTCTGTTCAAGCCCTCG
>renamed_no_ambig_no_gaps_all|OG0089075_Gymnocalycium_mihanovichii|3x|8
GATTGCACATGATGGATTCTTGATGGAAATGGATGGTCCTGATCGGGTTACCCATGATGGCCAGTCTGTTCAAGCCCTCGGCAGAGCGCTCGCCCATGTCCTTGCTTTATTAAAAGAGTT
>renamed_no_ambig_no_gaps_all|OG0089075_Gymnocalycium_mihanovichii|2x|9
GCAGAGCGCTCGCCCATGTCCTTGCTTTATTAAAAGAGTTACCAGCAACATCAAGGAAGTACGAGTTTGCAATGGCAATGGCTGATAGGATCCTAGATGAGAACACACGAGATGGCCATG
>renamed_no_ambig_no_gaps_all|OG0089075_Gymnocalycium_mihanovichii|3x|9
ACCAGCAACATCAAGGAAGTACGAGTTTGCAATGGCAATGGCTGATAGGATCCTAGATGAGAACACACGAGATGGCCATGTAGAACTTCTTCATGTTAATCGTATAGCTTTATCTACTGC
>renamed_no_ambig_no_gaps_all|OG0089075_Gymnocalycium_mihanovichii|10
GCTGATAGGATCCTAGATGAGAACACACGAGATGGCCATGTAGAACTTCTTCATGTTAATCGTATAGCTTTATCTACTGCGTTTGAATCCACGATTAGTCTCCTGTACATGAGCCTAAAT
>renamed_no_ambig_no_gaps_all|OG0089075_Gymnocalycium_mihanovichii|2x|10
TAGAACTTCTTCATGTTAATCGTATAGCTTTATCTACTGCGTTTGAATCCACGATTAGTCTCCTGTACATGAGCCTAAATAATGCAGCTATTTCCCATGCAAACCATCAAGCCAACTCTA
>renamed_no_ambig_no_gaps_all|OG0089075_Gymnocalycium_mihanovichii|3x|10
GTTTGAATCCACGATTAGTCTCCTGTACATGAGCCTAAATAATGCAGCTATTTCCCATGCAAACCATCAAGCCAACTCTAGCGGACCATGGACCACCCGCCTTATTAAGAAGCTCCCCTT
>renamed_no_ambig_no_gaps_all|OG0089075_Gymnocalycium_mihanovichii|11
AATGCAGCTATTTCCCATGCAAACCATCAAGCCAACTCTAGCGGACCATGGACCACCCGCCTTATTAAGAAGCTCCCCTTAGGCTCCTACATCAACGCCTACATGAAGGGTGGCCTTAGC
>renamed_no_ambig_no_gaps_all|OG0089075_Gymnocalycium_mihanovichii|2x|11
GCGGACCATGGACCACCCGCCTTATTAAGAAGCTCCCCTTAGGCTCCTACATCAACGCCTACATGAAGGGTGGCCTTAGCGCCCTTGTACCCACACTGGACTCGATGTGGCAACTAAAAA
>renamed_no_ambig_no_gaps_all|OG0089075_Gymnocalycium_mihanovichii|12
GCCCTTGTACCCACACTGGACTCGATGTGGCAACTAAAAAAGAGGCAGGTCTTGAGCAACCCTAACCAGGGTGACGAGTTTGAACATGTAGGCAAAGATCACAGTGCAGAAGTGCTGGAG
>renamed_no_ambig_no_gaps_all|OG0089075_Gymnocalycium_mihanovichii|2x|12
AGAGGCAGGTCTTGAGCAACCCTAACCAGGGTGACGAGTTTGAACATGTAGGCAAAGATCACAGTGCAGAAGTGCTGGAGGCGGAGAAGATGACTCAGGAGTTGATGTGGATTATTAACA
>renamed_no_ambig_no_gaps_all|OG0089075_Gymnocalycium_mihanovichii|3x|12
TGAACATGTAGGCAAAGATCACAGTGCAGAAGTGCTGGAGGCGGAGAAGATGACTCAGGAGTTGATGTGGATTATTAACAAGCTTAGGGCGTGTCATGCAATGGATGAGGCCTTGGTGCA
>renamed_no_ambig_no_gaps_all|OG0089075_Gymnocalycium_mihanovichii|13
GCGGAGAAGATGACTCAGGAGTTGATGTGGATTATTAACAAGCTTAGGGCGTGTCATGCAATGGATGAGGCCTTGGTGCAATGGAGCCATGCTTCGGGTTTGGCTTCGCTTTCACTCAAT
>renamed_no_ambig_no_gaps_all|OG0089075_Gymnocalycium_mihanovichii|3x|14
GTAGAATACCAAGTTCCTACCCAAGTTCAATATAGATTATTGGTGCTTTGGCTGCCATTATTTTGTTATGCAAGCAATGGACTAAGATACCCAGTGCTATCGAGTTATGAGAAGATAGAG
>renamed_no_ambig_no_gaps_all|OG0089075_Gymnocalycium_mihanovichii|2x|15
ACTAAGATACCCAGTGCTATCGAGTTATGAGAAGATAGAGGCTGAGAGAACGATGGACCGAATGATCAGAACACTCCCAGCCATGGAGCAAGAGATTGTGCTAAGAAATTGGCTCCAGGA
>renamed_no_ambig_no_gaps_all|OG0089075_Gymnocalycium_mihanovichii|3x|15
GCTGAGAGAACGATGGACCGAATGATCAGAACACTCCCAGCCATGGAGCAAGAGATTGTGCTAAGAAATTGGCTCCAGGACTATGCTATATGCTCTTCTGATTGGCCAAATCTTCGTCCT
>renamed_no_ambig_no_gaps_all|OG0089075_Gymnocalycium_mihanovichii|16
CCATGGAGCAAGAGATTGTGCTAAGAAATTGGCTCCAGGACTATGCTATATGCTCTTCTGATTGGCCAAATCTTCGTCCTTCATACGATCGATGGTGCCAATCTTCTCGTCAACTCGTTT
>renamed_no_ambig_no_gaps_all|OG0089075_Gymnocalycium_mihanovichii|2x|16
CTATGCTATATGCTCTTCTGATTGGCCAAATCTTCGTCCTTCATACGATCGATGGTGCCAATCTTCTCGTCAACTCGTTTCATAATTACTGACTGTTATTTACCTAAGTTATGATGTTTT
>renamed_no_ambig_no_gaps_all|OG0089075_Gymnocalycium_mihanovichii|3x|16
TCATACGATCGATGGTGCCAATCTTCTCGTCAACTCGTTTCATAATTACTGACTGTTATTTACCTAAGTTATGATGTTTTATATGTAATGATATAATGTTTGTCTAGTCCATGAAATAAT
>renamed_no_ambig_no_gaps_all|OG0089075_Lophocereus_genome|3x|9
ACCGGTAACATCAAGGAAGTACGAGTTTGCAATGGCAATGGCTGATAGGATCCTAGATGAGAACACACGAGATGGACAAGTCGAACTTCTTCACGTTAATCGTGTAGCTTTATCCATCGC
>renamed_no_ambig_no_gaps_all|OG0089075_Lophocereus_genome|10
GCTGATAGGATCCTAGATGAGAACACACGAGATGGACAAGTCGAACTTCTTCACGTTAATCGTGTAGCTTTATCCATCGCGTTCGAGTCCACGATTAGTCTCCTGTACACGATTCTAAAT
>renamed_no_ambig_no_gaps_all|OG0089075_Lophocereus_genome|2x|10
TCGAACTTCTTCACGTTAATCGTGTAGCTTTATCCATCGCGTTCGAGTCCACGATTAGTCTCCTGTACACGATTCTAAATAATGCAGCTATTTCCCATGCAAACCATCAAGCCAACACTA
>renamed_no_ambig_no_gaps_all|OG0089075_Lophocereus_genome|3x|10
GTTCGAGTCCACGATTAGTCTCCTGTACACGATTCTAAATAATGCAGCTATTTCCCATGCAAACCATCAAGCCAACACTAGGGGACCATGGACCACCCGCCTTATTAAGAAGCTCCCCTT
>renamed_no_ambig_no_gaps_all|OG0089075_Lophocereus_genome|11
AATGCAGCTATTTCCCATGCAAACCATCAAGCCAACACTAGGGGACCATGGACCACCCGCCTTATTAAGAAGCTCCCCTTAGGCTCCTACATAAACGCCTACATGAAGGGTTGCTTGAGC
>renamed_no_ambig_no_gaps_all|OG0089075_Lophocereus_genome|2x|11
GGGGACCATGGACCACCCGCCTTATTAAGAAGCTCCCCTTAGGCTCCTACATAAACGCCTACATGAAGGGTTGCTTGAGCGCCCTTGTACCCACGATGGACTCGATGTGGCAACTAACGA
>renamed_no_ambig_no_gaps_all|OG0089075_Lophocereus_genome|3x|11
AGGCTCCTACATAAACGCCTACATGAAGGGTTGCTTGAGCGCCCTTGTACCCACGATGGACTCGATGTGGCAACTAACGAAGAGGCGGGTCTTGAGCAGCCCTAACCAGGGTGACGAGTT
>renamed_no_ambig_no_gaps_all|OG0089075_Lophocereus_genome|12
GCCCTTGTACCCACGATGGACTCGATGTGGCAACTAACGAAGAGGCGGGTCTTGAGCAGCCCTAACCAGGGTGACGAGTTTGAACATGTAGACCATGATCACAGCGCAGAAGTGCTGGAG
>renamed_no_ambig_no_gaps_all|OG0089075_Lophocereus_genome|2x|12
AGAGGCGGGTCTTGAGCAGCCCTAACCAGGGTGACGAGTTTGAACATGTAGACCATGATCACAGCGCAGAAGTGCTGGAGGCCGAGAAGATGACTCAGGAGTTGATGTGGATTATTAACA
>renamed_no_ambig_no_gaps_all|OG0089075_Lophocereus_genome|3x|12
TGAACATGTAGACCATGATCACAGCGCAGAAGTGCTGGAGGCCGAGAAGATGACTCAGGAGTTGATGTGGATTATTAACAAGCTTAGGGCGTGTTGTGCAGTGGATGAGGCCTTGATACA
>renamed_no_ambig_no_gaps_all|OG0089075_Lophocereus_genome|13
GCCGAGAAGATGACTCAGGAGTTGATGTGGATTATTAACAAGCTTAGGGCGTGTTGTGCAGTGGATGAGGCCTTGATACAATGGAGCCATGCTTCGGGTCTGGCTTCGCTTTCACTCAAT
>renamed_no_ambig_no_gaps_all|OG0089075_Lophocereus_genome|3x|14
GCAGAATACCAAGTTCCTACCCAAGTTCAATACAGATTGTTGGTGCTTTGGCTGCCATTATTTTGCTACGCAAGCAATGGACTAAGGTACCCAGTGCTACAAAGTTATGAGAAGATAGAG
>renamed_no_ambig_no_gaps_all|OG0089075_Lophocereus_genome|15
TGGTGCTTTGGCTGCCATTATTTTGCTACGCAAGCAATGGACTAAGGTACCCAGTGCTACAAAGTTATGAGAAGATAGAGGTTGAGAGAACAATCGACCGAATGATCAGAACACTCCCAG
>renamed_no_ambig_no_gaps_all|OG0089075_Lophocereus_genome|2x|15
ACTAAGGTACCCAGTGCTACAAAGTTATGAGAAGATAGAGGTTGAGAGAACAATCGACCGAATGATCAGAACACTCCCAGCCATGGAGCAAGAGGTTGTGCTAAGAAACTGGCTCCAGGA
>renamed_no_ambig_no_gaps_all|OG0089075_Lophocereus_genome|3x|15
GTTGAGAGAACAATCGACCGAATGATCAGAACACTCCCAGCCATGGAGCAAGAGGTTGTGCTAAGAAACTGGCTCCAGGACTACGCTATATGCTCTTCTGATTGGCCAAATCTTCGTCCT
>renamed_no_ambig_no_gaps_all|OG0089075_Lophocereus_genome|16
CCATGGAGCAAGAGGTTGTGCTAAGAAACTGGCTCCAGGACTACGCTATATGCTCTTCTGATTGGCCAAATCTTCGTCCTTCATATGATCGATGGTGCCAATCTTCTCGTCAACTCGTTT
>renamed_no_ambig_no_gaps_all|OG0089075_Lophocereus_genome|2x|16
CTACGCTATATGCTCTTCTGATTGGCCAAATCTTCGTCCTTCATATGATCGATGGTGCCAATCTTCTCGTCAACTCGTTTCATAATTGCTTACTGTCATTTGCCCAAGTTATGATGTTTT
>renamed_no_ambig_no_gaps_all|OG0089075_Lophocereus_genome|3x|16
TCATATGATCGATGGTGCCAATCTTCTCGTCAACTCGTTTCATAATTGCTTACTGTCATTTGCCCAAGTTATGATGTTTTATGTGTAATAATATAATGTTTGTGAAGCCCATGAAATAAT
>renamed_no_ambig_no_gaps_all|OG0089075_Lophocereus_genome|17
CATAATTGCTTACTGTCATTTGCCCAAGTTATGATGTTTTATGTGTAATAATATAATGTTTGTGAAGCCCATGAAATAATGATCAAGGCCCTTATAAGGGTATATATGTAGCAAGGTTTA
>renamed_no_ambig_no_gaps_all|OG0089075_Pachycereus_genome|3x|9
ACCGGTAACATCAAGGAAGTACGAGTTTGCAATGGCAATGGCTGATAGGATCCTAGACGAGAACACACGAGATGGCCAAGTCGAACTTCTTCACGTTAATCGTGTAGCCTTATCCACCGC
>renamed_no_ambig_no_gaps_all|OG0089075_Pachycereus_genome|10
GCTGATAGGATCCTAGACGAGAACACACGAGATGGCCAAGTCGAACTTCTTCACGTTAATCGTGTAGCCTTATCCACCGCGTTCGAGTCCACGATTAGTCTCCTGTACACGATTCTAAAT
>renamed_no_ambig_no_gaps_all|OG0089075_Pachycereus_genome|2x|10
TCGAACTTCTTCACGTTAATCGTGTAGCCTTATCCACCGCGTTCGAGTCCACGATTAGTCTCCTGTACACGATTCTAAATAATGCAGCTATTTCCCATGCAAACCATCAAGCCAACACTA
>renamed_no_ambig_no_gaps_all|OG0089075_Pachycereus_genome|3x|10
GTTCGAGTCCACGATTAGTCTCCTGTACACGATTCTAAATAATGCAGCTATTTCCCATGCAAACCATCAAGCCAACACTAGGGGACCATGGACCACCCGCCTTATTAAGAAGCTCCCCTT
>renamed_no_ambig_no_gaps_all|OG0089075_Pachycereus_genome|11
AATGCAGCTATTTCCCATGCAAACCATCAAGCCAACACTAGGGGACCATGGACCACCCGCCTTATTAAGAAGCTCCCCTTAGGCTCCTACATAAACGCCTACATGAAGGGTGGCTTGAGC
>renamed_no_ambig_no_gaps_all|OG0089075_Pachycereus_genome|2x|11
GGGGACCATGGACCACCCGCCTTATTAAGAAGCTCCCCTTAGGCTCCTACATAAACGCCTACATGAAGGGTGGCTTGAGCGCCCTTGTGCCCACGCTGGACTCGATGTGGCAACTGAAGA
>renamed_no_ambig_no_gaps_all|OG0089075_Pachycereus_genome|3x|11
AGGCTCCTACATAAACGCCTACATGAAGGGTGGCTTGAGCGCCCTTGTGCCCACGCTGGACTCGATGTGGCAACTGAAGAAGAGGCGGGTCTTGAGCAGCCCTAACCAGGGTGACGAGTT
>renamed_no_ambig_no_gaps_all|OG0089075_Pachycereus_genome|12
GCCCTTGTGCCCACGCTGGACTCGATGTGGCAACTGAAGAAGAGGCGGGTCTTGAGCAGCCCTAACCAGGGTGACGAGTTTGAATATGCAGGCCATGATCATAGCGCAGAAGTGCTGGAG
>renamed_no_ambig_no_gaps_all|OG0089075_Pachycereus_genome|2x|12
AGAGGCGGGTCTTGAGCAGCCCTAACCAGGGTGACGAGTTTGAATATGCAGGCCATGATCATAGCGCAGAAGTGCTGGAGGCCGAGAAGATGACTCAAGAGTTGATGTGGATTATTAACA
>renamed_no_ambig_no_gaps_all|OG0089075_Pachycereus_genome|3x|12
TGAATATGCAGGCCATGATCATAGCGCAGAAGTGCTGGAGGCCGAGAAGATGACTCAAGAGTTGATGTGGATTATTAACAAGCTTAGGGCGTGTTGTGCAGTGGATGAGGCCTTTGTACA
>renamed_no_ambig_no_gaps_all|OG0089075_Pachycereus_genome|13
GCCGAGAAGATGACTCAAGAGTTGATGTGGATTATTAACAAGCTTAGGGCGTGTTGTGCAGTGGATGAGGCCTTTGTACAATGGAGCCATGCTTCGGGTTTGGCTTCGCTTTCACTCAAT
>renamed_no_ambig_no_gaps_all|OG0089075_Pachycereus_genome|3x|14
GCAGAATACCAAGTTCCTACCCAAGTTCAATACAGATTGTTGGTGCTTTGGCTGCCATTATTTTGCTACGCAAGCAATGGACTAAGGTACCCAGTGCTACCAAGTTATGAGAAGATAGAG
>renamed_no_ambig_no_gaps_all|OG0089075_Pachycereus_genome|15
TGGTGCTTTGGCTGCCATTATTTTGCTACGCAAGCAATGGACTAAGGTACCCAGTGCTACCAAGTTATGAGAAGATAGAGGTTGAGAGAACAATCGACCGAATGATCAGAACACTCCCAG
>renamed_no_ambig_no_gaps_all|OG0089075_Pachycereus_genome|2x|15
ACTAAGGTACCCAGTGCTACCAAGTTATGAGAAGATAGAGGTTGAGAGAACAATCGACCGAATGATCAGAACACTCCCAGCCATAGAGCAAGAGGTTGTGTTAAGAAACTGGCTCCAGGA
>renamed_no_ambig_no_gaps_all|OG0089075_Pachycereus_genome|3x|15
GTTGAGAGAACAATCGACCGAATGATCAGAACACTCCCAGCCATAGAGCAAGAGGTTGTGTTAAGAAACTGGCTCCAGGACTACGCTTTATGCTCTTCTGATTGGCCAAATCTTCGTCCT
>renamed_no_ambig_no_gaps_all|OG0089075_Pachycereus_genome|16
CCATAGAGCAAGAGGTTGTGTTAAGAAACTGGCTCCAGGACTACGCTTTATGCTCTTCTGATTGGCCAAATCTTCGTCCTTCATATGATCGATGGTGCCAATCTTCTCGTCAACTCGTTT
>renamed_no_ambig_no_gaps_all|OG0089075_Pachycereus_genome|2x|16
CTACGCTTTATGCTCTTCTGATTGGCCAAATCTTCGTCCTTCATATGATCGATGGTGCCAATCTTCTCGTCAACTCGTTTCATAATTGCTTACTGTTCTTTGCCCAAGTTATGATGTTTT
>renamed_no_ambig_no_gaps_all|OG0089075_Pachycereus_genome|3x|16
TCATATGATCGATGGTGCCAATCTTCTCGTCAACTCGTTTCATAATTGCTTACTGTTCTTTGCCCAAGTTATGATGTTTTATGTGTAATAATATAATGTTTGTGTAGTCCATGAAATAAT
>renamed_no_ambig_no_gaps_all|OG0089075_Pachycereus_genome|17
CATAATTGCTTACTGTTCTTTGCCCAAGTTATGATGTTTTATGTGTAATAATATAATGTTTGTGTAGTCCATGAAATAATGATCAAGGCCCTTGTAAGGGTATATATGTAGCCAGGTTTA
>renamed_no_ambig_no_gaps_all|OG0089075_Stenocereus_genome|3x|13
AAGGCTGCTAACATCTGGATCTCCTCAGACCTTGCAAAAGCACGACCCACACTGAAAGGCATTATTGTTGTTGTATTCTCGATATGTCTGTCACAAATGATGTTGAGGAGCCTAAACACT
>renamed_no_ambig_no_gaps_all|OG0089090_Carnegia_gigantea_genome|8
TTAGTGGGGTTTATCTTGAGTGTGACCGTCTTTAGACTAAGACAACCGAGGACCCAACTGGTGTCAGCCTCCCTAGAAGGGGTGGCTCCTAAGCTGTCCTTCCCTGTGATGAAGGTAGAA
>renamed_no_ambig_no_gaps_all|OG0089090_Carnegia_gigantea_genome|2x|8
GACAACCGAGGACCCAACTGGTGTCAGCCTCCCTAGAAGGGGTGGCTCCTAAGCTGTCCTTCCCTGTGATGAAGGTAGAACTCAACGTAACCCTTAACCTGACCCTGCTGGTCCAAAACC
>renamed_no_ambig_no_gaps_all|OG0089090_Carnegia_gigantea_genome|3x|8
GGTGGCTCCTAAGCTGTCCTTCCCTGTGATGAAGGTAGAACTCAACGTAACCCTTAACCTGACCCTGCTGGTCCAAAACCAGAACCATGTAGGCTTCAAAGGTGGCCTAGGGAGAAGTGT
>renamed_no_ambig_no_gaps_all|OG0089090_Carnegia_gigantea_genome|9
CTCAACGTAACCCTTAACCTGACCCTGCTGGTCCAAAACCAGAACCATGTAGGCTTCAAAGGTGGCCTAGGGAGAAGTGTGCTTCTGTACCAGGGCAACGAGGTGGGAGAGGCTGAGCTC
>renamed_no_ambig_no_gaps_all|OG0089090_Carnegia_gigantea_genome|2x|9
AGAACCATGTAGGCTTCAAAGGTGGCCTAGGGAGAAGTGTGCTTCTGTACCAGGGCAACGAGGTGGGAGAGGCTGAGCTCAATCCCGGTTTGATTCCGGCCAAGGGGACGGCTACTCTGT
>renamed_no_ambig_no_gaps_all|OG0089090_Carnegia_gigantea_genome|3x|9
GCTTCTGTACCAGGGCAACGAGGTGGGAGAGGCTGAGCTCAATCCCGGTTTGATTCCGGCCAAGGGGACGGCTACTCTGTGGTCGAACCTCACCCTCGAGGTTGGCCGGTTTGCAGACTT
>renamed_no_ambig_no_gaps_all|OG0089090_Carnegia_gigantea_genome|10
AATCCCGGTTTGATTCCGGCCAAGGGGACGGCTACTCTGTGGTCGAACCTCACCCTCGAGGTTGGCCGGTTTGCAGACTTGGGTTTGGCGTCGCTCATTCGAGATGTAATGGTCGGGCAG
>renamed_no_ambig_no_gaps_all|OG0089090_Carnegia_gigantea_genome|2x|10
GGTCGAACCTCACCCTCGAGGTTGGCCGGTTTGCAGACTTGGGTTTGGCGTCGCTCATTCGAGATGTAATGGTCGGGCAGATCGCCATGGCGTCCAAGACCAGGATCCCCGGGAGGGTTA
>renamed_no_ambig_no_gaps_all|OG0089090_Carnegia_gigantea_genome|3x|10
GGGTTTGGCGTCGCTCATTCGAGATGTAATGGTCGGGCAGATCGCCATGGCGTCCAAGACCAGGATCCCCGGGAGGGTTAACTTGTTGGGTATTTTCAAGAAGCATGTGGTTACCAGCTC
>renamed_no_ambig_no_gaps_all|OG0089090_Carnegia_gigantea_genome|11
ATCGCCATGGCGTCCAAGACCAGGATCCCCGGGAGGGTTAACTTGTTGGGTATTTTCAAGAAGCATGTGGTTACCAGCTCTGATTGTCAGTTTGTGGTAGGGTTTCCTGACTTGAATATC
>renamed_no_ambig_no_gaps_all|OG0089090_Carnegia_gigantea_genome|2x|11
ACTTGTTGGGTATTTTCAAGAAGCATGTGGTTACCAGCTCTGATTGTCAGTTTGTGGTAGGGTTTCCTGACTTGAATATCAAAAGCCAAGATTGCAAGTATCATAACAAACTTTGATTTG
>renamed_no_ambig_no_gaps_all|OG0089090_Coryphanta|8
ATAGTCGGGTTCATCTTGAGTGTGACCATCTTTAGACTAAGAGAACCGAGGACTCAACTGGTGTCAGCCTCTCTGGAAGGGGTGGCTCCCAAGCTGTCCTTCCCTGTGATGAAGGTAGAG
>renamed_no_ambig_no_gaps_all|OG0089090_Coryphanta|2x|8
GAGAACCGAGGACTCAACTGGTGTCAGCCTCTCTGGAAGGGGTGGCTCCCAAGCTGTCCTTCCCTGTGATGAAGGTAGAGCTCAACGTAACCCTCAACCTGACCCTGCTGGTCCAAAACC
>renamed_no_ambig_no_gaps_all|OG0089090_Coryphanta|3x|8
GGTGGCTCCCAAGCTGTCCTTCCCTGTGATGAAGGTAGAGCTCAACGTAACCCTCAACCTGACCCTGCTGGTCCAAAACCAGAACCATGCCAGCTTCAAAGCTGGCCTAGGGAGAAGTGT
>renamed_no_ambig_no_gaps_all|OG0089090_Coryphanta|9
CTCAACGTAACCCTCAACCTGACCCTGCTGGTCCAAAACCAGAACCATGCCAGCTTCAAAGCTGGCCTAGGGAGAAGTGTGCTTCTGTACCAGGGCAACCAGGTTGGAGAGGCTGAGCTC
>renamed_no_ambig_no_gaps_all|OG0089090_Coryphanta|2x|9
AGAACCATGCCAGCTTCAAAGCTGGCCTAGGGAGAAGTGTGCTTCTGTACCAGGGCAACCAGGTTGGAGAGGCTGAGCTCAATCCCGGCTTGATTCCGGCCAAGGGGACGGCCACTCTGT
>renamed_no_ambig_no_gaps_all|OG0089090_Coryphanta|3x|10
GGGTTTGGCGTCGCTCATTCGAGATGTAATGGCCGGGCAGATCGCCATGGTGTCCAAGACCAGGATCCCCGGGAGGGTGAACTTGTTGGGTATTTTCAAGAAGCATGTGATTACCAGCTC
>renamed_no_ambig_no_gaps_all|OG0089090_Coryphanta|11
ATCGCCATGGTGTCCAAGACCAGGATCCCCGGGAGGGTGAACTTGTTGGGTATTTTCAAGAAGCATGTGATTACCAGCTCTGATTGTCAGTTTGTAGTAGGGCTTCCTGACTTGAATATC
>renamed_no_ambig_no_gaps_all|OG0089090_Coryphanta|2x|11
ACTTGTTGGGTATTTTCAAGAAGCATGTGATTACCAGCTCTGATTGTCAGTTTGTAGTAGGGCTTCCTGACTTGAATATCAAAAGCCAAGATTGCAAGTATCATAACAAACTTTGATTTG
>renamed_no_ambig_no_gaps_all|OG0089090_Lophocereus_genome|8
TTAGTGGGGTTCATCTTGAGTGTGACCGTCTTTAGACTAAGACAACCGAGGACCCAGCTGGTGTCAGCCTCCCTAGAAGGGGTGGCTCCTAAGCTGTCCTTCCCTGTGATGAAGGTAGAG
>renamed_no_ambig_no_gaps_all|OG0089090_Lophocereus_genome|2x|8
GACAACCGAGGACCCAGCTGGTGTCAGCCTCCCTAGAAGGGGTGGCTCCTAAGCTGTCCTTCCCTGTGATGAAGGTAGAGCTCAACGTAACCCTTAACATGACCCTGCTGGTCCAAAACC
>renamed_no_ambig_no_gaps_all|OG0089090_Lophocereus_genome|3x|8
GGTGGCTCCTAAGCTGTCCTTCCCTGTGATGAAGGTAGAGCTCAACGTAACCCTTAACATGACCCTGCTGGTCCAAAACCAGAACCATGTAGGCTTCAAAGGTGGCCTAGGGAGAAGTGT
>renamed_no_ambig_no_gaps_all|OG0089090_Lophocereus_genome|9
CTCAACGTAACCCTTAACATGACCCTGCTGGTCCAAAACCAGAACCATGTAGGCTTCAAAGGTGGCCTAGGGAGAAGTGTGCTTCTGTACCAGGGCAACGAGGTGGGAGAGGCTGAGCTC
>renamed_no_ambig_no_gaps_all|OG0089090_Lophocereus_genome|2x|9
AGAACCATGTAGGCTTCAAAGGTGGCCTAGGGAGAAGTGTGCTTCTGTACCAGGGCAACGAGGTGGGAGAGGCTGAGCTCAATCCCGGTTTGATTCCGGCCAAGGGGACGGCTACTCTGT
>renamed_no_ambig_no_gaps_all|OG0089090_Lophocereus_genome|3x|9
GCTTCTGTACCAGGGCAACGAGGTGGGAGAGGCTGAGCTCAATCCCGGTTTGATTCCGGCCAAGGGGACGGCTACTCTGTGGTCGAACCTCACCCTTGAGGTTGGCCGGTTTGCAGACTT
>renamed_no_ambig_no_gaps_all|OG0089090_Lophocereus_genome|10
AATCCCGGTTTGATTCCGGCCAAGGGGACGGCTACTCTGTGGTCGAACCTCACCCTTGAGGTTGGCCGGTTTGCAGACTTAGGTTTGGCGTCGCTCATTCGAGATGTAATGGCCGGGCAG
>renamed_no_ambig_no_gaps_all|OG0089090_Lophocereus_genome|2x|10
GGTCGAACCTCACCCTTGAGGTTGGCCGGTTTGCAGACTTAGGTTTGGCGTCGCTCATTCGAGATGTAATGGCCGGGCAGATCGCCATGGCGTCCAAGACCAGGATCCCCGGGCGGGTTA
>renamed_no_ambig_no_gaps_all|OG0089090_Lophocereus_genome|3x|10
AGGTTTGGCGTCGCTCATTCGAGATGTAATGGCCGGGCAGATCGCCATGGCGTCCAAGACCAGGATCCCCGGGCGGGTTAACTTGTTGGGTATTTTCAAGAAGCATGTGGTTACCAGCTC
>renamed_no_ambig_no_gaps_all|OG0089090_Lophocereus_genome|11
ATCGCCATGGCGTCCAAGACCAGGATCCCCGGGCGGGTTAACTTGTTGGGTATTTTCAAGAAGCATGTGGTTACCAGCTCTGATTGTCAGTTTGTGGTAGGGTTTCCTGACTTGAATATC
>renamed_no_ambig_no_gaps_all|OG0089090_Lophocereus_genome|2x|11
ACTTGTTGGGTATTTTCAAGAAGCATGTGGTTACCAGCTCTGATTGTCAGTTTGTGGTAGGGTTTCCTGACTTGAATATCAAAAGCCAAGATTGCAAGTATCATAACAAACTTTGATTTG
>renamed_no_ambig_no_gaps_all|OG0089090_Matucana_aurantiaca|4
AAAGAGTCTCAACTCTCAATTGAGTAGCACTACTTATCAATACATCATCCATCATTCATCAAAATGGTTGGCAGGTAGCCTGCTTTATGCATTTATTGCCCTCCCTAACTGTTTGGAATC
>renamed_no_ambig_no_gaps_all|OG0089090_Matucana_aurantiaca|8
TTAGTGGGGTTCATCTTGAGTGTGACCCTCTTGAGACTAAGACAACCGAGGACCCAGCTGGTGTCAGCCTCCCTAGAAGGGGTGGCTCCTAAGCTCTCCTTCCCTGTGATGAAGGTAGAG
>renamed_no_ambig_no_gaps_all|OG0089090_Matucana_aurantiaca|2x|8
GACAACCGAGGACCCAGCTGGTGTCAGCCTCCCTAGAAGGGGTGGCTCCTAAGCTCTCCTTCCCTGTGATGAAGGTAGAGCTCAACGTAACCCTTAACCTGACCCTGCTGATCCACAACC
>renamed_no_ambig_no_gaps_all|OG0089090_Matucana_aurantiaca|3x|8
GGTGGCTCCTAAGCTCTCCTTCCCTGTGATGAAGGTAGAGCTCAACGTAACCCTTAACCTGACCCTGCTGATCCACAACCAGAACCATGCCAGCTTCAAATGTGGCCCAGGGAGAAGTGT
>renamed_no_ambig_no_gaps_all|OG0089090_Matucana_aurantiaca|9
CTCAACGTAACCCTTAACCTGACCCTGCTGATCCACAACCAGAACCATGCCAGCTTCAAATGTGGCCCAGGGAGAAGTGTGCTTCTGTACCAGGGCAAGGAGGTGGGAGAGGCTGAGCTC
>renamed_no_ambig_no_gaps_all|OG0089090_Matucana_aurantiaca|2x|9
AGAACCATGCCAGCTTCAAATGTGGCCCAGGGAGAAGTGTGCTTCTGTACCAGGGCAAGGAGGTGGGAGAGGCTGAGCTCAACCCCGGTTTGATTCCAGCCAAGAGGACGGCTACTATGT
>renamed_no_ambig_no_gaps_all|OG0089090_Matucana_aurantiaca|3x|9
GCTTCTGTACCAGGGCAAGGAGGTGGGAGAGGCTGAGCTCAACCCCGGTTTGATTCCAGCCAAGAGGACGGCTACTATGTGCTCGAACCTCACCCTCGAGGTTGGCCGGTTTGCAGACTC
>renamed_no_ambig_no_gaps_all|OG0089090_Matucana_aurantiaca|10
AACCCCGGTTTGATTCCAGCCAAGAGGACGGCTACTATGTGCTCGAACCTCACCCTCGAGGTTGGCCGGTTTGCAGACTCGGGTTTGGCTTCAGTCTTTCGAGATGTAATGGCCGGGCAG
>renamed_no_ambig_no_gaps_all|OG0089090_Matucana_aurantiaca|2x|10
GCTCGAACCTCACCCTCGAGGTTGGCCGGTTTGCAGACTCGGGTTTGGCTTCAGTCTTTCGAGATGTAATGGCCGGGCAGATCGCCATGGCGTCCAAGACCAGGATCCCAGGAAGGGTGA
>renamed_no_ambig_no_gaps_all|OG0089090_Matucana_aurantiaca|3x|10
GGGTTTGGCTTCAGTCTTTCGAGATGTAATGGCCGGGCAGATCGCCATGGCGTCCAAGACCAGGATCCCAGGAAGGGTGAACTTGTTGGGTATTTTCAAGAAGCATGTGGTTACCAGCTC
>renamed_no_ambig_no_gaps_all|OG0089090_Matucana_aurantiaca|11
ATCGCCATGGCGTCCAAGACCAGGATCCCAGGAAGGGTGAACTTGTTGGGTATTTTCAAGAAGCATGTGGTTACCAGCTCTGATTGTCAGTTTGTGGTTGGGTTTCCTGACTTGAATATC
>renamed_no_ambig_no_gaps_all|OG0089090_Matucana_aurantiaca|2x|11
ACTTGTTGGGTATTTTCAAGAAGCATGTGGTTACCAGCTCTGATTGTCAGTTTGTGGTTGGGTTTCCTGACTTGAATATCAAAAGCCAAGATTGCAAGTATCATAACAGACTTTGATTTG
>renamed_no_ambig_no_gaps_all|OG0089090_Pachycereus_genome|3x|9
GCTTCTGTACCAGGGCAACGAGGTGGGAGAGGCTGAGCTCAATCCCGGTTTGATTCCGGCCAAGGGGACGGCTACTCTGTGCTCGAACCTCATCCTTGAGGTTGGCCGGTTTGCAGACTT
>renamed_no_ambig_no_gaps_all|OG0089090_Pachycereus_genome|10
AATCCCGGTTTGATTCCGGCCAAGGGGACGGCTACTCTGTGCTCGAACCTCATCCTTGAGGTTGGCCGGTTTGCAGACTTGGGTTTGGCGTCGCTCATTCGAGATGTAATGGCTGGGCAG
>renamed_no_ambig_no_gaps_all|OG0089090_Pachycereus_genome|2x|10
GCTCGAACCTCATCCTTGAGGTTGGCCGGTTTGCAGACTTGGGTTTGGCGTCGCTCATTCGAGATGTAATGGCTGGGCAGATCGCCATGGCGTCCAAGACCAGGATCCCCGGGAGGGTTA
>renamed_no_ambig_no_gaps_all|OG0089090_Pachycereus_genome|3x|10
GGGTTTGGCGTCGCTCATTCGAGATGTAATGGCTGGGCAGATCGCCATGGCGTCCAAGACCAGGATCCCCGGGAGGGTTAACTTGTTGGGTATTTTCAAGAAGCATGTGATTACCAGCTC
>renamed_no_ambig_no_gaps_all|OG0089090_Pachycereus_genome|11
ATCGCCATGGCGTCCAAGACCAGGATCCCCGGGAGGGTTAACTTGTTGGGTATTTTCAAGAAGCATGTGATTACCAGCTCTGATTGTCAGTTTGTGGTAGGGTTTCCTGACTTGAATATC
>renamed_no_ambig_no_gaps_all|OG0089090_Pachycereus_genome|2x|11
ACTTGTTGGGTATTTTCAAGAAGCATGTGATTACCAGCTCTGATTGTCAGTTTGTGGTAGGGTTTCCTGACTTGAATATCAAAAGCCAAGATTGCAAGTATCATAACAAACTTTGATTTG
>renamed_no_ambig_no_gaps_all|OG0089090_Peniocereus_cuixmalensis|8
TTAGTGGGGTTCATCTTGAGTGTAACCGTCTTTAGACTAAGACAACCGAGGACCCAAGTGGTGTCAGCCTCCCTAGAAGGGGTGGCTCCTAAGCTGTCCTTCCCTTTGATGAAGGTAGAG
>renamed_no_ambig_no_gaps_all|OG0089090_Peniocereus_cuixmalensis|2x|8
GACAACCGAGGACCCAAGTGGTGTCAGCCTCCCTAGAAGGGGTGGCTCCTAAGCTGTCCTTCCCTTTGATGAAGGTAGAGCTTAACGTGACCCTTAACCTGACCCTGCTGGTCCAAAACC
>renamed_no_ambig_no_gaps_all|OG0089090_Peniocereus_cuixmalensis|3x|8
GGTGGCTCCTAAGCTGTCCTTCCCTTTGATGAAGGTAGAGCTTAACGTGACCCTTAACCTGACCCTGCTGGTCCAAAACCAGAACCATGTTGGCTTCAAAGGTGGCCTAGGGAGAAGTGT
>renamed_no_ambig_no_gaps_all|OG0089090_Peniocereus_cuixmalensis|9
CTTAACGTGACCCTTAACCTGACCCTGCTGGTCCAAAACCAGAACCATGTTGGCTTCAAAGGTGGCCTAGGGAGAAGTGTGCTTCTGTACCAGGGCAACGAGGTGGGAGAGGCTGAGCTC
>renamed_no_ambig_no_gaps_all|OG0089090_Peniocereus_cuixmalensis|2x|9
AGAACCATGTTGGCTTCAAAGGTGGCCTAGGGAGAAGTGTGCTTCTGTACCAGGGCAACGAGGTGGGAGAGGCTGAGCTCAATCCCGGTTTGATTCCGGCCAAGGGGACGGCTACTCTGT
>renamed_no_ambig_no_gaps_all|OG0089090_Peniocereus_cuixmalensis|3x|9
GCTTCTGTACCAGGGCAACGAGGTGGGAGAGGCTGAGCTCAATCCCGGTTTGATTCCGGCCAAGGGGACGGCTACTCTGTCCTCGAAGCTCCTCCTTGAGGTTGGCCGGTTTGCAGACTT
>renamed_no_ambig_no_gaps_all|OG0089090_Peniocereus_cuixmalensis|10
AATCCCGGTTTGATTCCGGCCAAGGGGACGGCTACTCTGTCCTCGAAGCTCCTCCTTGAGGTTGGCCGGTTTGCAGACTTGGGTTTGGCATCGCTCATTCGAGATGTAATGGCCGGGCAG
>renamed_no_ambig_no_gaps_all|OG0089090_Peniocereus_cuixmalensis|2x|10
CCTCGAAGCTCCTCCTTGAGGTTGGCCGGTTTGCAGACTTGGGTTTGGCATCGCTCATTCGAGATGTAATGGCCGGGCAGATCGCCATGGCGTCCAAGACCAGGATCCCCGGGAGGGTTA
>renamed_no_ambig_no_gaps_all|OG0089090_Peniocereus_cuixmalensis|3x|10
GGGTTTGGCATCGCTCATTCGAGATGTAATGGCCGGGCAGATCGCCATGGCGTCCAAGACCAGGATCCCCGGGAGGGTTAACTTGTTGGGTATTTTCAAGAAGCATGTGGTTACCAACTC
>renamed_no_ambig_no_gaps_all|OG0089090_Peniocereus_cuixmalensis|11
ATCGCCATGGCGTCCAAGACCAGGATCCCCGGGAGGGTTAACTTGTTGGGTATTTTCAAGAAGCATGTGGTTACCAACTCTGATTGTCAGTTTGTGGTAGGGTTTCCTGACTTGAATATC
>renamed_no_ambig_no_gaps_all|OG0089090_Peniocereus_cuixmalensis|2x|11
ACTTGTTGGGTATTTTCAAGAAGCATGTGGTTACCAACTCTGATTGTCAGTTTGTGGTAGGGTTTCCTGACTTGAATATCAAAAGCCAAGATTGCAAGTATCATAACAAACTTTGATTTG
>renamed_no_ambig_no_gaps_all|OG0089090_Stenocereus_genome|3
GCGGGGGGGAGTTCAGCCATTTATTTTAGTTCCCACTCCGTTCAAACTCTCCCAACTTTCCAACTTCTTCCACCCACCCTCCTCCCACTCCATTGGACTGTTCTGCTTCTTCACCCCGTG
>renamed_no_ambig_no_gaps_all|OG0089090_Stenocereus_genome|2x|3
TTCAAACTCTCCCAACTTTCCAACTTCTTCCACCCACCCTCCTCCCACTCCATTGGACTGTTCTGCTTCTTCACCCCGTGATGTTATATTCATACCTCCATTCGTCTCTCCCCTTATTTC
>renamed_no_ambig_no_gaps_all|OG0089090_Stenocereus_genome|8
CTACTTCTCTCCGTCCTCGGCGCCACAGTCTTCAAGGCTCGCCGCCCCATCACCACCGTCAACTCCGTCGCACTCCGAAACACCGATATCGCATTCGACGCTCTTCGCATGAACGTCCGA
>renamed_no_ambig_no_gaps_all|OG0089090_Stenocereus_genome|2x|8
GCCGCCCCATCACCACCGTCAACTCCGTCGCACTCCGAAACACCGATATCGCATTCGACGCTCTTCGCATGAACGTCCGATTCAACGTCACCCTCGATGCCGCCATCACCGTCAAAAACC
>renamed_no_ambig_no_gaps_all|OG0089090_Stenocereus_genome|3x|8
CACCGATATCGCATTCGACGCTCTTCGCATGAACGTCCGATTCAACGTCACCCTCGATGCCGCCATCACCGTCAAAAACCCTAACAAAGTCGGCTTCAAATTCGAAGACAGCTCCGCCTT
>renamed_no_ambig_no_gaps_all|OG0089090_Stenocereus_genome|9
TTCAACGTCACCCTCGATGCCGCCATCACCGTCAAAAACCCTAACAAAGTCGGCTTCAAATTCGAAGACAGCTCCGCCTTCCTCGAGTACCGCGGGCAGGAAGTCGGCCAGGCCCCGATC
>renamed_no_ambig_no_gaps_all|OG0089090_Stenocereus_genome|3x|15
TTGGTGCCTTGATTGATTAATGGTTGTGGTATTTTCAGCAAAAACGGGGTGGCTTTATGCATTACTAATCTATAAGTGGCAGTAGTCAAATATGGGTGGGGATTTTCTCTAATTAATAAT
>renamed_no_ambig_no_gaps_all|OG0089090_Stenocereus_genome|16
AAAACGGGGTGGCTTTATGCATTACTAATCTATAAGTGGCAGTAGTCAAATATGGGTGGGGATTTTCTCTAATTAATAATGTGCTTTTTTGGAATCATTAGACTGGACAGAATGCCTTGC
>renamed_no_ambig_no_gaps_all|OG0089090_Stenocereus_genome|2x|16
AGTAGTCAAATATGGGTGGGGATTTTCTCTAATTAATAATGTGCTTTTTTGGAATCATTAGACTGGACAGAATGCCTTGCTTGCAAATGCTTAAAGGCAGTTTATTCATTGAAAATGGGG
>renamed_no_ambig_no_gaps_all|OG0089090_Stenocereus_genome|3x|16
GTGCTTTTTTGGAATCATTAGACTGGACAGAATGCCTTGCTTGCAAATGCTTAAAGGCAGTTTATTCATTGAAAATGGGGTAACTGAAAAATGATTGATCCTGTTGGTATATATACATCA
>renamed_no_ambig_no_gaps_all|OG0089090_Stenocereus_genome|17
TTGCAAATGCTTAAAGGCAGTTTATTCATTGAAAATGGGGTAACTGAAAAATGATTGATCCTGTTGGTATATATACATCATAAATAAAAGCATTGCTTATGTAATTGGGAGTGTTGAGTA
>renamed_no_ambig_no_gaps_all|OG0089090_Stenocereus_genome|2x|17
TAACTGAAAAATGATTGATCCTGTTGGTATATATACATCATAAATAAAAGCATTGCTTATGTAATTGGGAGTGTTGAGTAGCTTTGACATTTCCATTAGCTTCTGTTTCTGTCCATCCAT
>renamed_no_ambig_no_gaps_all|OG0089090_Stenocereus_genome|3x|17
TAAATAAAAGCATTGCTTATGTAATTGGGAGTGTTGAGTAGCTTTGACATTTCCATTAGCTTCTGTTTCTGTCCATCCATCTTTGCCAGCCTTTTGTGGTGCTTCTGTAATGCGTTGAAG
>renamed_no_ambig_no_gaps_all|OG0089090_Stenocereus_genome|18
GCTTTGACATTTCCATTAGCTTCTGTTTCTGTCCATCCATCTTTGCCAGCCTTTTGTGGTGCTTCTGTAATGCGTTGAAGATTTAGGAAGGAGTAAAAGGGAGTAAGGAAGAGTAAACAC
>renamed_no_ambig_no_gaps_all|OG0089090_Stenocereus_genome|end|
TCCATTAGCTTCTGTTTCTGTCCATCCATCTTTGCCAGCCTTTTGTGGTGCTTCTGTAATGCGTTGAAGATTTAGGAAGGAGTAAAAGGGAGTAAGGAAGAGTAAACACTTACCTTACCT
>renamed_no_ambig_no_gaps_all|OG0089090_Hylocereus_polyrhizus|8
TTAGTGGGGTTCATCTTGAGTGTGACCGTCTTTAGACTAAGACAACCGAGGACCCAACTGGTGTCAGCCTCCCTAGAAGGGGTGGCTCCTAAGCTGTCCTTCCCTGTGATGAAGGTAGAG
>renamed_no_ambig_no_gaps_all|OG0089090_Hylocereus_polyrhizus|2x|8
GACAACCGAGGACCCAACTGGTGTCAGCCTCCCTAGAAGGGGTGGCTCCTAAGCTGTCCTTCCCTGTGATGAAGGTAGAGCTCAACGTGACCCTTAACCTGACCCTGCTGGTCCAAAACC
>renamed_no_ambig_no_gaps_all|OG0089090_Hylocereus_polyrhizus|3x|8
GGTGGCTCCTAAGCTGTCCTTCCCTGTGATGAAGGTAGAGCTCAACGTGACCCTTAACCTGACCCTGCTGGTCCAAAACCAGAACCATGTTGGCTTCAAAAGTGGCCTAGGGAGAAGTGT
>renamed_no_ambig_no_gaps_all|OG0089090_Hylocereus_polyrhizus|9
CTCAACGTGACCCTTAACCTGACCCTGCTGGTCCAAAACCAGAACCATGTTGGCTTCAAAAGTGGCCTAGGGAGAAGTGTGCTTCTGTACCAGGGCAACGAGGTGGGAGAGGCTGAGCTC
>renamed_no_ambig_no_gaps_all|OG0089090_Hylocereus_polyrhizus|2x|9
AGAACCATGTTGGCTTCAAAAGTGGCCTAGGGAGAAGTGTGCTTCTGTACCAGGGCAACGAGGTGGGAGAGGCTGAGCTCAATCCTGGTTTGATTCCAGCCAAGGGGACGGCTACTCTGT
>renamed_no_ambig_no_gaps_all|OG0089090_Hylocereus_polyrhizus|3x|9
GCTTCTGTACCAGGGCAACGAGGTGGGAGAGGCTGAGCTCAATCCTGGTTTGATTCCAGCCAAGGGGACGGCTACTCTGTCCTCGAACCTCCTCCTTGAGGTTGGCCGGTTTGCAGACTT
>renamed_no_ambig_no_gaps_all|OG0089090_Hylocereus_polyrhizus|10
AATCCTGGTTTGATTCCAGCCAAGGGGACGGCTACTCTGTCCTCGAACCTCCTCCTTGAGGTTGGCCGGTTTGCAGACTTGGGTTTGGCATCGCTCATTCGAGATGTAATGGCCGGGCAG
>renamed_no_ambig_no_gaps_all|OG0089090_Hylocereus_polyrhizus|2x|10
CCTCGAACCTCCTCCTTGAGGTTGGCCGGTTTGCAGACTTGGGTTTGGCATCGCTCATTCGAGATGTAATGGCCGGGCAGATCGCCATGGCGTCCAAGACCAGGATCCCCGGGAGGGTTA
>renamed_no_ambig_no_gaps_all|OG0089110_Carnegia_gigantea_genome|3x|1
TCCTCTCTGGATTTCTCTTCTTCTTCCCCAAAAAAAGGGGAAAGCCAAACCCTAATTTTTCACTTAACCGCCGACTACCATGGCTGCTTTATCAACAACCGTTGCAACACCTGCCTCCAC
>renamed_no_ambig_no_gaps_all|OG0089110_Carnegia_gigantea_genome|2
AAAGCCAAACCCTAATTTTTCACTTAACCGCCGACTACCATGGCTGCTTTATCAACAACCGTTGCAACACCTGCCTCCACCGTCGCACCCTCTCCCCTTCTATCGATATGCGTCACATCT
>renamed_no_ambig_no_gaps_all|OG0089110_Carnegia_gigantea_genome|3x|2
CGTCGCACCCTCTCCCCTTCTATCGATATGCGTCACATCTCCCTCCATCTGTGTCGTCGCAGCCACCGTCCACACCACTATAATGTTGCAGACCAAGTCAACCAGCCCTTTGGCGCTGTA
>renamed_no_ambig_no_gaps_all|OG0089110_Carnegia_gigantea_genome|3
CCCTCCATCTGTGTCGTCGCAGCCACCGTCCACACCACTATAATGTTGCAGACCAAGTCAACCAGCCCTTTGGCGCTGTACAGAGCCGCCACGGCTCATTGTCCCTGCATCATGGCCTTA
>renamed_no_ambig_no_gaps_all|OG0089110_Carnegia_gigantea_genome|2x|3
TAATGTTGCAGACCAAGTCAACCAGCCCTTTGGCGCTGTACAGAGCCGCCACGGCTCATTGTCCCTGCATCATGGCCTTATCTTTTTCGGTTGCACCCTTTGAACTTTTGCTGCCTGCAC
>renamed_no_ambig_no_gaps_all|OG0089110_Carnegia_gigantea_genome|2x|6
ACCGACAACAATGACAAAGTAGTGCTTTCTGCTTATGCTACCTTCAATTCTGCTTATGGTGGGGAACAATTTTGGTATTCAGACACAGCTGCAACCTCCCACATGACTCTTGATGATGGT
>renamed_no_ambig_no_gaps_all|OG0089110_Carnegia_gigantea_genome|3x|6
CCTTCAATTCTGCTTATGGTGGGGAACAATTTTGGTATTCAGACACAGCTGCAACCTCCCACATGACTCTTGATGATGGTAAGTTACTCTATAAGTCTGCTTAGTCTGGCACGGGTCTTG
>renamed_no_ambig_no_gaps_all|OG0089110_Carnegia_gigantea_genome|3x|9
TCCTTCATGTTCCTCAGTTGAACCATAACCTGTTATATGTTCGGCAACTTTGTCATGAAAACAATTGCATTGTGATTTTTGAGTCTTATTTTGTGCGTTTTAAAGACATACCATGGGTGA
>renamed_no_ambig_no_gaps_all|OG0089110_Carnegia_gigantea_genome|10
TCGGCAACTTTGTCATGAAAACAATTGCATTGTGATTTTTGAGTCTTATTTTGTGCGTTTTAAAGACATACCATGGGTGAAGTCCCTTTACAAGCCCCTAGCATTGGCACTATTTATCCG
>renamed_no_ambig_no_gaps_all|OG0089110_Carnegia_gigantea_genome|2x|10
GAGTCTTATTTTGTGCGTTTTAAAGACATACCATGGGTGAAGTCCCTTTACAAGCCCCTAGCATTGGCACTATTTATCCGGTCTCTCTTCCTGCTGAAAGCCCCATGGTTTCTGTAAACC
>renamed_no_ambig_no_gaps_all|OG0089110_Carnegia_gigantea_genome|3x|10
AGTCCCTTTACAAGCCCCTAGCATTGGCACTATTTATCCGGTCTCTCTTCCTGCTGAAAGCCCCATGGTTTCTGTAAACCTTGCCTTTAATTCTTCGGAAGAACATTAGCATCGCTGATT
>renamed_no_ambig_no_gaps_all|OG0089110_Carnegia_gigantea_genome|11
GTCTCTCTTCCTGCTGAAAGCCCCATGGTTTCTGTAAACCTTGCCTTTAATTCTTCGGAAGAACATTAGCATCGCTGATTGGGGCATTGTGGCACTCAAACTCTTGCTCTTTTAAAGAAA
>renamed_no_ambig_no_gaps_all|OG0089110_Lophocereus_genome|3x|2
CGTCGCACCCTCTCCCCTTCCATCGATATGCGTCCCATCTCCCTCCACCTGTGTCGTCGCAGCCACCGTCCACATCACTCTAATGTTGCAGACCAAGTCAACCAGCCCTTTGGTGCTGTA
>renamed_no_ambig_no_gaps_all|OG0089110_Lophocereus_genome|3
CCCTCCACCTGTGTCGTCGCAGCCACCGTCCACATCACTCTAATGTTGCAGACCAAGTCAACCAGCCCTTTGGTGCTGTACAGAGCCGCCACGGCTCATTGTCCCTGCATCATGGCCTCA
>renamed_no_ambig_no_gaps_all|OG0089110_Lophocereus_genome|2x|3
TAATGTTGCAGACCAAGTCAACCAGCCCTTTGGTGCTGTACAGAGCCGCCACGGCTCATTGTCCCTGCATCATGGCCTCATCTTTTTCGGTTGCACCTTTTGAACTTTTGGCGCCTGCAC
>renamed_no_ambig_no_gaps_all|OG0089110_Stenocereus_genome|2x|7
GCATAAACTAGGAGGCTACATGGACTGCATCGGCAATGATGCTCGGGTGAAGGAGGTAGGTGCAGGTTCAGCTAAGGACACAGAAAGGGAAATGACTTATTTGGACTTAGAGATACTGGA
>renamed_no_ambig_no_gaps_all|OG0089110_Stenocereus_genome|3x|7
GCTCGGGTGAAGGAGGTAGGTGCAGGTTCAGCTAAGGACACAGAAAGGGAAATGACTTATTTGGACTTAGAGATACTGGACTTGGAACTGGAGGGGAGAGGTGAAATAGGTAGGGAAGCA
>renamed_no_ambig_no_gaps_all|OG0089110_Stenocereus_genome|2x|8
CTTGGAACTGGAGGGGAGAGGTGAAATAGGTAGGGAAGCAGAGGCCAGAGGTGAGCTAGGAGAAGGTGAAGCTAGGAGGAGGGCAGGAGAGCATGCATCGAGGCATGAGGGCGAGACAGG
>renamed_no_ambig_no_gaps_all|OG0089110_Stenocereus_genome|3x|8
GAGGCCAGAGGTGAGCTAGGAGAAGGTGAAGCTAGGAGGAGGGCAGGAGAGCATGCATCGAGGCATGAGGGCGAGACAGGTAGGGAAGGGGAAGATAAGATGGTATGGGCTGCTGTGACA
>renamed_no_ambig_no_gaps_all|OG0089110_Stenocereus_genome|9
GGGCAGGAGAGCATGCATCGAGGCATGAGGGCGAGACAGGTAGGGAAGGGGAAGATAAGATGGTATGGGCTGCTGTGACAGCATTTGTAGTACTGGTAAGACTCAAAATCTCATGCAAAT
>renamed_no_ambig_no_gaps_all|OG0089110_Stenocereus_genome|2x|9
TAGGGAAGGGGAAGATAAGATGGTATGGGCTGCTGTGACAGCATTTGTAGTACTGGTAAGACTCAAAATCTCATGCAAATTGAAAGGCAAAGGGAGGGGTGTAGAGGTCACCCGAGATCT
>renamed_no_ambig_no_gaps_all|OG0089110_Stenocereus_genome|3x|9
GCATTTGTAGTACTGGTAAGACTCAAAATCTCATGCAAATTGAAAGGCAAAGGGAGGGGTGTAGAGGTCACCCGAGATCTCAAAGTGAAGAGGGGAAATTAAGCATCATAAAAAGCACAT
>renamed_no_ambig_no_gaps_all|OG0089110_Stenocereus_genome|10
TGAAAGGCAAAGGGAGGGGTGTAGAGGTCACCCGAGATCTCAAAGTGAAGAGGGGAAATTAAGCATCATAAAAAGCACATGCCAACTAATATAGACACGGTTAGTGAGAGGATCAAAACG
>renamed_no_ambig_no_gaps_all|OG0089119_Carnegia_gigantea_genome|3x|6
GAATATTCTTCCTTTCTCTTTGAGCTGGATGGGGGTCGTTTCATCTGCTAATTTGCCTAATTTCTATTGAAAAATGTACTCGTTGAATTTTACGATGATGTTTCAATTCGTCAATCTGGG
>renamed_no_ambig_no_gaps_all|OG0089119_Carnegia_gigantea_genome|8
TTCCTATTTGGGCTTGCTAGTTGTGGAGTATGTAACTCTAGAACTTTGATTCCTTGTGCGATTTCCACTCCTAAATTTCATCACTATTATCATCCAAAATGCTGAACAAGTACATTATCT
>renamed_no_ambig_no_gaps_all|OG0089119_Carnegia_gigantea_genome|2x|8
GAACTTTGATTCCTTGTGCGATTTCCACTCCTAAATTTCATCACTATTATCATCCAAAATGCTGAACAAGTACATTATCTTTGATGGGTCACTTTTACTCCCCTGTATGTTTGTTGGGTC
>renamed_no_ambig_no_gaps_all|OG0089119_Carnegia_gigantea_genome|3x|8
TCACTATTATCATCCAAAATGCTGAACAAGTACATTATCTTTGATGGGTCACTTTTACTCCCCTGTATGTTTGTTGGGTCATTGTTGTTTTCAGTTGTTGCTTCAGAGATTCCACTGGGT
>renamed_no_ambig_no_gaps_all|OG0089119_Carnegia_gigantea_genome|9
TTGATGGGTCACTTTTACTCCCCTGTATGTTTGTTGGGTCATTGTTGTTTTCAGTTGTTGCTTCAGAGATTCCACTGGGTTCAAAACTGTGTGTTTGGGAGAATGACTTCTGGATCTCGT
>renamed_no_ambig_no_gaps_all|OG0089119_Carnegia_gigantea_genome|2x|9
ATTGTTGTTTTCAGTTGTTGCTTCAGAGATTCCACTGGGTTCAAAACTGTGTGTTTGGGAGAATGACTTCTGGATCTCGTCTAATGGGGATTTTGCTTTGGGGTTTTTCAACCATTCAGA
>renamed_no_ambig_no_gaps_all|OG0089119_Carnegia_gigantea_genome|3x|9
TCAAAACTGTGTGTTTGGGAGAATGACTTCTGGATCTCGTCTAATGGGGATTTTGCTTTGGGGTTTTTCAACCATTCAGATCAGCCTAACTTGTATAGTGTTGGGATTCGTTTTAATTCG
>renamed_no_ambig_no_gaps_all|OG0089119_Carnegia_gigantea_genome|10
CTAATGGGGATTTTGCTTTGGGGTTTTTCAACCATTCAGATCAGCCTAACTTGTATAGTGTTGGGATTCGTTTTAATTCGGATTCTATACCACCCGATAAACAAGCTGTGGTTTGGGTTG
>renamed_no_ambig_no_gaps_all|OG0089119_Carnegia_gigantea_genome|2x|10
TCAGCCTAACTTGTATAGTGTTGGGATTCGTTTTAATTCGGATTCTATACCACCCGATAAACAAGCTGTGGTTTGGGTTGCCGGTGCTGAATTCACTGTTAGTAACCATTCCTATTTTCA
>renamed_no_ambig_no_gaps_all|OG0089119_Carnegia_gigantea_genome|3x|10
GATTCTATACCACCCGATAAACAAGCTGTGGTTTGGGTTGCCGGTGCTGAATTCACTGTTAGTAACCATTCCTATTTTCAGCTCACCCCACAGGGTGGATTGGTTTTATATGATTCCTTT
>renamed_no_ambig_no_gaps_all|OG0089119_Carnegia_gigantea_genome|11
CCGGTGCTGAATTCACTGTTAGTAACCATTCCTATTTTCAGCTCACCCCACAGGGTGGATTGGTTTTATATGATTCCTTTAATGGGGGAGTAGTATGGTCAAGCAGCACTTTTGATAGAT
>renamed_no_ambig_no_gaps_all|OG0089119_Carnegia_gigantea_genome|2x|11
GCTCACCCCACAGGGTGGATTGGTTTTATATGATTCCTTTAATGGGGGAGTAGTATGGTCAAGCAGCACTTTTGATAGATCTGTTTCATCTGCTGTTCTTCGTGATGATGGAAATTTTGT
>renamed_no_ambig_no_gaps_all|OG0089119_Carnegia_gigantea_genome|3x|11
AATGGGGGAGTAGTATGGTCAAGCAGCACTTTTGATAGATCTGTTTCATCTGCTGTTCTTCGTGATGATGGAAATTTTGTTCTTCTGAATCAAAACGACGAACTAGTATGGCAAAGTTTC
>renamed_no_ambig_no_gaps_all|OG0089119_Carnegia_gigantea_genome|12
CTGTTTCATCTGCTGTTCTTCGTGATGATGGAAATTTTGTTCTTCTGAATCAAAACGACGAACTAGTATGGCAAAGTTTCGACTTCCCATCTAACACGCTGTTGCCAGGGCAAAATTTAT
>renamed_no_ambig_no_gaps_all|OG0089119_Carnegia_gigantea_genome|2x|12
TCTTCTGAATCAAAACGACGAACTAGTATGGCAAAGTTTCGACTTCCCATCTAACACGCTGTTGCCAGGGCAAAATTTATCTGCCCACCAGACACTTAGAGCTGCCAGTGGGAGTTCCGT
>renamed_no_ambig_no_gaps_all|OG0089119_Carnegia_gigantea_genome|3x|12
GACTTCCCATCTAACACGCTGTTGCCAGGGCAAAATTTATCTGCCCACCAGACACTTAGAGCTGCCAGTGGGAGTTCCGTTTCTAGTTACTATTCGCTTTTTATGAATGACTCGGGGCAG
>renamed_no_ambig_no_gaps_all|OG0089119_Carnegia_gigantea_genome|13
CTGCCCACCAGACACTTAGAGCTGCCAGTGGGAGTTCCGTTTCTAGTTACTATTCGCTTTTTATGAATGACTCGGGGCAGTTGCAACTGAAGTGGGAATCCAGTGTTATCTACTGGGAAA
>renamed_no_ambig_no_gaps_all|OG0089119_Carnegia_gigantea_genome|2x|13
TTCTAGTTACTATTCGCTTTTTATGAATGACTCGGGGCAGTTGCAACTGAAGTGGGAATCCAGTGTTATCTACTGGGAAAATGGAAGCCCTTCCAATGGGAAGCTTAAGGCTCGTCTTAA
>renamed_no_ambig_no_gaps_all|OG0089119_Carnegia_gigantea_genome|3x|13
TTGCAACTGAAGTGGGAATCCAGTGTTATCTACTGGGAAAATGGAAGCCCTTCCAATGGGAAGCTTAAGGCTCGTCTTAACGCAAACGGTTTCTTCCAGCTTCTTGACGAAAGATCCACG
>renamed_no_ambig_no_gaps_all|OG0089119_Carnegia_gigantea_genome|14
ATGGAAGCCCTTCCAATGGGAAGCTTAAGGCTCGTCTTAACGCAAACGGTTTCTTCCAGCTTCTTGACGAAAGATCCACGCCTGTTTGGTCTGCAATCGCAGAAGACCACAATGATGATG
>renamed_no_ambig_no_gaps_all|OG0089119_Carnegia_gigantea_genome|2x|14
CGCAAACGGTTTCTTCCAGCTTCTTGACGAAAGATCCACGCCTGTTTGGTCTGCAATCGCAGAAGACCACAATGATGATGTGAGGTTTCGGCTTCTCAGGCTAGATGTTGATGGGAATCT
>renamed_no_ambig_no_gaps_all|OG0089119_Carnegia_gigantea_genome|3x|14
CCTGTTTGGTCTGCAATCGCAGAAGACCACAATGATGATGTGAGGTTTCGGCTTCTCAGGCTAGATGTTGATGGGAATCTTCGAATGTACTCATGGGATGAAACTTCAAGGTCATGGAGA
>renamed_no_ambig_no_gaps_all|OG0089119_Carnegia_gigantea_genome|15
TGAGGTTTCGGCTTCTCAGGCTAGATGTTGATGGGAATCTTCGAATGTACTCATGGGATGAAACTTCAAGGTCATGGAGATCGGTTTGGCAAGCTGTTGAGAATCAGTGTGATGTCTTTG
>renamed_no_ambig_no_gaps_all|OG0089119_Carnegia_gigantea_genome|2x|15
TCGAATGTACTCATGGGATGAAACTTCAAGGTCATGGAGATCGGTTTGGCAAGCTGTTGAGAATCAGTGTGATGTCTTTGCAACATGTGGTAATCATGGAATTTGCACGTTTGCTAATTC
>renamed_no_ambig_no_gaps_all|OG0089119_Carnegia_gigantea_genome|3x|15
TCGGTTTGGCAAGCTGTTGAGAATCAGTGTGATGTCTTTGCAACATGTGGTAATCATGGAATTTGCACGTTTGCTAATTCGAGTCGTGTGTGTAAATGCCCATTTAGATCCAGAGCAGCA
>renamed_no_ambig_no_gaps_all|OG0089119_Carnegia_gigantea_genome|16
CAACATGTGGTAATCATGGAATTTGCACGTTTGCTAATTCGAGTCGTGTGTGTAAATGCCCATTTAGATCCAGAGCAGCATCTAGCTTGAAATGTTTAGCCCCCTACGAGCATGGCTGCG
>renamed_no_ambig_no_gaps_all|OG0089119_Carnegia_gigantea_genome|2x|16
GAGTCGTGTGTGTAAATGCCCATTTAGATCCAGAGCAGCATCTAGCTTGAAATGTTTAGCCCCCTACGAGCATGGCTGCGATGCTAAAGTGAGCATGATGACATACCAGCACACTTCTCT
>renamed_no_ambig_no_gaps_all|OG0089119_Carnegia_gigantea_genome|3x|16
TCTAGCTTGAAATGTTTAGCCCCCTACGAGCATGGCTGCGATGCTAAAGTGAGCATGATGACATACCAGCACACTTCTCTTTATGGGATTTACCCACTAAATGATTCAGTCACAATAACG
>renamed_no_ambig_no_gaps_all|OG0089119_Carnegia_gigantea_genome|17
ATGCTAAAGTGAGCATGATGACATACCAGCACACTTCTCTTTATGGGATTTACCCACTAAATGATTCAGTCACAATAACGAGTTTAGATCAGTGCCAAAGTCTGTGCTTGAAAGATCCGC
>renamed_no_ambig_no_gaps_all|OG0089119_Carnegia_gigantea_genome|2x|17
TTATGGGATTTACCCACTAAATGATTCAGTCACAATAACGAGTTTAGATCAGTGCCAAAGTCTGTGCTTGAAAGATCCGCTTTGTACAGCTGTGACCTACTTGAATGATGGGACTGCACG
>renamed_no_ambig_no_gaps_all|OG0089119_Carnegia_gigantea_genome|3x|17
AGTTTAGATCAGTGCCAAAGTCTGTGCTTGAAAGATCCGCTTTGTACAGCTGTGACCTACTTGAATGATGGGACTGCACGGTGTCGAGTGAAGACAACCCAATACATTACCGGCTATTTT
>renamed_no_ambig_no_gaps_all|OG0089119_Carnegia_gigantea_genome|18
TTTGTACAGCTGTGACCTACTTGAATGATGGGACTGCACGGTGTCGAGTGAAGACAACCCAATACATTACCGGCTATTTTGATCCATCTCTTACATCGATATCCTATGTCAAGATATGTT
>renamed_no_ambig_no_gaps_all|OG0089119_Carnegia_gigantea_genome|2x|18
GTGTCGAGTGAAGACAACCCAATACATTACCGGCTATTTTGATCCATCTCTTACATCGATATCCTATGTCAAGATATGTTTGGATCCCTTGGCTGTTCTGCCCAACAATCCACCATCAGC
>renamed_no_ambig_no_gaps_all|OG0089119_Carnegia_gigantea_genome|3x|18
GATCCATCTCTTACATCGATATCCTATGTCAAGATATGTTTGGATCCCTTGGCTGTTCTGCCCAACAATCCACCATCAGCTAATCCACTTTTAACCTCTCTGCCCTCCTCTGTAGATAAC
>renamed_no_ambig_no_gaps_all|OG0089119_Carnegia_gigantea_genome|19
TGGATCCCTTGGCTGTTCTGCCCAACAATCCACCATCAGCTAATCCACTTTTAACCTCTCTGCCCTCCTCTGTAGATAACCGGTCAAATAAAATCCCAGTTCATTCCCTAACTGCTGCAG
>renamed_no_ambig_no_gaps_all|OG0089119_Carnegia_gigantea_genome|2x|19
TAATCCACTTTTAACCTCTCTGCCCTCCTCTGTAGATAACCGGTCAAATAAAATCCCAGTTCATTCCCTAACTGCTGCAGTGTTCAGTAGCGTTTTTGTATTCTTTGTGCTTCAAATAGT
>renamed_no_ambig_no_gaps_all|OG0089119_Carnegia_gigantea_genome|3x|19
CGGTCAAATAAAATCCCAGTTCATTCCCTAACTGCTGCAGTGTTCAGTAGCGTTTTTGTATTCTTTGTGCTTCAAATAGTTGTTGGCCTTTGGCTCTACAAGCGAAGAGTTATCTCCATC
>renamed_no_ambig_no_gaps_all|OG0089119_Carnegia_gigantea_genome|20
TGTTCAGTAGCGTTTTTGTATTCTTTGTGCTTCAAATAGTTGTTGGCCTTTGGCTCTACAAGCGAAGAGTTATCTCCATCAGAAGGCAAGCTAGTTCGGCTTTTACTGGTTCTAGTTCAG
>renamed_no_ambig_no_gaps_all|OG0089119_Carnegia_gigantea_genome|2x|20
TGTTGGCCTTTGGCTCTACAAGCGAAGAGTTATCTCCATCAGAAGGCAAGCTAGTTCGGCTTTTACTGGTTCTAGTTCAGCTGGCCTTGTGAGATGGACTTATGCTGAAATCAAGGAGCT
>renamed_no_ambig_no_gaps_all|OG0089119_Carnegia_gigantea_genome|3x|20
AGAAGGCAAGCTAGTTCGGCTTTTACTGGTTCTAGTTCAGCTGGCCTTGTGAGATGGACTTATGCTGAAATCAAGGAGCTCACCGGAAACTTCAAGCATCAATTGGGGCGACACTCATAC
>renamed_no_ambig_no_gaps_all|OG0089119_Carnegia_gigantea_genome|21
CTGGCCTTGTGAGATGGACTTATGCTGAAATCAAGGAGCTCACCGGAAACTTCAAGCATCAATTGGGGCGACACTCATACAAAGCAATGCTCAAGAACAGCCAACCTGTAGTGGTGAAGC
>renamed_no_ambig_no_gaps_all|OG0089119_Carnegia_gigantea_genome|2x|21
CACCGGAAACTTCAAGCATCAATTGGGGCGACACTCATACAAAGCAATGCTCAAGAACAGCCAACCTGTAGTGGTGAAGCTTCTAGAATCCCCACTTGAAGGAAGAAAATTCCGAGCCAC
>renamed_no_ambig_no_gaps_all|OG0089119_Carnegia_gigantea_genome|3x|21
AAAGCAATGCTCAAGAACAGCCAACCTGTAGTGGTGAAGCTTCTAGAATCCCCACTTGAAGGAAGAAAATTCCGAGCCACAGTATCCATGGTGGGAAGCATTTATCATAAGCATCTGGTG
>renamed_no_ambig_no_gaps_all|OG0089119_Carnegia_gigantea_genome|22
TTCTAGAATCCCCACTTGAAGGAAGAAAATTCCGAGCCACAGTATCCATGGTGGGAAGCATTTATCATAAGCATCTGGTGAAGCTGGAGGGCTACTGTTGTGATCCGGATCATAGATTTC
>renamed_no_ambig_no_gaps_all|OG0089119_Carnegia_gigantea_genome|2x|22
AGTATCCATGGTGGGAAGCATTTATCATAAGCATCTGGTGAAGCTGGAGGGCTACTGTTGTGATCCGGATCATAGATTTCTGGTCTATGAGTTTCTGAAGAACGGTTCACTGGAAGCTTG
>renamed_no_ambig_no_gaps_all|OG0089119_Carnegia_gigantea_genome|3x|22
AAGCTGGAGGGCTACTGTTGTGATCCGGATCATAGATTTCTGGTCTATGAGTTTCTGAAGAACGGTTCACTGGAAGCTTGCTTGAAAAACCCCAAATTGTGCAAAAGGCTGACATGGAAA
>renamed_no_ambig_no_gaps_all|OG0089119_Carnegia_gigantea_genome|23
TGGTCTATGAGTTTCTGAAGAACGGTTCACTGGAAGCTTGCTTGAAAAACCCCAAATTGTGCAAAAGGCTGACATGGAAAAGGAGAACCGCAATATGTCTAGGGGTGGCAAAGGCCATTT
>renamed_no_ambig_no_gaps_all|OG0089119_Carnegia_gigantea_genome|2x|23
CTTGAAAAACCCCAAATTGTGCAAAAGGCTGACATGGAAAAGGAGAACCGCAATATGTCTAGGGGTGGCAAAGGCCATTTCTTACTTGCACACAGAGTGTAGGGAGTTTATAAGCCATGG
>renamed_no_ambig_no_gaps_all|OG0089119_Carnegia_gigantea_genome|3x|23
AGGAGAACCGCAATATGTCTAGGGGTGGCAAAGGCCATTTCTTACTTGCACACAGAGTGTAGGGAGTTTATAAGCCATGGCAACTTGACATTGGGAAATGTGATCCTTGATGAAAACCTA
>renamed_no_ambig_no_gaps_all|OG0089119_Carnegia_gigantea_genome|24
CTTACTTGCACACAGAGTGTAGGGAGTTTATAAGCCATGGCAACTTGACATTGGGAAATGTGATCCTTGATGAAAACCTAGAAGCCAAGGTCTCTGAGTTCGGCTTGGGAAAACTCAATA
>renamed_no_ambig_no_gaps_all|OG0089119_Carnegia_gigantea_genome|2x|24
CAACTTGACATTGGGAAATGTGATCCTTGATGAAAACCTAGAAGCCAAGGTCTCTGAGTTCGGCTTGGGAAAACTCAATATTGAAGCTTCTGCTGGGGAGCGAGCAGCAGAGAAAGATGT
>renamed_no_ambig_no_gaps_all|OG0089119_Carnegia_gigantea_genome|3x|24
GAAGCCAAGGTCTCTGAGTTCGGCTTGGGAAAACTCAATATTGAAGCTTCTGCTGGGGAGCGAGCAGCAGAGAAAGATGTGGGGGACTTTGGCAAGTTGGTCCTTGCTCTGATAACCGGG
>renamed_no_ambig_no_gaps_all|OG0089119_Carnegia_gigantea_genome|25
TTGAAGCTTCTGCTGGGGAGCGAGCAGCAGAGAAAGATGTGGGGGACTTTGGCAAGTTGGTCCTTGCTCTGATAACCGGGCACAAAGGGAATAATGAGGATCTTTATGAGTGGTCTTACA
>renamed_no_ambig_no_gaps_all|OG0089119_Carnegia_gigantea_genome|2x|25
GGGGGACTTTGGCAAGTTGGTCCTTGCTCTGATAACCGGGCACAAAGGGAATAATGAGGATCTTTATGAGTGGTCTTACAACAAGTGGATTAGTGGGTATGGATGGAGGGTTGTAGATAA
>renamed_no_ambig_no_gaps_all|OG0089119_Carnegia_gigantea_genome|3x|25
CACAAAGGGAATAATGAGGATCTTTATGAGTGGTCTTACAACAAGTGGATTAGTGGGTATGGATGGAGGGTTGTAGATAAGAGAATTGAAGGCGACATAGACTTTGAAGAGCTCGAACGT
>renamed_no_ambig_no_gaps_all|OG0089119_Carnegia_gigantea_genome|26
ACAAGTGGATTAGTGGGTATGGATGGAGGGTTGTAGATAAGAGAATTGAAGGCGACATAGACTTTGAAGAGCTCGAACGTGCCCTCAGAATTGCATATTGGTGTTTCCAAGTTGATGAAA
>renamed_no_ambig_no_gaps_all|OG0089119_Carnegia_gigantea_genome|2x|26
GAGAATTGAAGGCGACATAGACTTTGAAGAGCTCGAACGTGCCCTCAGAATTGCATATTGGTGTTTCCAAGTTGATGAAAGAATGAGGCCGTCAATGGGGGAAGTGGTGAATGTTCTAGA
>renamed_no_ambig_no_gaps_all|OG0089119_Carnegia_gigantea_genome|3x|26
GCCCTCAGAATTGCATATTGGTGTTTCCAAGTTGATGAAAGAATGAGGCCGTCAATGGGGGAAGTGGTGAATGTTCTAGAAGGGACGTTATCAGTTGACCCCCCGCCACCCCCATTTGCT
>renamed_no_ambig_no_gaps_all|OG0089119_Carnegia_gigantea_genome|27
GAATGAGGCCGTCAATGGGGGAAGTGGTGAATGTTCTAGAAGGGACGTTATCAGTTGACCCCCCGCCACCCCCATTTGCTTGCCAGAGAGACCTACACGAAGAGGGATCGGTGGAATCAG
>renamed_no_ambig_no_gaps_all|OG0089119_Carnegia_gigantea_genome|2x|27
AGGGACGTTATCAGTTGACCCCCCGCCACCCCCATTTGCTTGCCAGAGAGACCTACACGAAGAGGGATCGGTGGAATCAGATCCAGAACCATGAACATCGATCCTCCTTCAGTCTATGTA
>renamed_no_ambig_no_gaps_all|OG0089119_Carnegia_gigantea_genome|3x|27
TGCCAGAGAGACCTACACGAAGAGGGATCGGTGGAATCAGATCCAGAACCATGAACATCGATCCTCCTTCAGTCTATGTATAGCAACAACACTAACATTGTGGTAGAACACCCCAATTTT
>renamed_no_ambig_no_gaps_all|OG0089119_Carnegia_gigantea_genome|29
TCGCAAGATTTTCCCCTTCCTGTTTGGCCAAGTGAAGAATGCGATTATTTGTTTTGCAGGTTTTGCCAAGCTTTGTCATGTTTAGCATTTTATCTGTGATAGTTCTGATTTCAGCCAATG
>renamed_no_ambig_no_gaps_all|OG0089119_Carnegia_gigantea_genome|2x|29
GCGATTATTTGTTTTGCAGGTTTTGCCAAGCTTTGTCATGTTTAGCATTTTATCTGTGATAGTTCTGATTTCAGCCAATGTGTAGTAGCTGGAAACCCTATTTCTTTGACATCTGTGTTC
>renamed_no_ambig_no_gaps_all|OG0089119_Carnegia_gigantea_genome|3x|29
TTTAGCATTTTATCTGTGATAGTTCTGATTTCAGCCAATGTGTAGTAGCTGGAAACCCTATTTCTTTGACATCTGTGTTCTATTGCAATGATGATCATGTTATGAGCTATGGAAGTGCTC
>renamed_no_ambig_no_gaps_all|OG0089119_Carnegia_gigantea_genome|30
TGTAGTAGCTGGAAACCCTATTTCTTTGACATCTGTGTTCTATTGCAATGATGATCATGTTATGAGCTATGGAAGTGCTCATTTTCTGCTTCCTGGCTTCCTGCTTCTGGTTATCCTTTC
>renamed_no_ambig_no_gaps_all|OG0089119_Carnegia_gigantea_genome|2x|30
TATTGCAATGATGATCATGTTATGAGCTATGGAAGTGCTCATTTTCTGCTTCCTGGCTTCCTGCTTCTGGTTATCCTTTCTCATTGCCTCCTGAATCTCTCTGTCAGCTGTGACTGTGGC
>renamed_no_ambig_no_gaps_all|OG0089119_Carnegia_gigantea_genome|3x|30
ATTTTCTGCTTCCTGGCTTCCTGCTTCTGGTTATCCTTTCTCATTGCCTCCTGAATCTCTCTGTCAGCTGTGACTGTGGCTGGTATTTTGTTTGCGTGGTTAGTGTTATGTTGTGTTTCG
>renamed_no_ambig_no_gaps_all|OG0089119_Carnegia_gigantea_genome|31
TCATTGCCTCCTGAATCTCTCTGTCAGCTGTGACTGTGGCTGGTATTTTGTTTGCGTGGTTAGTGTTATGTTGTGTTTCGACTTCATCTTCTCGTTGGGAATGATGGTTTCCACTTTGTT
>renamed_no_ambig_no_gaps_all|OG0089119_Coryphanta|2
AAATCTGGGTTTTTTTTTCTGGGTTTCTGGGAAGAACTGTATTTCTTTGTCTCTTATCTTTGCTGATTACTGTAGGGTTTATTGTCTTTTTGTATGATGAGAAGCAGTTGGTTTGTAGGG
>renamed_no_ambig_no_gaps_all|OG0089119_Coryphanta|2x|2
ATTTCTTTGTCTCTTATCTTTGCTGATTACTGTAGGGTTTATTGTCTTTTTGTATGATGAGAAGCAGTTGGTTTGTAGGGTCTAAAAGTTACAAAGGTCTGAAAATGATCCCATTGCCCA
>renamed_no_ambig_no_gaps_all|OG0089119_Coryphanta|3x|2
ATTGTCTTTTTGTATGATGAGAAGCAGTTGGTTTGTAGGGTCTAAAAGTTACAAAGGTCTGAAAATGATCCCATTGCCCAGATTGCATTGTTTTCATTTGGGCCCCTCATATTCGTCATA
>renamed_no_ambig_no_gaps_all|OG0089119_Coryphanta|3x|3
GTAATAGTAATAGTATTAGACCCATCTCAATTTCAAAGCCCCAGAAACCAAACCTCCATCAAAAGCCTCAAAAATTCCCAGAAGAAGCGCTCCCTTTCTCTGTCTCTTTCTCTCTCTCTT
>renamed_no_ambig_no_gaps_all|OG0089119_Coryphanta|5
GCTCTTTCACTTGCTAGTGCTCTCTTAGGCATTAACACAAACACTTTGGTGTGTACTGTGTTCTGGGTGTGGAGCAATCACCGGCAGTTGTCAGGTTAGAAATTTACTAAGTAGAGATGT
>renamed_no_ambig_no_gaps_all|OG0089119_Coryphanta|2x|5
ACACTTTGGTGTGTACTGTGTTCTGGGTGTGGAGCAATCACCGGCAGTTGTCAGGTTAGAAATTTACTAAGTAGAGATGTTGTCATTTTCAGGTAATAAATTCTGAGTTAGTGCATTTTT
>renamed_no_ambig_no_gaps_all|OG0089119_Coryphanta|7
TCAGCTGCTTATTTGCCTAATTTCTATTGAAAACTTTACTCGTTGAATGCTACGATGATGTTTCAATTCGTCAATCTGGGTCAAGATTTCTCATGTTTCTAATTCCTTCTTGGCTTGGAA
>renamed_no_ambig_no_gaps_all|OG0089119_Coryphanta|2x|7
CGTTGAATGCTACGATGATGTTTCAATTCGTCAATCTGGGTCAAGATTTCTCATGTTTCTAATTCCTTCTTGGCTTGGAATTCCTATTTGGGCTTGCTACTTGTGGAGTATGTAACTCTA
>renamed_no_ambig_no_gaps_all|OG0089119_Coryphanta|3x|8
TCACTATTATCATCCAAAATGCTGAACAAGTACATTATCTTTGATGGGTCACTTTTACTCCCCTGTATGTTTGTTGGGTCATTGTTGTTTTCAGTTGTTGCTTCAGAGATTCCACTGGGT
>renamed_no_ambig_no_gaps_all|OG0089119_Coryphanta|9
TTGATGGGTCACTTTTACTCCCCTGTATGTTTGTTGGGTCATTGTTGTTTTCAGTTGTTGCTTCAGAGATTCCACTGGGTTCAAAACTGTGTGTTTGGGAGAATGACTTCTGGGTCTCGT
>renamed_no_ambig_no_gaps_all|OG0089119_Coryphanta|2x|9
ATTGTTGTTTTCAGTTGTTGCTTCAGAGATTCCACTGGGTTCAAAACTGTGTGTTTGGGAGAATGACTTCTGGGTCTCGTCTAATGGGGATTTTGCTTTGGGGTTTTTCAACCATTCAGA
>renamed_no_ambig_no_gaps_all|OG0089119_Coryphanta|3x|9
TCAAAACTGTGTGTTTGGGAGAATGACTTCTGGGTCTCGTCTAATGGGGATTTTGCTTTGGGGTTTTTCAACCATTCAGATCAGCCTAACTTATATAGCGTTGGGATTCGTTTTAATTCG
>renamed_no_ambig_no_gaps_all|OG0089119_Coryphanta|10
CTAATGGGGATTTTGCTTTGGGGTTTTTCAACCATTCAGATCAGCCTAACTTATATAGCGTTGGGATTCGTTTTAATTCGGATTCTATACCACCTGATAAGCAAGTTGTGGTTTGGGTTG
>renamed_no_ambig_no_gaps_all|OG0089119_Coryphanta|2x|10
TCAGCCTAACTTATATAGCGTTGGGATTCGTTTTAATTCGGATTCTATACCACCTGATAAGCAAGTTGTGGTTTGGGTTGCTGGTGGTGAATTCACTGTTAGTAACCATTCCTATTTTCA
>renamed_no_ambig_no_gaps_all|OG0089119_Coryphanta|3x|10
GATTCTATACCACCTGATAAGCAAGTTGTGGTTTGGGTTGCTGGTGGTGAATTCACTGTTAGTAACCATTCCTATTTTCAGCTCACCCCACAGGGTGGATTGATTTTATATGATTCCTTC
>renamed_no_ambig_no_gaps_all|OG0089119_Coryphanta|11
CTGGTGGTGAATTCACTGTTAGTAACCATTCCTATTTTCAGCTCACCCCACAGGGTGGATTGATTTTATATGATTCCTTCAATGGGGGAGTAGTATGGTCAAGCAGCACTTTTGATAGAT
>renamed_no_ambig_no_gaps_all|OG0089119_Coryphanta|2x|11
GCTCACCCCACAGGGTGGATTGATTTTATATGATTCCTTCAATGGGGGAGTAGTATGGTCAAGCAGCACTTTTGATAGATCCGTTTCATCTGCTGTTCTTCGTGATGATGGAAATTTTGT
>renamed_no_ambig_no_gaps_all|OG0089119_Coryphanta|3x|11
AATGGGGGAGTAGTATGGTCAAGCAGCACTTTTGATAGATCCGTTTCATCTGCTGTTCTTCGTGATGATGGAAATTTTGTTCTTCTGAATCAAAACGAGGAACTAGTTTGGCAAAGTTTC
>renamed_no_ambig_no_gaps_all|OG0089119_Coryphanta|12
CCGTTTCATCTGCTGTTCTTCGTGATGATGGAAATTTTGTTCTTCTGAATCAAAACGAGGAACTAGTTTGGCAAAGTTTCGACTTCCCATCTAACACGCTGTCGCCAGGGCAAAATTTAT
>renamed_no_ambig_no_gaps_all|OG0089119_Coryphanta|2x|12
TCTTCTGAATCAAAACGAGGAACTAGTTTGGCAAAGTTTCGACTTCCCATCTAACACGCTGTCGCCAGGGCAAAATTTATCTGCCCACCAGACACTTCGAGCTGCCAGTGGGAGTTCCGT
>renamed_no_ambig_no_gaps_all|OG0089119_Coryphanta|3x|12
GACTTCCCATCTAACACGCTGTCGCCAGGGCAAAATTTATCTGCCCACCAGACACTTCGAGCTGCCAGTGGGAGTTCCGTTTCTAGTTACTATTCACTTTTTATGAATGACTCGGGGCAG
>renamed_no_ambig_no_gaps_all|OG0089119_Coryphanta|13
CTGCCCACCAGACACTTCGAGCTGCCAGTGGGAGTTCCGTTTCTAGTTACTATTCACTTTTTATGAATGACTCGGGGCAGTTGCAACTGAAGTGGGAATCCAGTGTCATCTACTGGGAAA
>renamed_no_ambig_no_gaps_all|OG0089119_Coryphanta|2x|13
TTCTAGTTACTATTCACTTTTTATGAATGACTCGGGGCAGTTGCAACTGAAGTGGGAATCCAGTGTCATCTACTGGGAAAATGGAAGCCCTTCCAATGGGGAGCTTACGGCTCGTCTTAA
>renamed_no_ambig_no_gaps_all|OG0089119_Coryphanta|3x|13
TTGCAACTGAAGTGGGAATCCAGTGTCATCTACTGGGAAAATGGAAGCCCTTCCAATGGGGAGCTTACGGCTCGTCTTAACTCAAATGGTTTCTTCCAGCTTCTTGATGAAAGATCTACA
>renamed_no_ambig_no_gaps_all|OG0089119_Coryphanta|14
ATGGAAGCCCTTCCAATGGGGAGCTTACGGCTCGTCTTAACTCAAATGGTTTCTTCCAGCTTCTTGATGAAAGATCTACACCTGTTTGGTCTGCAATCGCAGAAGACCACAATGATGATG
>renamed_no_ambig_no_gaps_all|OG0089119_Coryphanta|2x|14
CTCAAATGGTTTCTTCCAGCTTCTTGATGAAAGATCTACACCTGTTTGGTCTGCAATCGCAGAAGACCACAATGATGATGTGAGGTTTCGGCTTCTCAGGCTAGATGTTGATGGGAATCT
>renamed_no_ambig_no_gaps_all|OG0089119_Coryphanta|3x|14
CCTGTTTGGTCTGCAATCGCAGAAGACCACAATGATGATGTGAGGTTTCGGCTTCTCAGGCTAGATGTTGATGGGAATCTTCGAATGTACTCATGGGATGAAACTTCAAGGTCATGGAGA
>renamed_no_ambig_no_gaps_all|OG0089119_Coryphanta|15
TGAGGTTTCGGCTTCTCAGGCTAGATGTTGATGGGAATCTTCGAATGTACTCATGGGATGAAACTTCAAGGTCATGGAGATCGGTTTGGCAAGCTGTTGAGAATCAGTGTGATGTCTTTG
>renamed_no_ambig_no_gaps_all|OG0089119_Coryphanta|2x|15
TCGAATGTACTCATGGGATGAAACTTCAAGGTCATGGAGATCGGTTTGGCAAGCTGTTGAGAATCAGTGTGATGTCTTTGCAACTTGTGGTAATCGTGGAATTTGCACGTTTGCTAATTC
>renamed_no_ambig_no_gaps_all|OG0089119_Coryphanta|3x|15
TCGGTTTGGCAAGCTGTTGAGAATCAGTGTGATGTCTTTGCAACTTGTGGTAATCGTGGAATTTGCACGTTTGCTAATTCGAGTCGTGTGTGTAAATGCCCATTTAGATCCAGAGCAGTA
>renamed_no_ambig_no_gaps_all|OG0089119_Coryphanta|16
CAACTTGTGGTAATCGTGGAATTTGCACGTTTGCTAATTCGAGTCGTGTGTGTAAATGCCCATTTAGATCCAGAGCAGTATCTAGCTTGAAATGTTTGGCCCCCTACGAGCATGGCTGCG
>renamed_no_ambig_no_gaps_all|OG0089119_Coryphanta|2x|16
GAGTCGTGTGTGTAAATGCCCATTTAGATCCAGAGCAGTATCTAGCTTGAAATGTTTGGCCCCCTACGAGCATGGCTGCGATGCTAAAGTCAGCATGATGACATACCAGCATACTTCTCT
>renamed_no_ambig_no_gaps_all|OG0089119_Coryphanta|3x|16
TCTAGCTTGAAATGTTTGGCCCCCTACGAGCATGGCTGCGATGCTAAAGTCAGCATGATGACATACCAGCATACTTCTCTTTATGGGATTTACCCACCAAATGACTCAGTCACAATAACA
>renamed_no_ambig_no_gaps_all|OG0089119_Coryphanta|17
ATGCTAAAGTCAGCATGATGACATACCAGCATACTTCTCTTTATGGGATTTACCCACCAAATGACTCAGTCACAATAACAAGTTTAGATCAGTGCCAAAGTCTGTGCTTGAAAGATCCGC
>renamed_no_ambig_no_gaps_all|OG0089119_Coryphanta|2x|17
TTATGGGATTTACCCACCAAATGACTCAGTCACAATAACAAGTTTAGATCAGTGCCAAAGTCTGTGCTTGAAAGATCCGCTTTGTACAGCTGTAACCTACTTGAATGATGGGACTGCACG
>renamed_no_ambig_no_gaps_all|OG0089119_Coryphanta|3x|17
AGTTTAGATCAGTGCCAAAGTCTGTGCTTGAAAGATCCGCTTTGTACAGCTGTAACCTACTTGAATGATGGGACTGCACGGTGTCGAGTGAAGACAACCCAATACATTACCGGCTATTTT
>renamed_no_ambig_no_gaps_all|OG0089119_Coryphanta|18
TTTGTACAGCTGTAACCTACTTGAATGATGGGACTGCACGGTGTCGAGTGAAGACAACCCAATACATTACCGGCTATTTTGATCCATCTCTTACTTCGATCTCCTATGTCAAGATATGTT
>renamed_no_ambig_no_gaps_all|OG0089119_Coryphanta|2x|18
GTGTCGAGTGAAGACAACCCAATACATTACCGGCTATTTTGATCCATCTCTTACTTCGATCTCCTATGTCAAGATATGTTTGGATCCCTTGGCTGTTCTGCCCAACAATCCGCCATCAGC
>renamed_no_ambig_no_gaps_all|OG0089119_Coryphanta|3x|18
GATCCATCTCTTACTTCGATCTCCTATGTCAAGATATGTTTGGATCCCTTGGCTGTTCTGCCCAACAATCCGCCATCAGCTAATCCACTTTTAGCCTCTCTGCCCTCCTCTGTAGATAAC
>renamed_no_ambig_no_gaps_all|OG0089119_Coryphanta|19
TGGATCCCTTGGCTGTTCTGCCCAACAATCCGCCATCAGCTAATCCACTTTTAGCCTCTCTGCCCTCCTCTGTAGATAACAGGTCAAATAAAATCCCAGTTCATTCCCTAACTGCTGCAG
>renamed_no_ambig_no_gaps_all|OG0089119_Coryphanta|2x|19
TAATCCACTTTTAGCCTCTCTGCCCTCCTCTGTAGATAACAGGTCAAATAAAATCCCAGTTCATTCCCTAACTGCTGCAGTGTTCAGTAGCGTTTGTGTATTCTTTGTGCTTCAAATAGT
>renamed_no_ambig_no_gaps_all|OG0089119_Coryphanta|3x|19
AGGTCAAATAAAATCCCAGTTCATTCCCTAACTGCTGCAGTGTTCAGTAGCGTTTGTGTATTCTTTGTGCTTCAAATAGTTGTTGGTCTTTGGCTCTACAAGCGAAGAGTCATCTCCATC
>renamed_no_ambig_no_gaps_all|OG0089119_Coryphanta|20
TGTTCAGTAGCGTTTGTGTATTCTTTGTGCTTCAAATAGTTGTTGGTCTTTGGCTCTACAAGCGAAGAGTCATCTCCATCAGAAGGAAAGCTAGTTCAGCTTTTACTGGTTCCAGTTCAG
>renamed_no_ambig_no_gaps_all|OG0089119_Coryphanta|2x|20
TGTTGGTCTTTGGCTCTACAAGCGAAGAGTCATCTCCATCAGAAGGAAAGCTAGTTCAGCTTTTACTGGTTCCAGTTCAGCTGGTCTTGTGAGATGGACTTATGCTGAAATCAAGGAGCT
>renamed_no_ambig_no_gaps_all|OG0089119_Coryphanta|3x|20
AGAAGGAAAGCTAGTTCAGCTTTTACTGGTTCCAGTTCAGCTGGTCTTGTGAGATGGACTTATGCTGAAATCAAGGAGCTCACTGGAAACTTCAAGCATCAATTGGGGCCGCACTCATAC
>renamed_no_ambig_no_gaps_all|OG0089119_Coryphanta|21
CTGGTCTTGTGAGATGGACTTATGCTGAAATCAAGGAGCTCACTGGAAACTTCAAGCATCAATTGGGGCCGCACTCATACAAAGCAATTCTCAGGAACAGCCAACCTGTAGTGGTGAAGC
>renamed_no_ambig_no_gaps_all|OG0089119_Coryphanta|2x|21
CACTGGAAACTTCAAGCATCAATTGGGGCCGCACTCATACAAAGCAATTCTCAGGAACAGCCAACCTGTAGTGGTGAAGCTTCTACAATCCCCACTTGAAGGAAGAAAATTCCGAGCTGC
>renamed_no_ambig_no_gaps_all|OG0089119_Coryphanta|3x|21
AAAGCAATTCTCAGGAACAGCCAACCTGTAGTGGTGAAGCTTCTACAATCCCCACTTGAAGGAAGAAAATTCCGAGCTGCAGTATCCATGGTGGGAAGCATTTATCATAAGCATCTGGTG
>renamed_no_ambig_no_gaps_all|OG0089119_Coryphanta|22
TTCTACAATCCCCACTTGAAGGAAGAAAATTCCGAGCTGCAGTATCCATGGTGGGAAGCATTTATCATAAGCATCTGGTGAAGTTGGAGGGCTACTGTTGTGATCCAGGGCATAGATTTC
>renamed_no_ambig_no_gaps_all|OG0089119_Coryphanta|2x|22
AGTATCCATGGTGGGAAGCATTTATCATAAGCATCTGGTGAAGTTGGAGGGCTACTGTTGTGATCCAGGGCATAGATTTCTGGTCTATGAGTTTTTGAAGAACGGTTCATTGGATGCTTA
>renamed_no_ambig_no_gaps_all|OG0089119_Coryphanta|3x|22
AAGTTGGAGGGCTACTGTTGTGATCCAGGGCATAGATTTCTGGTCTATGAGTTTTTGAAGAACGGTTCATTGGATGCTTACTTGAAAAACCCCAAATTGTGCAAAAGGCTGACATGGAGA
>renamed_no_ambig_no_gaps_all|OG0089119_Coryphanta|23
TGGTCTATGAGTTTTTGAAGAACGGTTCATTGGATGCTTACTTGAAAAACCCCAAATTGTGCAAAAGGCTGACATGGAGACGGAGAACCGCTATATGTCTAGGGGTGGCAAAGGCCATTT
>renamed_no_ambig_no_gaps_all|OG0089119_Coryphanta|2x|23
CTTGAAAAACCCCAAATTGTGCAAAAGGCTGACATGGAGACGGAGAACCGCTATATGTCTAGGGGTGGCAAAGGCCATTTCTTACTTGCACACAGAGTGTAGGGAGTTCATAAGCCACGG
>renamed_no_ambig_no_gaps_all|OG0089119_Coryphanta|3x|23
CGGAGAACCGCTATATGTCTAGGGGTGGCAAAGGCCATTTCTTACTTGCACACAGAGTGTAGGGAGTTCATAAGCCACGGCAACTTGACATTGGGAAATGTGATCCTCGATGAAAACCTA
>renamed_no_ambig_no_gaps_all|OG0089119_Coryphanta|24
CTTACTTGCACACAGAGTGTAGGGAGTTCATAAGCCACGGCAACTTGACATTGGGAAATGTGATCCTCGATGAAAACCTAGAAGCAAAGGTCTCTGAGTTCGGCTTGGGAAAACTCGATA
>renamed_no_ambig_no_gaps_all|OG0089119_Coryphanta|2x|24
CAACTTGACATTGGGAAATGTGATCCTCGATGAAAACCTAGAAGCAAAGGTCTCTGAGTTCGGCTTGGGAAAACTCGATATTGAAGCTTCTGCGGGGGAGAGAGCAGCAGAGAAAGATGT
>renamed_no_ambig_no_gaps_all|OG0089119_Coryphanta|3x|24
GAAGCAAAGGTCTCTGAGTTCGGCTTGGGAAAACTCGATATTGAAGCTTCTGCGGGGGAGAGAGCAGCAGAGAAAGATGTGGGGGACTTTGGCAAGTTGGTTCTTGCTTTGATAACCGGG
>renamed_no_ambig_no_gaps_all|OG0089119_Coryphanta|25
TTGAAGCTTCTGCGGGGGAGAGAGCAGCAGAGAAAGATGTGGGGGACTTTGGCAAGTTGGTTCTTGCTTTGATAACCGGGCACAAAGCGAATAATGAGGATCTTTGTGAGTGGTCTTACA
>renamed_no_ambig_no_gaps_all|OG0089119_Coryphanta|2x|25
GGGGGACTTTGGCAAGTTGGTTCTTGCTTTGATAACCGGGCACAAAGCGAATAATGAGGATCTTTGTGAGTGGTCTTACAACAAATGGATCAGTGGGTATGGATGGAGGGTTGTAGATAA
>renamed_no_ambig_no_gaps_all|OG0089119_Coryphanta|3x|25
CACAAAGCGAATAATGAGGATCTTTGTGAGTGGTCTTACAACAAATGGATCAGTGGGTATGGATGGAGGGTTGTAGATAAGAGAATTGAAGGCGAGATAGACTTTGAAGAGCTCGAACGT
>renamed_no_ambig_no_gaps_all|OG0089119_Coryphanta|26
ACAAATGGATCAGTGGGTATGGATGGAGGGTTGTAGATAAGAGAATTGAAGGCGAGATAGACTTTGAAGAGCTCGAACGTGCCCTCAGAATTGCATATTGGTGTTTGCAAGTTGATGAAA
>renamed_no_ambig_no_gaps_all|OG0089119_Coryphanta|2x|26
GAGAATTGAAGGCGAGATAGACTTTGAAGAGCTCGAACGTGCCCTCAGAATTGCATATTGGTGTTTGCAAGTTGATGAAAGAATGAGGCCGTCAATGGGGGAAGTGGTGAACGTACTAGA
>renamed_no_ambig_no_gaps_all|OG0089119_Coryphanta|3x|26
GCCCTCAGAATTGCATATTGGTGTTTGCAAGTTGATGAAAGAATGAGGCCGTCAATGGGGGAAGTGGTGAACGTACTAGAAGGGACGTTATCAGTTGACCCCCCGCCACCCCCATTTGCT
>renamed_no_ambig_no_gaps_all|OG0089119_Coryphanta|27
GAATGAGGCCGTCAATGGGGGAAGTGGTGAACGTACTAGAAGGGACGTTATCAGTTGACCCCCCGCCACCCCCATTTGCTTGCCAGAGAGACCTACACGAAGAGGGATCAATGGAATCAG
>renamed_no_ambig_no_gaps_all|OG0089119_Coryphanta|2x|27
AGGGACGTTATCAGTTGACCCCCCGCCACCCCCATTTGCTTGCCAGAGAGACCTACACGAAGAGGGATCAATGGAATCAGATCCAGAACCATGAACATCGATCCTCCTTCAGTCTATGTA
>renamed_no_ambig_no_gaps_all|OG0089119_Coryphanta|3x|27
TGCCAGAGAGACCTACACGAAGAGGGATCAATGGAATCAGATCCAGAACCATGAACATCGATCCTCCTTCAGTCTATGTATAGCAACAACACTAACATTGTGGTAGAACATCCCAATTTT
>renamed_no_ambig_no_gaps_all|OG0089119_Coryphanta|3x|29
CTTAGCATTTTATCTGTCGTAGTTCTGATTTTAGTCAATGTGTAGTAGCTGGATATCCTAATTCTTTGACATCTGTGTTCTATTGCAATGATGGCCATGTTATGAGCTACGAAAGTGCTC
>renamed_no_ambig_no_gaps_all|OG0089119_Gymnocalycium_mihanovichii|3x|6
GAATATTCTTCTTTTCTCTTTGAGCTGAATGGGGGTCGTTTCGTCTGCTAATTTGCCGAATTTCTGGTGAAAAATGTACTCGTTGAATTCTACGATGATGTTTCAATTCGTCAATCTGGG
>renamed_no_ambig_no_gaps_all|OG0089119_Gymnocalycium_mihanovichii|7
TCGTCTGCTAATTTGCCGAATTTCTGGTGAAAAATGTACTCGTTGAATTCTACGATGATGTTTCAATTCGTCAATCTGGGTCTAGATTTCTCATGTTTCTGATTCCTTCTTGGCTTGGAA
>renamed_no_ambig_no_gaps_all|OG0089119_Gymnocalycium_mihanovichii|2x|7
CGTTGAATTCTACGATGATGTTTCAATTCGTCAATCTGGGTCTAGATTTCTCATGTTTCTGATTCCTTCTTGGCTTGGAATTCCTATTTGGGCTCGCTAGTTGTGGAGTATGTAACTCTA
>renamed_no_ambig_no_gaps_all|OG0089119_Gymnocalycium_mihanovichii|3x|8
TCACTATTATCATCCAAAATGCTGAACCAGTACATTATCTTTGATGGGCCAATTTTACTCCCCTGTATGTTTGTTGGGTTATTGTTGTTTTCAGTTGTTGCTTCAGAGATTCCACTGGGT
>renamed_no_ambig_no_gaps_all|OG0089119_Gymnocalycium_mihanovichii|9
TTGATGGGCCAATTTTACTCCCCTGTATGTTTGTTGGGTTATTGTTGTTTTCAGTTGTTGCTTCAGAGATTCCACTGGGTTCAAAACTGTGTGTTTGGAAGAATGACTTCTGGGTCTCGT
>renamed_no_ambig_no_gaps_all|OG0089119_Gymnocalycium_mihanovichii|2x|9
ATTGTTGTTTTCAGTTGTTGCTTCAGAGATTCCACTGGGTTCAAAACTGTGTGTTTGGAAGAATGACTTCTGGGTCTCGTCTAATGGGGATTTTGCTTTGGGGTTTTTCAACCATTCAGA
>renamed_no_ambig_no_gaps_all|OG0089119_Gymnocalycium_mihanovichii|3x|9
TCAAAACTGTGTGTTTGGAAGAATGACTTCTGGGTCTCGTCTAATGGGGATTTTGCTTTGGGGTTTTTCAACCATTCAGATCAGCCTAACTTGTATAGTGTTGGGATTCGTTTTAATTCG
>renamed_no_ambig_no_gaps_all|OG0089119_Gymnocalycium_mihanovichii|10
CTAATGGGGATTTTGCTTTGGGGTTTTTCAACCATTCAGATCAGCCTAACTTGTATAGTGTTGGGATTCGTTTTAATTCGGATTCTATACCACCTGATAAACAGGCTGTGGTTTGGGTTG
>renamed_no_ambig_no_gaps_all|OG0089119_Gymnocalycium_mihanovichii|2x|10
TCAGCCTAACTTGTATAGTGTTGGGATTCGTTTTAATTCGGATTCTATACCACCTGATAAACAGGCTGTGGTTTGGGTTGCTGGTGCTGACTTCACTGTTAGTAACCATTCCTATTTTCA
>renamed_no_ambig_no_gaps_all|OG0089119_Gymnocalycium_mihanovichii|3x|10
GATTCTATACCACCTGATAAACAGGCTGTGGTTTGGGTTGCTGGTGCTGACTTCACTGTTAGTAACCATTCCTATTTTCAGCTCACCCCACAGGGTGCATTGATTTTATATGATTCCTTT
>renamed_no_ambig_no_gaps_all|OG0089119_Gymnocalycium_mihanovichii|11
CTGGTGCTGACTTCACTGTTAGTAACCATTCCTATTTTCAGCTCACCCCACAGGGTGCATTGATTTTATATGATTCCTTTAATGGGGGAGTAGTATGGTCAAGCAGCACTTTTGATAGAT
>renamed_no_ambig_no_gaps_all|OG0089119_Gymnocalycium_mihanovichii|2x|11
GCTCACCCCACAGGGTGCATTGATTTTATATGATTCCTTTAATGGGGGAGTAGTATGGTCAAGCAGCACTTTTGATAGATCTGTTTCATCTGCTGTTCTTCGTGATGATGGAAATTTTGT
>renamed_no_ambig_no_gaps_all|OG0089119_Gymnocalycium_mihanovichii|3x|11
AATGGGGGAGTAGTATGGTCAAGCAGCACTTTTGATAGATCTGTTTCATCTGCTGTTCTTCGTGATGATGGAAATTTTGTTCTTCTGAATCGAAACGAGGAACTAGTATGGCAAAGTTTC
>renamed_no_ambig_no_gaps_all|OG0089119_Gymnocalycium_mihanovichii|12
CTGTTTCATCTGCTGTTCTTCGTGATGATGGAAATTTTGTTCTTCTGAATCGAAACGAGGAACTAGTATGGCAAAGTTTCGACTTCCCATCTAACACGCTGTTGCCAGGGCAATATTTAT
>renamed_no_ambig_no_gaps_all|OG0089119_Gymnocalycium_mihanovichii|2x|12
TCTTCTGAATCGAAACGAGGAACTAGTATGGCAAAGTTTCGACTTCCCATCTAACACGCTGTTGCCAGGGCAATATTTATCTGCCCACCAGACACTTCGAGCTGCCAGTGGGAGTTCCGT
>renamed_no_ambig_no_gaps_all|OG0089119_Gymnocalycium_mihanovichii|3x|12
GACTTCCCATCTAACACGCTGTTGCCAGGGCAATATTTATCTGCCCACCAGACACTTCGAGCTGCCAGTGGGAGTTCCGTTTCTAGTTACTATTCGCTTTTTCTGAATGACTCGGGGCAG
>renamed_no_ambig_no_gaps_all|OG0089119_Gymnocalycium_mihanovichii|13
CTGCCCACCAGACACTTCGAGCTGCCAGTGGGAGTTCCGTTTCTAGTTACTATTCGCTTTTTCTGAATGACTCGGGGCAGTTGCAGCTGAAGTGGGAATCCAGTGTTATCTACTGGGAAA
>renamed_no_ambig_no_gaps_all|OG0089119_Gymnocalycium_mihanovichii|2x|13
TTCTAGTTACTATTCGCTTTTTCTGAATGACTCGGGGCAGTTGCAGCTGAAGTGGGAATCCAGTGTTATCTACTGGGAAAATGGAAGCCCTTCCAATGGGAAGCTTAAGGCTCGTCTTAA
>renamed_no_ambig_no_gaps_all|OG0089119_Gymnocalycium_mihanovichii|3x|13
TTGCAGCTGAAGTGGGAATCCAGTGTTATCTACTGGGAAAATGGAAGCCCTTCCAATGGGAAGCTTAAGGCTCGTCTTAACTCAAATGGTTTCTTCCAGCTTCTTGATGAAAGATCTACA
>renamed_no_ambig_no_gaps_all|OG0089119_Gymnocalycium_mihanovichii|14
ATGGAAGCCCTTCCAATGGGAAGCTTAAGGCTCGTCTTAACTCAAATGGTTTCTTCCAGCTTCTTGATGAAAGATCTACACCTGTTTGGTCTGCAATCGCAGAAGACCACAATGATGACG
>renamed_no_ambig_no_gaps_all|OG0089119_Gymnocalycium_mihanovichii|2x|14
CTCAAATGGTTTCTTCCAGCTTCTTGATGAAAGATCTACACCTGTTTGGTCTGCAATCGCAGAAGACCACAATGATGACGTGAGGTTTCGGCTTCTCAGGCTAGATGTTGATGGGAATCT
>renamed_no_ambig_no_gaps_all|OG0089119_Gymnocalycium_mihanovichii|3x|14
CCTGTTTGGTCTGCAATCGCAGAAGACCACAATGATGACGTGAGGTTTCGGCTTCTCAGGCTAGATGTTGATGGGAATCTTCGAATGTACTCATGGGATGAAACTTCAAGGTCATGGAGA
>renamed_no_ambig_no_gaps_all|OG0089119_Gymnocalycium_mihanovichii|15
TGAGGTTTCGGCTTCTCAGGCTAGATGTTGATGGGAATCTTCGAATGTACTCATGGGATGAAACTTCAAGGTCATGGAGATCGGCCTGGCAAGCTGTTGAGAATCAGTGTGATGTCTTTG
>renamed_no_ambig_no_gaps_all|OG0089119_Gymnocalycium_mihanovichii|2x|15
TCGAATGTACTCATGGGATGAAACTTCAAGGTCATGGAGATCGGCCTGGCAAGCTGTTGAGAATCAGTGTGATGTCTTTGCAACATGTGGTAATCATGGAATTTGCACTTTCGCTAATTC
>renamed_no_ambig_no_gaps_all|OG0089119_Gymnocalycium_mihanovichii|3x|15
TCGGCCTGGCAAGCTGTTGAGAATCAGTGTGATGTCTTTGCAACATGTGGTAATCATGGAATTTGCACTTTCGCTAATTCGAGTCGTGTGTGTAAATGCCCATTTAGATCCAGAGCAGCA
>renamed_no_ambig_no_gaps_all|OG0089119_Gymnocalycium_mihanovichii|16
CAACATGTGGTAATCATGGAATTTGCACTTTCGCTAATTCGAGTCGTGTGTGTAAATGCCCATTTAGATCCAGAGCAGCAGCTGGCTTGAAATGCTTAGCCCCCTACGAGCATGGCTGTG
>renamed_no_ambig_no_gaps_all|OG0089119_Gymnocalycium_mihanovichii|2x|16
GAGTCGTGTGTGTAAATGCCCATTTAGATCCAGAGCAGCAGCTGGCTTGAAATGCTTAGCCCCCTACGAGCATGGCTGTGATGCTAAAGTCGGCATGATGACATACCAGCACACGTCTCT
>renamed_no_ambig_no_gaps_all|OG0089119_Gymnocalycium_mihanovichii|3x|16
GCTGGCTTGAAATGCTTAGCCCCCTACGAGCATGGCTGTGATGCTAAAGTCGGCATGATGACATACCAGCACACGTCTCTTTATGGGATTTACCCACCAAATGATTCAGTCACAATAACG
>renamed_no_ambig_no_gaps_all|OG0089119_Gymnocalycium_mihanovichii|17
ATGCTAAAGTCGGCATGATGACATACCAGCACACGTCTCTTTATGGGATTTACCCACCAAATGATTCAGTCACAATAACGAGTTTAGATCAGTGCCAAAGTCTGTGCTTGAAAGATCCGC
>renamed_no_ambig_no_gaps_all|OG0089119_Gymnocalycium_mihanovichii|2x|17
TTATGGGATTTACCCACCAAATGATTCAGTCACAATAACGAGTTTAGATCAGTGCCAAAGTCTGTGCTTGAAAGATCCGCTTTGTACAGCTGTAACCTACTTGAATGATGGGACTGCACG
>renamed_no_ambig_no_gaps_all|OG0089119_Gymnocalycium_mihanovichii|3x|17
AGTTTAGATCAGTGCCAAAGTCTGTGCTTGAAAGATCCGCTTTGTACAGCTGTAACCTACTTGAATGATGGGACTGCACGGTGTCGAGTGAAGACAACCCAATACATTACCGGCTATTTT
>renamed_no_ambig_no_gaps_all|OG0089119_Gymnocalycium_mihanovichii|18
TTTGTACAGCTGTAACCTACTTGAATGATGGGACTGCACGGTGTCGAGTGAAGACAACCCAATACATTACCGGCTATTTTGATCCATCTCTTACTTCGATATCCTATGTCAAGATATGTT
>renamed_no_ambig_no_gaps_all|OG0089119_Gymnocalycium_mihanovichii|2x|18
GTGTCGAGTGAAGACAACCCAATACATTACCGGCTATTTTGATCCATCTCTTACTTCGATATCCTATGTCAAGATATGTTTGGATCCCTTGGCTGTTCTGCCCAGCAATCCACCATCAGC
>renamed_no_ambig_no_gaps_all|OG0089119_Gymnocalycium_mihanovichii|3x|18
GATCCATCTCTTACTTCGATATCCTATGTCAAGATATGTTTGGATCCCTTGGCTGTTCTGCCCAGCAATCCACCATCAGCTAATCCTCTTTTACCCTCTCTGCCATCCTCTGTAGATAAC
>renamed_no_ambig_no_gaps_all|OG0089119_Gymnocalycium_mihanovichii|19
TGGATCCCTTGGCTGTTCTGCCCAGCAATCCACCATCAGCTAATCCTCTTTTACCCTCTCTGCCATCCTCTGTAGATAACCGGTCAAATAAAATCTCAGTTCATTCCCTAACTGCTGCAG
>renamed_no_ambig_no_gaps_all|OG0089119_Gymnocalycium_mihanovichii|2x|19
TAATCCTCTTTTACCCTCTCTGCCATCCTCTGTAGATAACCGGTCAAATAAAATCTCAGTTCATTCCCTAACTGCTGCAGTGTTCAGTAGCGTTTGTGTATTCTTTGTGCTTCAAATAGT
>renamed_no_ambig_no_gaps_all|OG0089119_Gymnocalycium_mihanovichii|3x|19
CGGTCAAATAAAATCTCAGTTCATTCCCTAACTGCTGCAGTGTTCAGTAGCGTTTGTGTATTCTTTGTGCTTCAAATAGTTGTTGGCCTTTGGCTCTACAAGCGAAGAGTTATCTCCATC
>renamed_no_ambig_no_gaps_all|OG0089119_Gymnocalycium_mihanovichii|20
TGTTCAGTAGCGTTTGTGTATTCTTTGTGCTTCAAATAGTTGTTGGCCTTTGGCTCTACAAGCGAAGAGTTATCTCCATCAGAAGGCAAGCTAGTTCAGTTTTTTCTGGTTCTAGCTCAG
>renamed_no_ambig_no_gaps_all|OG0089119_Gymnocalycium_mihanovichii|2x|20
TGTTGGCCTTTGGCTCTACAAGCGAAGAGTTATCTCCATCAGAAGGCAAGCTAGTTCAGTTTTTTCTGGTTCTAGCTCAGCTGGCCTTGTGAGATGGACTTATGCTGAAATCAAGGAGCT
>renamed_no_ambig_no_gaps_all|OG0089119_Gymnocalycium_mihanovichii|3x|20
AGAAGGCAAGCTAGTTCAGTTTTTTCTGGTTCTAGCTCAGCTGGCCTTGTGAGATGGACTTATGCTGAAATCAAGGAGCTCACCGGAAACTTCAAGCATCAATTGGGGCCGCACTCATAC
>renamed_no_ambig_no_gaps_all|OG0089119_Gymnocalycium_mihanovichii|21
CTGGCCTTGTGAGATGGACTTATGCTGAAATCAAGGAGCTCACCGGAAACTTCAAGCATCAATTGGGGCCGCACTCATACAAAGCAATGCTCAAGAACAGCCAACCTGTAGTGGTGAAGC
>renamed_no_ambig_no_gaps_all|OG0089119_Gymnocalycium_mihanovichii|2x|21
CACCGGAAACTTCAAGCATCAATTGGGGCCGCACTCATACAAAGCAATGCTCAAGAACAGCCAACCTGTAGTGGTGAAGCTTCTAGAATCTCCACTTGAAGGAAGAAAATTCCGAGCCAC
>renamed_no_ambig_no_gaps_all|OG0089119_Gymnocalycium_mihanovichii|3x|21
AAAGCAATGCTCAAGAACAGCCAACCTGTAGTGGTGAAGCTTCTAGAATCTCCACTTGAAGGAAGAAAATTCCGAGCCACAGTATCCATGGTGGGGAGCATTTATCATAAGCATCTGGTG
>renamed_no_ambig_no_gaps_all|OG0089119_Gymnocalycium_mihanovichii|22
TTCTAGAATCTCCACTTGAAGGAAGAAAATTCCGAGCCACAGTATCCATGGTGGGGAGCATTTATCATAAGCATCTGGTGAAGCTGGAGGGCTACTGTTGTGATCCGGGTCATAGATTTC
>renamed_no_ambig_no_gaps_all|OG0089119_Gymnocalycium_mihanovichii|2x|22
AGTATCCATGGTGGGGAGCATTTATCATAAGCATCTGGTGAAGCTGGAGGGCTACTGTTGTGATCCGGGTCATAGATTTCTGGTCTATGAGTTTCTGAAGAATGGTTCACTGGAAGCTTG
>renamed_no_ambig_no_gaps_all|OG0089119_Gymnocalycium_mihanovichii|3x|22
AAGCTGGAGGGCTACTGTTGTGATCCGGGTCATAGATTTCTGGTCTATGAGTTTCTGAAGAATGGTTCACTGGAAGCTTGCTTAAAAAACCCCAAATTGTGCAAAAGGCTGACATGGAGA
>renamed_no_ambig_no_gaps_all|OG0089119_Gymnocalycium_mihanovichii|23
TGGTCTATGAGTTTCTGAAGAATGGTTCACTGGAAGCTTGCTTAAAAAACCCCAAATTGTGCAAAAGGCTGACATGGAGAAGGAGAACCGCAGTATGTCTAGGGGTGGCAAAGGCCATTT
>renamed_no_ambig_no_gaps_all|OG0089119_Gymnocalycium_mihanovichii|2x|23
CTTAAAAAACCCCAAATTGTGCAAAAGGCTGACATGGAGAAGGAGAACCGCAGTATGTCTAGGGGTGGCAAAGGCCATTTCTTACTTGCACACAGAGTGTAGGGAGTTTATAAGCCATGG
>renamed_no_ambig_no_gaps_all|OG0089119_Gymnocalycium_mihanovichii|3x|23
AGGAGAACCGCAGTATGTCTAGGGGTGGCAAAGGCCATTTCTTACTTGCACACAGAGTGTAGGGAGTTTATAAGCCATGGCAACTTGACATTGGGAAATGTGATCCTTGATGAAAACCTA
>renamed_no_ambig_no_gaps_all|OG0089119_Gymnocalycium_mihanovichii|24
CTTACTTGCACACAGAGTGTAGGGAGTTTATAAGCCATGGCAACTTGACATTGGGAAATGTGATCCTTGATGAAAACCTAGAAGCAAAGGTCTCTGAGTTTGGCTTGGGAAAACTCAATA
>renamed_no_ambig_no_gaps_all|OG0089119_Gymnocalycium_mihanovichii|2x|24
CAACTTGACATTGGGAAATGTGATCCTTGATGAAAACCTAGAAGCAAAGGTCTCTGAGTTTGGCTTGGGAAAACTCAATATTGAAGCTTCTGCCGGGGAGAGAGCAGCAGAGAAAGATGT
>renamed_no_ambig_no_gaps_all|OG0089119_Gymnocalycium_mihanovichii|3x|24
GAAGCAAAGGTCTCTGAGTTTGGCTTGGGAAAACTCAATATTGAAGCTTCTGCCGGGGAGAGAGCAGCAGAGAAAGATGTGGGGGACTTTGGCAAGTTGGTTCTTGCTCTGATAACCGGG
>renamed_no_ambig_no_gaps_all|OG0089119_Gymnocalycium_mihanovichii|25
TTGAAGCTTCTGCCGGGGAGAGAGCAGCAGAGAAAGATGTGGGGGACTTTGGCAAGTTGGTTCTTGCTCTGATAACCGGGCACAAAGGGAATAGTGAGGATCTTTGTGAGTGGTCTTACA
>renamed_no_ambig_no_gaps_all|OG0089119_Gymnocalycium_mihanovichii|2x|25
GGGGGACTTTGGCAAGTTGGTTCTTGCTCTGATAACCGGGCACAAAGGGAATAGTGAGGATCTTTGTGAGTGGTCTTACAACAAGTGGATTAGTGGGTATGGATGGAGGGTTGTAGATAA
>renamed_no_ambig_no_gaps_all|OG0089119_Gymnocalycium_mihanovichii|3x|25
CACAAAGGGAATAGTGAGGATCTTTGTGAGTGGTCTTACAACAAGTGGATTAGTGGGTATGGATGGAGGGTTGTAGATAAGAGAATTGAAGGCGAGATAGACTTTCAAGAGCTTGAACGT
>renamed_no_ambig_no_gaps_all|OG0089119_Gymnocalycium_mihanovichii|26
ACAAGTGGATTAGTGGGTATGGATGGAGGGTTGTAGATAAGAGAATTGAAGGCGAGATAGACTTTCAAGAGCTTGAACGTGCCCTCAGGATTGCATATTGGTGTTTGCAAGCTGATGAAA
>renamed_no_ambig_no_gaps_all|OG0089119_Gymnocalycium_mihanovichii|2x|26
GAGAATTGAAGGCGAGATAGACTTTCAAGAGCTTGAACGTGCCCTCAGGATTGCATATTGGTGTTTGCAAGCTGATGAAAGAATGAGGCCGTCAATGGGGGAAGTGGTGAACGTTCTAGA
>renamed_no_ambig_no_gaps_all|OG0089119_Gymnocalycium_mihanovichii|3x|26
GCCCTCAGGATTGCATATTGGTGTTTGCAAGCTGATGAAAGAATGAGGCCGTCAATGGGGGAAGTGGTGAACGTTCTAGAAGGGACATTATCAGTTGACCCACCACCGCCCCCATTTGCT
>renamed_no_ambig_no_gaps_all|OG0089119_Gymnocalycium_mihanovichii|27
GAATGAGGCCGTCAATGGGGGAAGTGGTGAACGTTCTAGAAGGGACATTATCAGTTGACCCACCACCGCCCCCATTTGCTTGCCAGAGAGGCCTACAGGAAGAGGGATCAGTGGAATCAG
>renamed_no_ambig_no_gaps_all|OG0089119_Gymnocalycium_mihanovichii|2x|27
AGGGACATTATCAGTTGACCCACCACCGCCCCCATTTGCTTGCCAGAGAGGCCTACAGGAAGAGGGATCAGTGGAATCAGATCCAGAACCATGAACATCGATCCTCCTTCAGTCTGTGTA
>renamed_no_ambig_no_gaps_all|OG0089119_Gymnocalycium_mihanovichii|3x|27
TGCCAGAGAGGCCTACAGGAAGAGGGATCAGTGGAATCAGATCCAGAACCATGAACATCGATCCTCCTTCAGTCTGTGTATAGCAACAACACTAACATTGTGGTGGAACACCCCAATTTT
>renamed_no_ambig_no_gaps_all|OG0089119_Gymnocalycium_mihanovichii|3x|29
TTTAGCATTTTATCTGTGATAGTTCTGATTTCGGTCAATGTGTAGTAGCTGGAAATCCTAATTCTTTGACATCTGTGTTCTATTGCAATGATGATCATGTTATGAGCTATGAAAGTGCTG
>renamed_no_ambig_no_gaps_all|OG0089119_Lophocereus_genome|2x|7
[truncated: 4,852,956 more chars]
