# Supplementary material for: A target Capture Probe Set Useful for Deep- and Shallow-Level Phylogenetic Studies in Cactaceae
Source: Genes (Basel). 2022 Apr 17;13(4):707. doi: 10.3390/genes13040707 (PMC9032687; doi:10.3390/genes13040707)
Supplement: Supplementary file 1 [file genes-13-00707-s001.zip › Appendix B.fasta]

>JX627697Epiphyllumoxypetalum-phyc
ATGTGACTGTTTGGCTAATCCGGTTAAGGTGATTCAAGGTAAGAAATGGGCTCAACCTTTGACTCTTGGAGGATCAATTTTGAGGGCACCCCATGGATGCCATGCGCTGTATATGGCAAACATGGGTTCAATTGCTTCTCTTGTGATGGCTGTGACAATCAACGAGGATGAGGATGAGGTTAAGAGTGATCCATCATCAGGAAAAAGATTGTGGGGTTTGGTTGTTTGTCATCACACAAGCTCTAGGTTCATTCCATTCCCTCTACGATATGCATGTGAGTTATTAGTTCAGGTGTTTGGTATACAGATCAACAAGGAAGTCGAATTGGCTGCTCAAATCAGGGAAAGCCATATTTTAAGGATTCAAACTGTGCTCTGTGACATGCTTTTGAGAGATTCCCCAGTAGCAATTGTCACCCAATCACCGAATGTGATGGATCTGGTTAAGTGTGATGGAGCGGCTCTCTACTACAAGGGCCAAGTGTGGCTGCTTGGTATTACTCCAGCTGAAGAGCACATTAAGAATATCACACAATGGCTTCTTAAATATCATGGTAGTACCAAAGGGTTAAGTACTGACAGCCTCATGGAAGCAGGCTATCCTGGTGCTTCTGAACTTGGAGATGCAGTTTGTGGCATGGCTGCAGTTA
>JX627699Hylocereusescuintlensis-phyc
ACCTTTGAGTCTTGAAGGATCAATTTTGAGGGCACCCCATGGATGCCATGCGCTGTATATGGCAAACATGGGTTCAATTGCTTCTCTTGTGATGGCTGTGACGATCAACGAGGATGAGGATGAGGTTAAGAGTGATCCATCATCAGGAAAAAGATTGTGGGGTTTGGTTGTTTGTCATCACACAAGCTCTAGGTTTATTCCATTCCCTCTACGATATGCATGTGAGTTATTAGTTCAGGTGTTTGGTATACAGATCAACAAGGAAGTCGAATTGGCTGCTCAAATCAGGGAAAGCCATATTTTAAGGATTCAAACTGTGCTCTGTGACATGCTTTTGAGAGATTCCCCAGTAGCAATTGTCACCCAATCACCGAATGTGATGGATCTGGTTAAGTGTGATGGAGCGGCTCTCTACTACAAGGGCCAAGTGTGGCTGCTTGGTATTACTCCAGCTGAAGAGCAAATTAAGAATATC
>JX627718Selenicereusinermis-phyc
ATGTGACTGTTTGGCTACTCCGGTTAAGGTGATTCAAGGTAAGAAATGGGCTCAACCTTTGAGTCTTGGAGGATCAATTTTGAGGGCACCCCATGGATGCCATGCGCTGTATATGGCAAACATGGGTTCAATTGCTTCTCTTGTGATGGCTGTGACGATCAACGAGGATGAGGATGAGGTTAAGAGTGATCCATCATCAGGAAAAAGATTGTGGGGTTTGGTTGTTTGTCATCACACAAGCTCTAGGTTCATTCCATTCCCTCTACGATATGCATGTGAGTTATTAGTTCAGGTGTTTGGTATACAGATCAACAAGGAAGTCGAATTGGCTGCTCAAATCAGGGAAAGCCATATTTTAAGGATTCAAACTGTGCTCTGTGACATGCTTTTGAGAGATTCCCCAGTAGCAATTGTCACCCAATCACCGAATGTGATGGATCTGGTTAAGTGTGATGGAGCGGCTCTCTACTACAAGGGCCAAGTGTGGCTGCTTGGTATTACTCCAGCTGAAGAGCAAATTAAGAATATCACACAATGGCTTCTTAAATATCATGGTAGTACCAAAGGGTTAAGTACTGACAGCCTCATGGAAGCAGGCTATCCTGGTGCTTCTGAACTTGGAGATGCAGTTTGTGGCATGGCTGCAGTTA
>JX627724Stenocereusgummosus-phyc
ATGTGACTGTTTGGCTACTCCGGTTAAGGTGATTCAAGGTAAGAAATGGGCTCAACCTTTGAGTCTTGGAGGATCAATTTTGAGGGCACCCCATGGATGCCATGCGCTGTATATGGCAAACATGGGTTCAATTGCTTCCCTTGTGATGGCTGTGACGATCAACGAGGATGAGGATGAGGTTAAGAGTGATCCATCATCAGGAAAAAGATTGTGGGGTTTGGTTGTTTGTCATCACACAAGCTGTAGGTTCGTTCCATTCCCTCTACGATATGCATGTGAGTTATTAGTTCAGGTGTTTGGTATACAGATCAACAAGGAAGTCGAATTGGCTGCTCAAATCAGGGAAAGCCATATTTTAAGGATTCAAACTGTGCTGTGTGACATGCTTTTGAGAGATTCCCCAGTAGCAATTGTCACCCAATCACCGAATGTGATGGATCTGGTTAAGTGTGATGGAGCGGCTCTCTACTACAAGGGCCAAGTGTGGCTGCTTGGTATTAC
>KC779311Pilosocereusbohlei-phyc
GCTATATCAAGATTACAGTCTTTACCAAGTCGTAACATGGCACTTCTCTGTGATGTTTTAGTTAAAGAAGTGAGTGAATTGACAGGTTATGATAGGGTTATGGTTTATAAATTCCATGAAGATGAGCATGGTGAAGTGATTTCTGAATATCTTACGCCTGACATGGAGCCTTACCTTGGTTTACATTATCCGGCAACTGATATACCTCAAGCTTCAAGATTTCTTTTCTTGAAGAACAGGGTGAGAATGATATGTGACTGTTTGGCTACTCCGGTTAAGGTGATTCAAGGTAAGAAATGGGCTCAACCTTTGAGTCTTGGAGGATCAATTCTGAGAGCACCCCATGGATGCCATGCGCTGTATATGGCAAACATGGGTTCAATTGCTTCTCTGGTGATGGCTGTGACGATCAATGAGGATGAGGATGAGGTTAAGAGTGATCCATCAACAGGAAAAAGATTGTGGGGTTTGGTTGTTTGTCATCACACAAGCTCTAGGTTCATTCCATTCCCTCTACGATATGCATGTGAGTTACTGGTTCAGGTGTTTGGTATACAGATCAACAAGGAAGTTGAATTGGCTGCTCAAATCAGGGAAAGCCATATTTTACGGATTCAAACTGTGCTGTGTGACATGCTTTTGAGAGACTCCCCAGTAGCAATTGTTATCCAATCACCAAATGTGATGGATCTGGTTAAGTGTGATGGAGCAGCTCTCTACTACAAGGGCCAAGTGTGGCTGCTTGGTGTTACTCCAACTGAAGAGCAAATTAAGAATATCACACAATGGCTTCTTAAATATCATGGTAGTACCAAAGGGTTAAGTACTGACAGCCTCATGGAAGCGGGCTATCCTGGTGCCTCTGAACTTGGAGATGCAGTTTGTGGCATGGCTGCAGTTAGAATAAGTTCTAAAGACGTCCTATTCTGGTTTAGGTCCCACACCGCTAAAGAAATAAAATGGGGTGGCGCAAAACATGACCCTGTCGACAGTGACGACGGAAGAAAAATGCATCCAAGATC
>KX301236Melocactuszehntneri-phyc
AATTGACAGGTTATGATAGGGTTATGGTTTATAAATTCCATGAAGATGAGCATGGTGAAGTGATTTCTGAATATCGTACGCCTGACATGGAGCCTTACCTTGGTTTACATTATCCGGCAACTGATATACCTCAAGCTTCAAGATTTCTTTTCTTGAAGAACAGGGTGAGAATGATATGTGACTGTTTGGCTACTCCGGTTAAGGTGATTCAAGGTAAGAAATGGGCTCAACCTTTGAGTCTTGGAGGATCAATTCTGAGAGCACCCCATGGATGCCATGCGCTGTATATGGCAAACATGGGTTCAATTGCTTCTCTGGTGATGGCTGTGACGATCAACGAGGATGAGGATGAGGTTAAGAGTGATCCATCAACAGGAAAAAGATTGTGGGGYTTGGTTGTTTGTCATCACACAAGCTCTAGGTTCATTCCATTCCCTCTACGATATGCATGTGAGTTACTGGTTCAGGTGTTTGGTATACAGATCAACAAGGAAGTTGAATTGGCTGCTCAAATCAGGGAAAGCCATATTTTACGGATTCAAACTGTGCTGTGTGACATGCTTTTGAGAGACTCCCCTGTAGCAATTGTTACCCAATCACCGAATGTGATGGATCTGGTTAAGTGTGATGGAGCAGCTCTCTACTACAAGGGCCAAGTGTGGCTGCTTGGGATTACTCCAACTGAAGAGCAAATTAAGAATATCACACAATGGCTTCTTAAATATCATGGTAGTACCAAAGGGTTAAGTACTGACAGCCTCATGGAAGCGGGCTATCCTGGTGCCTCTGAACTTGGAGATGCAGTTTGTGGCATGGCTGCAGTTAGAATAAGTTCGAAAGACGTCCTATTCTGGTTTAGGTCCCACACCGCTAAAGAAATAAAATGGGGTGGCGCAAAACATG
>KX301237Stephanocereusleucostele-phyc
AATTGACAGGTTATGATAGGGTTATGGTTTATAAATTCCATGAAGATGAGCATGGTGAAGTGATTTCTGAATATCGTACGCCTGACATGGAGCCTTACCTTGGTTTACATTATCCGGCAACTGATATACCTCAAGCTTCAAGATTTCTTTTCTTGAAGAACAGGGTGAGAATGATATGTGACTGTTTGGCTACTCCGGTTAAGGTGATTCAAGGTAAGAAATGGGCTCAACCTTTGAGTCTTGGAGGATCAATTTTGAGAGCACCCCATGGATGCCATGCGCTGTATATGGCAAACATGGGTTCAATTGCTTCTCTGGTGATGGCTGTGACGATCAACGAGGATGAGGATGAGGTTAAGAGTGATCCATCAACAGGAAAAAGATTGTGGGGTTTGGTTGTTTGTCATCACACAAGCTCTAGGTTCATTCCATTCCCTCTACGATATGCATGTGAGTTACTGGTTCAGGTGTTTGGTATACAGATCAACAAGGAAGTTGAATTGGCTGCTCAAATCAGGGAAAGCCATATTTTACGGATTCAAACTGTGCTGTGTGACATGCTTTTGAGAGACTCCCCAGTAGCAATTGTTACCCAATCACCGAATGTGATGGATCTGGTTAAGTGTGATGGAGCAGCTCTCTACTACAAGGGCCAAGTGTGGCTGCTTGGTATTACTCCAACTGAAGAGCAAATTAAGAATATCACACAATGGCTTCTTAAATATCATGGTAGTACCAAAGGGTTAAGTACTGACAGCCTCATGGAAGCGGGCTATCCCGGTGCCTCTGAACTTGGAGATGCAGTTTGTGGCATGGCTGCAGTTAGAATAAGTTCTAAAGACGTCCTATTCTGGTTTAGGTCCCACACCGCTAAAGAAATAAAATGGGGTGGCGCAAAACATG
>KX301241Pilosocereusaurisetus-phyc
AATTGACAGGTTATGATAGGGTTATGGTTTATAAATTCCATGAAGATGAGCATGGTGAAGTGATTTCTGAATATCGTACGCCTGACATGGAGCCTTACCTTGGTTTACATTATCCGGCAACTGATATACCTCAAGCTTCAAGATTTCTTTTCTTGAAGAACAGGGTGAGAATGATATGTGACTGTTTGGCTACTCCGGTTAAGGTGATTCAAGGTAAGAAATGGGCTCAACCTTTGAGTCTTGGAGGATCAATTCTGAGAGCACCCCATGGATGCCATGCGCTGTATATGGCAAACATGGGTTCAATTGCTTCTCTGGTGATGGCTGTGACGATCAACGAGGATGAGGATGAGGTTAAGAGTGATCCGTCAACAGGAAAAAGATTGTGGGGTTTGGTTGTTTGTCATCACACAAGCTCTAGGTTCATTCCATTCCCTCTACGATATGCATGTGAGTTACTGGTTCAGGTGTTTGGTATACAGATCAACAAGGAAGTTGAATTGGCTGCTCAAATCAGGGAAAGCCATATTTTACGGATTCAAACTGTGCTGTGTGACATGCTTTTGAGAGACTCCCCAGTAGCAATTGTTACCCAATCACCGAATGTGATGGATCTGGTTAAGTGTGATGGAGCAGCTCTGTACTACAAGGGCCAAGTGTGGCTGCTTGGTATTACTCCAACTGAAGAGCAAATTAAGAATATCACACAATGGCTTCTTAAATATCATGGTAGTACCAAAGGGTTAAGTACTGACAGCCTCATGGAAGCGGGCTATCCTGGTGCCTCTGAACTTGGAGACGCAGTTTGTGGCATGGCTGCAGTTAGAATAAGTTCGAAAGACGTCCTATTCTGGTTTAGGTCCCACACCGCTAAAGAAATAAAATGGGGTGGCGCAAAACATG
>KX301263Pilosocereusflavipulvinatus-phyc
AATTGACAGGTTATGATAGGGTTATGGTTTATAAATTCCATGAAGATGAGCATGGTGAAGTGATTTCTGAATATCGTACGCCTGACATGGAGCCTTACCTTGGTTTACATTATCCGGCAACTGATATACCTCAAGCTTCAAGATTTCTTTTCTTGAAGAACAGGGTGAGAATGATATGTGACTGTTTGGCTACTCCGGTTAAGGTGATTCAAGGTAAGAAATGGGCTCAACCTTTGAGTCTTGGAGGATCAATTCTGAGAGCACCCCATGGATGCCATGCGCTGTATATGGCAAACATGGGTTCAATTGCTTCTCTGGTGATGGCTGTGACGATCAACGAGGATGAGGATGAGGTTAAGAGTGATCCGTCAACAGGAAAAAGATTGTGGGGTTTGGTTGTTTGTCATCACACAAGCTCTAGGTTCATTCCATTCCCTCTACGATATGCATGTGAGTTACTGGTTCAGGTGTTTGGTATACAGATCAACAAGGAAGTTGAATTGGCTGCTCAAATCAGGGAAAGCCATATTTTACGGATTCAAACTGTGCTGTGTGACATGCTTTTGAGAGACTCCCCAGTAGCAATTGTTACCCAATCACCGAATGTGATGGATCTGGTTAAGTGTGATGGAGCAGCTCTCTACTACAAGGGCCAAGTGTGGCTGCTTGGTATTACTCCAACTGAAGAGCAAATTAAGAATATCACACAATGGCTTCTTAAATATCATGGTAGTACCAAAGGGTTAAGTACTGACAGCCTCATGGAAGCGGGCTATCCTGGTGCCTCTGAACTTGGAGATGCAGTTTGTGGCATGGCTGCAGTTAGAATAAGTTCGAAAGACGTCCTATTCTGGTTTAGGTCCCACACCGCTAAAGAAATAAAATGGGGTGGTGCAAAACATG
>KY575856Cereusfernambucensis-phyc
CATGAAGATGAGCATGGTGAAGTGATTTCTGAATATCGTACGCCTGACATGGAGCCTTACCTTGGTTTACATTATCCGGCAACTGATATACCTCAAGCTTCAAGATTTCTTTTCTTGAAGAACAGGGTGAGAATGATATGTGACTGTTTGGCTACTCCGGTTAAGGTGATTCAAGGTAAGAAATGGGCTCAACCTTTGAGTCTTGGAGGATCAATTTTGAGAGCACCCCATGGATGCCATGCGCTGTATATGGCAAACATGGGTTCAATTGCTTCTCTGGTGATGGCTGTGACGATCAACGAGGATGAGGATGAGGTTAAGAGTGATCCATCAACAGGAAAAAGATTGTGGGGTTTGGTTGTTTGTCATCACACAAGCTCTAGGTTCATTCCATTCCCTCTACGATATGCATGTGAGTTACTGGTTCAGGTGTTTGGTATACAGATCAACAAGGAAGTTGAATTGGCTGCTCAAATCAGGGAAAGCCATATTTTACGGATTCAAACTGTGCTGTGTGACATGCTTTTGAGAGACTCCCCAGTAGCAATTGTTACCCAATCACCGAGTGTGATGGATCTGGTTAAGTGTGATGGAGCAGCTCTCTACTACAAGGGCCAAGTGTGGCTGCTTGGTATTACTCCAACTGAAGAGCAACTTAAGAATATCACACAATGGCTTCTTAAATATCATGGTAGTACCAAAGGGTTAAGTACTGACAGCCTCATGGAAGCAGGCTATCCCGGTGCCTCTGAACTTGGAGATGCAGTTTGTGGCATGGCTGCAGT
>KM888764Cereusmirabella-phyc
GACAGGTTATGATAGGGTTATGGTTTATAAATTCCATGAAGATGAGCATGGTGAAGTGATTTCTGAATATCGTACGCCTGACATGGAGCCTTACCTTGGTTTACATTATCCGGCAACTGATATACCTCAAGCTTCAAGATTTCTTTTCTTGAAGAACAGGGTGAGAATGATATGTGACTGTTTGGCTACTCCGGTTAAGGTGATTCAAGGTAAGAAATGGGCTCAACCTTTGAGTCTTGGAGGATCAATTTTGAGAGCACCCCATGGATGCCATGCGCTGTATATGGCAAACATGGGTTCAATTGCTTCTCTGGTGATGGCTGTGACGATCAACGAGGATGAGGATGAGGTTAAGAGTGATCCATCAACAGGAAAAAGATTGTGGGGTTTGGTTGTTTGTCATCACACAAGCTCTAGGTTCATTCCATTCCCTCTGCGATATGCATGTGAGTTACTGGTTCAGGTGTTTGGTATACAGATCAACAAGGAAGTTGAATTGGCTGCTCAAATCAGGGAAAGCCATATTTTACGGATTCAAACTGTGCTATGTGACATGCTTTTGAGAGACTCCCCCGTAGCAATTGTTACCCAATCACCGAATGTGATGGATCTGGTTAAGTGTGATGGAGCAGCTCTCTACTACAAGGGCCAAGTGTGGCTGCTTGGTATTACTCCAACTGAAGAGCAAATTAAGAATATCACACAATGGCTTCTTAAATATCATGGTAGTACCAAAGGGTTAAGTACTGACAGCCTCATGGAAGCGGGCTATCCTGGTGCCTCTGAACTTGGAGATGCAGTTTGTGGCATGGCTGCAGTTAGAATAAGTTCTAAAGACGTCCTATTCTGGTTTAGGTCCCACACCGCT
>KM888774Cipocereusminensis-phyc
ATGAGCATGGTGAAGTGATTTCTGAATATCGTACGCCTGACATGGAGCCTTACCTTGGTTTACATTATCCGGCAACTGATATACCTCAAGCTTCAAGATTTCTTTTCTTGAAGAACAGGGTGAGAATGATATGTGACTGTTTGGCTACTCCGGTTAAGGTGATTCAAGGTAAGAAATGGGCTCAACCTTTGAGTCTTGGAGGATCAATTTTGAGAGCACCCCATGGATGCCATGCGCTGTATATGGCAAACATGGGTTCAATTGCTTCTCTGGTGATGGCTGTGACGATCAATGAGGATGAGGATGAGGTTAAGAGTGATCCATCAACAGGAAAAAGATTGTGGGGTTTGGTTGTTTGTCATCACACAAGCTCTAGGTTCATTCCATTCCCTCTACGATATGCATGTGAGTTACTGGTTCAGGTGTTTGGTATACAGATCAACAAGGAAGTTGAATTGGCTGCTCAAATCAGGGAAAGCCATATTTTACGGATTCAAACTGTGCTGTGTGACATGCTTTTGAGAGACTCCCCAGTAGCAATTGTTACCCAATCACCGAATGTGATGGATCTGGTTAAGTGTGATGGAGCAGCTCTCTACTACAAGGGCCAAGTGTGGCTGCTTGGTATTACTCCAACTGAAGAGCAAATTAAGAATATCACACAATGGCTTCTTAAATATCATGGTAGTACCAAAGGGTTAAGTACTG
>KM888776Cereushexagonus-phyc
ATGAGCATGGTGAAGTGATTTCTGAATATCGTACGCCTGACATGGAGCCTTACCTTGGTTTACATTATCCGGCAACTGATATACCTCAAGCTTCAAGATTTCTTTTCTTGAAGAACAGGGTGAGAATGATATGTGACTGTTTGGCTACTCCGGTTAAGGTGATTCAAGGTAAGAAATGGGCTCAACCTTTGAGTCTTGGAGGATCAATTTTGAGAGCACCCCATGGATGCCATGCGCTGTATATGGCAAACATGGGTTCAATTGCTTCTCTGGTGATGGCTGTGACGATCAACGAGGATGAGGATGAGGTTAAGAGTGATCCATCAACAGGAAAAAGATTGTGGGGTTTGGTTGTTTGTCATCACACAAGCTCTAGGTTCATTCCATTCCCTCTACGATATGCATGTGAGTTACTGGTTCAGGTGTTTGGTATACAGATCAACAAGGAAGTTGAATTGGCTGCTCAAATCAGGGAAAGCCATATTTTACGGATTCAAACTGTGCTGTGTGACATGCTTTTGAGAGACTCCCCAGTAGCAATTGTTACCCAATCACCGAATGTGATGGATCTGGTTAAGTGTGATGGAGCAGCTCTCTACTACAAGGGCCAAGTGTGGCTGCTTGGTATTACTCCAACTGAAGAGCAAATTAAGAATATCACACAATGGCTTCTTAAATATCATGGTAGTACCAAAGGGTTAAGTACTG
>KM888778Arrojadoarhodantha-phyc
GACAGGTTATGATCGGGTTATGGTTTATAAATTCCATGAAGATGAGCATGGTGAAGTGATTTCTGAATATCGTATGCCTGACATGGAGCCTTACCTTGGTTTACATTATCCGGCAACTGATATACCTCAAGCTTCAAGATTTCTTTTCTTGAAGAACAGGGTGAGAATGATATGTGACTGTTTGGCTACTCCGGTTAAGGTGATTCAAGATAAGAAATGGGCTCAACCTTTGAGTCTTGGAGGATCAATTCTGAGAGCACCCCATGGATGCCATGCGCTGTATATGGCAAACATGGGTTCAATTGCTTCTCTGGTGATGGCTGTGACGATCAACGAGGATGAGGATGAGGTTAAGAGTGATCCATCAACAGGAAAAAGATTGTGGGGTTTGGTTGTTTGTCATCACACAAGCTCTAGGTTCATTCCATTCCCTCTACGATATGCATGTGAGTTACTGGTTCAGGTGTTTGGTATACAGATCAACAAGGAAGTTGAATTGGCTGCTCAAATCAGGGAAAGCCATATTTTACGGATTCAAACTGTGCTGTGTGACATGCTTTTGAGAGACTCCCCAGTAGCAATTGTTACCCAATCACCGAATGTGATGGATCTGGTTAAGTGTGATGGAGCAGCTCTCTACTACAAGGGCCAAGTGTGGCTGCTTGGTATTACTCCAACTGAAGAGCAAATTAAGAATATCACACAATGGCTTGTTAAATATCATGGTAGTACCAAAGGGTTAAGTACTGACAGCCTCATGGAAGCGGGTTATCCTGGTGCCTCTGAACTTGGAGATGCAGTTTGTGGCATGGCTGCGGTTAGAATAAGTTCTAAAGATGTCCTATTCTGGTTTAGGTCCCACACCGCT
>KM888779Pilosocereusarrabidae-phyc
GACAGGTTATGATAGGGTTATGGTTTATAAATTCCATGAAGATGAGCATGGTGAAGTGATTTCTGAATATCGTANGCCTGACATGGAGCCTTACCTTGGTTTACATTATCCGGCAACTGATATACCTCAAGCTTCAAGATTTCTTTTCTTGAAGAACAGGGTGAGAATGATATGTGACTGTTTGGCTACTCCGGTTAAGGTGATTCAAGGTAAGAAATGGGCTCAACCTTTGAGTCTTGGAGGATCAATTCTGAGAGCACCCCATGGATGCCATGCGCTGTATATGGCAAACATGGGTTCAATTGCTTCTCTGGTGATGGCTGTGACGATCAACGAGGATGAGGATGAGGTTAAGAGTGATCCGTCAACAGGAAAAAGATTGTGGGGTTTGGTTGTTTGTCATCACACAAGCTCTAGGTTCATTCCATTCCCTCTACGATATGCATGTGAGTTACTGGTTCAGGTGTTTGGTATACAGATCAACAAGGAAGTTGAATTGGCTGCTCAAATCAGGGAAAGCCATATTTTACGGATTCAAACTGTGCTGTGTGACATGCTTTTGAGAGACTCCCCAGTAGCAATTGTTACCCAATCACCGAATGTGATGGATCTGGTTAAGTGTGATGGAGCAGCTCTCTACTACAAGGGCCAAGTGTGGCTGCTTGGTATTACTCCAACTGAAGAGCAAATTAAGAATATCACACAATGGCTTCTTAAATATCATGGTAGTACCAAAGGGTTAAGTACTGACAGCCTCATGGAAGCGGGCTATCCTGGTGCCTCTGAACTTGGAGATGCAGTTTGTGGCATGGCTGCAGTTAGAATAAGTTCGAAAGACGTCCTATTCTGGTTTAGGTCCCACACCGCT
>HQ621080Aztekiumritteri-phyc
ACTGATGTACCTGCAGCTGCTGCTGGGGCTTTCAAATCTTATAAACTTGCAGCCAAGGCTATATCAAGATTACAATCTTTACCAAGTCGTAACATGGCACTTCTCTGTGATGTTTTAGTTAAAGAAATGAGTGAATTGACAGGTTATGATAGGGTTATGGTTTATAAATTCCATGAAGATGAGCATGGTGAAGTGATTTCTGAATATCGTAGGCCTGACATGGAGCCTTACCTAGGTTTACATTATCCAGCAACTGATATACCTCAAGCTTCAAGATTTCTTTTCTTGAAGAACAGGGTGAGGATGATATGTGACCGTTTGGCTACTCCGGTTAAGGTGATTCAAGGTAAGAAATGGGCTCAACCTTTGAATCTTGGAGGATCAATTTTGAGAGCTCCCCATGGATGCCATGCGCTGTATATGGCAAACATGGGTTCAATTGCTTCTCTTGTGATGGCTGTGACGATCAACGAGGATGAGGATGAGGTTAAGAGTGATCCATCAACAGGAAAAAGATTGTGGGGTTTGGTTGTTTGTCATCACACAAGCTCTAGGTTCATTCCATTCCCTCTACGATATGCATGTGAGTTATTACTTCAGGTGTTTGGTATACAGATCAACAAGGAAGTCGAATTGGCTGCTCAAATCAGGGAAAGCCATATTTTAAGGATTCAAACTGTGCTATGTGACATGCTTTTGAGAGACTCCCCAGTAGCAATTGTTGCCCAATCACCGAATGTGATGGATCTGGTTAAGTGTGATGGAGCAGCTCTCTACTACAAGGGCCAAGTGTGGCTGCTTGGTATTACTCCAACTGAAGAGCAAATTAAGAATATCACACAATGGCTTCTTAAATATCATGGTAGTACCAAAGGGTTAAGTACTGACAGCCTCATGGAAGCAGGCTATCCTGGTGCTTCTGAACTTGGAGATGCAGTTTGTGGCATGGCTGCAGTTAGAATAAGTTCTAAAGACGTCCTATTCTGGTTTAGGTCCCACACCGCTAAAGTAATAAAATGGGGTGGCGCAAAACATGACCCTGTAGACAGTGACGACGGAAGAAAAATGCATCCAAGATCATCATTTAAGGCTTTCCTAGAGGTGGTCAAGTGGAGGAGTCAGCCTTGG
>HQ621097Echinocactussp.-phyc
ACTGATGTACCTGCGGCTGCTGCTGGGGCTTTCAAATCTTATAAACTTGCAGCCAAGGCTATATCAAGATTACAGTCTTTACCAAGTCGTAACATGGCACTTCTCTGTGATGTTTTAGTTAAAGAAATGAGTGAATTGACAGGTTATGATAGGGTTATGGTTTATAAATTCCATGAAGATGAGCATGGTGAAGTGATTTCTGAATATCGTAGGCCTGACATGGAGCCTTACCTTGGTTTACATTATCCAGCAACTGATATACCTCAAGCTTCAAGATTTCTTTTCTTGAAGAACAGGGTGAGGATGATATGTGACTGTTTGGCTACTCCGGTTAAGGTGATTCAAGGTAAGAAATGGGCTCAACCTTTGAGTCTTGGAGGATCAATTTTGAGAGCACCCCATGGATGCCATGCACTGTATATGGCAAACATGGGTTCAATTGCTTCTCTTGTGATGGCTGTGACGATCAATGAGGATGAGGATGAGGTTAAGAGTGATCCATCAACAGGAAAAAGATTGTGGGGTTTGGTTGTTTGTCATCACACAAGCTCTAGGTTCATTCCATTCCCTCTACGATATGCATGTGAGTTATTACTTCAGGTGTTTGGTATACAGATCAACAAGGAAGTCGAATTGGCTGCTCAAATCAGGGAAAGCCATATTTTAAGGATTCAAACTGTGCTATGTGACATGCTTTTGAGAGACTCCCCAGTAGCAATTGTTACCCAATCACCGAATGTGATGGATCTGGTTAAGTGTGATGGAGCGGCTCTCCACTACAAGGGCCAAGTGTGGCTGCTTGGTATTACTCCAACTGAAGAGCAAATTAAGAATATCACACAATGGCTTCTTAAATATCATGGTAGTACCAAAGGGTTAAGTACTGACAGCCTTATGGAAGCAGGCTATCCTGGTGCTTCTGAACTTGGAGATGCAGTTTGTGGCATGGCTGCAGTTAGAATAAGTTCTAAAGACGTCCTATTCTGGTTTAGGTCCCACACCGCTAAAGTAATAAAATGGGGTGGCGCAAAACATGACCCTGTAGATAGTGACGACGGAAGAAAAATGCATCCAAGATCATCATTTAAGGCTTTCCTAGAGGTGGTCAAATGGAGGAGTCAGCCTTGG
>HQ621111Parodiamaassii-phyc
ACTGATGTACCTGCGGCTGCTGCTGGGGCTTTCAAATCTTATAAACTTGCAGCCAAGGCTATATCAAGATTACAGTCTCTACCAAGTCGCAACATGGCACTTCTCTGTGATGTCTTAGTTAAAGAAGTGAGTGAATTGACAGGTTATGATAGGGTTATGGTTTATAAATTCCATGAAGATGAGCATGGCGAAGTGATTTCTGAATATCGTAAGCCTGACATGGAGCCTTACCTTGGTTTACATTGTCCGGCAACTGATATACCTCAAGCTTCAAGATTTCTTTTCTTAAAGAACAGGGTGAGGATGATATGTGACTGTTCGGCTGCTCCGGTTAGAGTGATTCAAGGCGAGAAATGGGCTCAACCGTTGAGTCTTGGAGGATCAATTTTGAGAGCACCCCATGGATGCCATGCTCTGTATATGGCAAACATGGGTTCAATTGCTTCGCTTGTGATGGCTGTGACGATCAACGAGGATGAGGATGAGGTTAAGAGTGATCCATCAACAGGAAAAAGATTGTGGGGTTTGGTTGTTTGTCATCACACAAGCTCTAGGTTCATTCCATTCCCTCTACGATATGCCTGTGAGTTATTAGTTCAGGTGTTTGGTATACAGATCAACAAGGAAGTCGAATTGGCTGCTCAAATCAGGGAAAGCCATATTTTAAGGATTCAAACTGTGCTATGTGACATGCTTTTGAGAGACTCCCCGGTAGCGATTGTTACCCAGTCACCGAATGTGATGGATCTGGTTAAGTGTGATGGAGCGGCTCTGTACTACAAGGGCCAAGTGTGGCTGCTTGGTATCACTCCAACTGAAGAGCAGATTAAGAATATCACACAATGGCTTCTTAAATATCATGGTATTACCAAAGGGTTAAGTACTGACAGCCTCATGGAAGCAGGTTATCCTGGTGCTTCTGAACTTGGAGATGCAGTTTGTGGTATGGCTGCAGTTAGAATAAGTTCTAAAGACATCCTATTCTGGTTTAGGTCCCACACCGCTAAAGAAATAAAATGGGGTGGTGCAAAACATGACCCTGTAGACAGTGACGACAGAAGAAAAATGCATCCAAGATCATCATTTAAGGCTTTTCTAGAGGTAGTCAAGTGGAGGAGCCAGCCTTGG
>HQ621133Selenicereushondurensis-phyc
ACTGACGTACCTGCGGCTGCTGCTGGGGCTTTCAAATCTTATAAACTTGCAGCCAAGGCTATATCAAGATTACAGTCTTTACCAAGTCGTAACATGGCACTTCTCTGTGATGTTTTAGTTAAAGAAGTGAGTGAATTGACAGGTTATGACAGGGTTATGGTTTATAAATTCCATGAAGATGAGCATGGTGAAGTGATTTCTGAATATCGTAGGCCTGACATGGAGGCTTACCTTGGTTTACATTATCCGGCAACTGATATACCTCAAGCTTCAAGATTTCTTTTCTTGAAGAACAGGGTGAGGATGATATGTGACTGTTTGGCTACTCCGGTTAAGGTGATTCAAGGTAAGAAATGGGCTCAACCTTTGAGTCTTGGAGGATCAATTTTGAGGGCACCCCATGGATGCCATGCGCTGTATATGGCAAACATGGGTTCAATTGCTTCTCTTGTGATGGCTGTGACGATCAACGAGGATGAGGATGAGGTTAAGAGTGATCCATCATCAGGAAAAAGATTGTGGGGTTTGGTTGTTTGTCATCACACAAGCTCTAGGTTCATTCCATTCCCTCTACGATATGCATGTGAGTTATTAGTTCAGGTGTTTGGTATACAGATCAACAAGGAAGTCGAATTGGCTGCTCAAATCAGGGAAAGCCATATTTTAAGGATTCAAACTGTGCTCTGTGACATGCTTTTGAGAGATTCCCCAGTAGCAATTGTCACCCAATCACCAAATGTGATGGATCTGGTTAAGTGTGATGGAGCAGCTCTCTACTACAAGGGCCAAGTGTGGCTGCTTGGTATTACTCCAGCTGAAGAGCAAATTAAGAATATCACACAATGGCTTCTTAAATATCATGGTAGTACCAAAGGGTTAAGTACTGACAGCCTCATGGAAGCAGGCTATCCTGGTGCTTCTGAACTTGGAGATGCAGTTTGTGGCATGGCTGCAGTTAGAATAAGTTCTAAAGACGTCCTATTCTGGTTTAGGTCCCACACTGCTAAAGAAATAAAATGGGGTGGCGCAAAACATGACCCTGTAGACAGTGACGACGGAAGAAAAATGCATCCAAGATCATCATTTAAGGCTTTCCTAGAGGTGGTTAAGTGGAGGAGTCAGCCTTGG
>HQ621148Weingartiakargliana-phyc
ACTGATGTACCTGCGGCTGCTGCTGGGGCTTTCAAATCTTATAAACTTGCAGCCAAGGCTATATCAAGATTGCAGTCTTTACCAAGTCGTAACATGGCACTTCTCTGTGATGTTTTGGTTAAAGAAGTGAGTGAATTGACAGGTTATGATAGGGTTATGGTTTATAAATTCCATGAAGATGAGCATGGTGAAGTGATTTCTGAATATCGTACGCCTGACATGGAGCCTTACCTTGGTTTACATTATCCGGCAACTGATATACCTCAAGCTTCAAGATTTCTTTTCTTGAAGAACAGGGTGAGAATGATATGTGACTGTTTGGCTACTCCGGTTAAGGTGATTCAAGGTAAGAAATGGGCTCAACCTTTGAGTCTTGGAGGATCAATTTTGAGAGCACCCCATGGATGCCATGCGCTGTATATGGCAAACATGGGTTCAATTGCTTCTCTGGTGATGGCTGTGACGATCAACGAGGATGAGGATGAGGTTAAGAGTGATCCATCAACAGGAAAAAGATTGTGGGGTTTGGTTGTTTGTCATCACACAAGCTCTAGGTTCATTCCATTCCCTCTACGATATGCATGTGAGTTACTGGTTCAGGTGTTTGGTATACAGATCAACAAGGAAGTCGAATTGGCTGCTCAAATCAGGGAAAGCCATATTTTACGGATTCAAACTGTGCTATGTGACATGCTTTTGAGAGACTCTCCAGTAGCAATTGTTACCCAATCACCGAATGTGATGGATCTGGTTAAGTGTGATGGAGCAGCTCTCTACTACAAGGGCCAAGTGTGGCTGCTTGGTATTACGCCAACTGAAGAGCAAATTAAGAATATCACACAATGGCTTCTTAAATATCATGGTAGTACCAAAGGGTTAAGTACTGACAGCCTCATGGAAGCAGGCTATCCTGGTGCTTCTGAACTTGGAGATGCAGTTTGTGGCATGGCTGCAGTTAGGATAAGTTCTAAAGACGTCCTATTCTGGTTTAGGTCCCACACCGCTAAAGAAATAAAATGGGGTGGCGCAAAACATGACCCTGTCGACAGTGACGACGGAAAAAAAATGCATCCAAGATCATCATTTAAGGCTTTCCTAGAGGTAGTCAAGTGGAGGAGTCAGCCTTGG
>KY490873Cereushildmannianus-phyc
GTCTTTACCAAGTAGTACCATGGCACTTCTCTGTGATGTTTTAGTTAAAGAAGTGAGTGAATTGACAGGTTATGATAGGGTTATGGTTTATAAATTCCATGAAGATGAGCATGGTGAAGTGATTTCTGAATATCGTACGCCTGACATGGAGCCTTACCTTGGTTTACATTATCCGGCAACTGATATACCTCAAGCTTCAAGATTTCTTTTCTTGAAGAACAGGGTGAGAATGATATGTGACTGTTTGGCTACTCCGGTTAAGGTGATTCAAGGTAAGAAATGGGCTCAACCTTTGAGTCTTGGAGGATCAATTTTGAGAGCACCCCATGGATGCCATGCGCTGTATATGGCAAACATGGGTTCAATTGCTTCTCTGGTGATGGCTGTGACGATCAACGAGGATGAGGATGAGGTTAAGAGTGATCCATCAACAGGAAAAAGATTGTGGGGTTTGGTTGTTTGTCATCACACAAGCTCTAGGTTCATTCCATTCCCTCTACGATATGCATGTGAGTTACTGGTTCAGGTGTTTGGTATACAGATCAACAAGGAAGTTGAATTGGCTGCTCAAATCAGGGAAAGCCATATTTTACGGATTCAAACTGTGCTGTGTGACATGCTTTTGAGAGACTCCCCAGTAGCAATTGTTACCCAATCACCGAATGTGATGGATCTGGTTAAGTGTGATGGAGCAGCTCTCTACTACAAGGGCCAAGTGTGGCTGCTTGGTATTACTCCAACTGAAGAGCAAATTAAGAATATCACACAATGGCTTCTTAAATATCATGGTAGTACCAAAGGGTTAAGTACTGACAGCCTCATGGAAGCGGGCTATCCCGGTGCCTCTGAACTTGGAGATGCAGTTTGTGGCATGGCTGCAGTTAGAATAAGTTCTAAAGACGTCCTATTCTGGTTTAGGTCCCACACCGCTAAAGAAATAAAATGGGGTGGCGCAAAACATGACCCTGTCGATAGTGACGACGGAAGAAAAA
>MF167208Copiapoasolaris-phyc
GTTATATCAAGATTACAGTCTTTACCAAGTCGTAACATGGCGCTTCTCTGTGATGTTTTAGTTAAAGAAGTGAGTGAATTGACCGGTTATGATAGGGTTATGGTTTATAAATTCCATGAAGATGAGCATGGTGAAGTGGTTTCTGAATATCGCAGGCCTAACATGGAGCCTTACCTTGGTTTACATTATCCGGCAACTGATATACCTCAAGCTTCAAGATTTCTTTTCTTGAAGAACAGGGTGAGGATGATATGTGACTGTTTGGCTACTCCGGTCAAGGTGATTCAAGGTAAGAAATGGGCTCAACCTTTGAGTCTTGGAGGATCAATTTTGAGAGCACCCCATGGATGCCATGCGCTGTATATGGCAAACATGGGTTCAATTGCTTCTCTTGTGATGGCTGTGACGATCAACGAGGATGAGGATGAGGTTAAGAGTGATCCATCANCAGGGAAAAGATTGTGGGGTTTGGTTGTTTGTCATCACACAAGCTCTAGGTTCATTCCATTCCCTCTACGATATGCATGTGAGTTATTAGTTCAGGTGTTTGGTATACAGATCAACAAGGAAGTCGAATTGGCTGCTCAAATCAGGGAAAGCCATATTTTAAGGATTCAAACTGTGCTATGTGACATGCTTTTGAGAGACTCCCCAGTAGCAATTGTTACCCAATCACCGAATGTGATGGATCTGGTTAAGTGTGATGGGGCGGNTCTCTACTACAAGGGCCAAGTGTGGCTGCTTGGTATTACTCCAACTGAAGAGCAAATTAAGAATATCACACAATGGCTTCTTAAATATCATGGTAGTACCAAAGGGTTAAGTACTGACAGCCTCATGGAAGCAGGTTATCCTGGTGCTTCTGAACTTGGAGATGCAGTTTGTGGCATGGCTGCAGTTAGAATAAGTTCGAAAGACGTCCTATTCTGGTTTAGGTCCCACACCGCTAAAGAAATAAAATGGGGTGGCGCAAAACATGACCCTGTAGACAGCGACGACGGAAGAAAAATGCATCCCAGATCATCATTTAAGGC
>MF167212Eriosyceaurata-phyc
GTTATATCAAGATTACAGTCTTTACCAAGTCGTAACATGGCACTTCTCTGTGATGTCTTAGTTAAAGAAGTGAGTGAATTGACAGGTTATGATAGGGTTATGGTTTATAAATTCCATGAAGATGAGCATGGTGAAGTGATTTCTGAATATTGTAAGCCTGACATGGAGCCTTACCTTGGTTTACATTATCCGGCAACTGATATACCTCAAGCTTCAAGATTTCTTTTCTTGAAGAACAGGGTGAGGATGATATGTGACTGTTCGGCTACTCCGGTTAAGGTGATTCAAGGTGAGAAATTGGCTCAACCTTTGAGTCTTGGAGGATCAATTTTGAGGGCACCCCATGGATGCCATGCTCTGTATATGGCAAACATGGGTTCAATTGCTTCTCTTGTGATGGCTGTGACGATCAACGAGGATGAGGATGAGGTTAAGAGTGATCCATCAACAGGAAAAAGATTGTGGGGTTTGGTTGTTTGTCATCACACAAGCTCTAGGTTCATTCCATTCCCTCTACGATATGCCTGTGAGTTATTAGTTCAGGTGTTTGGTATACAGATGANCAAGGAAGTCGAATTGGCTGCTCAAATCAGGGAAAGCCATATTTTAAGGATTCAAACTGTGCTATGTGACATGCTTTTGAGAGACTCCCCAGTAGCAATTGTTACCCAATCACCGAATGTGATGGATCTGGTTAAGTGTGAGGGAGCGGCTCTGTACTACAAAGGCCAAGTGTGGCTGCTTGGTATCACTCCAACTGAAGAGCAAATTAAGAATATCACACAATGGCTTCTTAAATATCATGGTAGTACCAAAGGGTTAAGTACTGACAGCCTCATGGAAGCAGGTTATCCTGGTGCTTCTGAACTTGGAGATGCAGTTTGTGGCATGGCTGCAGTTAGAATAAGTTCTAAAGACGTCCTATTCTGGTTTAGGTCCCACACCGCTAAAGAAATAAAATGGGGTGGCGCAAAACATGACCCTGTAGACAGTGACGACGGAACAAAAATGCATCCAAGATCATCATTTAAGGT
>MF167219Eriosycecurvispina-phyc
GTTATATCCAGATTACAGTCTTTACCAAGTCGTAACATGGCACTTCTCTGTGATGTCTTAGTTAAAGAAGTGAGTGAATTGACAGGTTATGATAGGGTTATGGTTTATAAATTCCATGAAGATGAGCATGGTGAAGTGATTTCTGAATATCGTAAGCCTGACATGGAGCCTTACCTTGGTTTACATTATCCGGCAACTGATATACCTCAAGCTTCAAGATTTCTTTTCTTGAAGAACAGGGTGAGGATGATATGTGACTGTTCGGCTGCTCCGGTTAAGGTGATTCAAGGTGAGAAATGGGCTCAACCTTTGAGTCTTGGAGGATCAATTTTGAGAGCACCCCATGGATGCCATGCTCTGTATATGGCAAACATGGGTTCAATTGCTTCTCTTGTGATGGCTGTGACGATCAACGAGGATGAGGATGAGGTTAAGAGTGATCCATCAACAGGAAAAAGATTGTGGGGTTTGGTTGTTTGTCATCACACAAGCTCTAGGTTCATTCCATTCCCACTACGATATGCCTGTGAGTTATTAGTTCAGGTGTTTGGTATACAGATCAACAAGGAAGTCGAATTGGCTGCTCAAATCAGGGAAAGCCATATTTTAAGGATTCAAACTGTGCTATGTGACATGCTTTTGAGAGACTCCCCAGTAGCAATTGTTACCCAATCACCGAATGTGATGGATCTGGTTAAGTGTGATGGAGCGGCTCTGTACTACAAGGGTCAAGTGTGGCTGCTTGGTATCACTCCAACTGAAGAGCAAATTAAGAATATCACACAATGGCTTCTTAAATATCATGGTAGTACCAAAGGGTTAAGTACTGACAGCCTCATGGAAGCAGGTTATCCTGGTGCTTCTGAACTTGGAGATGCAGTTTGTGGCATGGCTGCAGTTAGAATAAGTTCTAAAGACGTCCTATTCTGGTTTAGGTCCCACACCGCTAAAGAAATAAAATGGGGTGGCGCAAAACATGACCCTGTAGACAGTGACGATGGAAGAAAAATGCATCCAAGATCATCATTTAAGGT
>MF167266Parodiamaassii-phyc
GCTATTTCAAGATTACAGTCTCTACCAAGTCGTAACATGGCACTTCTCTGTGATGTCTTAGTTAAAGAAGTGAGTGAATTGACAGGTTATGATAGGGTTATGGTTTATAAATTCCATGAAGATGAGCATGGCGAAGTGATTTCTGAATATCGTAAGCCTGACATGGAGCCTTACCTTGGTTTACATTATCCGGCAACTGATATACCTCAAGCTTCAAGATTTCTTTTCTTAAAGAACAGGGTGAGGATGATATGTGACTGTTCGGCTGCTCCGGTTAGAGTGATTCAAGGCGAGAAATGGGCTCAACCGTTGAGTCTTGGAGGATCAATTTTGAGAGCACCCCATGGATGCCATGCTCTGTATATGGCAAACATGGGTTCAATTGCTTCGCTTGTGATGGCTGTGACGATCAACGAGGATGAGGATGAGGTTAAGAGTGATCCATCAACAGGAAAAAGATTGTGGGGTTTGGTTGTTTGTCATCACACAAGCTCTAGGTTCATTCCATTCCCTCTACGATATGCCTGTGAGTTATTAGTTCAGGTGTTTGGTATACAGATCAACAAGGAAGTCGAATTGGCTGCTCAAATCAGGGAAAGCCATATTTTAAGGATTCAAACTGTGCTATGTGATATGCTTTTGAGAGACTCCCCAGTAGCAATTGTTACCCAGTCACCGAATGTGATGGATCTGGTTAAGTGTGATGGAGCGGCTCTGTACTACAAGGGCCAAGTGTGGCTGCTTGGTATCACTCCAACTGAAGAGCAAATTAAGAATATCACACAATGGCTTCTTAAATATCATGGTATTACCAAAGGGTTAAGTACTGACAGCCTCATGGAAGCAGGTTATCCTGGTGCTTCTGAACTTGGAGATGCAGTTTGTGGTATGGCTGCAGTTAGAATAAGTTCTAAAGACATCCTATTCTGGTTTAGGTCCCACACTGCTAAAGAAATAAAATGGGGTGGTGCAAAACATGACCCTGTAGACAGTGACGACAGAAGAAAAATGCATCCAAGATCATCATTTAAGGC
>MF167267Yaviacryptocarpa-phyc
GCTATATCAAGATTACAGTCTTTACCAAGTCGTAACATGGCACTTCTCTGTGATGTTCTAGTTAAAGAAGTGAGTGAATTGACAGGTTATGATAGGGTTATGGTTTATAAATTCCATGAAGATGAGCATGGTGAAGTGATTTCTGAATATCGTAAGCCTGACATGGAGCCTTACCTTGGTTTACATTATCCGGCAACTGATATACCTCAAGCTTCAAGATTTCTTTTCTTGAAGAACAGGGTGAGGATGATATGTGACTGTTCGGCTACTCCGGTTAAGGTGATTCAAGGTGAGAAATGGGCTCAACCTTTGGGTCTTGGAGGATCAATTTTGAGAGCACCCCATGGATGCCATGCTCTGTATATGGCAAACATGGGTTCAATTGCTTCTCTTGTGATGGCTGTGACGATCAACGAGGATGAGGATGAGGTTAAGAGTGATCCATCAACAGGAAAAAGATTGTGGGGTTTGGTTGTTTGTCATCACACAAGCTCTAGGTTCATTCCATTCCCTCTACGATATGCCTGTGAGTTATTAGTTCAGGTGTTTGGTATACAGATCAACAAGGAAGTCGAATTGGCTGCTCAAATCAGGGAAAGCCATATTTTAAGGATTCAAACTGTGCTATGTGACATGCTTTTGAGAGACTCCCCAGTAGCAATTGTTACCCAATCACCGAATGTGATGGATCTGGTTAAGTGTGATGGAGCGGCTCTGTACTACAAGGGCCAAGTGTGGCTGCTTGGTATCACTCCAACTGAAGAGCAAATTAAGAATATCACACAATGGCTTCTTAAATATCATGGCAGTACCAAAGGGTTAAGTACTGACAGCCTCATGGAAGCAGGTTATCCTGGTGCTTCTGAACTTGGAGATGCAGTTTGTGGTATGGCTGCAGTTAGAATAAGTTCTAAAGACGTCCTATTCTGGTTTAGGTCTCACACCGCTAAAGAAATAAAATGGGGTGGCGCAAAACATGACCCTGTAGACAGTGACGACGGAAGAAAAATGCATCCNAGATCATCATTTAAGNC
>HM041538Ariocarpusfissuratus-ppc
ACTCCACAGGATGAGATGAGAGCAGGGATGAGTTACTTCCATGAAACAATTTGGAAAGGTGTTCCAAAAGTTATACGCCGTGTTGACACGGCGTTGAAGAAAACAGGGATAAATGAACGTGTTCCCTATAATGCTCCTGTGATTCAATTCTCATTTTGGATGGGTGGTGATCGAGATGGTATGATCTTCCCCTCTGGGAAGCTTATATATATTTATGTTAATTTCCGGAATGAAACGGAGGGAAGAACTTATGTGCTACTATCGTCCGTTCGGTAGAGTTTCAATCCTTGTTATGGTCCCTTTGATCAAAGAGCCAATTTTCTTGTCTTTTATGTTNGAATGTCCATCAGCCTTTTTTTACGATGGTACACCCATTTGTTTGCTGAATGACTGTTTATGGCTTCATGTGCTCATGCTGTAGATTCTATCATCTTTTAATGTGGATTCTATATGAACGGCAGGAAATCCAAGAGTGACCCCCGAAGTCACTAGGGATGTTTGCTTGTTGGCTAGAATGATGGCGC
>HM041539Arrojadoarhodantha-ppc
GATGAGATGAGAGCGGGGATGAGTTACTTCCATGAAACAATTTGGAAAGGTGTTCCAAAATTTCTACGCCGTGTTGATACGGCGTTGAAGAACATAGGGATAAATGAGCGTGTTCCCTATAATGCTCCTTTGATTCAATTCTCATCTTGGATGGGCGGTGATCGAGATGGTATGATCTTCCATTCTGGGAAGCTAATATATATTTATGTCACTTTCATAAATGAAATGGAGGGAAGAACTTAGGTGCTACTGTTGTCCGTCCAGTAGAGTTTGAATCCTTGTTGTGGACCCTTTGATCAGAAAGCCAATTTTCTTGTCTTTGATATTTGAATATCCATCAGCTTTTCTTTGCGATGGTACAACCATTTGTTTGCTGAATAACTGTTAATGGCTTCATGTGCTCATGCTGTAGATCCTATCATCTTTTAATGTGGATTCTATATGAACTGCAGGAAATCCAAGAGGACCCCCGAAGTCAC
>HM041541Astrophytumornatum-ppc
GAGATGAGGGCTGGGATGAGCTACTTTCATGAGACAATTTGGAAAGGGGTTCCAAAATTTCTGCGGCGTGTTGATACGGCATTGAAGAACATAGGAATAAATGAGCGTGTTCCATATAATGCCCCGCTTATTCAATTCTCATCGTGGATGGGTGGTGATCGAGATGGTATGATCTTCCATTCTGGGAAGTTAATATATATTTANGTTACTGTCATAAATGAAACGAAGGGAAAAACTTATGTGCTANTATTGTCTGTCCGGTAGAGTTTCAATCCTTGTTCTGGACCCTTTGATCAAAGAGCCAATTTTCTTGTCTTTTATATTTGAATTCCATCAGNTTTCTTTTACAATGGTACACCCGTTTGTTTGCTGAATGACTGTTTATGGNTTCATGTGCTCATGCCGTAGATTCTATCATCTTTTAATGTGGATTCTATGTGAACGGCAGGAAATCCAAGGGTAACAGCTGAAGTTACTAAGGATGTGTGTCTGTTGGCTAG
>HM041544Browningiacandelaris-ppc
GAGATGAGAGCAGGGATGAGTTACTTCCATGAAACAATTTGGAAAGGTGTTCCAAAATTTCTACGCCGTGTTGATACGGCGTTGAAGAACATAGGGATAAATGAGCGTGTTCCCTATAATGCTCCTTTGATTCAATTCTCATCATGGATGGGCGGTGATCGAGATGGTATGATCTTCCATTCTGGGAAGCTAATATATATTTATGTTACTTTCATAAATGAAATGGAGGGAAGAACTTAGGTGCTACTATTGTCCGTCCGGTAGAGTTTCAATCCTTGTTGTGGACCCTTTGATCAAAAAGCCAATTTTCTTGTCTTTGATATTTGAATATCCATCAGCTTTTCTTTACGATGGTACACCCGTTTGTTTGCTGAATAACTGTTAATGGCTTCATGCGCTCATGCCGTAGATCCTATCATCTTTTAATGTGGATTCTATATGAACTGCAGGAAATCCAAGAGTGACCCCCGAAGTCACTAGGGATGTTTGCTTGTTGGCTAA
>HM041545Carnegieagigantea-ppc
GATGAGATGAGAGCAGGGATGAGTTACTTCCATGAAACAATTTGGAAAGGTGTTCCAAAATTTCTACGCCGTGTTGACACAGCATTGAAGAACATAGGGATAAATGAGCGCGTTCCCTATAATGCTCCTTTGATTCAATTCTCATCTTGGATGGGTGGTGATCGAGATGGTATGATCTTCCATTTTGGGAAGCTAATATATATTTATGTTACTTTCATAAATGAAACGACGGGAAGAACTTAGGTGCTACTATTGCCCGTCTGATGGAGTTTCAATCCTTGTTGTGGACCCTTTGATCAAAGAGTCAATTTCCTTGTCTTTGATATTTGAATGCCCATCAACTTTCCYTTATGATGTTACACCCGTTTGTTTGCTGAAAGACTGTTTATGGCTTCATGCGCTCATGCCGTAGATTCTATCATCTTTTAATGTGGATTCTATATGAACTGCAGGAAATCCAAGAGTGACCCCCGAAGTCACTAGGGATGTTTGCTTGTTGGCTAGAATG
>HM041548Cereusaethiops-ppc
AGCAATTTGGAAGGAGTTCCAAAATTTCTGCGGCGTGTTGACACTGCATTGAAGAACATAGGGATAAATGAGCGCGTTCCCTATAATGCCCCGCTGATTCAATTCTCATCTTGGATGGGTGGTGATCGAGATGGTATGATCTTCCCTTCTGGGAAACTTCTATATGTNTAAGTTACTTTCTGCCTATTTCTGTTGTCTCTAAAATGAGACCTACTATTGTCCGACGNTGGTACTTTCAATCGATTGCTGTGGGCCCTTTGATCTAAGCCTTTTTTCTNGTCCTTGATATTTGAATCTCCCTCACTTTTGTTTAATATGGCACNCCTGTNTGTNAGCTGAATAAATGTTTTTGGGTTCGTGCGATCGTATATGAGNTCCTTTCCTCTTTNAATGTGGATTCTATATCAACTGTGTGAAATCC
>HM041550Cleistocactusicosagonus-ppc
GAGATGAGAGCAGGGATGAGTTACTTCCATGAAACAATTTGGAAAGGTGTTCCAAAATTTCTGCGACGTGTTGACACGGCATTGAAGAACATAGGGATAAATGAGCGTGTTCCCTATAATGCTCCTTTGATTCAATTCTCATCTTGGATGGGCGGTGATCGAGATGGTATGATCTTCCATTCTGGGAAGCTAATATATATTTATGTTACTTTCATAAATGAAATGAAGGGAAGAACTTAGGTGCTACTATTGTCCGTCCGGTAGAGTTTGAATCCTTGTTGTGGACCCTTGATCAAAGAGCCAATTTTCTTGTCCTTGATATCTGAATATCCATCAGCTTTTCTTTACGATGGTACACCTGTTTGTTTGCTGAATAACTGTTAATGGCTTCATGCGCTCATGCCGTAGATCCTATCGTCTTTTAATGTGGATTCTATATGAACTGCAGGAAATCCAAGAGTGACCCCCGAAGTCACTAGGGATGTTTGCTTGTTGGCTAAA
>HM041551Cleistocactusparviflorus-ppc
GAGATGAGAGCAGGGATGAGTTACTTCCATGAAACAATTTGGAAAGGTGTTCCAAAATTTCTGCGACGTGTTGACACGGCATTGAAGAACATAGGGATAAATGAGCGTGTTCCCTATAATGCTCCTTTGATTCAATTCTCATCTTGGATGGGCGGTGATCGAGATGGTATGATCTTCCATTCTGGGAAGCTAATATATATTTATGTTACTTTCATAAATGAAATGAAGGGAAGAACTTAGGTGCTACTATTGTCCGTCCGGTAGAGTTTGAATCCTTGTTGTGGACCCTTTGATCAAAGAGCCAATTTTCTTGTCCTTGATATTTGAATATCCATCAGCTTTTCTTTACGATGGTACACCTGTTTGTTTGCTGAATAACTGTTAATGGCTTCATGCGCTCATGCCGTAGATCCTATCGTCTTTTAATGTGGATTCTATATGAACTGCAGGAAATCCAAGAGTGACCCCCGAAGTCACTAGGGATGTTTGCTTGTTGGC
>HM041557Copiapoahumilis-ppc
GGTGTTCCAAAGTTTCTACGCCGTGTTGACACGGCGTTGAAGAACATAGGGATAAATGAGCGTGTTCCCTATAATGCTCCTTTGATTCAATTCTCATCTTGGATGGGTGGTGATCGAGATGGTATGATCTTCCCTTCTGGGAAGCTAATATATATTTATGTTACTTTCATAAATGAAATGAAGGGAAGAACTTAGGTGCTACCTTTGTCCGTCCGGTAGAGTTTCAATCCTTGTTGTGGAGCCCCNNNNNNAAGAGTCAATTTTCTTGTCTTTGATATTTGAATACCCATCAGCTTTCCTTTACGATGGTACACCCGTTTGTTTGCTGAATGACTGTTTATGGCTTCATGCGCTCATGCCTTAGATTCTATCATCTTTTAATGTGGATTCTATATGCACTGCAGGAAATCCAAGAGTGACACCGAAGTACAC
>HM041558Coryphanthaaff.-ppc
GCAGGGATGAGTTACTTCCATGAAACAATTTGGAAAGGTGTTCCAAAATTTCTACGCCGTGTTGACACGGCGTTGAAGAACATAGGGATAAATGAGCGTGTTCCCTATAATGCTCCTTTGATTCAATTCTCATCTTGGATGGGTGGTGATCGAGATGGTATGATCTTCCATTGTGGAAAGCTAATATATATTTATGTTAATTTCATAAATGAAACGAAGGGAAGAACTTATGTGCTACTATTGTCTGTCTGGTAGAATTTCAATCCTTGTTGTGGTCCCTTTAATCAAAGAGCCAATTTTCTTGTCTTTTATATTTGAATACCCATCAGCTTTCCTTTGAGATGGTACACGCATTTGTTTGCTGAATGACTGTTTATGGCTTCATGTGCTTATGCCGTAGATTCTATCATCTTTTAATGTGGATTCTATATGAACTGCAGGAAATCCAAGAGTGACCCCCGAAGTCACTAGGGATGTTTGCTTGTTGGCT
>HM041561Denmozarhodacantha-ppc
GAGATGAGAGCAGGGATGAGTTACTTCCATGAAACAATTTGGAAAGGTGTTCCAAAATTTCTGCGCCGTGTTGACACGGCATTGAAGAACATTGGGATAAATGAGCGTGTTCCCTATAATGCTCCTTTGATTCAATTCTCATCTTGGATGGGCGGTGATCGAGATGGTATGATCTTCCATTCTGGGAAGCTAATATATATTTATGTTACTTTCATAAATGAAATGAAGGGAAGAACTTAGGTGCTACTATTGTCCGTCCGGTAGAGTTTGAATCCTTGTTGTGGACCCTTTGATCAAAGAGCCAATTTTCTTGTCCTTGATATTTGAATATCCATCAGCTTTTCTTTACGATGGTACACCTGTTTGTTTGCTGAATAACTGTTAATGGCTTCATGCGCTCATGCCGTAGATCCTATCGTCTTTTAATGTGGATTCTATATGAACTGCAGGAAATCCAAGAGTGACCCCCGAAGTCACTAGGGATGTTTGCTTGTTGGCTAGAAGGATGGCAC
>HM041562Discocactuszehntneri-ppc
GATGAGATGAGAGCAGGGATGAGTTACTTCCATGAAACAATTTGGAAAGGTGTTCCAAAATTTCTACGCCGTGTTGACACGGCATTGAAGAACATAGGGATAAATGAGCGNGTTCCCTATAATGCTCCTTTGATTCAATTCTCATCTTGGATGGGCGGTGATCGAGATGGTATGATCTTCCATTTTGGGAAGCTAATATATATTTATGTTACTTTCATAAATGAAACGACGTGAAGAACTTAAGTGCTACTATTGTCCGTCTGATAGAGTTTCAATCCTTGTGGACCCTTTGATCAAAGAGTCAATTTTCTTGTCTTTGATATTTGAATACCCATCAGCTTTCCTTTATGATGGTACACCCGTTTGTTTGCTGAATGACTGTTTATGGCTTAATGCGCTCATGCCGTAGATTCTATCATCTTTTAATGTGGATTCTATATGAAATGCAGGAAATCCAAGAGTGACCCCCGAAGTCACTAGGGATGTTTGCTTGTTGGCTA
>HM041563Disocactusflagelliformis-ppc
ACTCCACAGGATGAGATGAGAGCAGGGATGAGTTACTTCCATGAAACAATTTGGAAAGGTGTTCCAAAATTTCTACGCCGTGTTGACACGGCATTGAAGAACATAGGGATAAATGAGCGTGTTCCCTATAATGCTCCTTTGATTCAATTCTCATCTTGGATGGGTGGTGATCGAGATGGTATGATCTTCCATTTTGGGAAGCTAATATATATTTATGTTACTTTCATAAATGAAACGACGTGAAGAACTTAAGTGCTACTATTGTCCGTCTGATAGAGTTTCAATCCTTGTGGACCCTTTGATCAAAGAGTCAATTTTCTTGTCTTTGATATTTGAATACCCATCAGCTTTCCTTTATGATGGTACACCCGTTTGTTTGCTGAATGACTGTTTATGGCTTAATGCGCTCATGCCGTAGATTCTATCATCTTTTAATGTGGATTCTATATGAAATGCAGGAAATCCAAGAGTGACCCCCGAAGTCACTAGGGATGTTTGCTTGTTGGCTA
>HM041564Echinocereuscinerascens-ppc
ACTCCACAGGATGAGATGAGAGCAGGGATGAGTTACTTCCATGAAACAATTTGGAAAGGTGTTCCAAAATTTCTACGCCGTGTTGACACGGCATTGAAGAACATAGGGATAAATGAGCGCGTTCCCTATAATGCTCCTTTGATTCAATTCTCATCTTGGATGGGTGGTGATCGAGATGGTATGATCTTCCACTTTGGAAAGCTAATATATATTTATGTTGCTTTCACAAATGAAACGATGGGAAGAACTTAGGTGCTACTATTGTCCGTCTGATAGAGTTTCAATCCTTGTTGTGGACCCTTTGATCAAAGAGTCATTTTTCTTGTCTTTTATATTTGAATGCCCATCAGCTTTCCTTCATGATGGTAGAGCGGCTAGAGCCTTTTGTTTGCTGAATGACTGTATATGGCTTCATGCGCCCATGCCGTAGATTCTATCATCTTTTAATGTGGATTCTATATGAACTGCAGGAAATCCAAGAGTGACCCCCGAAGTAACTAGGGATGTTTGCTTGTTGGCTAGAATGATGGCGCA
>HM041569Epiphyllumphyllanthus-ppc
GGTACTACTCCACAGGATGAGATGAGAGCAGGGATGAGTTACTTCCATGAAACAATTTGGAAAGGTGTTCCAAAATTTCTACGCCGTGTTGACACGGCATTGAAAAACATAGGGATAAATGAGCGCGTTCCCTATAATGCTCCTTTGATTCAATTCTCATCTTGGATGGGTGGTGATCGAGATGGTATGATCTTCCATTTTGGGAAGCTAATATATATTTATGTTACTTTCATAAATGAAACGACGGGAAGAACTTAAGTGCTACTATTGTCCGTCTGATAGAGTTTCAATCCTTGTTGTGGACCCTTTGATCAAAGAGTCAATTTTCTTGTCTTTGATATTTGAATACCCATAAGCTTTCCTTTATGATGGTACAGCCGTTTGTTTGCTGAATGACTGTTTATGGCTTAATGTGCTCATGCCGTAGATTCTATCATCTTTTAATGTGGATTCTATATGAAATGCAGGAAATCCAAGAGTGACCCCCGAAGTCACTAGGGATGTTTGCTTGTTGGCTAGAATGATGGCG
>HM041572Ferocactushaematacanthus-ppc
AAAGGTGTTCCCAAATTTCTACGCCGTGTTGACACGGCGTTGAAGAACATAGGGATAAATGAGCGTGTTCCCTATAATGCTCCTTTGATTCAATTCTCATCTTGGATGGGTGGTGATCGAGATGGTATGATCTTTCATTCTGGGAAGTTAATGTATATTTANGTTAATTTCATAAATGAAACAAAGGGAAGAACTGTGCTACTATTATCCGTCCGGTAGAGTTTCAATCCTTGTTGTGGACCCTTTGATCAAAGTGCCAATTTTCTTGTCTTTTATATTTGAATACCCATCAGCTTTCCTTTACGATGGTACACCCGTTTGTTTNCTGAATGACTGTTTATGGCTTCATGCTCATGCCGAAGATTCTATCATCTTTTAATGTGGATTCTATNTGAACGGCAGGAAATCCAAGAGTGACCC
>HM041574Hylocereusundatus-ppc
TCCGAAATTTCTCGCGCACGTGTTGACACAGCACTGAAGAACATAGGAATAAATGAGCGTGTTCCCTATAATGCACCTCTTATCCAGTTCTCATCTTGGATGGGTGGTGACCGGGACGGTATGATTTCCATTTCTAGGAACCTAATATATATTTATGTTACTTTCATAAATGAAACGACGGGAAGAACTTAAGTGCTACTATTGTCCGTCTGATAGAGTTTCAATCCTTGTTGTGGACCCTTTGATCAAAGAGTCAATTTTCTTGTCTTTGATATTTGAATACCCATAAGCTTTCCTTTATGATGGTACAGCCGTTTGTTTGCTGAATGACTGTTTATGGCTTAATGTGCTCATGCCGTAGATTCTATCATCTTTTAATGTGGATTCTATATGAAATGCA
>HM041575Leuchtenbergiaprincipis-ppc
GATGAGATGAGAGCAGGGATGAGTTACTTCCATGAAACAATTTGGAAAGGTGTTCCAAAATTTCTACGCCGTGTTGACACGGCTTTGAAGAACATAGGGATAAATGAGCGTGTTCCCTATAATGCTCCTTTGATTCAGTTCTCATCTTGGATGGGTGGTGATCGAGATGGTATGATCTTCCATTCTGGGAAGCTAATATATATTTATGTTAATTTCATAAATGAAATGAAGGGAAGAACTGTGCTACTATTATCCGTCCGGTAGAGTTTCAATCCTTGTTGTGGACCGTCTGATCAAAGAGCCAATTTTCTTGTCTTTTATATTTGAATACCCATCAGCTTTCCTTTACGATGGTACACCCGTTTGTTTGCTGAATGACTGTTTATGGCTTCATGTGCTCATGCCATAGATTCTATCATCTTTTAATGTGGATTCTATATGAACGACAGGAAATCCAAGAGTGACCCCCGAAGTCACTAGGGATGTTTGCTTGTTGGCTAGATGGATGGCG
>HM041576Lophophorawilliamsii-ppc
GAGATGAGAGCAGGGATGAGTTACTTCCATGAAACAATTTGGAAAGGTGTTCCAAAATTTGTACGCCGTGTTGACACGGCGTTGAAGAACATAGGGATAAATGAGCGTGTTCCCTATAATGCTCCTTTGATTCAATTCTCATCTTGGATGGGTGGTGATCGAGATGGTATGATCTTCCATTCTGGAAAGCTTATATATATGTATGTTAATTTCATAAATGAAACGAAGGGAAGAACTTATGTGCTATTATTGTCCGTCCGGTAGAGTTTCAATGCTTATTGTGGTCCCTTTGATCAAAGAGCCAATTTTCTTGTCTTTTATATTTGAATACCCATCAGCTTTCCTTTACGATGGTACACCCATTTGTTTGCTGAATGACTGTTTATGGNTTCATGTGCTTATGCCGTASATTCTATCATCTTATAATGTGGATTCCATATGAATGGCAGGAAATCCAAGAGTGACCCCCGAAGTCACTAAGGATGTTTGCTTGTTGGCTA
>HM041581Mammillariapicta-ppc
GAGATGAGAGCAGGGATGAGTTACTTCCATGAAACAATTTGGAAAGGTGTTCCAAAATTTCTACGCCGTGTTGACACGGCATTGAAGAACATAGGGATAAATGAGCGTGTTCCCTATAATGCTCCTTTGATTCAATTCTCATCTTGGATGGGTGGTGATCGAGATGGNATGATCTTCCATTCTGGAAAGCTAAAATATATTTCTGTTAATTTCATAAATGAAACGAAGGGAAGAACTTATGGGCTGCTATTGTCCGTCCGGTAGAGTTTCAATCCTTGTTGTGGTCCCTTTGATCACAGAGCCAATTTTCTTGTCTTTTATATTTGAATACCCATCNGCTTTCCTTTACGATGGTACACCCATTTGTTTGCTGAATGACTGTTTANGGTTTCAGGTGCTCATGCCGTAGATTCTGTCATCTTTTAATGTGGATTCTATATGAACGGCAGGAAATCCAAGAGTGACCCCCGAAGTCACTAGGGATGTTTGCTTGTTGGCT
>HM041582Melocactusintortus-ppc
GAGATGAGAGCAGGGATGAGTTACTTCCATGAAACAATCTGGAAAGGTGTTCCAAAATTTCTACGCCGTGTTGATACGGCGTTGAAGAACATAGGGATAAATGAGCGTGTTCCCTATAATGCTCCTTTGATTCAATTCTCATCTTGGATGGGCGGTGATCGAGATGGTATGATCTTTCACTCTGGGAAGCTAATATATACTTATGTTACTTTCATAAATGAAATGGAGGGAAGAACTTAGGTGCTACTGTTGTCCGTCCAGTAGAGTTTGAATCCTTGTTGTGGACCCTTTGATCAGAAAGCCAATTTTCTTGTCTTTGATATTTGAATATCCATCAGCTTTTCTTTACGATGGTACAACCATTTGTTTGCTGAATAACTGTTATGGCTTCATGTGCTCTTGCCGTAGATCCTATCATCTTTTAATGTGGATTCTATATGAACTGCAGGAAATCCAAGAGTGACCCCTGAAGTCACTAGGGATGTTTGCTTGTTGGCTAGA
>HM041592Notocactusconcinnus-ppc
TGAGATGAGGGCAGGGATGAGTTACTTCCATGAAACAATTTGGAAAGGTGTTCCAAAATTTAAACGTCGTGTTGACCACGTGCATCTGAACATAGGGATAAATGAGCGTGTTCCCTATAATGCTCCTTTAATTCAATTCTCATTTNGGATGGGTGGTGATCGAGATGGTATGATCTTCCATTCTGGGAAGCTAATTTATATTTATGTTACCTTCATAAATGAAATGAAGGGAAGAACTTAGGTGCTACTTTTGCCCATCTGTTAGAGTTGCAATCCTTGTTGTGGACCTGTTGATCAAAGGATCAATTTTCTTGTCTTTGATATTTGATTACTTATCAGCTNTCCTTC
>HM041603Pachycereusmarginatus-ppc
CACCAGGATGAGATGAGAGCAGGGATGAGTTACTTCCATGAAACAATTTGGAAAGGTGTTCCAAAATTTCTACGCCGTGTTGACACAGCATTGAAGAACATAGGGATAAATGAGCGCGTTCCCTATAATGCTCCTTTGATTCAATTCTCATCTTGGATGGGTGGTGATCGAGATGGTATGATCTTCCATTTTGGGAAGCTAATATATATTTATGTTACTTTCATAAATGAAACGACGGGAAGAACTTAGGTGCTACTATCGCCCGTCTGATGGAGTTTCAATCCTTGTTGTGGACCCTTTGATCAAAGAGTCAATTTCCTTGTCTTTGATATTTGAATGCCCATCAACTTTCCTTTATGATGTTACACCCGTTTGTTTGCTGAAAGACTGTTTATGGCTTCATGCGCTCATGCCGTAGATTCTATCATCTTTTAATGTGGATTCTATATGAACTGCAGGAAATCCAAGAGTGACCCCCGAAGTCACTAGGGATGTTTGCTTGTTGGCTAGAATGATGGCGCC
>HM041607Peniocereusgreggii-ppc
TACTCCCACCAGGATGAGATGAGAGCAGGGATGAGTTACTTCCATGAAACAATTTGGAAAGGTGTTCCAAAATTTCTACGCCGTGTTGACACGGCATTGAAGAACATAGGGATAAATGAGCGCGTTCCCTATAATGCTCCTTTGATTCAATTCTCATCTTGGATGGGTGGTGATCGAGATGGTATGATCTTCCATTTTGTGAAGCTAATATATATTTATGTTACTTTCATAAATGAAACGACGGGAAGAACTTAGGTGCTACTATTGTCCGTCTGATAGAGTTTCAATCCTTGTTGTGGACTCTTTGATCAAAGAGTCAATTTTCTTGTCTTTGATATATGAATACCCATCAGCTTTCCTTTATGATGGTACACCCGTTTGTTTGCTGAATGACTGTTTATGGCTTCATGCTCTCATGCCGTAGATTCTATCATCTTTTAATGTGGATTCTATATGAACTGCAGGAAATCCAAGAGTGACCCCCGAAGTGACTAGGGATGTTTGCTTGTTGGCTAGAAGGATGGCGCA
>HM041609Sulcorebutiacandiae-ppc
GAAACAATTTGGAAAGGTGTTCCAAAATTTCTACGCCGTGTTGATACGGCGTTGAAGAACATAGGGATAAATGAGCGTGTTCCCTATAATGCTCCTTTGATTCAATTCTCATCTTGGATGGGCGGTGATCGAGATGGTATGGTCTTCCATTCTGGAAAGCTAATATATATTTATGTTACTTTCATAAATGAAATGGAGGGAAGAACTTAGGTGCTACTATTGTCCATCCGGTAGAGTTTCAATCCTTGTTGTGGACCCTTTGATCAAAAAGCCAATTTTCTTGTCTTTGATATTTGAATATCCATCAGCTTTTCTTTTCGATGGTACACCCGTTTGTTTGCTGAATAACTGTTAATGGCTTCATGCGCTCATGCCGTAGATCCTATCATCTTTTAATGTGGATTCTATATGAACTGCAGGAAATCCAAGAGTGA
>HM041617Stenocereuspruinosus-ppc
ACTCCACAGGATGAGATGAGAGCAGGGATGAGTTACTTCCACGAAACAATTTGGAAAGGTGTTCCAAAATTTCTACGCCGTGTTGACACGGCATTGAAGAACATAGGGATAAATGAGCGCGTTCCCTATAATGCTCCTTTGATTCAATTCTCATCTTGGATGGGTGGTGATCGAGATGGTATGATCTTCCATTTTGGGAAGCTAATATATATTTATGTTACTTTCATAAATGAAACGATGGGGAGAACTTAGGTGCTACTATTGTCCGTCTGATAGAGTTTCAATCCTTGTTGTGGACCCTTTGATCAAAAGAGTCAATTTTCTTGTCTTTGATATTTGAATGCCCATCAGCTTTCCTTTATGATGGTATACCCRTTTGTTTGCTGAATGACTSTTTATGGTTTCATGCGCTCATGCCATAGATTCTATCATCTTTTAATGTGGATTCTATATGAACTGCAGGAAATCCAAGAGTGACCCCCGAAGTCACTAGGGATGTTTGCTTGTTGGCTAGAATGATGGCGCA
>HM041619Rhipsalisbaccifera-ppc
GAAACAATTTGGAAAGGTGTTCCAAAATTTATACGCCGTGTTGACACGGCATTGAAGAACATAGGGATAAATGAGCGCGTTCCCTATAATGCTCCTTTGATTCAATTCTCATCTTGGATGGGTGGTGATCGAGATGGTATGATCTTCCATTTTGGGAAGCTAATATACATTTATGTTACTTTCATAAATGAAACGATGGGAAGAACTTAGGTGCTACAATTGTCCGTCTGGTAGAGTTTCAATCCTTGTTGTGGACCCTTTGATCAAAGAGTCAATTTTCTTGTCTTTGATATTTGAATACCCNTCAGCTTTCCTTTACGATGGTACACCCGTTTGTTTGCTGAATGACTGTTTATGGCTTCATGCNCTCATGCAGTAGATTCTGTCATCTTTTAATATGGATTCTATATGAACTGCAGGAAATCCAAGAGTGACCCCTGAA
>HM041621Selenicereusdonkelaarii-ppc
GAGATGAGAGCAGGGATGAGTTACTTCCATGAAACAATTTGGAAAGGTGTTCCAAAATTTCTACGCCGTGTTGACACGGCATTGAAGAACATAGGGATAAATGAGCGCGTTCCCTATAATGCTCCTTTGATTCAATTCTCATCTTGGATGGGTGGTGATCGAGATGGTATGATCTTCCATTTTGGGAAGCTAATATATATTTATGTTACTTTCATAAATGAAACGACGGGAAGAACTTAAGTGCTACTATTGTCCGTCTGATGGAGTTTCAATCCTTGTTGTGGACCCTTTGATCAAAGAGTCAATTTTCTTGTCTTTGATATTTGAATACCCATCAGCTTTCCTTTATGATGGTACACCCGTTTGTTTGCTGAATGACTGTTTATGGCTTAATGCGCTCATGCCGTAGATTCTATCATCTTTTAATGTGGATTCTATATGAAATGCAGGAAATCCAAGAGTGACCCCCGAAGTCACTAGGGATGTTTGCTTGTTGGCTAGA
>HM041624Stenocereusgummosus-ppc
GAAGGTGTTCCAAAATTTCTACGCCGTGTTGACACGGCATTGAAGAACATAGGGATAAATGAGCGCGTTCCCTATAATGCTCCTTTGATTCAATTCTCATCTTGGATGGGTGGTGATCGAGATGGTATGATCTTCCATTTTGGGAAGCTAATATATATTTATGTTACTTTCATAAATGAAACGATGAGGAGAACTTAGGTGCTACTATTGTCCGTCTGATAGAGTTTCAATCCTTGTTGTGGACCCTTTGATCAAAAGAGTCAGTTTGAATGCCCATCAGCTTTCCTTTATGATGGTATACCCGTTTGTTTGCTGAATGACTGTTTATGGCTTCATGCGCTCATGCCATAGATTCTATCATCTTTTAATGTGGATTCTATATGAACTGCAGGAAATCCAAGAGTGA
>HM041625Parodiaerinacea-ppc
GAAGGTGTTCCAAAATTTCTACGCCGTGTTGACACGGCATTGAAGAACATAGGGATAAATGAGCGTGTTCCCTATAATGCCCCTTTGATTCAATTCTCATCTTGGATGGGTGGTGATCGAGATGGTATGATCTTCCATTCTGGGAAGCTAATATATATATATGTTACTTTCGTAAAAGAAAAGAAAGGAAAAACTTAGGGGCAAATACTATTTGTCTGGACTAGGGTAGAGTCCCAATCCTTGTTGTGGCCCCTTTAATCAAGGAGTCAATTTTCTCGTCTCTGATATTTGAATCCCCATCACCTTTCCTTTGCGACGGNNNNNNNNNNNNNNNNNNNNNNNNNAATGACTGTTTATGGCTTCATGCGCTCATGCCGTAGATTCTATCATCTTTTAATATGGATTTTATGTGAACTGCAGGAAATCCAAGAGTGAC
>HM041626Stenocactuscoptonogonus-ppc
GTGTTACACGGCGTTGAAGACATAGGGATAAATGAGCGTGTTCCCTATAATGCTCCTTTGATTCAATTCTCATCTTGGATGGGCGGTGATCGAGATGGTATGATCTTCCATTCTGGGAAGCTNATATATGTTTATNTTAATTTCNTAAATGAAATGAAGGGAAGAANTGTGCTACTATNATCTGTCCGGTAGAGTTTCAATCCTTGTTCTGGACCCTTTGATCAAAGAGCCAATTTTCTTGTCTTTTATATTTGAATATCCATCAGCTTTCCTTTATGATGGTACACCTGTTTGTTTGCTGAATGACTGTTTATGGCTTCATGTGCTCATGCCGATAGATTCTATCATCTTTTAATGTGGATTCTATATGAACGGCAGGAAATCCAAGAGTGAC
>HM041627Pereskiopsissp.-ppc
CCGTGTTTGACACCTGCATTGAAGAACATAGGGATAAATGAGCGTGTTCCCTATAATGCTCCTCTTATTCAATTCTCATCTTGGATGGGTGGTGATCGAGATGGTATGACCTTCCCTTTTTGGAAACTTCTATATATTTTAGTTACTTTTCCGATTTCTCTTATCGGAAGAACTAGGTGGGCAGGTGGCCTATCCTTCAGAGTTGCAATCCTTATTGTGGACCTTTCATCAAACAGTCAATTTTTCATT
>HM041628Tunillacorrugata-ppc
ACAATTTGGAAAGGTGTTCCAAAATTTCTACGTCGTGTTGACACGGCATTGAAGAACATAGGGATAAATGAGCGTGTTCCCTATAATGCTCCTTTAATTCAATTCTCATCTTGGATGGGTGGTGATCGAGATGGTATGATCTTCCATTCTGGGAAGCTNATATATATTTGTGTTACTTTTATAAATGAAATGTAGGGAAGAACTTAGGTGCTACTGTTGCCCATCTGTTAGAGTTGCAATCCTTGTTGTGGACCTGTTGATCAAAGGATCAATTTTCTTGTCTTTGATATTTGATTACTTATCAGCTTTCCTTCAGGATGGTGCATTTGTTTGCTGAAGGACTGTTTATGGCTTGATGCGCTTATGCCATAGATTGATTCATCTCAAATGGGGATCCTATATATACTGCAGGAAATCCAAGAGTAACGCCTGAAGTCGCCCC
>HM041629Armatocereusprocerus-ppc
GTTACTTCCATGAAACAATTTGGAAAGGTGTTCCAAAATTTCTACGCCGTGTTGGACACGGCATTGAAGAACATAGGGATAAATGAGCGTGTTCCCTATAATGCTCCTTTGATTCAATTCTCATCTTGGATGGGTGGTGATCGAGACGGTATGATCTTCCATTCTGGGAAGCTAATATATATTTATGTTACTTTCATAAATGAAACGAAGGGAAGAACTTAGGTGCTACTATTGTCTGTCCGGTAGAGTTTCAATCCTTGTTGTGGACCCTTTGATCAAAGAGTCAATTTTCTTGTCTTTGATATTTGAGTACCCATCAGCTTTCCTTTACGATGGTACACCCGTTTGTTTGCTGAATGACTGTTTATGGCTTCATGCGCTCATGCTGTAGATTCTATCATCTTTTAATG
>HM041630Opuntiamegasperma-ppc
GTTACTTCCATGAAACAATTTGGAAAGGTGTTCCAAAATTTCTACGTCGTGTTGACACGTGCATTGAAGAACATAGGGATAAATGAGCGTGTTCCCTATAATGCTCCTTTAATTCAATTCTCATCTTGGATGGGTGGTGATCGAGATGGTATGATCTTCCATTCTGGGAAGCTAATATATATTCATGTTACTTTCATAAATGAAATGAAGGGAAGAACTTAGGTGCTACTTTTGCCCTTCTGTTAGAGTTGCAATCCTTGTTGTGGACCTGTTGATCGAAGGATCAATTTTCTTGTGTTTGATATTTGATTACTTATCAGCTTTCCTTCAGGATGGTGCATTTGTTTGCTGAATGGCTGTTTATGGCTTGATGCGCTTATGCCATAGATTGAATCATCTTTTAATGTGGATTCTATATATACTGCAGGAAATCCAAGAGTAACCCCTGAAGTCACTAGAGATGTTTGCTTGTTGGCTAGAT
>HM041631Corryocactusaureus-ppc
AACAATTTGGAAGGTGTTCCAAAATTTCTACGCCGTGTTGACACAGCGTTGAAGAACATAGGGATAAATGAGCGTGTTCCCTATAACGCTCCTTTGATTCAATTCTCATCTTGGATGGGTGGTGATCGAGACGGTATGTTCTTCCATTCTGGGAAGCTAATATATATTTATGTTACTTTCATAAATGAAACGAAGGGAAGAACTTAGGTGCTACTATTGTCTGTCCGGTAGAGTTTCAATCCTTCTTGTGGACCCTTTGATCAAANAGTCAATTTTCTTGTCTTTGATATTTGAGTACCCNTCNGCTTTCCTTTATGATGGTACACCCGTTTGTTTGCCGAATGACTGTTTATGGCTTCATGCGCTCATGCTGTAGATTCTATCATCTTTTAATGTGGATTCTATGTGAACTGCAGGAAATCCTAGAGTGACCCCTGAACTCACTAGGGATGTTTGCTTGTTGGCTAGAAGATGGCGCAAC
>HM041633Sulcorebutiaarenacea-ppc
ACAATATGGAAAGGTGTTCCAAAATTTCTACCCCGGGTTGATACGGCGTTGAAGAACATAGGGATAAATGAGCGTGTTCCCTATAATGCTCCTTTGATTCAATTCTCATCTTGGATGGGCGGTGATCGAGATGGTATGGTCTTCCCTTCTGGGAAGGTAATATATATTTATGTTACTTTCATAAATGAAATGGAGGGAAGAACTTAGGTGCTACTATTGTCCGTCCGGTAGAGTTTCAATCCTTGTTGTGGACCCTTTGATCAAAAACCCAATTTTCTTGTCTTTGATATTTGAATATCCATCAGCTTTTCTTTGCGATGGTACACCCGTTTGTTTGCTGAATAACTGTTCNTGGNTTCATGCGCTCRTGCCGTAGATCCTATCATCTTTTAATGTGGATTCTATATGAACTGCAGGAAATCCAAG
>HM041636Hatiorasalicornioides-ppc
GGAATAAATGAGCGCGTTCCCTATAATGCTCCTTTGATTCAATTCTCATCTTGGATGGGTGGTGATCGAGATGGTATGATCTTCCATTTTGGGAAGCTNATATACATTTATGTTACTTTCATAAATGAAACGATGGGAAGAACTTAGGNNCTACTATTGTCCGTCTGGTAGAGTTTCAATCCTTGTTGTGGACCCTTTGATCAAAGAGTTAATTTTCTTGTCTTTGATATTTGAATACCCATCAGCTTTCCTGTACGATGGTATACCCGTTTGTTTGCTGAATGACTGTGTATGGCTTCATGCACTCATGCCGTAGATTCTATCATCTTTTAATTTGGATTCGATATGAACTGCAGGAAATCCAAGAGTGACACCTGAA
>HM041639Matucanamadisoniorum-ppc
AGAACATACGGGATAAATGAGCGTGTTCCCTATAATGCTCCTTTGATTCAATTCTCATCTTGGATGGGCGGTGATCGAGATGGTATGATCTTCCATTCTGGGAAGCTAATATATATTTATGTTACTTTCATAAATGAAATGAAGGGAAGAACTTAGGTGCTACTATTGTCCGTCCGGTAGAGTTTGAATCCTTGTTGTGGACCCTTTGATCAAAGAGCCTATTTTCTTGTCCTTGATATTTGAATATCCCTCAGCTTTTCTTTACGATGGTACACCTGTTTGTTTGCTGAATAACTGTTAATGGCTTCGTGCGCTTATGCCGTAGANCCTATCSTCTTTTAANGTGGATTCTATATGAACTGCAGGAAATCCAACAGTGACCCCCGAAGTCACTATGGATGTTTGCTTGTTGGCTAAGGAGGGGGCGCAT
>KF783453Echinocereusposelgeri-rbcl
CAGAGACTAAAGCAAGTGTTGGATTTAAAGCAGGTGTTAAAGATTACAAATTGACTTATTATACTCCTGAATATAAACCCCAGGATACAGATATCTTGGCAGCATTCCGAGTAACTCCTCAACCTGGAGTTCCGTCAGAAGAAGCAGGAGCCGCAGTAGCTGCCGAATCTTCTACTGGTACGTGGACAACTGTATGGACCGACGGACTTACCAGTCTTGATCGTTACAAAGGACGGTGCTACCACATCGATGCCGTTCCTGGAGAAGACAATCAATATATTTGTTATGTAGCTTACCCCTTAGACCTTTTTGAAGAAGGTTCTGTCACAAATATGTTCACTTCCATTGTCGGTAATGTATTTGGGTTCAAAGCCCTGCGTGCTCTACGTTTGGAGGATTTGCGAATCCCAGTAGCATATATCAAAACTTTCCAAGGTCCGCCTCACGGTATCCAAGTTGAGAGAGATAAATTGAACAAGTATGGCCGTCCTTTACTGGGATGCACCATTAAGCCGAAATTAGGGTTATCCGCTAAAAACTATGGTCGAGCAGTTTATGAATGTCTTCGC
>KF783467Stenocereuseruca-rbcl
CAGAGAGTAAAGCTTGTGTTGGATTTAAAGCAGGTGTTAAAGATTACAAATTGACTTATTATACTCCTGAATATCAACCCCAGGATACCGATATCTTGGCAGCATTCCGAGTAACTCCTCAACCTGGAGTTCCGTCAGAAGAAGCAGGAGCCGCAGTAGCTGCCGAATCTTCTACTGGTACGTGGACAACTGTATGGACCGACGGACTTACCAGTCTTGATCGTTACAAAGGACGGTGCTACCACATCGATGCCGTTCCTGGAGAAGACAATCAATATATTTGTTATGTAGCTTACCCCTTAGACCTTTTTGAAGAAGGTTCTGTCACAAATATGTTCACTTCCATTGTGGGGAATGTATTTGGGTTCAAAGCCCTGCGTGCTCTACGTTTGGAGGATTTGAGAATCCCAGTGGCCTATGTCAAAACTTTCCAAGGTCCGCCTCACGGTATCCAAGTTGAGAGAGATAAATTGAACAAGTATGGCCGTCCTTTACTGGGATGCACCATTAAGCCGAAATTAGGGTTATCCGCTAAAAACTATGGTCGAGCAGTTTATGAATGTCTTCGC
>KC777020Astrophytumcapricorne-rbcl
GCAGGTGTTAAAGAATACAAATTTACTTATTATACTCCTGAATATCAACCCCAGGATACCGATATCTTGGCAGCATTCCGAGTAACTCCTCAACCTGGAGTTCCGTCAGAAGAAGCAGGAGCCGCAGTAGCTGCCGAATCTTCTACTGGTACATGGACAACTGTATGGACCGACGGACTTACCAGTCTTGATCGTTACAAAGGACGATGCTACCACATCGATGCTGTTCCTGGAGAAGACAATCAATATATTTGTTATGTAGCTTACCCCTTAGACCTTTTTGAAGAAGGTTCTGTTACTAATATGTTTACTTCCATTGTGGGTAATGTATTTGGGTTCAAAGCCCTGCGTGCTCTACGGTTGGAGGATTTGCGAATCCCTGTTGCTTATATAAAAACTTTCCAAGGCCCACCTCACGGTATCCAAGTTGAGAGAGATAAATTGAACAAGTATGGCCGTCCTCTACTGGGATGCACTATTAAGCCGAAATTGGGTTTATCTGCTAAAAACTATGGTAGAGCGGTTTATGAATGTCTTCGCGGTGGACTTGATTTTACCAAAGATGACGAAAACGTGAACTCCCAACCATTTATGCG
>HQ621334Blossfeldialiliputana-rbcl
GAATATCAACCCCAGGATACCGATATCTTGGCAGCATTCCGAGTAACTCCTCAACCTGGAGTTCCATCAGAAGAAGCAGGAGCTGCAGTAGCTGCCGAATCTTCTACTGGTACATGGACAACTGTATGGACCGACGGACTTACCAGTCTTGATCGTTACAAAGGACGATGCTACCACATCAATGCCGTTCCTGGAGAAGAAAATCAATATATTTGTTATTTAGCTTACCCCTTAGACCTTTTTGAAGAAGGTTCTGTTACTAATATGTTTACTTCCATTGTGGGTAATGTATTTGGGTTCAAAGCCCTGCGTGCTCTACGTTTGGAGGATTTGCGAATCNNNNNNNNNNNNNNNNNNNCTTTCCAAGGCCCGCCTCACGGTATCCAAGTTGAGAGAGATAAATTGAACAAGTATGGCCGTCCTCTACTGGGATGCACTATTAAGCCGAAATTGGGGCTATCTGCTAAAAACTATGGTCGAGCAGTTTATGAATGTCTTCGCGGTGGACTTGATTTTACCAAAGATGACGAAAACGTGAACTCCCAACCATTTATGCGTTGGAGAGACCGTTTCTTATTTTGTGCCGAAGCAATTTATAAAGCACAGGCCGAAACAGGTGAAATCAAAGGACATTACTTGAATGCTACCGCAGGTACATGCGAAGAAATGATAAAAAGGGCTTTATTTGGCAGAGAATTGGGTGTTCCTATCATAATGCATGACTACTTAACAGGTGGATTCACTGCAAATACTAGCTTGGCTCATTATTGCCGAGATAATGGTCTACTTCTTCACATCCACCGTGCAATGCACGCAGTTATTGATAGACAGAAGAATCATGGTATGCACTTCCGTGTACTAGCTAAAGCGTTACGTCTATCTGGTGGAGATCATATTCATGCTGGTACCGTAGTAGGTAAGCTTGAAGGGGAAAGAGATATCACTTTAGGCTTTGTTGATTTACTACGTGATGATTATACTGAAATAGACGCAAATCGCGGTATTTATTTCACTCAATCTTGGGTTTCCACACCAGGTGTTTTGCCCGTTGCTTCGGGAGGTATTCACGTTTGGCATATGCCCGCTCTAACCGAGATCTTTGGGGATGATTCCGTACTACAGTTCGGTGGAGGAACTTTAGGACACCCTTGGGGGAATGCACCAGGTGCTGTAGCGAATCGAGTAGCTCTAGAAGCATGTGTACAAGCTCGTAATGAGGGACGTGATCTTGCTCGCGAAGGTGCTACAATTATTCGCAATGCTGGCAAATGGAGTCCTGAACTAGCTGCTGCTTGTGAGGTATGGAAGGAAATCAAATTTGAGTTCCCAGCAGTGGATACTTTG
>AY875240Cereusfernambucensis-rbcl
GACTTATTATACTCCTGAATATCAACCCCAGGATACCGATATCTTGGCAGCATTCCGAGTAACTCCTCAACCAGGAGTTCCGTCAGAAGAAGCAGGAGCCGCAGTAGCTGCCGAATCTTCTACTGGTACATGGACAACTGTATGGACCGACGGACTTACCAGTCTTGATCGTTACAAAGGACGATGCTACCACATCGATGCCGTTCCTGGAGAAGACAATCAATATATTTGTTATGTAGCTTACCCCTTAGACCTTTTTGAAGAAGGTTCTGTTACTAATATGTTTACTTCCATTGTGGGTAATGTATTTGGGTTCAAAGCCCTGCGTGCTCTACGTTTGGAGGATTTGCGAATCCCTGTTGCTTATATAAAAACTTTCCAAGGCCCGCCTCACGGTATCCAAGTTGAGAGAGATAAATTGAACAAGTATGGCCGTCCTCTACTGGGATGCACTATTAAGCCGAAATTGGGGTTATCTGCTAAAAACTATGGTCGAGCGGTTTATGAATGTCTTCGCGGTGGACTTGATTTTACCAAAGATGACGAAAACGTGAACTCCCAACCATTTATGCGTTGGAGAGACCGTTTCTTATTTTGTGCCGAAGCAATTTATAAAGCACAGGCCGAAACAGGTGAAATCAAAGGGCATTACTTGAATGCTACCGCAGGTACATGCGAAGAAATGATAAAAAGGGCTGTATTTGCCAGAGAATTGGGTGTTCCTATCATAATGCATGACTATTTAACAGGTGGATTCACTGCAAATACTAGCTTGGCTCTTTATTGCCGAGATAATGGTCTACTTCTTCACATCCACCGTGCCATGCATGCAGTTATTGATAGACAGAAGAATCATGGTATGCACTTCCGTGTATTAGCTAAAGCGTTACGTCTGTCTGGTGGAGATCATATTCATGCTGGTACCGTAGTCGGTAAGCTTGAAGGGGAAAGAGATATCACTTTAGGCTTTGTTGATTTACTACGTGATGATTATACTGAAATAGACGCAAATCGCGGTATTTATTTCACTCAATCTTGGGTTTCCACACCAGGTGTTTTGCCCGTTGCTTCGGGAGGTATTCACGTTTGGCATATGCCCGCTCTAACCGAGATCTTTGGGGATGATTCCGTACTACAGTTCGGTGGAGGAACTTTAGGACACCCTTGGGGGAATGCACCGGGTGCTGTAGCGAATCGAGTAGCTCTGGAAGCATGTGTACAAGCTCGTAATGAGGGACGTGATCTTGCTCGCGAAGGTGCTACAATTATTCGCAATGCTAGCAAATGGAGTCCTGAACTAGCTGCTGCTTGTGAGGTATGGAAGGAAATCAAATTTGAGTTCCCAGCAGTGGATACTTTGGATAAAAAGAAAGGATAAAACGAAAATAGGATAACTCTAGGCTAAGTACTTAATCCTTTAATTG
>HQ621341Weingartiakargliana-rbcl
CGGAAACTAAAGCAAGTGTTGGATTTAAAGCAGGTGTTAAAGATTACAAATTGACTTATTATACTCCTGAATATCAACCCCAGGATACCGATATCTTGGCAGCATTCCGAGTAACTCCTCAACCAGGAGTTCCGTCAGAAGAAGCAGGAGCCGCAGTAGCTGCCGAATCTTCTACTGGTACATGGACAACTGTATGGACCGACGGACTTACCAGTCTTGATCGTTACAAAGGACGATGCTACCACATCGATGCCGTTCCTGGAGAAGACAATCAATATATTTGTTATGTAGCTTACCCCTTAGACCTTTTTGAAGAAGGTTCTGTTACTAATATGTTTACTTCGATTGTGGGTAATGTATTTGGGTTCAAAGCCCTGCGTGCTCTACGTTTGGAGGATTTGCGAATCCCTGTTGCTTATATAAAAACTTTCCAAGGCCCGCCTCACGGTATCCAAGTTGAGAGAGATAAATTGAACAAGTATGGCCGTCCTCTACTGGGATGCACTATTAAGCCGAAATTGGGGTTATCTGCTAAAAACTATGGTCGAGCGGTTTATGAATGTCTTCGCGGTGGACTTGATTTTACCAAAGATGACGAAAACGTGAACTCCCAACCATTTATGCGTTGGAGAGACCGTTTCTTATTTTGTGCCGAAGCAATTTATAAAGCACAGGCCGAAACAGGTGAAATCAAAGGGCATTACTTGAATGCTACCGCAGGTACATGCGAAGAAATGATAAAAAGGGCTGTATTTGCCAGAGAATTGGGTGTTCCTATCATAATGCATGACTACTTAACAGGTGGATTCACTGCAAATACTAGCTTGGCTCTTTATTGCCGAGATAATGGTCTACTTCTTCACATCCACCGTGCCATGCATGCAGTTATTGATAGACAGAAGAATCATGGTATGCACTTCCGTGTATTAGCTAAAGCGTTACGTCTGTCTGGTGGAGATCATATTCATGCTGGTACCGTAGTAGGGAAGCTTGAAGGGGAAAGAGATATCACTTTAGGCTTTGTTGATTTACTACGTGATGATTATACTGAAATAGACGCAAATCGCGGTATTTATTTCACTCAATCTTGGGTTTCCACACCAGGTGTTTTGCCCGTTGCTTCGGGAGGTATTCACGTTTGGCATATGCCCGCTCTAACCGAGATCTTTGGGGATGATTCCGTACTACAGTTCGGTGGAGGAACTTTAGGACACCCTTGGGGGAATGCACCGGGTGCTGTAGCGAATCGAGTAGCTCTGGAAGCATGTGTACAAGCTCGTAATGAGGGACGTGATCTTGCTCGCGAAGGTGCTACAATTATTCGCAATGCTAGCAAATGGAGTCCTGAACTAGCTGCTGCTTGTGAGGTATGGAAGGAAATCAAATTTGAGTTCCCAGCAGTGGATACTTTG
>HQ621336Maihueniapoeppigii-rbcl
CAGAAACTAAAGCAAGTGTTGGATTTAAAGCAGGTGTTAAAGATTACAAATTGACTTATTATACTCCTGAATATCAACCCCAGGATACCGATATCTTGGCAGCATTCCGAGTAACTCCTCAACCTGGAGTTCCGTCAGAAGAAGCAGGAGCCGCAGTAGCTGCCGAATCTTCTACTGGTACATGGACAACTGTATGGACCGACGGACTTACCAGTCTTGATCGTTACAAAGGACGATGCTACCACATCGATGCCGTTCCTGGAGAAGACAATCAATATATTTGTTATGTAGCTTACCCCTTAGACCTTTTTGAAGAAGGTTCTGTTACTAATATGTTTACTTCCATTGTGGGTAATGTATTTGGGTTCAAAGCCCTGCGTGCTCTACGTTTGGAGGATTTGCGAATCCCTGTTGCTTATATTAAAACTTTCCAAGGCCCGCCTCACGGTATCCAAGTTGAGAGAGATAAATTGAACAAGTATGGCCGTCCTCTACTGGGATGCACTATTAAGCCGAAATTGGGGTTATCCGCTAAAAACTATGGTCGAGCAGTTTATGAATGTCTTCGCGGTGGACTTGATTTTACCAAAGATGACGAAAACGTGAACTCCCAACCATTTATGCGTTGGAGAGACCGTTTCTTATTTTGTGCCGAAGCAATTTATAAAGCACAGGCCGAAACAGGTGAAATCAAAGGGCATTACTTGAATGCTACCGCAGGTACATGCGAAGAAATGATAAAAAGGGCTGTATTTGCCAGAGAATTGGGTGTTCCTATCGTAATGCATGACTACTTAACAGGTGGATTCACTGCAAATACTAGCTTGGCTCATTATTGCCGAGATAATGGTCTACTTCTTCACATCCATCGTGCAATGCATGCAGTTATTGATAGACAGAAGAATCATGGTATGCACTTCCGTGTACTAGCGAAAGCGTTACGTCTGTCTGGTGGAGATCATATTCATGCTGGTACCGTAGTAGGTAAGCTTGAAGGGGAAAGAGATATCACTTTAGGCTTTGTTGATTTACTACGTGATGATTATACTGAAATAGACGCAAATCGCGGTATTTATTTCACTCAATCTTGGGTTTCCACACCGGGTGTTCTGCCCGTTGCTTCGGGAGGTATTCACGTTTGGCATATGCCCGCTCTAACCGAGATCTTTGGGGATGATTCCGTACTACAGTTCGGTGGAGGAACTTTAGGACACCCTTGGGGGAATGCACCGGGTGCTGTAGCGAATCGAGTAGCTCTAGAAGCATGTGTACAAGCTCGTAATGAGGGACGTGATCTTGCTCGCGAAGGTGCTAAATTAATTCGCGATGCTAGCAAATGGAGTCCTGAACTAGCTGCTGCTTGTGAGGTATGGAAGGAAATCAAATTTGAGTTCCCAGCAGTGGATACTTTG
>MK449099Ferocactushamatacanthus-rbcl
GGTGTTAAAGATTACAAATTGACTTATTATACTCCTGAATATCAACCCCAGGATACCGATACCTTGGCAGCATTCCGAGTAAGTCCTCAACCTGGAGTTCCGTCAGAAGAAGCAGGAGCCGCAGTAGCTGCCGAATCATCTACTGGTACATGGACAACTGTATGGACCGACGGACTTACCAGTCTTGATCGTTACAAAGGACGATGCTACCACATCGATGCCGTTCCTGGAAAAGACAATCAATATATTTGTTATGTAGCTTACCCCTTAGACCTTTTTGAAGAAGGTTCTGTTACTAATATGTTTACTTCCATTGTGGGTAATGTATTTGGGTTCAAAGCCCTGCGTGCTCTACGGTTGGAGGATTTGCGAATCCCTGTTGCTTATATAAAAACTTTCCAAGGCCCGCCTCACGGTATCCAAGTTGAGAGAGATAAATTGAACAAGTATGGCCGTCCTCTACTGGGATGCACTATTAAGCCGAAATTGGGGTTATCTGCTAAAAACTATGGTCGAGCAGTTTATGAATGTCTTCGCGG
>MK449100Lophophoradiffusa-rbcl
GGTGTTAAAGATTACAAATTGACTTATTATACTCCTGAATATCAACCCCAGGATACCGACATCTTGGCAGCATTCCGAGTAACTCCTCAACCCGGAGTTCCGTCAGAAGAAGCAGGAGCCGCAGTAGCTGCCGAATCTTCTACTGGTACATGGACAACTGTATGGACCGACGGACTTACCAGTCTTGATCGTTACAAAGGACGATGCTACCACATCGATGCCGTTCCTGGAAAAGACAATCAATACATTTGTTATGTAGCTTACCCCTTAGACCTTTTTGAAGAAGGTTCTGTTACTAATATGTTTACTTCCATCGTGGGTAATGTATTTGGATTCAAAGCCCTGCGTGCTTTACGGTTGGAGGATTTGCGAATCCCTGTTGCTTATATAAAAACTTTCCAAGGCCCGCCTCACGGTATCCAAGTTGAGAGGGATAAATTGAACAAGTATGGCCGTCCTCTACTGGGATGCACTATTAAGCCGAAATTGGGGTTATCTGCTAAAAACTATGGTCGAGCAGTTTATGAATGTCTTCGCGG
>MK449102Mammillarialenta-rbcl
GGTGTTAAAGATTACAAATTGACTTATTATACTCCTGAATATCAACCCCAGGATACCGATATCTTGGCAGCATTCCGAGTAACTCCTCAACCGGGAGTTCCGTCAGAAGAAGCAGGAGCCGCAGTAGCTGCCGAATCTTCTACTGGTACATGGACAACTGTATGGACCGACGGACTTACCAGTCTTGATCGTTACAAAGGACGATGCTACCACATCGATGCCGTTCCTGGAAAAGACAATCAATATATTTGTTATGTAGCTTATCCCTTAGACCTTTTTGAAGAAGGTTCTGTTACTAATATGTTTACTTCCATTGTGGGTAATGTATTTGGGTTCAAAGCCCTGCGTGCTTTACGGTTGGAGGATTTGCGAATCCCTGTTGCTTATATAAAAACTTTCCAAGGCCCGCCTCACGGTATCCAAGTTGAGAGGGATAAATTGAACAAGTATGGCCGTCCTCTACTGGGATGCACTATTAAGCCGAAATTGGGGTTATCTGCTAAAAACTATGGTCGAGCAGTTTATGAATGTCTTCGCGG
>MK449087Ariocarpusfissuratus-rbcl
GGTGTTAAAGATTACAAATTGACTTATTATACTCCTGAATATCAACCCCAGGATACCGATATCTTGGCAGCATTCCGAGTAACTCCTCAACCTGGAGTTCCGTCAGAAGAAGCAGGAGCTGCAGTAGCTGCCGAATCTTCTACTGGTACATGGACAACTGTATGGACCGACGGACTTACCAGTCTTGATCGTTACAAAGGACGATGCTACCACATCGATGCCGTTCCTGGAAAAGACAATCAATATATTTGTTATGTAGCTTACCCCTTAGACCTTTTTGAAGAAGGTTCTGTTACTAATATGTTTACTTCCATTGTGGGTAATGTATTTGGGTTCAAAGCCCTGCGTGCTTTACGGTTGGAGGATTTGCGAATCCCTGTTGCTTATATAAAAACTTTCCAAGGCCCGCCTCACGGTATCCAAGTTGAGAGGGATAAATTGAACAAGTATGGCCGTCCTCTACTGGGATGCACTATTAAGCCGAAATTGGGGTTATCTGCTAAAAACTATGGTCGAGCAGTTTATGAATGTCTTCGCGG
>MK449088Ariocarpuskotschoubeyanus-rbcl
GGTGTTAAAGATTACAAATTGACTTATTATACTCCTGAATATCAACCCCAGGATACCGATATCTTGGCAGCATTCCGAGTAACTCCTCAACCTGGAGTTCCGTCAGAAGAAGCAGGAGCTGCAGTAGCTGCCGAATCTTCTACTGGTACATGGACAACTGTATGGACCGACGGACTTACCAGTCTTGATCGTTACAAAGGACGATGCTACCACATCGATGCCGTTCCTGGAAAAGACAATCAATATATTTGTTATGTAGCTTACCCCTTAGACCTTTTTGAAGAAGGTTCTGTTACTAATATGTTTACTTCCATTGTGGGTAATGTATTTGGGTTCAAAGCCCTGCGTGCTTTACGGTTGGAGGATTTGCGAATCCCTGTTGCTTATATAAAAACTTTCCAAGGCCCGCCTCACGGTATCCAAGTTGAGAGGGATAAATTGAACAAGTATGGCCGTCCTCTACTGGGATGCACTATTAAGCCGAAATTGGGGTTATCTGCTAAAAACTATGGTCGAGCAGTTTATGAATGTCTTCGCGG
>KF783407Echinocereusbonkerae-rbcl
CAGAGACTAAAGGAAGTGTTGGATTTAAAGCAGGTGTTAAAGATTACAAATTGACTTATTATACTCCTGAATATAAACCCCAGGATACAGATATCTTGGCAGCATTCCGAGTAACTCCTCAACCTGGAGTTCCGTCAGAAGAAGCAGGAGCCGCAGTAGCTGCCGAATCTTCTACTGGTACGTGGACAACTGTATGGACCGACGGACTTACCAGTCTTGATCGTTACAAAGGACGGTGCTACCACATCGATGCCGTTCCTGGAGAAGACAATCAATATATTTGTTATGTAGCTTACCCCTTAGACCTTTTTGAAGAAGGTTCTGTCACAAATATGTTCACTTCCATTGTCGGTAATGTATTTGGGTTCAAAGCCCTGCGTGCTCTACGTTTGGAGGATTTGCGAATCCCAGTAGCATATATCAAAACTTTCCAAGGTCCGCCTCACGGTATCCAAGTTGAGAGAGATAAATTGAACAAGTATGGCCGTCCTTTACTGGGATGCACCATTAAGCCGAAATTAGGGTTATCCGCTAAAAACTATGGTCGAGCAGTTTATGAATGTCTTCGC
>KF783469Stenocereuspruinosus-rbcl
CAGAGACTAAAGCAAGTGTTGGATTTAAAGCAGGTGTTAAAGACTACAAATTGACTTATTATACTCCTGAATATCAACCCCAGGATACCGATATCTTGGCAGCATTCCGAGTAACTCCTCAACCTGGAGTTCCGTCAGAAGAAGCAGGAGCCGCAGTAGCTGCCGAATCTTCTACTGGTACGTGGACAACTGTATGGACCGACGGACTTACCAGTCTTGATCGTTACAAAGGACGGTGCTACCACATCGATGCCGTTCCTGGAGAAGACAATCAATATATTTGTTATGTAGCTTACCCCTTAGACCTTTTTGAAGAAGGTTCTGTCACAAATATGTTCACTTCCATCGTGGGGAATGTATTTGGGTTCAAAGCCCTGCGTGCTCTACGTTTGGAGGATTTGAGAATCCCAGTGGCCTATGTCAAAACTTTCCAAGGTCCGCCTCACGGTATCCAAGTTGAGAGAGATAAATTGAACAAGTATGGCCGTCCTTTACTGGGATGCACCATTAAGCCGAAATTAGGGTTATCCGCTAAAAACTATGGTCGAGCAGTTTATGAATGTCTTCGC
>KF279510Carnegieagigantea-rbcl
AGTGTTGGATTTAAAGCAGGTGTTAAAGATTACAAATTGACTTATTATACTCCTGAATATCAACCCCAGGATACCGATATCTTGGCAGCATTCCGAGTAACTCCTCAACCTGGAGTTCCGTCAGAAGAAGCAGGAGCCGCAGTAGCTGCCGAATCTTCTACTGGTACGTGGACAACTGTATGGACCGACGGACTTACCAGTCTTGATCGTTACAAAGGACGGTGCTACCACATCGATGCCGTTCCTGGAGAAGACAATCAATATATTTGTTATGTAGCTTACCCCTTAGACCTTTTTGAAGAAGGTTCTGTCACAAATATGTTCACTTCCATTGTGGGGAATGTATTTGGGTTCAAAGCCCTGCGTGCTCTACGTTTGGAGGATTTGAGAATCCCAGTGGCCTATGTCAAAACTTTCCAAGGTCCGCCTCACGGTATCCAAGTTGAGAGAGATAAATTGAACAAGTATGGCCGTCCTTTACTGGGATGCACCATTAAGCCGAAATTAGGGTTATCCGCTAAAAACTATGGTCGAGCAGTTTATGAATGTCTTCGCGGTGGACTTGATTTTACCAAAGATGACGAAAACGTGAACTCCCAACCATTTATGCGTTGGAGAGACCGTTTCTTATTTTGTGCCGAAGCAATTTATAAAGCACAGGCCGAAACAGGTGAAATAAAAGGGCAT
>KF783465Polaskiachichipe-rbcl
CAGAGACTAAAGCAAGTGTTGGATTTAAAGCAGGTGTTAAAGATTACAAATTGACTTATTATACTCCTGAATATCAACCCCAGGATACCGATATCTTGGCAGCATTCCGAGTAACTCCTCAACCTGGAGTTCCGTCAGAAGAAGCAGGAGCCGCAGTAGCTGCCGAATCTTCTACTGGTACGTGGACAACTGTATGGACCGACGGACTTACCAGTCTTGATCGTTACAAAGGACGGTGCTACCACATCGATGCCGTTCCTGGAGAAGACAATCAATATATTTGTTATGTAGCTTACCCCTTAGACCTTTTTGAAGAAGGTTCTGTCACAAATATGTTCACTTCCATTGTGGGGAATGTATTTGGGTTCAAAGCCCTGCGTGCTCTACGTTTGGAGGATTTGAGAATCCCAGTGGCCTATGTCAAAACTTTCCAAGGTCCGCCTCACGGTATCCAAGTTGAGAGAGATAAATTGAACAAGTATGGCCGTCCTTTACTGGGATGCACCATTAAGCCGAAATTAGGGTTATCCGCTAAAAACTATGGTCGAGCAGTTTATGAATGTCTTCGC
>KF783859Epiphyllumhookeri-rbcl
CAGAGACTAAAGCAAGTGTTGGATTTCAAGCAGGTGTTAAAGATTACATTTTGACTTATTATACTCCTGAATATCAACCCCAGGATACCGATATCTTGGCAGCATTCCGAGTAACTCCTCAACCTGGAGTTCCGTCAGAAGAAGCAGGAGCCGCAGTAGCTGCCGAATCTTCTACTGGTACGTGGACAACTGTATGGACCGACGGACTTACCAGTCTTGATCGTTACAAAGGACGGTGCTACCACATCGATGCCGTTCCTGGAGAAGACAATCAATATATTTGTTATGTAGCTTACCCCTTATACCTTTTTGAAGAAGGTTCTGTCACAAATATGTTTACTTCCATTGTGGGGAATGTATTTGGGTTCAAAGCCCTGCGTGCTCTACGTTTGGAGGATTTGCGAATCCCTGTTGCTTATATCAAAACTTTCCAAGGCCCGCCTCACGGTATCCAAGTTGAGAGAGATAAATTGAACAAGTATGGCCGTCCTCTACTGGGATGCACTATTAAGCCGAAATTAGGGTTATCCGCTAAAAACTATGGTCGAGCAGTTTATGAATGTCTTCGC
>KF783463Pachycereuspringlei-rbcl
CAGAGACTAAAGCAAGTGTTGGATTTAAAGCAGGTGTTAAAGATTACAAATTGACTTATTATACTCCTGAATATCAACCCCAGGATACCGATATCTTGGCAGCATTCCGAGTAACTCCTCAACCTGGAGTTCCGTCAGAAGAAGCAGGAGCCGCAGTAGCTGCCGAATCTTCTACTGGTACGTGGACAACTGTATGGACCGACGGACTTACCAGTCTTGATCGTTACAAAGGACGGTGCTACCACATCGATGCCGTTCCTGGAGAAGACAATCAATATATTTGTTATGTAGCTTACCCCTTAGACCTTTTTGAAGAAGGTTCTGTCACAAATATGTTCACTTCCATTGTGGGGAATGTATTTGGGTTCAAAGCCCTGCGTGCTCTACGTTTGGAGGATTTGCGAATCCCAATTGCTCACATCAAGACTTTCCAAGGCCCGCCTCACGGTATCCAAGTTGAGAGAGATAAATTGAACAAGTATGGCCGTCCTCTACTGGGATGCACTATTAAGCCGAAATTAGGGTTATCCGCTAAAAACTATGGTCGAGCAGTTTATGAATGTCTTCGC
>KF783464Peniocereuslazarocardenasii-rbcl
CAGAGACTAAAGCAAGTGTTGGATTTAAAGCAGGTGTTAAAGATTACAAATTGACTTATTATACTCCTGAATATAAACCCCAGGATACCGATATCTTGGCAGCATTCCGAGTAACTCCTCAACCTGGAGTTCCGTCAGAAGAAGCAGGAGCCGCAGTAGCTGCCGAATCTTCTACTGGTACGTGGACAACTGTATGGACCGACGGACTTACCAGTCTTGATCGTTACAAAGGACGGTGCTATCACATCGATGCCGTTCCTGGAGAAGACAATCAATATATTTGTTATGTAGCTTACCCCTTAGACCTTTTTGAAGAAGGTTCTGTCACAAATATGTTCACTTCCATTGTGGGGAATGTATTTGGGTTCAAAGCCCTGCGTGCTCTACGTTTGGAGGATTTGCGAATCCCAGTGTCTCATATCAAGACTTTCCAAGGCCCGCCTCACGGTATCCAAGTTGAGAGAGATAAATTGAACAAGTATGGCCGTCCTCTACTGGGATGCACTATTAAGCCGAAATTAGGGTTATCCGCTAAAAACTATGGTCGAGCAGTTTATGAATGTCTTCGC
>JX905222Gymnocalyciumbodenbenderianum-trnkmatk
GCAAGGAATTCGTCTACATCATCGGTAGAGTTTATCAGACCACGACTGATCCTGAAAGGAAATGAATGGAAAAAAGAGCATGTCGTCTCAATTTCGGAGAATATTTCATTCGTACCAAACAAACATTCTTTGAATGGAACGAAATGAATTCGCAAGTTTGGTCGATTGAATAAATGGATCGAGCCCTATGGTTCAAATTCTAGGGAAAGAAAGAGCAACGAGCTTATCTTCGTAATTGGAATGATTACCCGATCTAATTAAACGTTAAAAAAAAATTAGTGCCTGATACGGGAATCTCACACGAGTGAATTTTTTCGTTTTTAGTGAATCCTAACTATTCGATTATCCATTTTCTATATGGAGATGAATGTGTAGAAGAAACAGTATATTGATAAAGATACTTTTCCAAAATCAAAAGAGCGATTGGGTTGAACAAATAAAGGATTTCTAACCATCTTGCTATCCTATAAAAAAACCAATTGGATGGAAAAAAATAGAGAATCCGTTGATGAATTTACCTGTCTCCGAGGTACTTAATTATTTCAAAATAGAAGACCTTGTTTTGACTGTATCGCACTATGTATCTTTAAAGAATCCAAAAAACTCCCTGCTTTTTTTTCGTTTTCGGTCTCATTTGAAATGGAAGAATTCCAAAGATATATAGAACTAGATAGGTCTTGGCAACACAACTTTTTCTATCCACTTATCTTTCAGGAATATATTTATGGATTTGCATATGATCATGGTTTCAATAAATCGATTTTGTTGGAAAATGCAGGCGACAAGAAATACAGTTTACTGATTGTAAAACGTTTCATTAACCGAATGTATCAACAGACTCATTGGATTCTTTCTGCTAATCATTCTAACCAAAATGATTTTTTTGGGCACAAGCACAAGAAGAATTTGTATTATCAAATAATATCAGAAGGATTTGCAGTCATTGTGGAAATTCCATTTTCCCTACTGTTAATATCTTCCCTAGAGGCAAAAGAAAAAAAAATAGTCCAATCCCATAATTTGCGATCAATTCATTCAATATTTCCTTTTTTCGAGGACAAATTCTTACATTTAAATTATGTGTTAGAAATATTAATACCTTACCCCATCCATCTGGAAATCTTGGTTCAAACTCTTCGTTACTGGGTGAAAGATGCTTCTTCTTTGCATTTCTTACGATTCTTTCTTTATGAATATCGTAATTGGAATAGTCTTCTTACTCCCCAAAAATCCATTTCGATTTTTTCGAATCAACGATTATTCTTGTTCCTATATAATTTCTATGTATGTGAATACGAATCCATTTTCGTTTTTCTCTGTAACCAATCCTCTCATTTACGATCAACATCTTTTGGAGCCCTTCTTGAACGAAATTCTTTTTATGGAAAGCTAGAATATCTAGTAAAAGTCAAAACTTTGACTAAGGATTTTTGCTTATGGCTTTTCAAAGACCCTTTCCTGCATTATGTTAGGTATCGCGGAAAATCCATTTTGGCTTCAAAAGGGACATCTCTTCTGATGCATAAATGGAAATATTATCTTTTCCATTTTTGGCAATGTCATTTTTCCCTGTGGTCTCCACCAAGAAGAATCTATATCAATCGGTTATCAAAGCATTCTCTCGACTTTATGGGTTTTTTTTCAAGTGTTCGACTCAATTCTTCAGTGGTACGGAGTCAAATGGTAGAAAATGCATTTCTAATAGATAATCCTATTAAAAAATTCGATACCATAGTTCGAATTCTTCCTCTGGTTGGATCGTTGGCTAAAGCGAAATTTTGTAACGTATTAGGACATCCCATTAGTAAGTCGGTCTGGACCGATTTATTGGATTCTGATATTCTTGATCGGTTTGGGCGCATATGCAGAAATCTTTCTCATTATTATAGTGGCTCTTCAAGAAAAAAGAGTTTGTATCGAATAAAGTATATACTTCGACTTTCTTGTGCTAGAACTTTGGCTCGTAAACACAAAAGTACTGTACGCGCTTTTTTGAAAAGATTAGGTTCAGAATTTTTGGAAGAATTCTTTACAGAGGAAGAAAAAGTTCTTTCTTTGATCTTACCAAGAGATTCTTCTATCTCACGAGGATTATATAGGGGTCCTTTTTGGTATTTGGATATTCTTTGTATCCATGATTTGGCCAATGATGAATGATTGAGACTGTCTAAATGAAATGGAAATTATACCTAAATGAATGACGGAATAAGATAAAAGCATTCATTTCTATACTGAAATGTATATCTTTATGCTTATGCAGTAAGGGTTGAATCCATTGAGTATTCAACTTTGTTAGAGTCTCTGATAGGAAAGGAACTGAATTTTAGATGTATACATAGGGAAAGCCGTGTGCAATGAAAAATGCAAGCACGGCTTGGGGAGGGGTCTT
>JX905234Gymnocalyciummostii-trnkmatk
GCAAGGAATTCGTCTACATCATCGGTAGAGTTTATCAGACCACGACTGATCCTGAAAGGAAATGAATGGAAAAAAGAGCATGTCGTCTCAATTTCGGAGAATATTTCATTCGTACCAAACAAACATTCTTTGAATGGAACGAAATGAATTCGCAAGTTTGGTCGATTGAATAAATGGATCGAGCCCTATGGTTCAAATTCTAGGGAAAGAAAGAGCAACGAGCTTATCTTCGTAATTGGAATGATTACCCGATCTAATGAAACGTTAAAAAAAAATTAGTGCCTGATACGGGAATCTCACACGAGTGAATTTTTTCGTTTTTAGTGAATCCTAACTATTCGATTATCCATTTTCTATATGGAGATGAATGTGTAGAAGAAACAGTATATTGATAAAGATACTTTTCCAAAATCAAAAGAGCGATTGGGTTGAACAAATAAAGGATTTCTAACCATCTTGCTATCCTATAAAAAAACCAATTCGATGGAAAAAAATAGAGAATCCGTTGATGAATTTACCTGTCTCCGAGGTACTTCATTATTTCAAAATAGAATACCTTGTTTTGACTGTATCGCACTATGTATCTTTAAAGAATCCAAAAAACTCCCTGCTTTTTTTTAGTTTTCGGTCTCATTTGAAATGGAAGAATTCCAAAGATATATAGAACTAGATAGGTCTTGGCAACACAACTTTTTCTATCCACTTATCTTTCAGGAATATATTTATGGATTTGCATATGATCATGGTTTCAATAAATCGATTTTGTTGGAAAATGCAGGCGACAAGAAATACAGTTTACTGATTGTAAAACGTTTCATTAACCGAATGTATCAACAGACTCATTGGATTCTTTCTGCTAATCATTCTAACCAAAATGATTTTTTTGGGCACAAGCACAAGAAGAATTTGTATTATCAAATCATATCAGAAGGATTTGCAGTCATTGTGGAAATTCCATTTTCCCTACTGTTAATATCTTCCCTAGAGGCAAAAGAAAAAAAAATAGTCAAATCCCATAATTTGCGATCAATTCATTCCATATTTCCTTTTTTCGAGGACAAATTCTTACATTTAAATTATGTGTTAGAAATATTAATACCTTACCCCATCCATCTGGAAATCTTGGTTCAAACTCTTCGTTACTGGGTGAAAGATGCTTCTTCTTTGCATTTATTACGATTCTTTCTTTATGAATATCGTAATTGGAATAGTCTTCTTACTCCCCAAAAATCCATTTCTATTTTTTCGAATCAACGATTATTCTTGTTCCTATATAATTTCTATGTATGTGAATACGAATCCATTTTCGTTTTTCTCTGTAACCAATCCTCTCATTTACGATCAACATCTTTTGGAGCCCTTCTTGAACGAAATTCTTTTTATGGAAAGCTAGAATATCTAGTCAAAGTCAAAACTTGGACTAAGGATTTTTGCTTATGGCTTTTCAAAGACCCTTTCCTGCATTATGTTAGGTATCGCGGAAAATCCATTTTGGCTTCAAAAGGGACATCTCTTCTGATGCATAAATGGAAATATTATCTTTTCCATTTTTGGCAATGTCATTTTTCCCTGTGGTCTCCACCAAGAAGAATCTATATCAATCGGTTATCAAAGCATTCTCTCGACTTTATGGGTTTTTTTTCAAGTGTTCGACTCAATTCTTCAGTGGTACGGAGTCAAATGGTAGAAAATTCATTTCTAATAGATAATCCTATTAAAAAATTCGATACCATAGTTCGACCTCTGGTTGGATCGTTGGCTAAAGCGAAATTTTGTAACGTATTAGGACATCCCATTAGTAAGTCGGTCTGGACCGATTTATTGGATTCTGATATTCTTGATCGGTTTGGGCGCATATGCAGAAATCTTTCTCATTATTATAGTGGCTCTTCAAGAAAAAAGAGTTTGTATCGAATAAAGTATATACTTCGACTTTCTTGTGCTAGAACTTTGGCTCGTAAACACAAAAGTACTGTACGCGCTTTTTTGAAAAGATTAGGTTCAGAATTTTTGGAAGAATTCTTTACAGAGGAAGAAAAAGTTCTTTCTTTGATCTTACCAAGAGATTCTTCTATCTCACGAGGATTATATAGGGGTCCTTTTTGGTATTTGGATATTCTTTGTATCCATGATTTGGCCAATGATGAATGATTGAGACTGTCTAAATGAAATGGAAATTATACCTAAATGAATGACGGAATAAGATAAAAAAAAATGCATTCATTTCTATACTGAAATGTATATCTTTATGCTTATGCAGTAAGGGTTGAATACGAAATGGATTCAACTTTGTTAGAGTCTCTGATAGGAAAGGAACTGAATTTTAGATGTATACATAGGGAAAGCCGTGTGCAATGAAAAATGCAAGCACGGCTTGGGGAGGGGTCTT
>JX905248Echinopsiscardenasiana-trnkmatk
GCAAGGAATTCGTCTACATCATCGGTAGAGTTTATCAGACCACGACTGATCCTGAAAGGAAATGAATGGAAAAAAGAGCATGTCGTCTCAATAGAGAATTCGGAGAATATTTCATTCGTACCAAACAAACATTATTTGAATTGAACGAAATGAATTCGCAAGTTTGGTCGATTGAATAAATGGATCGAGCCCTATGGTTCCAATTCTAGGGAAAGAAAGAGCAACGAGCTTATCTTCGTAATTTGAATGATTACCCGATCTAATTAAACGTTAAAAAAAAATTAGTGCCTGATACGGGAAAGGCTTCTCACACGAGTGAATTTTTTCGTTTTTAGTGAATCCTAACTATTCTATTAGATTATCCATTTTCTATATGGAGATGAATGTGTAGAAGAAACAGTATATTGATAAAGATACTTTTCCAAAATCAAAAGAGCGATTGGGTTGAAAAAATAAAGGATTTCTAACCATCTTGCTTTGTTATCCTATAAAAAAACCAATTCGATGGAAAAAAATAGAGAATCCGTTGATGAATTTACCTGTCTCCGAGGTACTTAATTATTTCAAAATAGAATACCTTGTTTTGACTGTATCGCACTATGTATCTTTAAATAATCCAAAAAACTCCCTGCTTTTTTTTCGTTTTCGGTCTAATTTGAAATGGAAGAATTCCAAAGATATATAGAACTAGATAGGTCTTGGCAACACAACTTTTTCTATCCACTTATCTTTCAGGAATATATTTATGGATTTGCATATGATCATGGTTTAAATAAATCGATTTTGTTGGAAAATGCAGGCGACAAGAAATACAGTTTACTGATTGTAAAACGTTTCATTAACCGAATGTATCAACAGACTCATTTGATTATTTCTGCTAATCATTCTAACCAAAATGATTTTTTTGGGCACAAGAAGAATTTGTATTATCAAATAATATCAGAAGGATTTGCAGTCATTGTGGAAATTCCATTTTTGTTAATATCTTCCCTAGAGGCAAAAGAAAAAAAAATAGTCAAATCCCATAATTTGCGATCAATTCATTCAATATTTCCTTTTTTCGAGGACAAATTCTTACATTTAAATTATGTGTTAGAAATATTAATACCTTACCCCATCCATCTGGAAATCTTGGTTCAAACTCTTCGTTACTGGGTGAAAGATGCTTCTTCTTTGCATTTATTACGATTCTTTCTTTATGAATATCGTAATTGGAATAGTCTTATTACTCCCCAAAAATCCATTTCTATTTTTTCGAATCAACGATTATTCTTGTTCCTATATAATTTCTATGTATGTGAATACGAATCCATTTTCGTTTTTCTCTGTAACCAATCCTCTCATTTACGATCAACATCTTTTGGAGCCCTTCTTGAACGAAATTATTTTTATGGAAAGCTAGAATATCTAGTAAAAGTTTTGACTTTTACTAAGGATTTTTGCGTTATCTTATGGCTTTTCAAAGACCCTTTCCTGCATTATGTTAGGTATCGCGGAAAATCAATTTTGGCTTCAAAAGGGACATCTCTTCTGATGCATAAATGGAAATATTATCTTTTCCATTTTTGGCAATGTCATTTTTCCCTGTGGTCTCCACCAAGAAGAATCTATATCAATCGGTTATCAAAGCATTCTCTCGACTTTATGGGTTTTTTTTCAAGTGTTCGACTCAATTCTTCAGTGGTACGGAGTCAAATGGTAGAAAATTCATTTCTAATAGATAATCCTATTAATAAATTCGATACCATAGTTCGAATTATTCCTCTGGTTGGATCGTTGGCTAAAGCGAAATTTTGTAACGTATTAGGACATCCCATTAGTAAGTCGGTCTGGACCGATTTATTGGATTCTGATATTATTGATCGGTTTGGGCGCATATGCAGAAATCTTTCTCATTATTATAGTGGCTCTTCAAGAAAAAAGAGTTTGTATCGAATAAAGTATATACTTCGACTTTCTTGTGCTAGAACTTTGGCTCGTAAACACAAAAGTACTGTACGCGCTTTTTTGAAAAGATTAGGTTCAGAATTTTTGGAAGAATTCTTTACAGAGGAAGAAAAAGTTCTTTCTTTGATCTTACCAAGAGATTCTTCTATCTCACGAGGATTATATAGGGGTCCTTTTTGGTATTTGGATATTATTTGTATCCATGATTTGGCCAATGATGAATGATTGGTTATGAGACTGTCTAAATGAAATGGAAATTATACCTAAATGAATGACGGAATAAGAGAAAAAAAAATGCATTCATTTCTATACTGAAATGTATATCTTTATGCTTAGTAAGGGTTGAATCAATTTAGTATTCAACTTTGTTAGAGTCTCTTCTAGGAAAGGAACTGAATTTTAGATGTATACATAGGGAAAGCCGTGTGCAATGAAAAATGCAAGCACGGCTTGGGGAGGGGTCTT
>KF783841Stenocereusalamosensis-trnkmatk
GATGCTTCTTCTTTGCATTTATTACGATTCTTTCTTTATGAGTATCGTAATTGGAATAGTCTTATTACTCCCCAAAAATCCATTTATATTTTTTCAAAAAGGAATCAACGATTATTCTTGTTCCTATATAATTTCCATGTATGTGAATACGAATCCATTTTCGTTTTTCTCTGTAACCAATCCTCTCATTTACGATCAACATCTTTTGGAGCCCTTCTGGAACGAAATTATTTTTCTGGAAAGCTAGAATATCTAGTAAAAGTAAAAACTTTTACTAAGGATTTTTGTGTTATCTTATGCCTTTTCAAAGACCCTTTCCTGCATTATGTTAGGTATCGAGGAAAATCAATTCTGGCTTCAAAGGGGACATCTCTTCTAATGCATAAATGGAAATATTATCTTTTAAATTTTTGGCAATGTCATTTTTCCCTGTGGTCTCCACCAAGAAGAATCTATATCAATCGGTTATCAAAGCATTCTCTCGACTTTATGGGTTTTTTTTCAAGTGTTCGACTCAATTCTTCAGTGGTACGGAGTCAAATGGTAGAAAATTCATTTCTAATAGATAATCCTATTAAGAAATTCGATACCATAGTTCGAATTATTCCTCTGGTTGGATCGTTGGCTAAAGCGCAATTTTGTAACGTATTAGGACATCCCATTAGTAAGTCGGTCTGGACCGATTTATTGGATTCTGATATTATTGATCGGTTTGGGCGCATATGCAGAAATCTTTCTCATTATTATAGTGGCTCTTCAAGAAAAAAGAGTTTGTATCGAATAAAGTATATACT
>KF783778Echinocereuspentalophus-trnkmatk
GATGCTTCTTCTTTGCATTTATTACGATTCTTTCTTTATGAGTATCGTAATTGGAATAGTCTTATTACTCCCCAAAAATCCATTTCTATTTTTTCAAAAAGGAATCAACGATTATTCTTGTTCCTATATAATTTCCATGTATGTGAATACGAATCCATTTTCGTTTTTCTCTGTAACCAATCCTCTCATTTACGATCAACATCTTTTGGAGCCCTTCTTGAACGAAATTATTTTTCTGGAAAGCTAGAATATCTAGTAAAAGTAAAAACTTTTACTAAGGATTTTAGTGTTATCTTATGGCTTTTCAAAGACCCTTTCCTGCATTATGTTAGGTATCGAGGAAAATCAATTCTGGCTTCAAAGGGGACATCTCTTCTGATGCATAAATGGAAATATTATCTTTTCAATTTTTGGCAATGTCATTTTTCCCTGTGGTCTCCACCAAGAAGAATCTATATCAATCGTTTATCAAAGCATTCTCTCGACTTTATGGGTTTTTTTTCAAGTGTTCGACTCAATTCTTCAGTGGTACGGAGTCAAATGGTAGAAAATTCATTTTTAATAGATAATCCTATTAAGAAATTCGATACCATAGTTCGAATTATTCCTCTGGTTGGATCGTTGGCTAAAGCGCAATTTTGTAACGTATTAGGACATCCCATTAGTAAGTCGGTCTGGACCGATTTATTGGATTCTGATATTATTGATCGGTTTGGGCGCATATGCAGAAATCTTTCTCATTATTATAGTGGTTCTTCAAGAAAAAAGAGTTTGTATCGAATAAAGTATATACT
>KF783823Echinocereusviridiflorus-trnkmatk
GATGCTTCTTCTTTGCATTTATTACGATTCTTTCTTTATGAGTATCGTAATTGGAATAGTCTTATTACTCCCCAAAAATCCATTTCTATTTTTTCAAAAAGGAATCAACGATTATTCTTGTTCCTATATAATTTCCATGTATGTGAATACGAATCCATTTTCGTTTTTCTCTGTAACCAATCCTCTCATTTACGATCAACATCTTTTGGAGCCCTTCTTGAACGAAATTATTTTTCTGGAAAGCTAGAATATCTAGTAAAAGTAAAAACTTTTACTAAGGATTTTAGTGTTATCTTATGGCTTTTCAAAGACCCTTTCCTGCATTATGTTAGGTATCGAGGAAAATCAATTCTGGCTTCAAAGGGGACATCTCTTCTGATGCATAAATGGAAATATTATCTTTTCAATTTTTGGCAATGTCATTTTTCCCTGTGGTCTCCACCAAGAAGAATCTATATCAATCAGTTATCAAAGCATTCTCTCGACTTTATGGGTTTTTTTTCAAGTGTTCGACTCAATTCTTCAGTGGTACGGAGTCAAATGGTAGAAAATTCATTTCTAATAGAAAATCCTATTAAGAAATTCGATACCATAGTTCGAATTATTCCTCTGGTTGGATCGTTGTCTAAAGCGCAATTTTGTAACGTATTAGGACATCCCATTAGTAAGTCGGTCTGGACCGATTTATTGGATTCTGATATTATTGATCGGTTTGGGCGCATATGCAGAAATCTTTCTCATTATTATAGTGGCTCTTCAAGAAAAAAGAGTTTGTATCGAATAAAGTATATACT
>KF783846Echinocereusbarthelowanus-trnkmatk
GATGCTTCTTCTTTGCATTTATTACGATTCTTTCTTTATGAGTATCGTAATTGGAATAGTCTTATTACTCCCCAAAAATCCATTTCTATTTTTTCAAAAAGGAATCAACGATTATTCTTGTTCCTATATAATTTCCATGTATGTGAATACGAATCCATTTTCGTTTTTCTCTGTAACCAATCCTCTCATTTACGATCAACATCTTTTGGAGCCCTTCTTGAACGAAATTATTTTTATGGAAAGCTAGAATATCTAGTAAAAGTAAAAACTTTTACTAAGGATTTTAGTGTTATCTTATGGCTTTTCAAAGACCCTTTCCTGCATTATGTTAGGTATCGAGGAAAATCAATTCTGGCTTCAAAGGGGACATCTCTTCTGATGCATAAATGGAAATATTATCTTTTCAATTTTTGGCAATGTCATTTTTCCCTGTGGTCTCCACCAAGAAGAATCTATATCAATCGGTTATCAAAGCATTCTCTCGACTTTATGGGTTTTTTTTCAAGTGTTCGACTCAATTCTTCAGTGGTACGGAGTCAAATGGTAGAAAATTCATTTCTAATAGATAATCCTATTAAGAAATTCGATACCATAGTTCGAATTATTCCTCTGGTTGGATCGTTGGCTAAAGCGCAATTTTGTAACGTATTAGGACATCCCATTAGTAAGTCGGTCTGGACCGATTTATTGGATTTTGATATTATTGATCGGTTTGGGCGCATATGCAGAAATCTTTCTCATTATTATAGTGGCTCTTCAAGAAAAAAGAGTTTGTATCGAATAAAGTATATACT
>HM041709Hylocereusundatus-trnkmatk
ACTGATCCTGNAAGGNAAATGAATGGAAAAAAGAGCATGTCGTATCAATAGAGAATTCGGAGAATATTTCATTCGTACCAAATCGGCACCAAACAAACATTATTTGAATTGAACGAAATGAATTCGCAAGTTTGGTCGATTGAATAAATGGATCGAGCCCTATGGTTCAAATTCTAGGGAAAGAAAGAGNAACGAGCTTATCTTCGTAATTTGAATGATTACCCGATCTAATTTAACGTTAAAAAAAAATTAGTGCCAGATACGGGAAAGGCTTCTCACACGAGTGAATTTTTTCGTTTTTAGTGAATCCTAACTATTAGATTATCCATTTTCTATATGGAGATGAATGTGTAGAAGAAACAGTATATTGATAAAGATACTTTTCCAAAATCAAAAGAGCGATTGGGTTGAAAAAATAAAGGATTTCTAACCATCTTGCTTTGTTATCCTATAAAAAAAAACCAATTAGATGGAAAAAAATAGAGAATCCGTTGATGAATTTACCTGTCTCCGAGGTACTTAATTATTTCAAAATAGAATACCTTGTTTTGACTGTATCGCACTATGTATCATTTGATAATCCAAGAAACTCCCTGCTTTTTTTTAGTTTTCGGTCTAATTTGAAATGGAAGAATTCCAAAGATATATAGAACTAGATAGGTCTTGGCAACACAACTTTTTCTATCCACTTATCTTTCAGGAATATATTTATGGATTTGCATATGATCGTGGTTTAAATAAATCCATTTTGTTGGAAAATGCAGGCGACAAGAAATACAGTTTACTGATTGTAAAACGTTTAATTAACCGAATGTATCAACAGACTCATTTGATTCTTTCTGCTAATCATTCTAACCAAAATGACTTTTTTGGGCACAAGCACAAGAAGAATTTGTATTATCAAATAATATCAGAAGGATTTGCAGTCATTATGGAAATTCCATTTTCCTTACTGTTAATATCTTCCCTAGAGGCAAAAGAAAAAAAAATAGTAAAATCCCATAATTTGCGATCAATTCATTCAATATTTCCTTTTTTCGAGGACAAATTCTTACATTTAAATTATGTGTTAGAAATATTAATACCTTACCCCATCCATCTGGAAATTTTGGTTCAAACTCTTCGTTACTGGGTGAAAGATGCTTCTTCTTTGCATTTATTACGATTCTTTCTTTATGAGTATCGTAATTGGAATAGTCTTATTACTCCCCAAAAATCCATTTCTATTTTTTCAAAAAGGAATCAACGATTATTCTTGTTCCTATATAATTTCCATGTATGTGAATACGAATCCATTTTCGTTTTTCTCTGTAACCAATCCTCTCATTTACGATCAACATCTTTTGGAGCCCTTCTTGAACGAAATTATTTTTCTGGAAAGCTAGAATATCTAGTAAAAGTCAAAACTTTTACTAAGGATTTTTGTGTTATCTTATGGCTTTTCAAAGACCCTTTCCTGCATTATGTTAGGTATCGAGGAAAATCAATTCTGGCTTCAAAGGGGACATCTCTTCTGATGCATAAATGGAAATATTATCTTTTCAATTTTTGGCAATGTCATTTTTCCCTGTGGTCTCCACCAAGAAGAATCTATATCAATCGGTTATCAAAGCATTCTCTCGACTTTATGGGTTTTTTTTCAAGTGTTCGACTCAATTCTTCAGTGGTACGGAGTCAAATGGTAGAAAATTCATTTCTAATAGATAATCCTATTAAGAAATTCGATACCATAGTTCGAATTATTCCTCTGGTTGGATCGTTGGCTAAAGCGCAATTTTGTAACGTATTAGGACATCCCATTAGTAAGTCGGTCTGGACCGATTTATTGGATTCTGATATTATTGATCGGTTTGGGCGCATATGCAGAAATCTTTCTCATTATTATAGTGGCTCTTCAAGAAAAAAGAGTTTGTATCGAATAAAGTATATACTTCGACTTTCTTGTGCTAGAACTTTGGCTCGTAAACACAAAAGTACTGTACGCGCTTTTTTGAAAAGATTAGGTTCAGAATTTTTGGAAGAATTCTTTACAGAGGAAGAAAAAGTTCTTTCTTTGATCTTACCAAGAGATTCTTCTATCTCACGAGGATTATATAGGGGTCCTTTTTGGTATTTGGATATTATTTGTATCCATGATTTGGCCAATGATGAATGATTGGTTATGAGACTGTCTAAATGAAATGGAAATTATACCTAAATGAATGACGGAATAAGATTAAAAAAAAAATGCATTCATTTCTATACTGAAATGTATATCTTTATGCTTATGCAGTAAGGGTTGAATCAATTGAGTATTCAACTTTGTTAGAGTCTCTTCTAGGAAAGGAACTTAATTTTAGATGTATACATAGGGAAAGCCGTGTGCAATGAAAAATGCAAGCACGGCTTGGGGAGGGGTCTTTCGGAAAGCCGTGTGCAATGAAAAATGCAAGCACGGCTTGGGGAGGGGTCTTTC
>HM041718Matucanamadisoniorum-trnkmatk
GAAATGAATGGAAAAAAGAGCATGTCGTCTCAATAGAGAATTCGGAGAATATTTCATTCGTACCAAACAAACATTATTTGAATTGAACGAAATGAATTCGCAAGTTTGGTCGATTGAATAAATGGATCGAGCCCTATGGTTCAAATTCTAGGGAAAGAAAGAGCAACGAGCTTATCTTCGTAATTTGAATGATTACCCGATCTAATTAAACGTTAAAAAAAAATTAGTGCCTGATACGGGAAAGGCTTCTCACACGAGTGAATTTTTTCGTTTTTAGTGAATCCTAACTATTAGATTATCCATTTTCTATATGGAGATGAATGTGTAGAAGAAACAGTATATTGATAAAGATACTTTTCCAAAATCAAAAGAGCGATTGGGTTGAAAAAAGAAAGGATTTCTAACCATCTTGCTTTGTTATCCTATAAAAAAACCAATTAGATGGAAAAAAATAGAGAATCCGTTGATGAATTTACCTGTCTCCGAGGTACTTAATTATTTCAAAATAGAATACCTTGTTTTGACTGTATCGCACTATGTATCTTTAAAGAATCCAAAAAACTCCCTGCTTTTTTTTAGTTTTCGGTCTAATTTGAAATGGAAGAATTCCAAAGATATATAGAACTAGATAGGTCTTGGCAACACAACTTTTTCTATCCACTTATCTTTCAGGAATATATTTATGGATTTGCATATGATCATGGTTTAAATAAATCGATTTTGTTGGAAAATGCAGGCGACAAGAAATACAGTTTACTGATTGTAAAACGTTTAATTAACCGAATGTATCAACAGACTCATTTGATTATTTCTGCTAATCATTCTAACCAAAATGATTTTTTTGGGCACAAGCACAAGAAGAATTTGTATTATCAAATAATATCAGAAGGATTTGCAGTCATTGTGGAAATTCCATTTTCCCTACTGTTAATATCTTCCCTAGAGGCAAAAGAAAAAAAAATAGTCAAATCCCATAATTTGCGATCAATTCATTCAATATTTCCTTTTTTCGAGGACAAATTCTTACATTTAAATTATGTGTTAGAAATATTAATACCTTACCCCATCCATCTGGAAATCTTGGTTCAAACTCTTCGTTACTGGGTGAAAGATGCTTCTTCTTTGCATTTATTACGATTCTTTCTTTATGAATATCGTAATTGGAATAGTCTTATTACTCCCCAAAAATCCATTTCTATTTTTTCGAATCAACGATTATTCTTGTTCCTATATAATTTCTATGTATGTGAATACGAATCCATTTTCGTTTTTCTCTGTAACCAATCCTCTCATTTACGATCAACATCTTTTGGAGCCCTTCTTGAACGAAATTCTTTTTATGGAAAGCTAGAATATCTAGTAAAAGTCAAAACTTTTACTAAGGATTTTTGCGTTATCTTATGGCTTTTCAAAGACCCTTTCCTGCATTATGTTAGGTATCGCGGAAAATCAATTTTGGCTTCAAAAGGGACATCTCTTCTGATGCATAAATGGAAATATTATCTTTTCCATTTTTGGCAATGTCATTTTTCCCTGTGGTCTCCACCAAGAAGAATCTATATCAATCGGTTATCAAAGCATTCTCTCGACTTTATGGGTTTTTTTTCAAGTGTTCGACTCAATTCTTCAGTGGTACGGAGTCAAATGGTAGAAAATTCATTTCTAATAGATAATCCTATTAATAAATTCGATACCATAGTTCGAATTATTCCTCTGGTTGGATCGTTGGCTAAAGCGAAATTTTGTAACGTATTAGGACATCCCATTAGTAAGTCGGTCTGGACCGATTTATTGGATTCTGATATTATTGATCGGTTTGGGCGCATATGCAGAAATCTTTCTCATTATTATAGTGGCTCTTCAAGAAAAAAGAGTTTGTATCGAATAAAGTATATACTTCGACTTTCTTGTGCTAGAACTTTGGCTCGTAAACACAAAAGTACTGTACGCGCTTTTTTGAAAAGATTAGGTTCAGAATTTTTGGAAGAATTCTTTACAGAGGAAGAAAAAGTTCTTTCTTTGATCTTACCAAGAGATTCTTCTATCTCACGAGGATTATATAGGGGTCCTTTTTGGTATTTGGATATTATTTGTATCCATGATTTGGCCAATGATGAATGATTGGTTATGAGACTGTCTAAATGAAATGGAAATTATACCTAAATGAATGACGGAATAAGATAAAAAAAAATGCATTCATTTCTATACTGAAATGTATATCTTTATGCTTATGCAGTAAGGGTTGAATCAATTTAGTATTCAACTTTGTTAGAGTCTCTTCTAGGAAAGGAACTGAATTTTAGATGTATACATAGGGAAAGC
>HM041719Melocactuscurvispinus-trnkmatk
CCTGAAAGGAAATGAATGGAAAAAAGAGCATGTCGTCTCAATAGAGAATTCGGAGAATATTTCATTCGTACCAAACAAACATTATTTGAATTGAACGAAATGAATTCGCAAGTTTGGTCGATTGAATAAATGGATCGAGCCCTATGGTTCAAATTCTAGGGAAAGAAAGAGCAACGAGCTTATCTTCGTAATTTGAATGATTACCCGATCTAATTAAACGTTAAAAAAAAATTAGTGCCTGATACGGGAAAGGCTTCTCACACGAGTGAATTTTTTCTGAATCCTAACTATTAGATTATCCATTTTCTATATGGAGATGAATGTGTAGAAGAAACAGTATATTGATAAAGATACTTTTCCAAAATCAAAAGAGCGATTGGGTTGAAAAAATAAAGGATTTCTAACCATCTTGCTTATAAAAAAACCAATTAGATGGAAAAAAATAGAGAATCCGTTTATGAATTTACCTGTCTCCGAGGTACTTAATTATTTCAAAATAGAATACCTTGTTTTGACTGTATCGCACTATGTATCTTTAAATAATCCAAAAAACTCCCTGCTTTTTTTTAGTTTTCGGTCTAATTTGAAATGGAAGAATTCCAAAGATATATAGAACTAGATAGGTCTTGGCAACACAACTTTTTCTATCCACTTATCTTTCAGGAATATATTTATGGATTTGCATATGATCATGGTTTAAATAAATCGATTTTGTTGGAAAATGCAGGCGACAAGAAATACAGTTTACTGATTGTAAAACGTTTAATTAACCGAATGTATCAACAGACTCATTTGATTATTTCTGCTAATCATTCTAACCAAAATGATTTTTTTGGGCACAAGCACAAGAAGAATTTGTATTATCAAATAATATCAGAAGGATTTGCAGTCATTGTGGAAATTCCATTTTCCCTACTGTTAATATCTTCCCTAGAGGCAAAAGAAAAAAAAATAGTCAAATCCCATAATTTGCGATCAATTCATTCAATATTTCCTTTTTTCGAGGACAAATTCTTACATTTAAATTATGTGTTAGAAATATTAATACCTTACCCCATCCATCTGGAAATCTTGGTTCAAACTCTTCGTTACTGGGTGAAAGATGCTTCTTCTTTGCATTTATTACGATTCTTTCTTTATGAATATCGTAATTGGAATAGTCTTATTACTCCCCAAAAATCCATTTCTATTTTTTCGAATCAACGATTATTCTTGTTCCTATATAATTTCTATGTATGTGAATACGAATCCATTTTCGTTTTTCTCTGTAACCAATCCTCTCATTTACGATCAACATCTTTTGGAGCCCTTCTTGAACGAAATTATTTTTATGGAAAGCTAGAATATCTAGTAAAAGTAAAAACTTTTACTAAGGATTTTTGCGTTATCTTATGGCTTTTCAAAGACCCTTTCCTGCATTATGTTAGGTATCGCGGAAAATCCATTTTGGCTTCAAAAGGGACATCTCTTCTGATGCATAAATGGAAATATTATCTTTTCCATTTTTGGCAATGTCATTTTTCCCTGTGGTCTCCACCAAGAAGAATCTATATCAATCGGTTATCAAAGCATTCTCTCGACTTTATGGGTTTTTTTTCAAGTGTTCGACTCAATTCTTCAGTGGTACGGAGTCAAATGGTAGAAAATTCATTTCTAATAGATAATCCTATTAAGAAATTCGATACCATAGTTCGAATTATTCCTCTGGTTGGATCGTTGGCTAAAGCGAAATTTTGTAACGTATTAGGACATCCCATTAGTAAGTCGGTCTGGACCGATTTATTGGATTCTGATATTATTGATCGGTTTGGGCGCATATGCAGAAATCTTTCTCATTATTATAGTGGCTCTTCAAGAAAAAAGAGTTTGTATCGAATAAAGTATATACTTCGACTTTCTTGTGCTAGAACTTTGGCTCGTAAACACAAAAGTACTGTACGCGCTTTTTTGAAAAGATTAGGTTCAGAATTTTTGGAAGAATTCTTTACAGAGGAAGAAAAAGTTCTTTCTTTGATCTTACCAAGAGATTCTTCTATCTCACGAGGATTATATAGGGGTCCTTTTTGGTATTTGGATATTATTTGTATCCATGATTTGGCCAATGATGAATGATTGGTTATGAGACTGTCTAAATGAAATGGAAATTATACCTAAATGAATGACGGAATAAGATAAAAAAAAATGCATTCATTTCTATACTGAAATGTATATCTTTATGCTTATGCAGTAAGGGTTGAATCAATTTAGTATTCAACTTTGTTAGAGTCTCTTCTAGGAAAGGAACTGAATTTTAGATGTATACATAGGGAAAGCCGTGTGCAATGAAA
>HM041720Melocactusintortus-trnkmatk
TGATCCTGAAAGGAAATGAATGGAAAAAAGAGCATGTCGTCTCAATAGAGAATTCGGAGAATATTTCATTCGTACCAAACAAACATTATTTGAATTGAACGAAATGAATTCGCAAGTTTGGTCGATTGAATAAATGGATCGAGCCCTATGGTTCAAATTCTAGGGAAAGAAAGAGCAACGAGCTTATCTTCGTAATTTGAATGATTACCCGATCTAATTAAACGTTAAAAAAAAATTAGTGCCTGATACGGGAAAGGCTTCTCACACGAGTGAATTTTTTCTGAATCCTAACTATTAGATTATCCATTTTCTATATGGAGATGAATGTGTAGAAGAAACAGTATATTGATAAAGATACTTTTCCAAAATCAAAAGAGCGATTGGGTTGAAAAAATAAAGGATTTATAACCATCTTGCTTATAAAAAAACCAATTAGATGGAAAAAAATAGAGAATCCGTTTATGAATTTACCTGTCTCCGAGGTACTTAATTATTTCAAAATAGAATACCTTGTTTTGACTGTATCGCACTATGTATCTTTAAATAATCCAAAAAACTCCCTGCTTTTTTTTAGTTTTCGGTCTAATTTGAAATGGAAGAATTCCAAAGATATATAGAACTAGATAGGTCTTGGCAACACAACTTTTTCTATCCACTTATCTTTCAGGAATATATTTATGGATTTGCATATGATCATGGTTTAAATAAATCGATTTTGTTGGAAAATGCAGGCGACAAGAAATACAGTTTACTGATTGTAAAACGTTTAATTAACCGAATGTATCAACAGACTCATTTGATTATTTCTGCTAATCATTCTAACCAAAATGATTTTTTTGGGCACAAGCACAAGAAGAATTTGTATTATCAAATAATATCAGAAGGATTTGCAGTCATTGTGGAAATTCCATTTTCCCTACTGTTAATATCTTCCCTAGAGGCAAAAGAAAAAAAAATAGTCAAATCCCATAATTTGCGATCAATTCATTCAATATTTCCTTTTTTCGAGGACAAATTCTTACATTTAAATTATGTGTTAGAAATATTAATACCTTACCCCATCCATCTGGAAATCTTGGTTCAAACTCTTCGTTACTGGGTGAAAGATGCTTCTTCTTTGCATTTATTACGATTCTTTCTTTATGAATATCGTAATTGGAATAGTCTTATTACTCCCCAAAAATCCATTTCTATTTTTTCGAATCAACGATTATTCTTGTTCCTATATAATTTCTATGTATGTGAATACGAATCCATTTTCGTTTTTCTCTGTAACCAATCCTCTCATTTACGATCAACATCTTTTGGAGCCCTTCTTGAACGAAATTATTTTTATGGAAAGCTAGAATATCTAGTAAAAGTCAAAACTTTTACTAAGGATTTTTGCGTTATCTTATGGCTTTTCAAAGACCCTTTCCTGCATTATGTTAGGTATCGCGGAAAATCCATTTTGGCTTCAAAAGGGACATCTCTTCTGATGCATAAATGGAAATATTATCTTTTCCATTTTTGGCAATGTCATTTTTCCCTGTGGTCTCCACCAAGAAGAATCTATATCAATCGGTTATCAAAGCATTCTCTCGACTTTATGGGTTTTTTTTCAAGTGTTCGACTCAATTCTTCAGTGGTACGGAGTCAAATGGTAGAAAATTCATTTCTAATAGATAATCCTATTAAGAAATTCGATACCATAGTTCGAATTATTCCTCTGGTTGGATCGTTGGCTAAAGCGAAATTTTGTAACGTATTAGGACATCCCATTAGTAAGTCGGTCTGGACCGATTTATTGGATTCTGATATTATTGATCGGTTTGGGCGCATATGCAGAAATCTTTCTCATTATTATAGTGGCTCTTCAAGAAAAAAGAGTTTGTATCGAATAAAGTATATACTTCGACTTTCTTGTGCTAGAACTTTGGCTCGTAAACACAAAAGTACTGTACGCGCTTTTTTGAAAAGATTAGGTTCAGAATTTTTGGAAGAATTCTTTACAGAGGAAGAAAAAGTTCTTTCTTTGATCTTACCAAGAGATTCTTCTATCTCACGAGGATTATATAGGGGTCCTTTTTGGTATTTGGATATTATTTGTATCCATGATTTGGCCAATGATGAATGATTGGTTATGAGACTGTCTAAATGAAATGGAAATTATACCTAAATGAATGACGGAATAAGATAAAAAAAAATGCATTCATTTCTATACTGAAATGTATATCTTTATGCTTATGCAGTAAGGGTTGAATCAATTTAGTATTCAACTTTGTTAGAGTCTCTTCTAGGAAAGGAACTGAATTTTAGATGTATACATAGGGAAAGCCGTG
>HM041721Milacaespitosa-trnkmatk
TCCTGAAAGGAAATGAATGGAAAAAAGAGCATGTCGTCTCAATAGAGAATTCGGCGAATATTTCATTCGTACCAAACAAACATTATTTGAATTGAACGAAATGAATTCGCAAGTTTGGTCGATTGAATAAATGGATCGAGCCCTATGGTTCAAATTCTAGGGAAAGAAAGAGCAACGAGCTTATCTTCGTAATTTGAATGATTACCCGATCTAATTAAACGTTAAAAAAAAATTAGTGCCTGATACGGGAAAGGCTTCTCACACGAGTGAATTTTTTCGTTTTTAGTGAATCCTAACTATTCGATTATCCATTTTCTATATGGAGATGAATGTGTAGAAGAAACAGTATATTGATAAAGATACTTTTCCAAAATCAAAAGAGCGATTGGGTTGAAAAAATAAAGGATTTCTAACCATCTTGCTTTGTTATCCTATAAAAAAACCAATTAGATGGAAAAAAATAGAGAATCCGTTGATGAATTTACCTGTCTCCGAGGTACTTAATTATTTCAAAATAGAATACCTTGTTTTGACTGTATCGCACTATGTATCTTTAAATAATCCAAAAAACTCCCTGCTTTTTTTTAGTTTTCGGTCTAATTTGAAATGGAAGAATTCCAAAGATATATAGAACTAGATAGGTCTTGGCAACACAACTTTTTCTATCCACTTATCTTTCAGGAATATATTTATGGATTTGCATATGATCATGGTTTAAATAAATCGATTTTGTTGGAAAATGCAGGCGACAAGAAATACAGTTTACTGATTGTAAAACGTTTAATTAACCGAATGTATCAACAGACTCATTTGATTATTTCTGCTAATCATTCTAACCAAAATGATTTTTTTGGGCACAAGCACAAGAAGAATTTGTATTATCAAATAATATCAGAAGGATTTGCAGTCATTGTGGAAATTCCATTTTCCCTACTGTTAATATCTTCCCTAGAGGCAAAAGAAAAAAAAATAGTCAAATCCCATAATTTGCGATCAATTCATTCAATATTTCCTTTTTTCGAGGACAAATTCTTACATTTAAATTATGTGTTAGAAATATTAATACCTTACCCCATCCATCTGGAAATCTTGGTTCAAACTCTTCGTTACTGGGTGAAAGATGCTTCTTCTTTGCATTTTTTACGATTCTTTCTTTATGAATATCGTAATTGGAATAGTCTTATTACTCCCCAAAAATCCATTTCTATTTTTTCGAATCAACGATTATTCTTGTTCCTATATAATTTCTATGTATGTGAATACGAATCCATTTTCGTTTTTCTCTGTAACCAATCCTCTCATTTACGATCAACATCTTTTGGAGCCCTTCTTGAACGAAATTCTTTTTATGGAAAGCTAGAATATCTAGTAAAAGTTTTGACTTTTACTAAGGATTTTTGCTTATGGCTTTTCAAAGACCCTTTCCTGCATTATGTTAGGTATCGCGGAAAATCAATTTTGGCTTCAAAAGGGACATCTCTTCTGATGCATAAATGGAAATATTATCTTTTCCATTTTTGGCAATGTCATTTTTCCCTGTGGTCTCCACCAAGAAGAATCTATATCAATCGGTTATCAAAGCATTCTCTCGACTTTATGGGTTTTTTTTCAAGTGTTCGACTCAATTCTTCAGTGGTACGGAGTCAAATGGTAGAAAATTCATTTCTAATAGATAATCCTATTAATAAATTCGATACCATAGTTCGAATTATTCCTCTGGTTGGATCGTTGGCTAAAGCGAAATTTTGTAACGTATTAGGACATCCCATTAGTAAGTCGGTCTGGACCGATTTATTGGATTCTGATATTATTGATCGGTTTGGGCGCATATGCAGAAATCTTTCTCATTATTATAGTGGCTCTTCAAGAAAAAAGAGTTTGTATCGAATAAAGTATATACTTCGACTTTCTTGTGCTAGAACTTTGGCTCGTAAACACAAAAGTACTGTACGCGCTTTTTTGAAAAGATTAGGTTCAGAATTTTTGGAAGAATTCTTTACAGAGGAAGAAAAAGTTCTTTCTTTGATCTTACCAAGAGATTCTTCTATCTCACGAGGATTATATAGGGGTCCTTTTTGGTATTTGGATATTATTTGTATCCATGATTTGGCCAATGATGAATGATTGGTTATGAGACTGTCTAAATGAAATGGAAATTATACCTAAATGAATGACGGAATAAGATAAAAAAAAATGCATTCATTTCTATACTGAAATGTATATCTTTATGCTTATGCAGTAAGGGTTGAATCAATTTAGTATTCAACTTTGTTAGAGTCTCTTCTAGGAAAGGAACTGAATTTTAGATGTATACATAGGGAAAGC
>HM041750Pachycereuspectenaboriginum-trnkmatk
GGAAATGAATGGAAAAAAGAGCATGTCGTATCAATAGAGAATTCGGAGAATATTTCATTCGTACCAAATCGGTACCAAACAAACATTATTTGAATTGAACGAAATGAATTCGCAAGTTTGGTCAATTGAATAAATGGATCGAGCCCTATGGTTCAAATTCTAGGGAAAGAAAGAGCAACGAGCTTATCTTCGTAATTTGAATAATTACCCGATCTAATTTAACGTTAAAAAAAATTAGTGCCAGATACGGGAAAGGCTTCTCACACGAGTGAATTTTTTCGTTTTTAGTGAATCCTAACTATTAGATTATCCATTTTCTATATGGAGATGAATGTGTAGAAGAAACAGTATATTGATAAAGATACTTTTCCAAAATCAAAAGAGCGATTGGGTTCAAAAAATAAAGGATTTCTAACCATCTTGCTTTGTTATCCTATAAAAAAACCAATTAGATGGAAAAAAATAGAGAATCCGTTGATGAATTTACCTGTCTCCGAGGTACTTTATTATTTCAAAATAGAATACCTTGTTTTGACTGTATCGCACTATGTATCATTTGATAATCCAAGAAACTCCCTGCTTTTTTTTAGTTTTCGGTCTAATTTGAAATGGAAGAATTCCAAAGATATATAGAACTAGATAGGTCTTGGCAACACAACTTTTTCTATCCACTTATCTTTCAGGAATATATTTATGGATTTGCATATGATCGTGGTTTAAATAAATCCATTGTGTTGGAAAATGCCGGCGACAAGAAATACAGTTTACTGATTGTAAAACGTTTAATTAACCGAATGTATCAACAGACTCATTTGATTCTTTCTGCTAATAATTCTAACCAAAATGACTTTTTTGGGCACAAGCACAAGAAGAATTTGTATTATCAAATAATATCAGAAGGATTTGCAGTCATTATGGAAATTCCATTTTCCTTACTGTTAATATCTTCCCTAGAGGCAAAAGAAAAAAAAATAGTAAAATCCCATAATTTGCGATCAATTCATTCAATATTTCCTTTTTTCGAGGACAAATTCTTACATTTAAATTATGTGTTAGAAATATTAATACCTTACCCCATCCATCTGGAAATTTTGGTTCAAACTCTTCGTTACTGGGTGAAAGATGCTTCTTCTTTGCATTTATTACGATTCTTTCTTTATGAGTATCGTAATTGGAATAGTCTTATTACTCCCCAAAAATCCATTTATATTTTTTCAAAAAGGAATCAACGATTATTCTTGTTCCTATATAATTTCTATGTATGTGAATACGAATCCATTTTCGTTTTTCTCTGTAACCAATCCTCTCATTTACGATCAACATCTTTTGGAGCCCTTCTTGAACGAAATTATTTTTCTGGAAAGCTAGAATATCTAGTAAAAGTAAAAACTTTTACTAAGGATTTTTGTGTTATCTTATGGCTTTTCAAAGACCCTTTCCTGCATTATGTTAGGTATCGAGGAAAATCAATTCTGGCTTCAAAGGGGACATCTCTTCTGATGCATAAATGGAAATATTATCTTTTCAATTTTTGGCAATGTCATTTTTCCCTGTGGTCTCCACCAAGAAGAATCTATATCAATCGGTTATCAAAGCATTCTCTCGACTTTATGGGTTTTTTTTCAAGTGTTCGACTCAATTCTTCAGTGGTACGGAGTCAAATGGTAGAAAATTCATTTCTAATAGATAATCCTATTAAGAAATTCGATACCATAGTTCGAATTATTCCTCTGGTTGGATCGTTGGCTAAAGCGCAATTTTGTAACGTATTAGGACATCCCATTAGTAAGTCGGTCTGGACCGATTTATTGGATTCTGATATTATTGATCGGTTTGGGCGCATATGCAGAAATCTTTCTCATTATTATAGTGGCTCTTCAAGAAAAAAGAGTTTGTATCGAATAAAGTATATACTTCGACTTTCTTGTGCTAGAACTTTGGCTCGTAAACACAAAAGTACTGTACGCGCTTTTTTGAAAAGATTAGGTTCAGAATTTTTGGAAGAATTCTTTACAGAGGAAGAAAAAGTTCTTTCTTTGATCTTACCAAGAGATTCTTCTATCTCACGAGGATTATATAGGGGTCCTTTTTGGTATTTGGATATTATTTGTATCCATGATTTGGCCAATGATGAATGATTGGTTATGAGACTGTCTAAATGGAATGGAAATTATACCTAAATGAATGACGGAATAAGATAAAAAAAAATGCATTCATTTCTATACTGAAATGTATATCTTTATGCTTATGCAGTAAGGGTTGAATCAATTGAGTATTCAACTTTGTTAGAGTCTCTTCTAGGAAAGGAACTGAATTTTAGATGTATACATAGGGAAAGCCGTG
>HM041759Pilosocereuschrysacanthus-trnkmatk
CCCCNCNCCAATCGGTGGGTTTATCAGACCACGCACTGACCCTGAAAGGGAAATGAATGGAAAAAAGAGCATGTCGTCTCAATAGAGAATTCAGAGAATATTTCATTCGTACCAAACAAACATTATTTGAATTGAACGAAATGAATTCGCAAGTTTGGTCGATTGAATAAATGGATCGAGCCCTATGGTTCAAATTCTAGGGAAAGAAAGAGCAACGAGCTTATCTTCGTAATTTGAATGATTACCCGATCTAATTAAACGTTAAAAAAAAATTAGTGCCTGATACGGGAAAGGCTTCTCACACGAGTGAATTTTTTCGTTTTTAGTGAATCCTAACTATTAGATTATCCATTTTCTATATGGAGATGAATGTGTAGAAGAAACAGTATATTGATAAAGATACTTTTCCAAAATCAAAAGAGCGATTGGGTTGAAAAAATAAAGGATTTCTAACCATCTTGCTTTGTTATCCTATAAAAAAACCAATTAGATGGAAAAAAATAGAGAATCCGTTGATGAATTTACCTGTCTCCGAGGTACTTAATTATTTCAAAATAGAATACCTTGTTTTGACTGTATCGCACTATGTATCTTTAAATAATCCAAAAAACTCCCTGCTTTTTTTTTAGTTTTCGGTCTAATTTGAAATGGAAGAATTCCAAAGATATATAGAACTAGATAGGTCTTGGCAACACAACTTTCTCTATCCACTTATCTTTCAGGAATATATTTATGGATTTGCATATGATCATGGTTTAAATAAATCGATTTTGTTGGAAAATGCAGGCGACAAGAAATACAGTTTACTGATTGTAAAACGTTTAATTAACCGAATGTATCAACAGACTCATTTGATTATTTCTGCTAATCATTCTAACCAAAATGATTTTTTTGGGCACAAGCACAAGAAGAATTTGTATTATCAAATAATATCAGAAGTATTTGCAGTCATTGTGGAAATTCCATTTTCCCTACTGTTAATATCTTCCCTAGAGGCAAAAGAAAAAAAAATAGTCAAATCCCATAATTTGCGATCAATTCATTCAATATTTCCTTTTTTCGAGGACAAATTCTTACATTTAAATTATGTGTTAGAAATATTAATACCTTACCCCATCCATCTGGAAATCTTGGTTCAAACTCTTCGTTACTGGGTGAAAGATGCTTCTTCTTTGCATTTATTACGATTCTTTCTTTATGAATATCGTAATTGGAATAGTCTTATTACTCCCCAAAAATCCATTTCTATTTTTTCGAATCAACGATTATTCTTGTTCCTATATAATTTCTATGTATGTGAATACGAATCCATTTTCGTTTTTCTCTGTAACCAATCCTCTCATTTACGATCAACATCTTTTGGAGCCCTTCTTGAACGAAATTATTTTTATGGAAAGCTAGAATATCTAGGTTTACTAGAATTTTTACTTTTTACTAAGGATTTTTGCGTTATCTTATGGCTTTTCAAAGACCCTTTCCTGCATTATGTTAGGTATCGCGGAAAATCAATTTTGGCTTCAAAAGGGACATCTCTTCTGATGCATAAATGGAAATATTATCTTTTCAATTTTTGGCAATGTCATTTTGCCCTGTGGTCTCCACCAAGAAGAATCTATATCAATCGGTTATCAAAGCATTCTCTCGACTTTATGGGTTTTTTTTCAAGTGTTCGACTCAATTCTTCAGTGGTACGGAGTCAAATGGTAGAAAATTCATTTCTAATAGATAATCCCATTAAGAAATTCGATACCATAGTTCGAATTATTCCTCTGGTTGGATCGTTGGCTAAAGCGAAATTTTGTAACGTATTAGGACATCCCATTAGTAAGTCGGTCTGGACCGATTTATTGGATTCTGATATTATTGATCGGTTTGGGCGCATATGCAGAAATCTTTCTCATTATTATAGTGGCTCTTCAAGAAAAAAGAGTTTGTATCGAATAAAGTATATACTTCGACTTTCTTGTGCTAGAACTTTGGCTCGTAAACACAAAAGTACTGTACGCGCTTTTTTGAAAAGATTAGGTTCAGAATTTTTGGAAGAATTCTTTACAGAGGAAGAAAAAGTTCTTTCTTTGATCTTACCAAGAGATTCTTCTATCTCACGAGGATTATATAGGGGTCCTTTTTGGTATTTGGATATTATTTGTATCCATGATTTGGCCAATGATGAATGATTGGTTATGAGACTGTCTAAATGAAATGGAAATTATACCTAAATGAATGACGGAATAAGATAAAAAAAAAATGCATTCATTTCTATACTGAAATGTATATCTTTATGCTTATGCAGTAAGGGTTGAATCAATTTAGGCATTCAACTTTGTTAGAGTCTCTTCTAGGAAAGGAACTGAATTTTAGATGTATACATAGGGAAAGCCTGAATTTTAGATGTATACATAGGGAAAGCC
>HM041781Stetsoniacoryne-trnkmatk
TCCTGAAAGGAAATGAATGGAAAAAAGAGCATGTCGTCTCAATAGAGAATTCGGAGAATATTTCATTCGTACCAAACAAACATTATTTGAATTGAACGAAATGAATTCGCAAGTTTGGTCGATTGAATAAATGGATCGAGCCCTATGGTTCAAATTCTAGGGAAAGAAAGAGCAACGAGCTTATCTTCGTAATTTGAATGATTACCCGATCTAATTAAACGTTAAAAAAAATTAGTGCCTGATACGGGAAAGGCTTCTCACACGAGTGAATTTTTTCGTTTTTAGTGAATCCTAACTATTAGATTATCCATTTTCTATATGGAGATGAATGTGTAGAAGAAACAGTATATTGATAAAGATACTTTTCCAAAATCAAAAGAGCGATTGGGTTGAAAAAATAAAGGATTTCTAACCATCTTGCTTTGTTATCCTATAAAAAAACCAATTAGATGGAAAAAAATAGAGAATCCGTTGATGAATTTACCTGTCTCCGAGGTACTTAATTATTTCAAAATAGAATACCTTGTTTTGACTGTATCGCACTATGTATCTTTAAATAATCCAAAAAACTCCCTGCTTTTTTTTAGTTTTCGGTATAATTTGAAATGGAAGAATTCCAAAGATATATAGAACTAGATAGGTCTTGGCAACACAACTTTTTCTATCCACTTATCTTTCAGGAATATATTTATGGATTTGCATATGATCATGGTTTAAATAAATCGATTTTGTTGGAAAATGCAGGCGACAAGAAATACAGTTTACTGATTGTAAAACGTTTAATTAACCGAATGTATCAACAGACTCATTTGATTATTTCTGCTAATCATTCTAACCAAAATGATTTTTTTGGGCACAAGCACAAGAAGAATTTGTATTATCAAATAATATCAGAAGGATTTGCAGTCATTGTGGAAATTCCATTTTCCCTACTGTTAATATCTTCCCTAGAGGCAAAAGAAAAAAAAATAGTCAAATCCCATAATTTGCGATCAATTCATTCAATATTTCCTTTTTTCGAGGACAAATTCTTACATTTAAATTATGTGTTAGAAATATTAATACCTTACCCCATCCATCTGGAAATCTTGGTTCAAACTCTTCGTTACTGGGTGAAAGATGCTTCTTCTTTGCATTTATTACGATTCTTTCTTTATGAATATCGTAATTGGAATAGTCTTATTACTCCCCAAAAATCCATTTCTATTTTTTCGAATCAACGATTATTCTTGTTCCTATATAATTTCTATGTATGTGAATACGAATCCATTTTCGTTTTTCTCTGTAACCAATCCTCTCATTTACGATCAACATCTTTTGGAGCCCTTCTTGAACGAAATTATTTTTATGGAAAGCTAGAATATCTAGTAAAAGTCAAAACTTTTACTAAGGATTTTTGCGTTATCTTATGGCTTTTCAAAGACCCTTTCCTGCATTATGTTAGGTATCGCGGAAAATCAATTTTGGCTTCAAAAGGGACATCTCTTCTGATGCATAAATGGAAATATTATCTTTTCAATTTTTGGCAATGTCATTTTTCCCTGTGGTCTCCACCAAGAAGAATCTATATCAATCGGTTATCAAAGCATTCTCTCGACTTTATGGGTTTTTTTTCAAGTGTTCGACTCAATTCTTCAGTGGTACGGAGTCAAATGGTAGAAAATTCATTTCTAATAGATAATCCTATTAAGAAATTCGATACCATAGTTCGAATTATTCCTCTGGTTGGATCGTTGGCTAAAGCGAAATTTTGTAACGTATTAGGACATCCCATTAGTAAGTCGGTCTGGACCGATTTATTGGATTCTGATATTATTGATCGGTTTGGGCGCATATGCAGAAATCTTTCTCATTATTATAGTGGCTCTTCAAGAAAAAAGAGTTTGTATCGAATAAAGTATATACTTCGACTTTCTTGTGCTAGAACTTTGGCTCGTAAACACAAAAGTACTGTACGCGCTTTTTTGAAAAGATTAGGTTCAGAATTTTTGGAAGAATTCTTTACAGAGGAAGAAAAAGTTCTTTCTTTGATCTTACCAAGAGATTCTTCTATCTCACGAGGATTATATAGGGGTCCTTTTTGGTATTTGGATATTATTTGTATCCATGATTTGGCCAATGATGAATGATTGGTTATGAGACTGTCTAAATGAAATGGAAATTATACCTAAATGAATGACGGAATAAGATAAAAAAAAAATGCATTCATTTCTATACTGAAATGTATATCTTTATGCTTATGCAGTAAGGGTTGAATCAATTTAGTATTCAACTTTGTTAGAGTCTCTTCTAGGAAAGGAACTGAATTTTAGATGTATACATAGGGAAAGCCGTGTG
>HM041796Weberbauerocereusjohnsonii-trnkmatk
TATCAGACCACGACTGATCCTGAAAGGAAATGAATGGAAAAAAGAGCATGTCGTCTCAATAGAGAATTCGGAGAATATTTCATTCGTACCAAACAAACATTATTTGAATTGAACGAAATGAATTCGCAAGTTTGGTCGATTGAATAAATGGATCGAGCCCTATGGTTCAAATTCTAGGGAAAGAAAGAGCAACGAGCTTATCTTCGTAATTTGAATGATTACCCGATCTAATTAAACGTTAAAAAAAAATTAGTGCCTGATACGGGAAAGGCTTCTCACACGAGTGAATTTTTTCGTTTTTAGTGAATCCTAACTATTAGATTATCCATTTTCTATATGGAGATGAATGTGTAGAAGAAACAGTATATTGATAAAGATACTTTTCCAAAATCAAAAGAGCGATTGGGTTGAAAAAATAAAGGATTTCTAACCATCTTGCTTTGTTATCCTATAAAAAAACCAATTAGATGGAAAAAAATAGAGAATCCGTTGATGAATTTACCTGTCTCCGAGGTACTTAATTATTTCAAAATAGAATACCTTGTTTTGACTGTATCGCACTATGTATCTTTAAATAATCCAAAAAACTCCCTGCTTTTTTTTAGTTTTCGGTCTAATTTGAAATGGAAGAATTCCAAAGATATATAGAACTAGATAGGTCTTGGCAACACAACTTTTTCTATCCACTTATCTTTCAGGAATATATTTATGGATTTGCATATGATCATGGTTTAAATAAATCGATTTTGTTGGAAAATGCAGGCGACAAGAAATACAGTTTACTGATTGTAAAACGTTTAATTAACCGAATGTATCAACAGACTCATTTGATTATTTCTGCTAATCATTCTAACCAAAATGATTTTTTTGGGCACAAGCACAAGAAGAATTTGTATTATCAAATAATATCAGAAGGATTTGCAGTCATTGTGGAAATTCCATTTTCCCTACTGTTAATATCTTCCCTAGAGGCAAAAGAAAAAAAAATAGTCAAATCCCATAATTTGCGATCAATTCATTCAATATTTCCTTTTTTCGAGGACAAATTCTTACATTTAAATTATGTGTTAGAAATATTAATACCTTACCCCATCCATCTGGAAATCTTGGTTCAAACTCTTCGTTACTGGGTGAAAGATGCTTCTTCTTTGCATTTATTACGATTCTTTCTTTATGAATATCGTAATTGGAATAGTCTTATTACTCCCCAAAAATCCATTTCTATTTTTTCGAATCAACGATTATTCTTGTTCCTATATAATTTCTATGTATGTGAATACGAATCCATTTTCGTTTTTCTCTGTAACCAATCCTCTCATTTACGATCAACATCTTTTGGAGCCCTTCTTGAACGAAATTATTTTTATGGAAAGCTAGAATATCTAGTAAAAGTTTTGACTTTTACTAAGGATTTTTGCGTTATCTTATGGCTTTTCAAAGACCCTTTCCTGCATTATGTTAGGTATCGCGGAAAATCAATTTTGGCTTCAAAAGGGACATCTCTTCTGATGCATAAATGGAAATATTATCTTTTCAATTTTTGGCAATGTCATTTTTCCCTGTGGTCTCCACCAAGAAGAATCTATATCAATCGGTTATCAAAGCATTCTCTCGACTTTATGGGTTTTTTTTCAAGTGTTCGACTCAATTCTTCAGTGGTACGGAGTCAAATGGTAGAAAATTCATTTCTAATAGAGAATCCTATTAATAAATTCGATACCATAGTTCGAATTATTCCTCTGGTTGGATCGTTGGCTAAAGCGAAATTTTGTAACGTATTAGGACATCCCATTAGTAAGTCGGTCTGGACCGATTTATTGGATTCTGATATTATTGATCGGTTTGGGCGCATATGCAGAAATCTTTCTCATTATTATAGTGGCTCTTCAAGAAAAAAGAGTTTGTATCGAATAAAGTATATACTTCGACTTTCTTGTGCTAGAACTTTGGCTCGTAAACACAAAAGTACTGTACGCGCTTTTTTGAAAAGATTAGGTTCAGAATTTTTGGAAGAATTCTTTACAGAGGAAGAAAAAGTTCTTTCTTTGATCTTACCAAGAGATTCTTCTATCTCACGAGGATTATATAGGGGTCCTTTTTGGTATTTGGATATTATTTGTATCCATGATTTGGCCAATGATGAATGATTGGTTATGAGACTGTCTAAATGAAATGGAAATTATACCTAAATGAATGACGGAATAAGATAAAAAAAAAATGCATTCATTTCTATACTGAAATGTATATCTTTATGCTTATGCAGTAAGGGTTGAATCAATTTAGTATTCAACTTTGTTAGAGTCTCTTCTAGGAAAGGAACTGAATTTTAGATGTATACATAGGGAAAGCCG
>KU597874Disocactusflagelliformis-trnkmatk
CTGGGTGAAAGATGCTTCTTCTTTGCATTTATTACGATTCTTTCTTTATGAGTATCGTAATTGGAATAGTCTTATTACTCCCCAAAAATCCATTTCTATTTTTTCAAAAAGGAATCAACGATTATTCTTGTTCCTATATAATTTCCATGTATGTGAATACGAATCCATTTTCGTTTTTCTCTGTAACCAATCCTCTCATTTACGATCAACATCTTTTGGAGCCCTTCTTGAACGAAATTATTTTTCTGGAAAGCTAGAATATCTAGTAAAAGTCAAAACTTTTACTAAGGATTTTTGTGTTATCTTATGGCTTTTCAAAGACCCTTTCCTGCATTATGTTAGGTATCGAGGAAAATCAATTCTGGCTTCAAAGGGGACATCTCTTCTGATGCATAAATGGAAATATTATCTTTTCAATTTTTGGCAATGTCATTTTTCCCTGTGGTCTACACCAAGAAGAATCTATATCAATCGGTTATCAAAGCATTCTCTCGACTTTATGGGTTTTTTTTCAAGTGTTCGACTCAATTCTTCAGTGGTACGGAGTCAAATGGTAGAAAATTCATTTCTAATAGATAATCCTATTAAGAAATTCGATACCATAGTTCGAATTATTCCTCTGGTTGGATCGTTGGCTAAAGCGCAATTTTGTAACGTATTAGGACATCCCATTAGTAAGTCGGTCTGGACCGATTTATTGGATTCTGATATTATTGATCGGTTTGGGCGCATATGCAGAAATCTTTCTCATTATTATAGTGGCTCTTCAAGAAAAAAGAGTTTGTATCGAATAAAGTATATACTTCGACTT
>KU597908Disocactusaurantiacus-trnkmatk
CTGGGTGAAAGATGCTTCTTCTTTGCATTTATTACGATTCTTTCTTTATGAGTATCGTAATTGGAATAGTCTTATTACTCCCCAAAAATCCATTTCTATTTTTTCAAAAAGGAATCAACGATTATTCTTGTTCCTATATAATTTCCATGTATGTGAATACGAATCCATTTTCGTTTTTCTCTGTAACCAATCCTCTCATTTACGATCAACATCTTTTGGAGCCCTTCTTGAACGAAATTATTTTTCTGGAAAGCTAGAATATCTAGTAAAAGTCAAAACTTTTACTAAGGATTTTTGTGTTATCTTATGGCTTTTCAAAGACCCTTTCCTGCATTATGTTAGGTATCGAGGAAAATCAATTCTGGCTTCAAAGGGGACATCTCTTCTGATGCATAAATGGAAATATTATCTTTTCAATTTTTGGCAATGTCATTTTTCCCTGTGGTCTCCACCAAGAAGAATCTATATCAATCGGTTATCAAAGCATTCTCTCGACTTTATGGGTTTTTTTTCAAGTGTTCGACTCAATTCTTCAGTGGTACGGAGTCAAATGGTAGAAAATTCATTTCTAATAGATAATCCTATTAAGAAATTCGATACCATAGTTCGAATTATTCCTCTGGTTGGATCGTTGGCTAAAGCGCAATTTTGTAACGTATTAGGACATCCCATTAGTAAGTCGGTCTGGACCGATTTATTGGATTATGATATTATTGATCGGTTTGGGCGCATATGCAGAAATCTTTCTCATTATTATAGTGGCTCTTCAAGAAAAAAGAGTTTGTATCGAATAAAGTATATACTTCGACTT
>KU597913Epiphyllumthomasianum-trnkmatk
CTGGGTGAAAGATGCTTCTTCTTTGCATTTATTACGATTCTTTCTTTATGAGTATCGTAATTGGAATAGTCTTATTACTCCCCAAAAATCCATTTCTATTTTTTCAAAAAGGAATCAACGATTATTCTTGTTCCTATATAATTTCCATGTATGTGAATACGAATCCATTTTCGTTTTTCTCTGTAACCAATCCTCTCATTTACGATCAACATCTTTTGGAGCCCTTCTTGAACGAAATTATTTTTCTGGAAAGCTAGAATATCTAGTAAAAGTTTTGACTTTTACTAAGGATTTTTGTGTTATCTTATGGCTTTTCAAAGACCCTTTCCTGCATTATGTTAGGTATCGAGGAAAATCAATTCTGGCTTCAAAGGGGACATCTCTTCTGATGCATAAATGGAAATATTATCTTTTCAATTTTTGGCAATGTCATTTTTCCCTGTGGTCTCCACCAAGAAGAATCTATATCAATCGGTTATCAAAGCATTCTCTCGACTTTATGGGTTTTTTTTCAAGTGTTCGACTCAATTCTTCAGTGGTACGGAGTCAAATGGTAGAAAATTCATTTCTAATAGATAATCCTATTAAGAAATTCGATACCATAGTTCGAATTATTCCTCTGGTTGGATCGTTGGCTAAAGCGCAATTTTGTAACGTATTAGGACATCCCATTAGTAAGTCGGTCTGGACCGATTTATTGGATTCTGATATTATTGATCGGTTTGGGCGCATATGCAGAAATCTTTCTCATTATTATAGTGGCTCTTCAAGAAAAAAGAGTTTGTATCGAATAAAGTATATACTTCGACTT
>KU597917Selenicereusdonkelaarii-trnkmatk
CTGGGTGAAAGATGCTTCTTCTTTGCATTTATTACGATTCTTTCTTTATGAGTATCGTAATTGGAATAGTCTTATTACTCCCCAAAAATCCATTTCTATTTTTTCAAAAAGGAATCAACGATTATTCTTGTTCCTATATAATTTCCATGTATGTGAATACGAATCCATTTTCGTTTTTCTCTGTAACCAATCCTCTCATTTACGATCAACATCTTTTGGAGCCCTTCTTGAACGAAATTATTTTTCTGGAAAGCTAGAATATCTAGTAAAAGTCAAAACTTTTACTAAGGATTTTTGTGTTATCTTATGGCTTTTCAAAGACCCTTTCCTGCATTATGTTAGGTATCGAGGAAAATCAATTCTGGCTTCAAAGGGGACATCTCTTCTGATGCATAAATGGAAATATTATCTTTTCAATTTTTGGCAATGTCATTTTTCCCTGTGGTCTCCACCAAGAAGAATCTATATCAATCGGTTATCAAAGCATTCTCTCGACTTTATGGGTTTTTTTTCAAGTGTTCGACTCAATTCTTCAGTGGTACGGAGTCAAATGGTAGAAAATTCATTTCTAATAGATAATCCTATTAAGAAATTCGATACCATAGTTCGAATTATTCCTCTGGTTGGATCGTTGGCTAAAGCGCAATTTTGTAACGTATTAGGACATCCCATTAGTAAGTCGGTCTGGACCGATTTATTGGATTCTGATATTATTGATCGGTTTGGGCGCATATGCAGAAATCTTTCTCATTATTATAGTGGCTCTTCAAGAAAAAAGAGTTTGTATCGAATAAAGTATATACTTCGACTT
>KU597919Leuenbergerialychnidiflora-trnkmatk
CTGGGTGAAAGATGCTTCTTCTTTGCATTTATTACGATTCTTTCTTTATGAGTATCGTAATTGGAATAGTCTTATTACTCCCCAAAAATCCATTTCTATTTTTTCAAAAAGGAATCAACGATTATTCTTGTTCCTATATAATTTCCATGTATGTGAATACGAATCCATTTTCGTTTTTCTCTGTAACCAATCCTCTCATTTACGATCAACATCTTTTGGAGCCCTTCTTGAACGAATCTATTTTTATGGAAAGCTAGAATATCTAGTAAAAGTAAAAACTTTTACTAAGGATTTTCGCGTTATCTTATGGCTTTTCAAAGACCCTTTCCTGCATTATGTTAGGTATCGAGGAAAATCAATTCTGGCTTCAAAAGGGACATCTCTTCTGATGCATAAATGGAAATATTATCTTATAAATTTTTGGCAATGTCATTTTTCTCTGTGGTCTCAACCAAGAAGAATCTATATCAATCGATTATCAAAGCATTCTCTCGACTTTATGGGTTTTTTTTCAAGTGTTCGACTCAATTCTTCAGTGGTACGGAGTCAAATGGTAGAAAATTCATTTATAATAGATAATCCTATTAAGAAATTCGATACCATAGTTCGAATTATTCCTCTGGTTGGATCGTTGGCTAAAGCGAAATTTTGTAACGTATTAGGACATCCCATTAGTAAGTCGGTCTGGACCGATTTATTAGATTCTGATATTATTGATCGGTTTGGGCGCATATGCAGAAATCTTTCTCATTATTATAGTGGCTCTTCAAGAAAAAAGAGTTTGTATCGAATAAAGTATATACTTCGACTT
>KU597923Hylocereuspurpusii-trnkmatk
CTGGGTGAAAGATGCTTCTTCTTTGCATTTATTACGATTCTTTCTTTATGAGTATCGTAATTGGAATAGTCTTATTACTCCCCAAAAATCCATTTCTATTTTTTCAAAAAGGAATCAACGATTATTCTTGTTCCTATATAATTTCCATGTATGTGAATACGAATCCATTTTCGTTTTTCTCTGTAACCAATCCTCTCATTTACGATCAACATCTTTTGGAGCCCTTCTTGAACGAAATTATTTTTCTGGAAAGCTAGAATATCTAGTAAAAGTCAAAACTTTTACTAAGGATTTTTGTGTTATCTTATGGCTTTTCAAAGACCCTTTCCTGCATTATGTTAGGTATCGAGGAAAATCAATTCTGGCTTCAAAGGGGACATCTCTTCTGATGCATAAATGGAAATATTATCTTTTCAATTTTTGGCAATGTCATTTTTCCCTGTGGTCTCCACCAAGAAGAATCTATATCAATCGGTTATCAAAGCATTCTCTCGACTTTATGGGTTTTTTTTCAAGTGTTCGACTCAATTCTTCAGTGGTACGGAGTCAAATGGTAGAAAATTCATTTCTAATAGATAATCCTATTAAGAAATTCGATACCATAGTTCGAATTATTCCTCTGGTTGGATCGTTGGCTAAAGCGCAATTTTGTAACGTATTAGGACATCCCATTAGTAAGTCGGTCTGGACCGATTTATTGGATTCTGATATTATTGATCGGTTTGGGCGCATATGCAGAAATCTTTCTCATTATTATAGTGGCTCTTCAAGAAAAAAGAGTTTGTATCGAATAAAGTATATACTTCGACTT
>KU597926Weberocereusglaber-trnkmatk
CTGGGTGAAAGATGCTTCTTCTTTGCATTTATTACGATTCTTTCTTTATGAGTATCGTAATTGGAATAGTCTTATTACTCCCCAAAAATCCATTTCTATTTTTTCAAAAAGGAATCAACGATTATTCTTGTTCCTATATAATTTCCATGTATGTGAATACGAATCCATTTTCGTTTTTCTCTGTAACCAATCCTCTCATTTACGATCAACATCTTTTGGAGCCCTTCTTGAACGAAATTATTTTTCTGGAAAGCTAGAATATCTAGTAAAAGTAAAAACTTTTACTAAGGATTTTTGTGTTATCTTATGGCTTTTCAAAGACCCTTTCCTGCATTATGTTAGGTATCGAGGAAAATCAATTCTGGCTTCAAAGGGGACATCTCTTCTGATGCATAAATGGAAATATTATCTTTTCAATTTTTGGCAATGTCATTTTTCCCTGTGGTCTCCACCAAGAAGAATCTATATCAATCGGTTATCAAAGCATTCTCTCGACTTTATGGGTTTTTTTTCAAGTGTTCGACTCAATTCTTCAGTGGTACGGAGTCAAATGGTAGAAAATTCATTTCTAATAGATAATCCTATTAAGAAATTCGATACCATAGTTCGAATTATTCCTCTGGTTGGATCGTTGGCTAAAGCGCAATTTTGTAACGTATTAGGACATCCCATTAGTAAGTCGGTCTGGACCGATTTATTGGATTCTGATATTATTGATCGGTTTGGGCGCATATGCAGAAATCTTTCTCATTATTATAGTGGCTCTTCAAGAAAAAAGAGTTTGTATCGAATAAAGTATATACTTCGACTT
>KF437835Carnegieagigantea-trnkmatk
GATGCTTCTTCTTTGCATTTATTACGATTCTTTCTTTATGAGTATCGTAATTGGAATAGTCTTATTACTCCCCAAAAATCCATTTCTATTTTTTCAAAAAGGAATCAACGATTATTCTTGTTCCTATATAATTTCCATGTATGTGAATACGAATCCATTTTCGTTTTTCTCTGTAACCAATCCTCTCATTTACGATCAACATCTTTTGGAGCCCTTCTTGAACGAAATTATTTTTCTGGAAAGCTAGAATATCTAGTAAAAGTAAAAACTTTTACTAAGGATTTTTGTGTTATCTTATGCCTTTTCAAAGACCCTTTCCTGCATTATGTTAGGTATCGAGGAAAATCAATTCTGGCTTCAAAGGGGACATCTCTTCTAATGCATAAATGGAAATATTATCTTTTCAATTTTTGGCAATGTCATTTTTCCCTGTGGTCTCCACCAAGAAGAATCTATATCAATCGGTTATCAAAGCATTCTCTCGACTTTATGGGTTTTTTTTCAAGTGTTCGACTCAATTCTTCAGTGGTACGGAGTCAAATGGTAGAAAATTCATTTCTAATAGATAATCCTATTAAGAAATTCGATACCATAGTTCGAATTATTCCTCTGGTTGGATCGTTGGCTAAAGCGCAATTTTGTAACGTATTAGGACATCCCATTAGTAAGTCGGTCTGGACCGATTTATTGGATTCTGATATTATTGATCGGTTTGGGCGCATATGCAGAAATCTTTCTCATTATTATAGTGGCTCTTCAAGAAAAAAGAGTTTGTATCGAATAAAGTATATACTTCGACTTCTTGTGCTAGA
>MK449028Acharagmaroseanum-trnkmatk
TTCTTCTTTGCATTTATTACGATTCTTTCTTTATGAGTATCGTAATTGGAATAGTCTTATTACTCCCCAAAAATCCAATTCTATTTTTTCAAAAAGGAATCAACGATTATTCTTGTTCCTCCATAATTTCCATGTATGTGAATACGAATCCATTTTCTTTTTTCTCTGTAACCAATCCTCTCATTTACGATCAACATCTTTTGGAGCCCTTCTTGAACGAAATTATTTTTATGGAAAGCTAGAGTATCTAGTAAAAGTCAAAACTTTTACTAAGGATTTTTGCCTTATCTTATGGCTTTTCAAAGACCCTTTCCTGCATTATGTTAGGTATCGAGGAAAATCAATTCTGGCTTCAAAGGGGACATCTCTTCTGATGCATAAATGGAAAGATTATCTTCTAAATTTTTGGCAATGTCATTTTTCCCTGTGGTCTCAACCAAGAAGAATCTATATCAATCAGTTATCAAAGCATTCTCTCGACTTTATGGGTTTTTTTTCAAGTGTTGGACTCAATTCTTCAGTGGTACGGAGTCAAATGGTAGCAAATTCTTTTCTAATAGATCATCGTATTAAGAAATTCTATACCATAGTTCGAATTAATCCTCTGATTATATCGTTGGCTAAAGCGAAATTTTGTAACCTATTTGGACATCCCATTAGTAAGTCGGTCTGGACCGATTTATTAGATTCTGATATTATTGATCGGTTTGGGCGCATATGCAGAAATCTTTCTCATTATTATGGTGGCTCTTCAAGAAAAGAGAGTTTGTATCGAATAAAGTATATA
>MK449031Ariocarpuskotschoubeyanus-trnkmatk
TTCTTCTTTGCATTTATTACGATTCTTTCTTTATGAGTATCGTAATTGGAATAGTCTTATTACTCCCCAAAAATCCAATTCTATTTTTTCAAAAAGGAATCAACGATTATTCTTGTTCCTATATAATTTCCATGTATGTGAATACGAATCCATTTTCTTTTTTCTCTGTAACCAATCCTCTCATTTACGATCAACATCTTTTGGAGCCCTTCTTGAACGAAATTATTTTTATGGAAAGCTAGAATATCTAGTAAAAGTTTTTACTTTTACTAAGGATTTTTGCGTTATCTTATGGCTTTTCAAAGACCCTTTCCTGCATTATGTTAGGTATCGAGGAAAATTAATTCTGGCTTCAAAAGGAACATCTCTTCTGATGCATAAATGGAAATATTATCTTATAAATTTTTGGCAATGTCATTTTTCCCTGTGGTCTCAACCAAGAAGAATCTATATCAATCGGTTATCAAAGCATTCTCTCGACTTTATGGGTTTTTTTTCAAGTGTTCGACTCAATTCTTCAGTGGTACGGAGTCAAATGGTAGCAAATTCTTTTCTAATAGATAATCGTATTAAGAAATTCGATACCATAGTTCGAATTATTCCTCTGGTTGGATCGTTGGCTAAAACGAAATTTTGTAACGTATTAGGACATCCCATTAGTAAGTCGGTCTGGACCGATTTATTAGATTCTGATATTATTGATCGGTTTGGGCGCATATGCAGAAATCTTTCTCATTATTATGGTGGCTCTTCAAGAAAAAAGAGTTTGTATCGAATAAAGTATATA
>MK449035Astrophytummyriostigma-trnkmatk
TTCTTCTTTGCATTTATTACGATTCTTTCTTTATGAGTATCGTAATTGGAATAGTCTTATTACTCCCCAAAAATCCAATTCTATTTTTTCAAAAAGGAATCAACGATTATTCTTGTTCCTATATAATTTCCATGTATGTGAATACGAATCCATTTTCGTTTTTCTCTGTAACCAATCCTCTCATTTACGGTCAACATCTTTTGGAGCCCTTCTTGAACGAAATAATTTTTATGGAAAGCTAGAATATCTAGTAAAAGTAAAAACTTTTACTAAGGATTTTTGCGTTATCTTATGGTTTTTCAAAGACCCTTTCCTGCATTATGTTAGGTATCGAGGAAAATCAATTCTGGCTTCAAAAGGGACATCTCTTCTGATGCATAAATGGAAATATTATCTTCTAAATTTTTGGCAATGTCATTTTTCCCTGTGGTCTCAACCAAGAAGAATCTATATCAATCGGTTATCAAAGCATTCTCTCGACTTTATGGGTTTTTTTTCAAGTGTTCGACTCAATTCTTCAGTGGTACGGAGTCAAATGGTAGAAAATTCTTTTCTAATAGATAATCGTATTAAGAAATTCGATACCATAGTTCGAATTATTCCTCTGGTTGGATCGTTGGCTAAAGCGAAATTTTGTAACGTATTAGGACATCCCATTAGTAAGTCGGTCTGGACCGATTTATTAGATTCTGATATTATTGATCGGTTTGGGCGCATATGCAGAAATCTTTCTCATTATTATGGTGGCTCTTCAAGAAAAAAGAGTTTGTATCGAATAAAGTATATA
>MK449036Aztekiumritteri-trnkmatk
TTCTTCTTTGCATTTATTACGATTCTTTCTTTATGAGTATCGTAATTGGAATAGTCTTATTACTCCCCAAAAATCCAATTCTATTTTTTCAAAAAGGAATCAACGATTATTCTTGTTCCTATATAATTTCCATGTATGTGAATACGAATCCATTTTCGTTTTTCTCTGTAACCAATCCTCTCATTTACGATCAACATCTTTTGGAGCCCTTCTTGAACGAAATAATTTTTATGGAAAGCTAGAATATCTAGTAAAAGTAAAAACTTTTACTAAGGATTTTTGCCTTATCTTATGGCTTTTCAAAGACCCTTTCCTGCATTATGTTAGGTATCGAGGAAAATCAATTCTGGCTTCAAAAGGGACATCTCTTCTGATGCATAAATGGAAATATTATCTTCTAAATTTTTGGCAATGTCATTTTTCCCTGTGGTCTCAACCAAGAAGAATCTATATCAATCGGTTATCAAAGCATTCTCTCGACTTTATGGGTTTTTTTTCAAGTGTTCGACTCAATTCTTCAGTGGTACGGAGTCAAATGGTAGAAAATTCTTTTCTAATAGATAATCGTATTAAGAAATTCGATACCATAGTTCGAATTATTCCTCTGGTTGGATCGTTGGCTAAAGCGAAATTTTGTAACGTATTAGGACATCCCATTAGTAAGTCGGTCTGGACCGATTTATTAGATTCTGATATTATTGATCGGTTTGGGCGCATATGCAGAAATCTTTCTCATTATTATGGTGGCTCTTCAAGAAAAAAGAGTTTGTATCGAATAAAGTATATA
>MK449038Echinocactusgrusonii-trnkmatk
TTCTTCTTTGCATTTATTACGATTCTTTCTTTATGAGTATCGTAATTGGAATAGTCTTATTACTCCCCAAAAATCCAATTCTATTTTTTCAAAAAGGAATCAACGATTATTCTTGTTCCTATATAATTTCCATGTATGTGAATACGAATCCATTTTCGTTTTTCTCTGTAACCAATCCTCTCATTTACGATCAACATCTTTTGGAGCCCTTCTTGAACGAAATTATTTTTATGGAAAGCTAGAATATCTAGTAAAAGTAAAAACTTTTACTAAGGATTTTTGCGTTATCTTATGGCTTTTCAAAGACCCTTTCCTGCATTATGTTAGGTATCGAGGAAAATCAATTCTGGCTTCAAAAGGGACATCTCTTCTGATGCATAAATGGAAATATTATCTTCTAAATTTTTGGCAATGTCATTTTTCCCTGTGGTCTCAACCAAGAAGAATCTATATCAATCGGTTATCAAAGCATTCTCTCGACTTTATGGGTTTTTTTTCAAGTGTTCGACTCAATTCTTCAGTGGTACGGAGTCAAATGGTAGCAAATTCTTTTCTAATAGATAATCGTATTAAGAAATTCGATACCATAGTTCGAATTATTCCTCTGGTTGGATCGTTGGCTAAAGCGAAATTTTGTAACGTATTAGGACATCCCATTAGTAAGTCGGTCTGGACCGATTTATTAGATTCTGATATTATTGATCGGTTTGGGCGCATATGCAGAAATCTTTCTCATTATTATGGTGGCTCTTCAAGAAAAAAGAGTTTGTATCGAATAAAGTATATA
>MK449046Lophophoradiffusa-trnkmatk
TTCTTCTTTGCATTTATTACGATTCTTTCTTTATGAGTATCGTAATTGGAATAGTCTTATTACTCCCCAAAAATCCAATTCGATTTTTTCAAAAAGGAATCAACGATTATTCTTGTTCCTCTATAATTTCTATGTATGTGAATACGAATCCATTTTCTTTTTTCTCTGTAACCAATCCTCTCATTTACGATCAACATCTTTTGGAGCCCTTCTTGAACGAAATTATTTTTATGGAAAGCTAGAATATCTAGTAAAAGTCAAAACTTTTACTAAGGATTTTTGCCTTATCTTATGGCCTTTCAAAGACCCTTTCCTGCATTATGTTAGGTATCGAGGAAAATCAATTCTGGCTTCAAAGGGGAAATCTCTTCTGATGCATAAATGGAAATATTATCTTCTCGATTTTTGGCAATGTCATTTTTCCCTGTGGTCTCAACCAAGAAGAATCTATATCAATCGGTTATCAAAGCATTCTCTCGACTTTATGGGTTTTTTTTCAAGTGTTCGACTCAATTCTTCAGTGGTACGGAGTCAAATGGTAGCAAATTCTTTTCTAATAGATAATCGTATTAAGAAATTCGATACCATAGTTCGAATTATTCCTCTGGTTGGATCGTTGGCTAAAGCGAAATTTTGTAACGTATTAGGACATCCCATTAGTAAGTCGGTCTGGACCGATTTATTAGATTCTGATATTATTGATCGGTTTGGGCGCATATGCAGAAATCTTTCTCATTATTATGGTGGCTCTTCAAGAAAAAAGAGTTTGTATCGAATAAAGTATATA
>MK449020UNVERIFIED:Lophophora-trnkmatk
TTCTTCTTTGCATTTATTACGATTCTTTCTTTATGAGTATCGTAATTGGAATAGTCTTATTACTCCCCCAAAAATCCAATTCGATTTTTTCCAAAAAGGGAATCAACGATTATTCTTGTTCCTCTATAATTTCTATGTATGTGAATACGAATCCATTTTCTTTTTTCTCTGTAACCAATTCCTCTCATTTACGATCAACATCTTTTGGAGCCCTTCTTGAACGAAATTATTTTTATGGAAAGCTAGAATATCTAGTAAAAGTCAAAACTTTTACTAAGGATTTTTGCCTTATCTTATGGCCTTTCAAAGACCCTTTCCTGCATTATGTTAGGTATCGAGGAAAATCAATTCTGGCTTCAAAGGGGAAATCTCTTCTGATGCATAAATGGAAATATTATCTTCTCAATTTTTGGCAATGTCATTTTTCCCTGTGGTCTCAACCAAGAAGAATCTATATCAATCGGTTATCAAAGCATTCTCTCGACTTTATGGGTTTTTTTTCAAGTGTTCGACTCAATTCTTCAGTGGTACGGAGTCAAATGGTAGCAAATTCTTTTCTAATAGATAATCGTATTAAGAAATTCGATACCATAGTTCGAATTATTCCTCTGGTTGGATCGTTGGCTAAAGCGAAATTTTGTAACGTATTAGGACATCCCATTAGTAAGTCGGTCTGGACCGATTTATTAGATTCTGATATTATTGATCGGTTTGGGCGCATATGCAGAAATCTTTCTCATTATTATGGTGGCTCTTCAAGAAAAAAGAGTTTGTATCGAATAAAGTATATA
>MK449021UNVERIFIED:Ferocactus-trnkmatk
TTCTTCTTTGCATTTATTACGATTCTTTCTTTATGAGTATCGTAATTGGAATAGTCTTATTACTCCCCCAAAAATCCAATTCTTTTTTTTCAAAAAGGAATCAACGATTATTCTTGTTCCTATATAATTTCTATGTATGTGAATACGAATCCATTTTAGTTTTTCTCTGTAACCAATCCTCTCATTTACGATCAACATCTTTTGGAGCCCTTCTTGAACGAAATTATTTTTATGGAAAGCTAGAATATCTAGTAAAAGTAAAAACTTTTACTAAGGATTTTTGCGTTATCTTATGGCTTTTCAAAGACCCTTTCCTGCATTATGTTAGGTATCGAGGAAAATCAATTCTGGCTTCAAAAGGGACATCTCTTCTGATGCATAAATGGAAATATTATCTTCTAAATTTTTGGCAATGTCATTTTTCCCTGTGGTCTCAACCAAGAAGAATCTATATCAATCGGTTATCAAAGCATTCTCTCGACTTTCTGGGTTTTTTTTCAAGTGTTCGACTAAATTCTTCAGTGGTACGGAGTCAAATGGTAGCAAATTCTTTTCTAATAGATAATCGTATTAAGAAATTCGATACCATAGTTCGAATTATTCCTCTGGTTGGATCGTTGGCTAAAGCGAAATTTTGTAACGTATTAGGACATCCCATTAGTAAGTCGGTCTGGACCGATTTATTAGATTCTGATATTATTGATCGGTTTGGGCGCATATGCAGAAATCTTTCTCATTATTATGGTGGCTCTTCAAGAAAAAAGAGTTTCTATCGAATAAAGTATATA
>MK284160Astrophytumcapricorne-trnltrnf
CTTGTATGGAACCTACTAAGTGAAAACTTTCAAATTCAGAGAAACCCCGGAATTAATTAAAATGGGCAATCCTGAGCCAAATCCTTTTTTTTTTTCAAAAAAAAAAGCAAAAAATAAGGGTTCATAAAGCAAGAATAAAAAAAAAGGAAAGGTGCAGAGACTCAAAGGAAGTTGTTCTAACAAATGGGGTTGACTGTGCTGTGTTCTTATAAGAATTCTTCAATCAAAACTCCAATAAAAAAAGGGTAAAGCATATACGTGTAGTGAACTATATCAAATGATTAATGACAACCCGAACCCGTACGTAATCCTTATTTACATATATATATAATAAGATAATTTGAATTCTATTTTATATAATATGAATATGAAATATATATTTTAAAATAGATAATTCTATCTAAATAGAAATTTTAGAATATGAAATGAAAAAATGGAAGAATTTTTGGGTTATGAATCGATTCCAAGTTGAAAAAAAAAATAAAATATGCATTTACTCCATAGTCTGATAGATCTTTTGAAGAACTGATTAATCGGACGAGAATGAAGATAGAGTCCCGTTTTACATGTCAATACTGACAACAAAGAAATTTCGAGTAAGAAGAAAATCCGTCGACTTTCAAAATCGTGAGGGTTCAAGTCCCTCTATCCCCAAAAGCTTATTTCACTCCCGAACTAGTTATCCTTTTTTTATTAAAAGTTTGAAGGCGGTTATCTTCCTCATTTTTTTTGTTTTCAATTTCAAAAAAAAAAGGCTAAAGGCTCCGGACGTAAATGCTTTTCCCTTATCAAAAGTCTTGTCATATACGTAAAAATGAATATCTTTGAGCAAGGAATAATCTTTTGAGTGATTCACAATCAATATCATTACACGTACTAAAACTTAAATAAACTTAGAGACAAAGGAGACAAAGTCCTTCTTTTTGAAGACCAAAGAAATTGCGGTACCTAGATAAGACTTTGTTATACTTTTCGTCCTTTTAATTGACATAGACCCGAGTTCTCTATTAAAATGAGTAGATGATGCGCCAGAAGGGGGAATGGCCAGGATAGCTCAG
>MK284161Aztekiumritteri-trnltrnf
CTTGTATGGAACCTACTAAGTGAAAACTTTCAAATTCAGAGAAACCCTGGAATTAATTAAAATGGGCAATCCTGAGCCAACTCCTTTTTTCAAAAAAAAAAGCAAAAAATAAGGGTTCAGAAAGCAAGAATAAAAAAAAAGGAAAGGTGCAGAGACTCAAAGGAAGTTGTTCTAACAAAATTTATATATATATAAATATAAATATAATCGGAGAATCAGAATTCTATTTTATAGAATATGAATATGAAATATATATTCTAAAATAGATAATTCTATCTAAATAGAAATTTTAGAATATGAAATGAAAAAATTTCTATGAAAAAACGGAAGAATTTTTGGGTTATGAATCGATTCCAAGTTGAAAAAAGAATAAAATATGCATTTACTCCATAGTCTGATAGATCTTTTGAAGAACTGATTAATCGGACGAGAATGAAGATAGAGTCCCGTTTTACATGTCAATACTGACAACAAAGAAATTTCTAGTAAGAAGAAAATCCGTCGACTTTCAAAATCGTGAGGGTTCAAGTCCCTCTATCCCCAAAAGCTTATTTCACTCCCGAACTAGTTATCCTTTTTTTATTAACAGTTTGAAGGTGGTTATGTTCCTCATTTTTTTTGTTTTCAATTTCAAAAGGGCTAAAGGCTCCGGACGGAAATGCTTTTCCCTTATCAAAAGTCTTTTGATATACGTAAAAATGAATATCTTTGAGCAAGGAATAATCTTTTGAGTGATTCACAATCAATATCATTACACGTACTAAAACTTAAATTAACTTAGAGACAAAGTCCTTCTTTTTGAAGACCAAAGAAATTGCGGTACCTAGATAAGACTTTGTTATACTTTTCGTCCTTTTAATTGACATAGACCCGAGTTCTCTATTAAAATGAGTAGATGATGCGCCAGAAGGGGGAATGGCCAGGATAGCTCAG
>MK284155Mammillariamystax-trnltrnf
CTAGTATGGAACCTACTAAGTGAAAACTTTCAAATTCAGAGAAACCCTGGAATTAATTAAAATGGGCAATCCTGAGCCAACTCCTTTTTTCAAAAAAAAAGGCAAAAAATAAGGGTTCAGAAAGCAAGAATAAAAAAAGGAAAGGTGCAGAGACTCAAAGGAAGTTGTTCTAACAAATGGGGTTGACTGTGCTGTGTTCTTATAAGAATTCTTCCATCAAAACTCCAATTAAAAAAAAAAAGGGGGGTAAAGCATATACGTGTAGTGAACTATATCAAATGATTAATGACAACCCGAACCCATACGTAATCCTTTTACATATATATAAACATAATCAGATAATCTGAATTCTATTTTATATAAAATAAATAAGAAATATATATATTATAAAATAGATAATTCTATCTAAATAGAAATTTTAGAATATGAAATGAAAAAATGGAAGAATTTTTGGGTTATGAATCGATTCCAAGTTGAAAAAAGAATAAAATATGCATTTACTCCATAGTCTTATAGATCTTTTGAAGAACTGATTAATCGGACGAGAATGAAGATAGAGTCCCGCTTTACATGTCAATACTGACAACAAAGAAATTTCTAGTAAGAAGAAAATCCGTCGACTTTCAAAGTCGTGAGGGTTCAAGTCCCTCTATCCCCAAAAGCTTATTTCACTCCCGAACTAGTTATCCTTTTTTTATTAACAGTTTGAGTGTTCCTCATTTTTTTTGTTTTCAATTTCAAAAAGGCTAAAGGCTCCGGCTTTTCCCTTATCAAAAGTCTTGTGATATACGTAAAAATGAATATCTTTGAGCAAGGAATAATCTTTTGAGTGATTCACAATCACACGTACTAAAACTTAAATAAACTTAGAGACAAGGGAGACAAAGTCCTTCTTTTTGAAGACCAAAGAAATTGCGGTACCTAGATAAGACTTTGTTAGACTTTTCGTCCTTTTAATTGACATAGACCCGAGTTCTCTATTAAAATGAGTAGATGATGCGCCAGAAGGGGGAATGGCCGGGCCGGGATAGCTCAG
>MK284151Coryphanthacalipensis-trnltrnf
CTTGTATGGAACTACTAAGTGAAAACTTTCAAATTCAGAGAAACCCTGGAATTAATTAAAATGGGCAATCCTGAGCCAACTCCTTTTTTTTTTTTCAATTTCAAAAAAGGCAAAAAATAAGGGTTCAGAAAGCAAGAATAAAAAAAAGGAAAGGTGCAGAGACTCAAAGGAAGTTGTTCTAACAAATGGGGTTGACTGTGCTGTGTTCTTATAAGAATTCTTCCATCAAAACTCCAATAAAAAAAGGGGGGTAAAGCATATACGTGTAGTGAACTATATCAAATGATTAATGACAACCCGAACCCATACGTAATCCTTATATATATATATAAATAAATATAATCAGATAATATGAATTCTATTTTATATAATATGAATATGAAATATATATTCTAAAATGGATAATTCTATCTAAATAGAAATTTTAGAATATGAAATGAAAAAATGGAAGAATTTTTGGGTTATGAATCGATTCCAAGTTGAAAAAAGAATAAAATATGCATTTACTCCATAGTCTGATAGATCTTTTGAAGAACTGATTAATCGGACGAGAATGAAGATAGAGTCCCGTTTTACATGTCAATACTGACAACAAAGAAATTTCTAGTAAGAAGAAAATCCGTCGACTTTCAAAGTCGTGAGGGTTCAAGTCCCTCTATCCCCAAAAGCTAATTTCACTCCCGAACTAGTTATCCTTTTTTTTTTATTAACAGTTTGAGGGTGGTAAAGGCTAAAGGCTCCGACGGAAATGCTTTTCCCTTATCAAAAGTCTTGTGATATACGTAAAAATGAATATCTTTGAGCAAGGAATAATCTTTTGAGTGATTCACAATCAATATCATTACACGTACTAAAACTTAAATAAACTTAGAGACAAAGTCCTTCTTTTTGAAGACCAAAGAAATTGCGGTACCTAGATAAGACTTTGTTATACTTTTCGTACTTTTAATTGACATAGACCCGAGTTCTCTATTAAAATGAGTATATGATGCGCCAGAAGGGGAAATGGCCGGGAGCTCAG
>MK284149Ariocarpustrigonus-trnltrnf
CTTGTATGGAACCTACTAAGTGAAAACTTTCAAATTCAGAGAAACCCTGGAATTAATTAAAATGGGCAATCCTGAGCCAACTCCTTTTTTTTTTGAAAAAAGGCAAAAAATAAGGGTTCAGAAAGCAAGAATAAAAAAAAGGAAAGGTGCAGAGACTCAAAGGAAGTTGTTCTAACAAATGGGGTTGACTGTGCTGTGTTCTTATAAGAATTCTTCCATCAAAACTCCAATAAAAAAAAGGGTAAAGCATATACGTGTAGTGAACTATATCAAATGATTAATGACAACCCGAACCCATACATAATCCTTATTTATGTATATATATATATAAATATAATCAGATAATCTGAATTCTATTTTATATAATATGAATATTAAATACATATTCTAAAATAGATAATTCTATCTAAATAGAAATTTTAGAATATGAAATGAAAAAATTTCTATGAAAAAATGGAAGAATTTTTGGGTTATGAATCGATTCCAAGTTGAAAAAAGAATAAAATATGCATTTACTCCATAGTCTGATAGATCTTTTTAAGAACTGATTAATCGGACGAGAATGAAGATAGAGTCCCGTTTTACATGTCAATACTGACAACAAAGAAATTTCTAGTAAGAAGAAAATCCGTCGACTTTCAAAATCGTGAGGGTTCAAGTCCCTCTATCCCCAAAAGCTTATTTCACTCCCGAACCAGTTATCCTTTTTTTATTAACAGTTTGAGGGTGGTTATGTTCCTCATTTTTTTTTGTTTTCAATTTCAAACTAAAGGCTCCGGACGGAAATGCTTTTCCCTTATCAAAAGTCTTGTGATATACGTAAAAATGAATATCTTTGAGCAAGGAATAATCTTTTGAGTGATTCACAATCAATATCATTACACGTACTAAAACTTAAATAAACTTAGAGACAAAGGAGACAAGGTCCTTCTTTTTGAAGACCAAAGAAATTGCGGTACCTAGATAAGACTTTGTTATACTTTTCGTCCTTTTAATTGACATAGACCCGAGTTCTTTATTAAAATGAGTAGATGATGCGCCAGAAGGGGGAATGGTCGGGATAGCTCAG
>AY566651Oreocereusleucotrichus-trnltrnf
GGAACCTACTAGTGAAACTTTCAATTCAGAGAAACCCTGGAATTAATAAAACCTGGGCAATCCTGAGCCAACTCCTTTTAAAAAAAAGCAAAAAATAAGGGTTCAGAAAGCAAGAATAAAAAAAAAGGAAAGGTGCAGAGACTCAAAGGAAGTTGTTCTAACAAATGAGGTTTACTGTGCTGTGTTCTTATAAGAATTCTTCCATCAAAACTCCAATTAAAAAAAAAAGGTAAAGCATATACGTAGNGAACTATATCAAATGATTAATGACANCCCGAACCCGTACGTTTATGTATATATATATATAATAATCAGATAATATGAATCTGAAATATATNTTAGAAAATAGATANTTCTATCTAAATAAAAATTTTATAATCTGAAATGAAAAAANGGAAGAATTTTGGGGTTATGAATCGATTCCAAGTTGAAAAAAGAATCAAATATTCNTTTACNCCATAGTCTGATAGATCTTTTGAAGAACTGATTAATCGGACGAGAATGAAGATAGAGNCCCGTTCTACNTGTCAATACTGACAACAAAGAANTTTCTAGTAAGAGGAAAATCCGNCGACTTTAAAAATCGNGNGGGTTCAAGNCCCTCTATCCCCAAAAGCTTATTTCACNCCCTAACTAGTTATCCTTTTTTTATTAACAGTTTGANGGGGGTTATGTNCCTTATTTTTTTTGTTTTCAATTTCAAAAAGGCTAAAGGCCCCGGACGGAATTTCCCTTATTGNGATATACGTATGAGTGATTCNCAATCAATATAATATCNTTACNCGTACTAAAACTAAAATAAACTTAGAGACAAAGTCCTTCTTTTTGAAGACCAAAGAAATTGCGGTACCCTAGATAAGACTTTGTTATACTTTTCGTCCTTTTAATTGACATAGACCCGAGTTCTCTATTAAAATGGAGTANATGATGCCCCAGAAGGGGGAATGGTCGGGATACCTCAGTGGGCAANGCAGAGGACTGAA
>AY181626.2Pachycereusgaumeri-trnltrnf
CCCAATCGGTAGACGGTACGGACTTAATTGGCTTGAGCCTTAGTATGGAAACCTACTAAGTGAAAACTTTCAAATTCAGAGAAACCCTGGAATTAATAAAAATGGGCAATCCTGAGCCAACTCCTTTTTTTTTTTTAATAGCAAAAAATAAGGGTTCAGAAAAAGAAAAAAAGGAAAGGTGCAGAGACTCAAAGGAAGTTGTTCTAACAAATGAGGTTGACTGTGCTGTGTTCTTATAAGAATTCTTCCATCAAAAGTCCAATAAAAAAAGGGGTAAAGCATATATGAAATGAAAAAATTTATATGAAAAAATGGAAGAATTTTTGGGTTATGAATCGATTCTAAGTTGAAAAAAGAATCAAATATTCATTTACTCCATAGTCTGATAGATCTTTTGAAGAACTCATTAATTGGACGAGAATGAAGATAGAGTCCCGTTCTACATGTCAATACTGACAACAAAGAAATTTCTAGTAAGAGGAAAATCCGTCGACTTTAAAAATCGTGAGGGTTCGAGTCCCTCTATCCCCAAAAGCTTATCTCACTCCCTAACTAGTTATCCTCTTTTTATTAACAGTTTGAAGGTGGTTATGTTCCTTATTTTTTTTTTGTTTTCAATTTCAAAAAGGCTAAAGGCTCCGGACAGAGATGCTTTTCCCTTATAAAAAGTCTTGTGATATACGTAAAAATGAATATCTTTGAGCAAGGAATAATCATTTGAGTGATTCACAATCAATATCATTACACGTACTAAAACTTAAATAAACTTAGAGACAAAGTCCTTCTTTTTGAAGACCAAAGAAATTGCGGTACCTAGATAAGACTTTGTTATACGTTTCGTCCTTTTAATTGACATTTCTCCATTAAAATGAGTAGATGATGCCCCAGAAGGGGGAATGGTCGGGATAGCTCAGCTGGTAGAGCAGAGGACTKAAAATCCTCGTGTCACCAGTTCAAATA
>AY181621.2Pachycereusfulviceps-trnltrnf
ATTGGCTTGAGCCTTAGTATGGAAACCTACTAAGTGAAAACTTTCAAATTCAGAGAAACCCTGGAATTAATAAAAATGGGCAATCCTGAGCCAACTCCTTTTTTTTTTTAATAGCAAAAAATAAGAGTTCAGAAAGCAAGAATAAAAGAAAAAAAGGAAAGGTGCAGAGACTCAAAGGAAGTTGTTCTAACAAATGAGGTTGACTGTGCTGTGTTCTTATAAGAATTCTTCCATCAAAACTCCAATAAAAAAAGGGTAAAGCATATATGAAATGAAAAAATTTATATGAAAAAATGGAAGAATTTTTGGGTTATGAATCGATTCTAAGTTGAAAAAAGAATCAAATATTCATTTACTCCATAGTCTGATAGAACTCATTAATTGGACGAGAATGAAGATAGAGTCCCGTTCTACATGTCAATACTGACAACAAAGAAATTTCTAGTAAGAGGAAAATCCGTCGACTTTAAAAATCGTGAGGGTTCAAGTCCCTCTATCCCCAAAAGCTTATTTCACTCCCTAACTAGTTATCCTCCTTTTTATTAACAGTTTGAAGGTGGTTATGTTCCTTATTTTTTTTTGTTTTCAATTTCAAAAAGGCTAAAGGCTCCGGACGGAAATGCTTTTCCCTATAAAAAGTCTTGTGATATACGTAAAAATGAATATCCTTGAGCAAGGAATAATCATTTGAGTGATTCACAATCAATATCATTACACGTACTAAAACTTAAATAAACTTAGAGACAAAGTCCTTCTTTTTGAAGACCAAAGAAATTGCGGTACCTAGATAAGACTTTGTTATACTTTTCGTCCTTTTAATTGACATAGACCCGAGTTCTCCATTAAAAAATGAGTAGATGATGCCCCAGAAGGGGCAATGGTCGGGATAGCTCAGCTGGTAGAGCAGAGGACTGAAAATCCTCGTGTCACCAGTTCAATA
>AY181619.2Carnegieagigantea-trnltrnf
TGGCTTGAGCCTTAGTATGGAAACCTACTAAGTGAAAACTTTCAAATTCAGAGAAACCCTGGAATTAATAAAAATGGGCAATCCTGAGCCAACTCCTTTTTTTTTTTAATAGCAAAAAATAAGGGTTCAGAAAAAGAAAAAAAGGAAAGGTGCAGAGACTCAAAGGAAGTTGTTCTAACAAATGAGGTTGACTGTGCTGTGTTCTTATAAGAATTCTTCCATCAAAACTCCAATAAAAAAAAGGGTAAAGCATATATGAAATGAAAAAATTTATATGAAAAAATGGAAGAATTTTTGGGTTATGAATCGATTCTAAGTTGAAAAAAGAATCAAATATTCATTTACTCCATAGTCTGATAGATCTTTTGAAGAACTCATTAATTGGACGAGAATGAAGATAGAGTCCCGTTCTACATGTCAATACTGACAACAAAGAAATTTCTAGTAAGAGGAAAATCCGTCGACTTTAAAAATCGTGAGGGTTCAAGTCCCTCTATCCCCAAAAGCTTATCTCACTCCCTAACTAGTTATCCTCTTTTTATTAACAGTTTGAAGGTGATTATGTTCCTTATTTTTTTTTGTTTTCAATTTCAAAAAGGCTAAAGGCTCCGGACGGAAATGCTTTTCCCTTATAAAAAATCTTGTGATATACGTAAAAATGAATATCTTTGAGCAAGGAATAATCATTTGAGTGATTCACAATCAATATCATTACACGTACTAAAACTTAAATAAACTTAGAGACAAAGTCCTTCTTTTTGAAGACCAAAGAAATTGCGGTACCTAGATAAGACTTTGTTATACTTTTCGTCCTTTTAATTGACATAGACCCGAGTTCTCCATTAAAATGAGTAGATGATGCCCCAGAAGGGGGAATGGTCGGGATAGCTCAGCTGGTAGAGCAGAGGACTGAAAATCCTCGTGTCACCATTC
>AY181627.2Pachycereusmarginatus-trnltrnf
CCCGAATCGGTAGACGCTACGGACTTAATTGGCTTGAGCCTTAGTATGGAAACCTACTAAGTGAAAACTTTCAAATTCAGAGAAACCCTGGAATTAATAAAAATGGGCAATCCTGAGCCAACTCCTTTTTTTTTAATAGCAAAAAATAAGGGTTCAGAAAAAGAAAAAAAGGAAAGGTGCAGAGACTCAAAGGAAGTTGTTCTAACAAATGAGGTTGACTGTGCTCTGTTCTTATAAGAATTCTTCCATCAAAACTCCAATAAAAAAAGGGTAAAGCATATATGAAATGAAAAAATTTATATGAAAAAATGGAAGAATTTTTGGGTTATGAATCGATTCTAAGTTGAAAAAAGAATCAAATATTCATTTACTCCATAGTCTGATAGATCTTTTGAAGAACTCATTAATTGGACGAGAATGAAGATAGAGTCCCGTTCTACATGTCAATACTGACAACAAAGAAATTTCTAGTAAGAGGAAAATCCGTCGACTTTAAAAATCGTGAGGGTTCAAGTCCCTCTATCCCCAAAAGCTTATCTCACTCCCTAACTAGTTATCCTCTTTTTATTAACAGTTTGAAGGTGGTTATGTTCCTTATTTTTTTTTGTTTTCAATTTCAAAAAGGCTAAAGGCTCCGGACGGAAATGCTTTTCCCTTATAAAAAGTCTTGTGATATACGTAAAAATGAATATCTTTGAGCAAGGAATAATCATTTGAGTGATTCACAATCAATATCATTACACGTACTAAAACTTAAATAAACTTAGAGACAAAGTCCTTCTTTTTGAAGACCAAAGAAATTGCGGTACCTAGATAAGACTTTGTTATACTTTTCGTCCTTTTAATTGACATTTCTCCATTAAAATGAGTAGATGATGCCCCAGAAGGGGGAATGGTCGGGATAGCTCAGCTGGTAGAGCAGAGGACTGAAAATCCTCGTGTCACCAGTTCAAATA
>AY566659Echinopsisatacamensis-trnltrnf
GGAACCTACTAGTGAAAACTTTCAATTCAGAGAAACCCTGGAATTAATAAAAATGGGCAATCCTGAGCCAACTCCTTTTAAAAAAAAGCAAAAAATAAGGGTTCAGAAAGCAAGAATAAAAAAAAAGGAAAGGTGCAGAGACTCAAAGGAAGTTGTTCTAACAAATGAGGTTTACTGTGTTCTTATAAGAATTCTTCCATCAAAACTCCAATTAAAAAAAAAGGGTAAAGCATATACGTAGNGAACTATATCAAATGATTAATGACAACCCGTACGTTTATGTATATATATATATATATTTCTATATATATAATCAGATAATATGAATCTGAAATATATATTAGAAAATAGATANTTCTATCTAAATAAAAATTTTAGAATCTGAAATGAAAAAATGGAAGAATTTTGGGGTTATGAATCGATTCCAAGTTGAAAAAAGAATCAAATATTCATTTACTCCATATCTTTTGAAGAACTGATTAATCGGACGAGAATGAAGATAGAGTCCCGTTCTACATGTCAATACTGACAACAAAGAAATTTCTAGTAAGAGGAAAATCCGTCGACTTTAAAAATCGNGNGGGTTCAAGTCCCTCTATCCCCAAAAGCTTATTTCACTCCCTAACTAGTTATCCTTTTTTTATTAACAGTTTGAAGGNGGTTATGTNCCTTATTTTTTTTGTTTTCAATTTCAAAAAGGCTAAAGGCCCCGGACGGAATTTCCCTTATTGTGATATACGTATGAGTGATTCACAATCAATAGAATATCATTACACGTACTAAAACTTAAATAAACTTAGAGACAAAGTCCTTCTTTTTGAAGACCAAAGAAATTGCGGTACCTAGATAAGACTTTGTTATACTTTTCGCCCTTTTAATATAGACCCGAGTTCTCTATTAAAATGAGTANATGATGCCCCAAANGGGGGAATGGTCGGGATACCTCATTTGGTAAAGCAGANGACTGAA
>MF167066Yaviacryptocarpa-trnltrnf
TAAGTGAAAACTTTCAAATTCAGAGAAACCCTGGAATTAATAAAAATGGGCAATCCTGAGCCAACTCCTTAAAAAAAAAAGGAAAGGTGCAGAGACTCAAAGGAAGTTGTTCTAACAAATGAGAATGAAAAAATTTATATGAAAAAATGGAAGAATTTTTGGATTATGAATCGATTCCAAGTTGAAATCTGATAGATCTTTTGAAGAACTGATTAATCGGACGAGAATGAAGATAGAGTCCCGTTCTACATGTCAATACTGACAACAAAGAAATTTCTAGTAAGAGGAAAATCCGTCGACTTTAAAAATCGTGAGGGTTCAAGTCCCTCTATCCCCAAAAGTTCACTCCCTAACTAGTTATCCTTTTTTTATTAACAGTTTGAAGGTGGTTATGTTCCTTATTTTTTTTTTATTTCAAAAAGACTAAAGGCTCCGGACGGAATTTCCCTTATCAAAAGTCTTGTGATATACGTAAAAATGAATATCTTTGAGCAAGGAATAATTATTTGAGTGATTCACAATCAATATCATTACACGTACTAAAACTTAAATAAACTTAGAGACAAAGTCCTTCTTTTCGAAGACCAAAGAAATTGCGGTACCTAGATAAGACTTTGTTATACTTTTCGTCCTTTTAATTGACATAGACCCGAGTTCTCTATTAAAATGAGTAGATGATGCGCCAGAAGGGGGAATGGTCGGGATA
>HM041350Rhipsalisbaccifera-trnltrnf
TNCCGAAAANNGGGGGGGCGCTACGGACTTAATTGGCTTGAGCCTTAGTAGGGAAACCTACTAAGTGAAAACTTTCAAATTCAGAGAAACCCTGGAATTAATAAAAATGGGCAATCCTGAGCCAACTCCTTAAAAAAAAGCAAAAAATAAGGGTTCAGAAAGCAAGAATCAAAAAAAAGGAAAGGTGCAGAGACTCAAAGGAAGTTGTTCTAACAAATGAGGTTGACTGTGCTGTGTTCTTATAAGAATTCTTCCATCAAAACTCCAATAAAAAAAAGGGTCAAGCATATACGTAGTGAACTATATCAAATGATTAATGACAACCCGAACCCGTACATAATCCATATTTATAATATATACATAATTTAGAATATATACATATTTTTTTATATAATCTGATAATCTGAATTCTATTTTATATAATATGAATATGAAATATATATATATATATAAATAGATAATTCTATCTAAATAAAAATTTTAGAATATGAAATGAAAAAATTTATATGAAAAAATGGAAGAATGTTTGGGTTATGAATCGATTCCAAGTTGAAAAAAGAATCAAATATTCATTTACTCCATAGTCTGATAGATCTTTTGAAGAACTGATTAATCGGACGAGAATGAAGATAGAGTCCCGTTCTACATGTCAATACTGACAACAAAGAAATTTATAGTAAGAGGAAAATCCGTCGACTTTAAAAATCGTGAGGGTTCAAGTCCCTCTATCCCCAAAAGCTTATTTCACTCCCTAACTAGTTATCCTTTTTTTATTAACAGTTTGAAGGTGGTTATGTTCCTTATTTTTTTTGTTTTCAATTTCAAAAAGGCTAAAGGCTCCGGACGGAAATGCTTTTCCCTTATCAAAAGTCTTGTGATATACGTAAAAATGAATATCTTTGAGCAAGGAATAATCATTTGAGTGATTCACAATCAATATCATTACACGTACTAAAACTTAAATAAACTTAGAGACAAAGTCCTTCTTTTTGAAGACCAAAGAAATTGCGGTACCTAGATAAGACTTTGTTAGACTTTTCGTCCTTTTAATTGACATAGACCCCAGCTCTCTCTATTAAAATGAGTAGAGAAGGGGGAATGGTCGGGATAGCTCAGCTGGTAGAGCAGAGGACTGAAAATCCTCGTGTCCAGGNTTCCAAATAAA
>MF166995Copiapoasolaris-trnltrnf
TAAGTGAAAACTTTCAAATTCAGAGAAACCCTGGAATTAATAAAAATGGGCAATCCTGAGCCAACTCCTTTTTTTTTTAAAAAAAAAAAGCGTTCAGAAAACAAGAATAAAAAAAAAGGAAAGGTGCAGAGACTCAAAGGAAGTTGTTCTAACAAATGAGGTTGACTGTGCTGTGTTCTTATAAGAATTCTTCCATCAAAACTCCAATAAAAAAAAAGGGTAAAGCATATACGTAGTGAACTATATCAAATGATTAATGACAACCCGAACCCATACGTAATCCGTATAAATAAATATATATATATTTATCTAAATAAAAATTTTAGAATATGAAATGAAAAAATTTATATGAAAAAATGGAAGAATTTTTGGGTTATGAATCGATTCCAAGTTGAAAAAAGAATCAAATATTCATTTACTCCATAGTCTGATAGATCTTTTGAAGAACTGATTAATCGGACGAGAATGAAGATAGAGTCCCGTTCTACATGTCAATACTGACAACAAAGAAATTTCTAGTAAGAGGAAAATCCGTCGACTTTAAAAATCGTGAGGGTTCAAGTCCCTCTATCCCCAAAAGCTTATTTCACTCCCTAACTAGTTATCCTTTTTTTATTAACAGTTTGAAGGTGGTTATGTTCCTCATTTTTTTTGTTTTCAAGGCTAAAGGCTCCGGACGGAAATGCTTTTCCCTTATCAAAAGTCTTGTGATATACGTAAAAATGAATATCTTTGAGCAAGGAATAATCATTTGAGTGATTCACAATCAATATCATTACACGTACTAAAACTTAAATAAACTTAGAGACAAAGTCCTTCTTTTTGAAGACCAAAGAAATTGCGGTACCTAGATAAGACTTTGTTATACTTTTCGTCCTTTTAATTGACATAGACCCGAGTTCTCTATTAAAATGAGTAGATGATGCGCCAGAAGGGGGAATGGTCGGGATA
>MF166998Eriosyceaspillagae-trnltrnf
TAAGTGAAAACTTTCAAATTCAGAGAAACCCTGGAATTAATAAAAATGGGCAATCCTGAGCCAACTCCTNAAAAAAAAAGCAAAAAATAAGGGTTCAGAAAGCAAGAATAAAAAAAAAGGAAAGGTGCAGAGACTCAAAGGAAGTTGTTCTAACAAATGAGGTTGACTGTGCTGTGTTCTTATAAGAATTCTTCCATCAAAACTCCAATAAAAAAAGGGTAAAGCATATACGTAGTGAACTATATCAAATGATTAATGACAACCCGAACCCGTACGTAATCCGTATTTATGTATATATATATATTAAAATAGAAAATTCTATCTAAATAAAAATTTTAGAATATGAAATGAAAAAATTTATATGAAAAAATGGAAGAATTTTTGGATTATGAATCGATTCCAAGTTGAAAAAAGAATCAAACATTCATTTACTCCATAGTCTGATAGATCTTTTGAAGAACTGATTAATCGGACGAGAATGAAGATAGAGTCCCGTTCTACATGTCAATACTGACAACAAAGAAATTTAGAGTAAGAGGAAAATCCGTCGACTTTTTAAATCGTGAGGGTTCAAGTCCCTCTATCCCCAAAAGTTCACTCCCTAACTAGTTATCTCCTTTTTTTATTAACAGTTTGAAGGTGGTTATGTTCCTTATTTTTTTTGTTTTCAATTTCAAAAAGCCTAAAGGCTCCGGACGGAAATGCTTTTCCCTTATCAAAAGTCTTGTGATATACGTAAAAATGAATATCTTTGAGCCAGGAATAATCATTTGAGTGATTCACAATCAATATCATTACACGTACTAAAACTTAAATAAACTTAGAGACAAAGTCCTTCTTTTTCAAGACCAAAGAAATTGCGGTACCTAGATAAGACTTTGTTATACTTTTCGTCCTTTTAATTGACATAGACCCGAGTTCTCTATTAAAATGAGTAGATGATGCCCCAGAAGGGGGAATGGTCGGGATA
>MF167052Eriosycetaltalensis-trnltrnf
TTAGTGAAACTTTCAATTCAGAGAACCCTGGAATTAATAAAAATGGGCAATCCTGAGCCAACTCCTTTTTAAAAAAAAAAAGGAAAGGTGCAGAGACTCAAAGGAAGTTGTTCTAACAAATGAGGTTGACTGTGCTGTGTTCTTATAAGAATTCTTCCATCAAAACTCCAATAAAAAAAAAAAGGGTAAAGCATATACGTAGTGAACTATATCAAATGATTAATGACAACCCGAACCCGTACGTAATCCGTATTTATGTATATATATATATATAAATATAAAATTCTATCTAAATAAAAATTTTAGAATATGAAATGAAAAAATTTATATGAAAAAATGGAAGAATTTTTGGATTATGAATCGATTCCAAGTTGAAAAAAGAATCAAACATTCATTTACTCCATAGTCTGATAGATCTTTTGAAGAACTGATTAATCGGACGAGAATGAAGATAGAGTCCCGTTCTACATGTCAATACTGACAACAAAGAAATTTAGAGTAAGAGGAAAATCCGTCGACTTTTAAAATCGTGAGGGTTCAAGTCCCTCTATCCCCAAAAGCTTATTTCACTCCCTAACTAGTTATCTCCTTTTTTTATTAACAGTTTGAAGGTAGTTATGTTCCTTATTTTTTTTGTTTTCAATTTCAAAAAGCCTAAAGGCTCCGGACGGAAATGCTTTTCCCTTATCAAAAGTCTTGTGATATACGTAAAAATGAATATCTTTGAGCAAGGAATAATCATTTGAGTGATTCACAATCAATATCATTACACGTACTAAAACTTAAATAAACTTAGAGACAAAGTCCTTCTTTTTGAAGACCAAAGAAATTGCGGTACCTAGATAAGACTTTGTTATACTTTTCGTCCTTTTAATTGACATAGACCCGAGTTCTCTATTAAAATGAGTAGATGATGCCCCAGAAGGGGGAATGGTCGGGATA
>JQ779676Rebutiamargarethae-trnltrnf
ACGGACTTAATTGGCTTGAGCCTTAGTATGGAAACCTACTAAGTGAAAACTTTCAAATTCAGAGAAACCCTGGAATTAATAAAAATGGGCAATCCTGAGCCAACTCCTTTAAAAAAAAAAGCAAAAAATAAGGGTTCAGAAAGCAAGAATCAAAAAAAAGGAAAGGTGCAGAGACTCAAAGGAAGTTGTTCTAACAAATGAGGTTGACTGTGCATAAGAATTCTTCCATAAAAACTCCAATGAAAAAAAAAGGGTATACGTAGTGAACTATATCAAATGATTAATGACAACCCGTACGTTTATATATATATAAATTTATATATATAATCAGATAAAAAAAATTCTATTTTATAGAATATGAATCTGAAATGAAAAAATGGAAGAATTTTGGTCGATTCCAAGTTGAAAAAAGAATCAAATATTCATTTACTCCATAGTCTGATAGATCTTTTGAAGAACTGATTAATCGGACGAGAATGAAGATAGAGTCCCGTTCTACATGTCAATACTGACAACAAAGAAATTTCTAGTAAGAGGAAAATCCGTCGACTTTAAAAATCGTGAGGGTTCAAGTCCCTCTATCCCCAAAAGCTTATTTCACTCCCTAACTAGTTATCCTTATTTTTTTTGTTTTCAATTTCAAAAAGGCTAAAGGCCCCGGACGGAATTTCCCTTATCAAAAGTCTTGTGATATACGTATACAATCAATATAATATCATTACACGTACTCAAACTTAAATAAACTTAGAGACAAAGTCCTTCTTTTTGAAGACCAAAGAAATTGCGGTACCCAGATAAGACTTTGTTATACTTTTTTTTAATTGACATAGACCCGAGTTCTCTATTCAAATGAGTAGATGATGCCCCAGAAGGGGGAATGGTCGGGATAGCTCAGTTGGTAGAGCAGAGGACTGAAAATCCTCGTGTC
>JQ779662Cleistocactusbaumannii-trnltrnf
ACGGACTTAATTGGCTTGAGCCTTAGTATGGAAACCTACTAAGTGAAAACTTTCAAATTCAGAGAAACCCTGGAATTAATAAAAATGGGCAATCCTGAGCCAACTCCTTTTAAAAAAAAGCAAAAAATAAGGGTTCGGAAAGCAAGAATAAAAAAAAAGGAAAGGTGCAGAGACTCAAAGGAAGTTGTTCTAACAAATGAGGTTTACTGTGCTGTGTTCTTATAAGAATTCTTCCATCAAAACTCCAATCAAAAAGAAAGGGGAAAGCATATACGTAGTGAACTATATCAAATGATTAATGACAACCCGAACCCGTACGTTTATGTATATATATTTATAATCAGATAATATGAATCTGAAATATAGATTCTAAAATAGATAATTCTATCTAAATAAAAATTTTAGAATCTGAAATGAAAAAATGGAAGAATTTTGGGGTTATGAATCGATTCCAAGTTGAAAAAAGAATCCAATATTCATTTACTCCATAGTCTGATAGATCTTTGGAAGAACTGATTAATCGGACGAGAATGAAGATAGAGTCCCGTTCTACATGTCAATACTGACAACAAAGAAATTTCTAGTAAGAGGAAAATCCGTCGACTTTAAAAATCGTGAGGGTTCAAGTCCCTCTATCCCCAAAAGCTTATTTCACTCCCTAACTAGTTATCCTTTTTTTATGAACAGTTTGAAGGTGGTTATGTTCCTTATTTTTTTTGTTTTCAATTTCAAAAAGGCTAAAGGCCCCGGACGGAATTTCCCTTATTGTGATATACGTATGAGTGATTCACAATCAATAGAATATCATTACACGTACTAAAACGAAAATAAACTTAGAGACAAAGTCCTTCTTTTTGAAGACCAAAGAAATTGCGGTACCTAGATAAGACTTTGTTATACTTTTCGTCCTTTTCTTTTAATTGACATAGACCCGAGTTCTCTATTCAAATGAGTAGATGATGCCCCAGAAGGGGGAATGGTCGGGATAGCTCAGTTGGTAGAGCAGAGGACTGAAAATCCTCGTGTC
>HM041340Pilosocereuschrysacanthus-trnltrnf
GGGGGGCGCTACGGACTTAATTGGCTTGAGCCCTTGTATGGGAACCTACTAAGTGAAAACTTTCAAATTCAGAGAAACCCTGGAATTAATAAAAATGGGCAATCCTGAGCCAACTCCTTTAAAAAAAAAGCAAAAAATAAGGGTTCAGAAAGCAAGAATAAAAAAAAAGGAAAGGTGCAGAGACTCAAAGGAAGTTGTTCTAACAAATGAGGTTGACTTGTTCTTATAAGAATTCTTCCCTCAAAACTCCAATTAAAAAAAAAGGGTAAAGCATATACGTAGTGAACTATATCAAATGATTAATGACAACCCGAACCCGTACGTTTATGTATATATATATATATATTTATATATATAATCAGATAATATGAATTAGATTTTATATAATATGAATCTGAAATATATATTAGAAAATAGATAATTCTATCTAAATAAAAATTTTAGAATCTGAAATGAAAAAATGGAAGAATTTTGGGGTTATGAATCGATTCCAAGTTGAAAAAAGAATCAAATATTCATTTACTCCATAGTCTGATAGATCTTTTGAAGAACTGATTAATCGGACGAGAATGAAGATAGAGTCCCGTTCTACATGTCAATACTGACAACAAAGAAATTTCTAGTAAGAGGAAAATCCGTCGACTTTAAAAATCGTGAGGGTTCAAGTCCCTCTATCCCCAAAAGCTTATTTCACTCCCTAACTAGTTATCCTTTTTTTATTAACAGTTTGAAGGTGGTTATGTTCCTTATTTTTTTTGTTTTCAATTTCAAAAAGGCTAAAGGCCCCGGACGGAATTTCCCTTATCAAAAGTCTTGTGATATACGTATGAGTGATTCACAATCAATATAATATCATTACACGTACTAAAACTTAAATAAACTTAGAGACAAAGTCCTTCTTTTTGAAGACCAAAGAAATTGCGGTACCTAGATAAGACTTTGTTATACTTTTCGTCCTTTTAATTGAAGTTCTCTATTAAAATGAGTAGATGATGCCCCAGAAGGGGGAATGGTCGGGATAGCTCGTT
>JQ779674Gymnocalyciumandreae-trnltrnf
ACGGACTTAATTGGCTTGAGCCTTAGTATGGAAACCTACTAAGTGAAAACTTTCAAATTCAGAGAAACCCTGGAATGAATCAAAATGGGCAATCCTGAGCCAACTCCTTTTTTAAAAAAAGCAAAAAAGAAAAGAATCAAAAAAAAGGAAAGGTGCAGAGACTCAAAGGAAGTTGTTCTAACAAAGGAGGTTGACTGTGCTGTGTTCTTATCAGAATTCTTCCATCAAAACTCCAATTAAAAAAAAGGGTAAAGCATATACGTAGTGAACTATATCCAATGATTCATGACAACCCGTTTATGTATCTATATAAATCGATCGAATCAGATAATATGAATCTGAAATATATATTCGAAAATAGAGAATTCTATCGAAATAAAAATTGTAGAATCTGAAATGAAAAAATGGAAGAATTTTGGGAATCGATTCCAAGTTGAAAAAAGAATACCCTATTGATTGACTCCATAGTCTGATAGATCTTTTGAAGATGAATCGGACGAGAATGAAGATAGAGTCCCGTTCTACATGTCATGTCAATACTGACAACAAAGAAATTTCTAGTAAGAGGAAAATCCGTCGACTTTCAAAATCGTGAGGGTTCAAGTCCCTCTATCCCCAATATTTCACTCCCTAAAAAGTCCTTCTTTTTGAAGACCAAAGAAATTGCGGTACCTAGATAAGACTTTGTTATACTTTTTTTTAATTGACGAGTTCTCTATTAAAATGAGTAGATGATGCCCCAGCCCCAGAAGGGGGAATGGTCGGGATAGCTCAGTTGGTAGAGCAGAGGACTGAAAATCCTCGTGTC
>JQ779670Stetsoniacoryne-trnltrnf
AATTGGCTTGAGCCTTAGTATGGAAACCTACTAAGTGAAAACTTTCAAATTCAGAGAAACCCTGGAATTAATAAAAATGGGCAATCCTGAGCCAACTCCTTTAAAAAAAAAGCAAAAAATAAGGGTTCAGAAAGCAAGAATAAAAAAAAAGGAAAGGTGCAGAGACTCAAAGGAAGTTGTTCTAACAAATGAGGTTGACTGTGCTGTGTTCTTATAAGAATTCTTCCATCAAAACTCCAATAAAAAAAAAAAGGGTAAAGCATATACGTAGTGAACTATATCAAATGATTAATGACAACCCGAACCCGTACGTTTATGTATATATATATAATCAGATAATATGAATTAGTATGAATCTGAAATGAAAAAATGGAAGAATTTTGGGGTTATGAATCGATTCCAAGTTGAAAAAAGAATCAAATATTCATTTACTCCATAGTCTGATAGATCTTTTGAAGAACTGATTAATCGGACGAGAATGAAGATAGAGTCCCGTTCTACATGTCAATACTGACAACAAAGAAATTTCTAGTAAGAGGAAAATCCGTCGACTTGAAAAATCGTGAGGGTTCAAGTCCCTCTATCCCCAAAAGCTTATTTCACTCCCTAACTAGTTATCCTTTTTTTATTAACAGTTTGAAGGTGGTTATGTTCCTTATTTTTTTTGTTTTCAATTTCAAAAAGGCTAAAGGCCCCGGACGGAATTTCCCTTATCAAAAGTCTTGTGATATACGTATGAGTGATTCACAATCAATATAATATCATTACACGTACTAAAACTTAAATAAACTTAGAGACAAAGTCCTTCTTTTTGAAGACCAAAGAAATTGCGGTACCTAGATAAGACTTTGTTATACTTTTCGTCCTTTTAATTGGAGTTCTCTATTAAAATGAGTAGATGATGCCCCAGAAGGGGGAATGGTCGGGATAGTTCAGT
>JQ779677Rebutiaminuscula-trnltrnf
ACGGACTTAATTGGCTTGAGCCTTAGTATGGAAACCTACTAAGTGAAAACTTTCAAATTCAGAGAAACCCTGGAATTAATAAAAATGGGCAATCCTGAGCCAACTCCTTAAAAAAAAAAGCAAAAAAGAAGGGTTCAGAAAGCAAGAATCAAAAAAAAGGAAAGGTGCAGAGACTCAAAGGAAGTTGTTCTAACAAATGAGGTTGACTGTGCATAAGAATTCTTCCATCAAAACTCCAATTTTTAAAAAAAAAGGGTAAAGCATATACGTAGTGAACTATATCAAATGATTAATGACAACCCGTACGTTTATGTATATATATATATAAATTTATATATATAATCAGATAATAAAAATTATATTTTATATAATATGAATCTGAAATGAAAAAATGGAAGAATTTTGGGGTTATGAATCGATTCCAAGTTGAAAAAAGAATCAAATATTCATTTACTCCATAGTCTGATAGATCTTTTGAAGAACTGATTCATCGGACGAGAATGAAGATAGAGTCCCGTTCTACATGTCAATACTGACAACAAAGAAATTTCTAGTAAGAGGAAAATCCGTCGACTTTAAAAATCGTGAGGGTTCAAGTCCCTCTATCCCCAAAAGCTTATTTCACTCCCTAACTAGTTATCCTTTTTTTATTAACAGTTTGAAGGTGGTTATGTTCCTTATTTTTTTTGTTTTCAATTTCAAAAAGGCTAAAGGCCCCGGACGGAATTTCCCTTATCAAAAGTCTTGTGATATACGTATACAATCAATATAATATCATTACACGTACTAAAACTTAAATAAACTTAGAGACAAAGTCCTTCTTTTTGAAGACCAAAGAAATTGCGGTACCCAGATAAGACTTTGTTATACTTTTTTTTAATTGACATAGACCCGAGTTCTCTATTAAAATGAGTAGATGATGCCCCAGAAGGGGGAATGGTCGGGATAGCTCAGTTGGTAGAGCAGAGGACTGAAAATCCTCGTGTC
>HM041230Arrojadoarhodantha-trnltrnf
GACGCTACGGACTTAATTGGCTTGAGCCTTAGTATGGAAACCTACTAAGTGAAAACTTTCAAATTCAGAGAAACCCTGGAATTAATAAAAATGGGCAATCCTGAGCCAACTCCTTTTAAAAAAAAAGCAAAAAATAAGGGTTCAGAAAGCAAGAATAAAAAGAAAGGAAAGGTGCAGAGACTCAAAGGAAGTTGTTCTAACAAATGAGGTTGACTTGTTCTTATAAGAATTCTTCCATCAAAACTCCAATTAAAAAAAAAGGGGAAAGCATATACGTAGTGAACTATATCAAATGATTAATGACAACCCGAACCCGTACGTTTATGTATATATATATATAATAAGATAATATGAATTCTATTTTATATAATATGAATCTGAAATATATATTAGAAAATAGATAATTCTATCTAAATAAAAATTTTAGAATCTGAAATGAAAAAATGGAAGAATTTTGGGGTTATGAATCGATTCCAAGTTGAAAAAAGAATCCAATATTCATTTACTCCATAGTCTGATAGATCTTTTGAAGAACTGATTAATCGGACGAGAATGAAGATAGAGTCCCGTTCTACATGTCAATACTGACAACAAAGAAATTTCTAGTAAGAGGAAAATCCGTCGACTTTAAAAATCGTGAGGGTTCAAGTCCCTCTATCCCCAAAAGCTTATTTCACTCCCTAACTAGTTATCCTTTTTTTATTAACAGTTTGAAGGTGGTTATGTTCATTATTTTTTTTGTTTTCAATTTCAAAAAGGCTAAAGGCCCCTCCCTTATCAAATGATATACGTATGAGTGATTCACAATCAATATAATATCATTACACGTACTAAAACTTAAATAAACTTAGAGACAAAGTCCTTCTTTTTGAAGACCAAAGAAATTGCGGTACCTAGATAAGACTTTGTTATACTTTTTAATTGAAGTTCTCTATTCAAATGAGTAGATGATGCCCCAGAAGGGGGAATGGTCGGGATAGCTCAGTTGGTAGAGCAGAGGACTGAAAATCCTCGTGTCCAG
>JQ779654Harrisiagracilis-trnltrnf
ACGGACTTAATTGGCTTGAGCCTTAGTATGGAAACCTACTAAGTGAAAACTTTCAAATTCAGAGAAACCCTGGAATTAATAAAAATGGGCAATCCTGAGCCAACTCCTTTTAAAAAAAAGCAAAAAATAAGGGTTCAGAAAGCAAGAATAAAAAAAAAGGAAAGGTGCAGAGACTCAAAGGAAGTTGTTCTAACAAATGAGGTTTACTGTGTTCTTATAAGAATTCTTCCATCAAAACTCCAATTAAAAAGAAAGGGGAAAGCATATACGTAGTGAACTATATCAAATGATTAATGACAACCCGTACGTTTATTTATATATATATATTTCTATATATAGAATCAGATAATATGAATCTGAAATATATATTCTAAAATAGATAATTCTATCTAAATAAAAATTTTAGAATCTGAAATGAAAAAATGGAAGAATTTTGGGGTTATGAATCGATTCCAAGTTGAAAAAAGAATCAAATATTCATTTACTCCATATCTTTTGAAGAACTGATTAATCGGACGAGAATGAAGATAGAGTCCCGTTCTACATGTCAATACTGACAACAAAGAAATTTATAGTAAGAGGAAAATCCGTCGACTTTAAAAATCGTGAGGGTTCAAGTCCCTCTATCCCCAAAAGCTTATTTCACTCCCTAACTAGTTATCCTTTTTTTATTAACAGTTTGAAGGTGGTTATGTTCCTTATTTTTTTTGTTTTCAATTTCAAAAAGGCTAAAGGCCCCGGACGGAATTTCCCTTATTGTGATATACGTATGAGTGATTCACAATCAATATAATATCATTACACGTACTAAAACGAAAATAAACTTAGAGACAAAGTCCTTCTTTTTGAAGACCAAAGAAATTTCGGTACCTAGATAAGACTTTGTTATACTTTTCGTCCTTTTAATTGACATAGACCCGAGTTCTCTATTAAAATGAGTAGATGATGCCCCAGAAGGGGGAATGGTCGGGATAGCTCAGTTGGTAGAGCAGAGGACTGAAAATCCTCGTGTC
>MK284163Harrisiaearlei-trnltrnf
CTTGTATGGACCTACTAAGTGAAACTTTCAAATTCAGAGAAACCCTGGAATTAATAAAAATGGGCAATCCTGAGCCAACTCCTTTTAAAAAAAAGCAAAAAATAAGGGTTCAGAAAGCAAGAATAAAAAAAAAGGAAAGGTGCAGAGACTCAAAGGAAGTTGTTCTAACAAATGAGGTTTACTGTGTTCTTATAAGAATTCTTCCATCAAAACTCCAATTAAAAAGAAAGGGGAAAGCATATACGTAGTGAACTATATCAAATGATTAATGACAACCCGTACGTTTATTTATATATATATATTTCTATATATAGAATCAGATAATATGAATCTGAAATATATATTCTAAAATAGATAATTCTATCTAAATAAAAATTTTAGAATCTGAAAAGAAAAAATGGAAGAATTTTGGGGTTATGAATCGATTCCAAGTTGAAAAAAGAATCAAATATTCATTTACTCCATATCTTTTGAAGAACTGATTAATCGGACGAGAATGAAGATAGAGTCCCGTTCTACATGTCAATACTGACAACAAAGAAATTTATAGTAAGAGGAAAATCCGTCGACTTTAAAAATCGTGAGGGTTCAAGTCCCTCTATCCCCAAAAGCTTATTTCACTCCCTAACTAGTTATCCTTTTTTTATTAACAGTTTGAAGGTGGTTATGTTCCTTATTTTTTTTGTTTTCAATTTCAAAAAGGCTAAAGGCCCCGGACGGAATTTCCCTTATTGTGATATACGTATGAGTGATTCACAATCAATATAATATCATTACACGTACTAAAACGAAAATAAACTTAGAGACAAAGTCCTTCTTTTTGAAGACCAAAGAAATTTCGGTACCTAGATAAGACTTTGTTATACTTTTCGTCCTTTTAATTGACATAGACCCGAGTTCTCTATTAAAATGAGTAGATGATGCCCCAGAAGGGGGAATGGTCGGGATAGCTCAG
>JQ779668Arthrocereusrondonianus-trnltrnf
ACGGACTTAATTGGCTTGAGCCTTAGTATGGAAACCTACTAAGTGAAAACTTTCAAATTCAGAGAAACCCTGGAATTAATAAAAATGGGCAATCCTGAGCCAACTCCTTTTAAAAAAAAGCAAAAAATAAGGGTTCAGAAAGCAAGAATAAAAAAAAAGGAAAGGTGCAGAGACTCAAAGGAAGTTGTTCTAACAAATGAGGTTTACTGTGTTCTTATAAGAATTCTTCCATCAAAACTCCAATTAAAAAAAAAGGGTAAAGCATATACGTAGTGAACTATATCAAATGATTAATGACAACCCGTACGTTTATGTATATATATAAATAGATATATATAATCAGATAATATGAATCTGAAATATATATATGAAAATAGATAATTCTATCTAAATAAAAATTTTATAATCTGAAATGAAAAAATGGAAGAATTTTGGGGTTATGAATCGATTCCAAGTTGAAAAAAGAATCAAATATTCATTTACTCCATAGTCTGATAGATCTTTTGAAGAACTGATTAATCGGACGAGAATGAAGATAGAGTCCCGTTCTACATGTCAATACTGACAACAAAGAAATTTCTAGTAAGAGGAAAATCCGTCGACTTTAAAAATCGTGAGGGTTCAAGTCCCTCTATCCCCAAAAGCTTATTTCACTCCCTAACTAGTTATCCTTTTTTTATTAACAGTTTGAAGGTGGTTATGTTCCTTATTTTTTTTGTTTTCAATTTCAAAAAGGCTAAAGGCCCCGGACGGAATTTCCCTTATTGTGATATACGTATGAGTGATTCACAATCAATAGAATATCATTACACGTACTAAAACTAAAATAAACTTAGAGACAAAGTCCTTCTTTTTGAAGACCAAAGAAATTGCGGTACCTAGATAAGACTTTGTTATACTTTTCGTCCTTTTAATTGACATAGACCCGAGTTCTCTATTAAAATGAGTAGATGATGCCCCAGAAGGGGGAATGGTCGGGATAGCTCAGTTGGTAGAGCAGAGGACTGAAAATCCTCGTGTC
>JQ779657Espostoaguentheri-trnltrnf
ACGGACTTAATTGGCTTGAGCCTTAGTATGGAAACCTACTAAGTGAAAACTTTCAAATTCAGAGAAACCCTGGAATTAATAAAAATGGGCAATCCTGAGCCAACTCCTTTTAAAAAAAAGCAAAAAATAAGGGTTCGGAAAGCAAGAATAAAAAAAAAGGAAAGGTGCAGAGACTCAAAGGAAGTTGTTCTAACAAATGAGGTTTACTGTGCTGTGTTCTTATAAGAATTCTTCCATCAAAACTCCAATAAAAAAAAAGGGTAAAGCATATACGTAGTGAACTATATCAAATGATTAATGACAACCCGAACCCGTACGTTTATGTATATATATATTTATATATATAATCAGATAATATGAATCTGAAATATATATTCTAAAATAGATAATTCTATCTAAATAAAAATTTTAGAATCTGAAATGAAAAAATGGAAGAATTTTGGGGTTATGAATCGATTCCAAGTTGAAAAAAGAATCCAATATTCATTTACTCCATAGTCTGATAGATCTTTTGAAGAACTGATTAATCGGACGAGAATGAAGATAGAGTCCCGTTCTACATGTCAATACTGACAACAAAGAAATTTCTAGTAAGAGGAAAATCCGTCGACTTTAAAAATCGTGAGGGTTCAAGTCCCTCTATCCCCAAAAGCTTATTTCACTCCCTAACTAGTTATCCTTTTTTTATTAACAGTTTGAAGGTGGTTATGTTCCTTATTTTTTTTGTTTTCAATTTCAAAAAGGCTAAAGGCCCCGGACGGAATTTCCCTTATTGTGATATACGTATGAGTGATTCACAATCAATATAATATCATTACACGTACTAAAACGAAAATAAACTTAGAGACAAAGTCCTTCTTTTTGAAGACCAAAGAAATTGCGGTACCTAGATAAGACTTTGTTATACTTTTCGTCCTTTTAATTGACATAGACCCGAGTTCTCTATGAAAATGAGTAGATGATGCCCCAGAAGGGGGAATGGTCGGGATAGCTCAGTTGGTAGAGCAGAGGACTGAAAATCCTCGTGTC
>JQ779529Echinopsisancistrophora-trnltrnf
ACGGACTTAATTGGCTTGAGCCTTAGTATGGAAACCTACTAAGTGAAAACTTTCAAATTCAGAGAAACCCTGGAATTAATAAAAATGGGCAATCCTGAGCCAACTCCTTTTTAAAAAAAGCAAAAAATAAGGGTTCAGAAAGCAAGAATAAAAAAAAAGGAAAGGTGCAGAGACTCAAAGGAAGTTGTTCTAACAAATGAGGTTTACTGTGCTGTGTTCTTATAAGAATTCTTCCATCAAAACTCCAATTAAAAAAAAAGGGTAAAGCATATACGTAGTGAACTATATCAAATGATTAATGACAACCCGTACGTTTATGTATATATATATCTAAATTGATATATATAATCAGATAATATGAATCTGAAATATATATTAGAAAATAGATAATTCTATCTAAATAAAAATTTTAGAATCTGAAATGAAAAAATGGAAGAATTTTGGGGTTATGAATCGATTCCAAGTTGAAAAAAGAATCAAATATTCATTTACTCCATAGTCTGATAGATCTTTTGAAGAACTGATTAATCGGACGAGAATGAAGATAGAGTCCCGTTCTACATGTCAATACTGACAACAAAGAAATTTCTAGTAAGAGGAAAATCCGTCGACTTTAAAAATCGTGAGGGTTCGAGTCCCTCTATCCCCAAAAGCTTATTTCACTCCCTAACTAGTTATCCTTTTTTTATTAACAGTTTGAAGGTGGTTATGTTCCTTATTTTTTTTGTTTTCAATTTCAAAAAGGCTAAAGGCCCCGGACGGAATTTCCCTTATTATACGTATGAGTGATTCACAATCAATATAATATCATTACACGTACTAAAACGAAAATAAACTTAGAGACAAAGTCCTTCTTTTTGAAGACCAAAGAAATTTCGGTACCTAGATAAGACTTTGTTATACTTTTCGTCCTTTTAATTGACATAGACCCGAGTTCTCTATTAAAATGAGTAGATGATGCCCCAGAAGGGGGAATGGTCGGGATAGCTCAGTTGGWAGAGCAGAGGACTGAAAATCCTCGTGTC
>JQ779665Cereusaethiops-trnltrnf
ACGGACTTAATTGGCTTGANCCTTAGTATGGAAACCTNCTAAGTGAAAACTTTCAAATTCAGAGAAACCCTGGAATTAATAAAAATGGGCAATCCTGAGCCAACTCCTTTAAAAAAAAGCAAAAAATAAGGGTTCAGAAAGCAAGAATAAAAAAAAAGGAAAGGTGCAGAGACTCAAAGGAAGTTGTTCTAACAAATGAGGTTGACTGTGCTGTGTTCTTATAAGAATTCTTCCATCAAAACTCCAATTTCAAAAAAAGGGTAAAGCATATACGTAGTGAACTATATCAAATGATTAATGACAACCCGAACCCGTACGTTTATGTATATATATATATAAATTTATATATATAATCAGATAATATGAATTAGATTTTATATAATATGAATCTGAAATATATATTAGAAAATAGATAATTCTATCTAAATAAAAATTTTAGAATCTGAAATGAAAAAATGGAAGAATTTTGGGGTTATGAATCGATTCCAAGTTGAAAAAAGAATCAAATATTCATTTACTCCATAGTCTGATAGATCTTTTGAAGAACTGATTAATCGGACGAGAATGAAGATAGAGTCCCGTTCTACATGTCAATACTGACAACAAAGAAATTTCTAGTAAGAGGAAAATCCGTCGACTTTAAAAATCGTGAGGGTTCAAGTCCCTCTATCCCCAAAAGCTTATTTCACTCCCTAACTAGTTATCCTTTTTTTATTAACAGTTTGAAGGTGGTTATGTTCCTTATTTTTTTTGTTTTCAATTTCAAAAAGGCTAAAGGCCCCGGACGGAATTTCCCTTATCAAAAGTCTTGTGATATACGTATGAGTGATTCACAATCAATATAATATCATTATACGTACTAAAACTTAAATAAACTTAGAGACAAAGTCCTTCTTTTTGAAGACCAAAGAAATTGCGGTACCTAGATAAGACTTTGTTATACTTTTCGTCCTTTTAATTGGAGTTCTCTATTAAAATGAGTAGATGATGCCCCAGAAGGGGGAATGGTCGGGATAGCTCAGTTGGTAGAGCAGAGGACTGAAAATCCTCGTGTC
>JQ779673Discocactuszehntneri-trnltrnf
ACGGACTTAATTGGCTTGAGCCTTAGTATGGAAACCTACTAAGTGAAAACTTTCAAATTCAGAGAAACCCTGGAATTAATAAAAATGGGCAATCCTGAGCCAACTCCTTTAAAAAAAAAGGAAAGGTGCAGAGACTCAAAGGAAGTTGTTCTAACAAATGAGGTTGAATTGTTCTTATAAGAATTCTTCCATCAAAACTCCAATTCAAAAAAAAGGGTAAAGCATATACGTAGTGAACTATATCAAATGATTAATGACAACCCGTACGTTTATGTATATATATATATAAATTTATATATATAATCAGATAATATGAATGAAATTTTATAGAATATGAATCTGAAATATATATTAGAAAATAGATAATTCTATCTAAATTAAAATTTTAGAATCTGAAATGAAAAAATGGAAGAGATTCCAAGTTGAACAAAGAATCCAATATTCATTTACTCCATAGTCTGATAGATCTTTTGTGATTAATCGGACGAGAATGAAGATAGAGTCCCGTTCTACATGTCAATACTGACAACAAAGAAATTTCTAGTAAGAGGAAAATCCGTCGACTTTAAAAATCGTGAGGGTTCAAGTCCCTCTATCCCCAAAAGCTTATTTCACTCCCTAACTAGTTATCCTTTTTTTATTAACAGTTTGAAGGTGGTTATGTTCCTTATTTTTTTTGTTTTCAATTTCAAAAAGGCTAAAGGCCCCGGACGGAATTTCCCTTATCAAAAGTCTTGTGATATACGTATGAGTGATTCACAATCAATATAATATCATTACACGTACTAAAACTTAAATAAACTTAGAGACAAAGTCCTTCTTTTTGAAGACCAAAGAAATTGCGGTACCTAGATAAGACTTTGTTATACTTTTCGTCCTTTTAATTGAAGTTCTCTATGAAAATGAGTAGATGATGCCCCAGAAGGGGGAATGGTCGGGATAGCTCAGTTGGTAGAGCAGAGGACTGAAAATCCTCGTGTC
>JQ779689Facheiroaulei-trnltrnf
ACGGACTTAATTGGCTTGAGCCTTAGTATGGAAACCTACTAAGTGAAAACTTTCAAATTCAGAGAAACCCTGGAATTAATAAAAATGGGCAATCCTGAGCCAACTCCTTGAAAAAAAAAAGCAAAAAATAAGGGTTCAGAAAGCAAGAATAAAAAAAAAGGAAAGGTGCAGAGACTCAAAGGAAGTTGTTCTAACAAATGAGGTTGACTGTGCTGTGTTCTTATAAGAATTCTTCCATCAAAACTCCAATTAAAAAAAAAAAGGGTAAAGCATATACGTAGTGAACTATATCAAATGATTAATGACAACCCGAACCCGTACGTTTATGTATATATATATATATTTATTTATAATCAGATAATATGAATCTGAAATATATATTTGAAAATAGATAATTCTATCTAAATAAAAATTTTAGAATCTGAAATGAAAAAATGGAATAATTTTGGGGTTATGAATCTTGAAAAAAGAATCAAATATTCATTTACTCCATAGTCTGATAGATCTTTTGAAGAACTGATTAATCGGACGAGAATGAAGATAGAGTCCCGTTCTACATGTCAATACTGACAACAAAGAAATTTCTAGTAAGAGGAAAATCCGTCGACTTTAAAAATCGTGAGGGTTCAAGTCCCTCTATCCCCAAAAGCTTATTTCACTCCCTAACTAGTTATCCTTTTTTTATTAACAGTTTGAAGGTGGTTATGTTCCTTATTTTTTTTGTTTTCAATTTCAAAAAGGCTAAAGGCCCCGGACGGAATTTCCCTTATCAAATGTGATATACGTATGAGTGATTCACAATCAATATAATATCATTACACGTACTAAAACTTAAATAAACTTAGAGACAAAGTCCTTCTTTTTGAAGACCAAAGAAATTGCGGTACCTAGATAAGACTTTGTTATACTTTTCGTCTGGAGTTCTCTATTAAAATGAGTAGATGATGCCCCAGAAGGGGGCATGGTCGGGATAGCTCAGTTGGTAGAGCAGAGGACTGAAAATCCTCGTGTC
>JQ779666Praecereuseuchlorus-trnltrnf
ACGGACTTAATTGGCTTGAGCCTTAGTATGGAAACCTACTAAGTGAAAACTTTCAAATTCAGAGAAACCCTGGAATTAATAAAAATGGGCAATCCTGAGCCAACTCCTTTAAAAAAAAAAGCAAAAAATAAGGGTTCAGAAAGCAAGAATAAAAAAAAAGGAAAGGTGCAGAGACTCAAAGGAAGTTGTTCTAACAAATGAGGTTGACTGTGCTGTGTTCTTATAAGAATTCTTCCATCAAAACTCCAATTAAAAAAAAAGGGTAAAGCATATACGTAGTGAACTATATCAAATGATTAATGACAACCCGAACCCGTACGTTTATGTATATATATATATAAATTTATATATATAATCAGATAATATGAATTAGATTTTATATAATATGAATCTGAAATATATATTAGAAAATAGATAATTCTATCTAAATAAAAATTTTCTAATCTGAAATGAAAAAATGGAAGAATTTTGGGGTTATGAATCGATTCCAAGTTGAAAAAAGAATCAAATATTCATTTACTCCATAGTCTGATAGATCTTTTGAAGAACTGATTAATCGGACGAGAATGAAGATAGAGTCCCGTTCTACATGTCAATACTGACAACAAAGAAATTTCTAGTAAGAGGAAAATCCGTCGACTTTAAAAATCGTGAGGGTTCAAGTCCCTCTATCCCCAAAAGCTTATTTCACTCCCTAACTAGTTATCCTTTTTTTATTAACAGTTTGAAGGTGGTTATGTTCCTTATTTTTTTTGTTTTCAATTTCAAAAAGGCTAAAGGCCCCGGACGGAATTTCCCTTATCAAAAGTCTTGTGATATACGTATGAGTGATTCACAATCAATATAATATCATTACACGTACTAAAACTTAAATAAACTTAGAGACAAAGTCCTTCTTTTTGAAGACCAAAGAAATTGCGGTACCTAGATAAGACTTTGTTATACTTTTCGTCCTTTTAATTGGAGTTCTCTATTAAAATGAGTATGAGTAGATGATGCCCCAGAAGGGGGAATGGTCGGGATAGCTCAGTTGGTAGAGCAGAGGACTGAAAATCCTCGTGTC
>JQ779688Browningiahertlingiana-trnltrnf
ACGGACTTAATTGGCTTGAGCCTTAGTATGGAAACCTACTAAGTGAAAACTTTCAAATTCAGAGAAACCCTGGAATTAATAAAAATGGGCAATCCTGAGCCAACTCCTTTAAAAAAAAAGCAAAAAATAAGGGTTCAGAAAGCAAGAATAAAAAAAAAGGAAAGGTGCAGAGACTCAAAGGAAGTTGTTCTAACAAATGAGGTTGACTGTGCTGTGTTCTTATAAGAATTCTTCCATCAAAACTCCAATTAAAAAAAAAGGGTAAAGCATATACGTAGTGAACTATATCAAATGATTAATGACAACCCGAACCCGTACGTTTATGTATATATATATATTAATTTATATATATAATCAGATAATATGAATTATATTTTATATAATATGAATCTGAAATATATATTAGAAAATAGATAATTCTATCTAAATAAAAATTTTAGAATCTGAAATGAAAAAATGGAAGAATTTTGGGGTTATGAATCGATTCCAAGTTGAAAAAAGAATCAAATATTCATTTACTCCATAGTCTGATAGATCTTTTGAAGAACTGATTAATCGGACGAGAATGAAGATAGAGTCCCGTTCTACATGTCAATACTGACAACAAAGAAATTTCTAGTAAGAGGAAAATCCGTCGACTTTAAAAATCGTGAGGGTTCAAGTCCCTCTATCCCCAAAAGCTTATTTCACTCCCTAACTAGTTATCCTTTTTTTATTAACAGTTTGAAGGTGGTTATGTTCCTTATTTTTTTTGTTTTCAATTTCAAAAAGGCTAAAGGCCCCGGACGGAATTTCCCTTATCAAAAGTCTTGTGATATACGTATGAGTGATTCACAATCAATATAATATCATTACACGTACTAAAACTTAAATAAACTTAGAGACAAAGTCCTTCTTTTTGAAGACCAAAGAAATTGCGGTACCTAGATAAGACTTTGTTATACTTTTCGTCCTTTTAATTGACATAGACCCGAGTTCTCTATTAAAATGAGTAGATGATGCCCCAGGGAATGGTCGGGATAGCTCAGTTGGTAGAGCAGAGGACTGAAAATCCTCGTGTC
>JQ779686Micranthocereusdensiflorus-trnltrnf
ACGGACTTAATTGGCTTGAGCCTTAGTATGGAAACCTACTAAGTGAAAACTTTCAAATTCAGAGAAACCCTGGAATTAATAAAAATGGGCAATCCTGAGCCAACTCCTTTAAAAAAAAAGCAAAAAATAAGGGTTCAGAAAGCAAGAATAAAAAAAAGGAAAGGTGCAGAGACTCAAAGGAAGTTGTTCTAACAAATGAGGTTGACTTGTTCTTATAAGAATTCTTCCATCAAAACTCCAATTAAAAAAAAAGGGTAAAGCATATACGTAGTGAACTATATCAAATGATTAATCGGACGAGAATGAAGATAGAGTCCCGTTCTACATGTCAATACTGACAACAAAGAAATTTCTAGTAAGAGGAAAATCCGTCGACTTTAAAAATCGTGAGGGTTCAAGTCCCTCTATCCCCAAAAGCTTATTTCACTCCCTAACTAGTTATCCTTTTTTTATTAACAGTTTGAAGTTTGTTTTCAATTTCAAAAAGGCTAAAGGCCCCGGACGGAATTTCCCTTATCAAATGTGATATACGTATGAGTGATTCACAATCAATATAATATCATTACACGTACTAAAACTTAAATAAACTTAGAGACAAAGTCCTTCTTTTTGAAGACCAAAGAAATTGCGGTACCTAGATAAGACTTTGTTATACTTTTCGTCCTTTTAATTGAAGTTCTCTATTAAAATGAGTAGATGATGCCCCAGAAGGGGGAATGGTCGGGATAGCTCAGTTGGTAGAGCAGAGGACTGAAAATCCTCGTGTC
>JQ779617Rauhocereusriosaniensis-trnltrnf
ACGGACTTAATTGGCTTGAGCCTTAGTATGGAAACCTACTAAGTGAAAACTTTCAAATTCAGAGAAACCCTGGAATTAATAAAAATGGGCAATCCTGAGCCAACTCCTTTTAAAAAAAAGCAAAAAATAAGCAAGAATAAAAAAAAAGGAAAGGTGCAGAGACTCAAAGGAAGTTGTTCTAACAAATGAGGTTTACTGTGCTGTGTTCTTATAAGAATTCTTCCATCAAAACTCCAATTAAAAAAAAAAGGTAAAGCATATACGTAGTGAACTATATCAAATGATTAATGACAACCCGAACCCGTACGTTTATGTATATATATATATAATAATCAGATAATATGAATCTGAAATATATATTCGAAAATAGATAATTCTATCTAAATAAAAATTTTATAATCTGAAATGAAAAAATGGAAGAATTTTGGGGTTATGAATCGATTCCAAGTTGAAAAAAGAATCAAATATTCATTTACTCCATAGTCTGATAGATCTTTTGAAGAACTGATTAATCGGACGAGAATGAAGATAGAGTCCCGTTCTACATGTCAATACTGACAACAAAGAAATTTCTAGTAAGAGGAAAATCCGTCGACTTTAAAAATCGTGAGGGTTCAAGTCCCTCTATCCCCAAAAGCTTATTTCACTCCCTAACTAGTTATCCTTTTTTTATTTACAGTTTGAAGGTGGTTATGTTCCTTATTTTTTTTGTTTTCAATTTCAAAAAGGCTAAAGGCCCCGGACGGAATTTCCCTTATTGTGATATACGTATGAGTGATTCACAATCAATATAATATCATTACACGTACTAAAACTAAAATAAACTTAGAGACAAAGTCCTTCTTTTTGAAGACCAAAGAAATTGCGGTACCTAGATAAGACTTTGTTATACTTTTCGTCCTTTTCATTTACATAGACCCGAGTTCTCTATTAAAATGAGTAGATGATGCCCCAGAAGGGGGAATGGTCGGGATAGCTCAGTTGGTAGAGCAGAGGACTGAAAATCCTCGTGTC
>JQ779538Echinopsisobrepanda-trnltrnf
ACGGACTTAATTGGCTTGAGCCTTAGTATGGAAACCTACTAAGTGAAAACTTTCAAATTCAGAGAAACCCTGGAATTAATAAAAATGGGCAATCCTGAGCCAACTCCTTTTTAAAAAAAGCAAAAAATAAGGGTTCAGAAAGCAAGAATAAAAAAAAAGGAAAGGTGCAGAGACTCAAAGGAAGTTGTTCTAACAAATGAGGTTTACTGTGTTCTTATAAGAATTCTTCCATCAAAACTCCAATTAAAAAGAAAGGGTAAAGCATATACGTAGTGAACTATATCAAATGATTAATGACAACCCGTACGTTTATGTATATATATATATAAATTGATATATATAATCAGATAATATGAATCTGAAATATATATTAGAAAATAGATAATTCTATCTAAATAAAAATTTTAGAATCTGAAATGAAAAAATGGAAGAATTTTGGGGTTATGAATCGATTCCAAGTTGAAAAAAGAATCAAATATTCATTTACTCCATAGTCTGATAGATCTTTTGAAGAACTGATTAATCGGACGAGAATGAAGATAGAGTCCCGTTCTACATGTCAATACTGACAACAAAGAAATTTCTAGTAAGAGGAAAATCCGTCGACTTTAAAAATCGTGAGGGTTCAAGTCCCTCTATCCCCAAAAGCTTATTTCACTCCCTAACTAGTTATCCTTTTTTTATTAACAGTTTGAAGGTGGTTATGTTCCTTATTTTTTTTGTTTTCAATTTCAAAAAGGCTAAAGGCCCCGGACGGAATTTCCCTTATTATACGTATGATTCACAATCAATATCATTACACGTACTAAAACGAAAATAAACTTAGAGACAAAGTCCTTCTTTTTGAAGACCAAAGAAATTTCGGTACCTAGATAAGACTTTGTTATACTTTTCGTCCTTTTAATTGACATAGACCCGAGTTCTCTATTAAAATGAGTAGATGATGCCCCAGAAGGGGGAATGGTCGGGATAGCTCAGTTGGTAGAGCAGAGGACTGAAAATCCTCGTGTC
>JQ779551Echinopsistiegeliana-trnltrnf
CCTTAGTATGGAAACCTACTAAGTGAAAACTTTCAAATTCAGAGAAACCCTGGAATTAATAAAAATGGGCAATCCTGAGCCAACTCCTTTTAAAAAAAAGCAAAAAATAAGGGTTCAGAAAGCAAGAATAAAAAAAAAGGAAAGGTGCAGAGACTCAAAGGAAGTTGTTCTAACAAATGAGGTTTACTGTGCTGTGTTCTTATAAGAATTCTTCCATCAAAACTCCAATTAAAAAAAAAGGGTAAAGCATATACGTAGTGAACTATATCAAATGATTAATGACAACCCGTACGTTTATGTATATATATATATAAATTGATATATATAATCAGATAATATGAATCTGAAATATATATTAGAAAATAGATAATTCTATCTAAATAAAAATTTTAGAATCTGAAATGAAAAAATGGAAGAATTTTGGGGTTATGAATCGATTCCAAGTTGAAAAAAGAATCAAATATTCATTTACTCCATAGTCTGATAGATCTTTTGAAGAACTGATTAATCGGACGAGAATGAAGATAGAGTCCCGTTCTACATGTCAATACTGACAACAAAGAAATTTCTAGTAAGAGGAAAATCCGTCGACTTTAAAAATCGTGAGGGTTCAAGTCCCTCTATCCCCAAAAGCTTATTTCACTCCCTAACTAGTTATCCTTTTTTTATTAACAGTTTGAAGGTGGTTATGTTCCTTATTTTTTTTGTTTTCAATTTCAAAAAGGCTAAAGGCCCCGGACGGAATTTCCCTTATTATACGTATGAGTGATTCACAATCAATATAATATCATTACACGTACTAAAACGAAAATAAACTTAGAGACAAAGTCCTTCTTTTTGAAGACCAAAGAAATTTCGGTACCTAGATAAGACTTTGTTATACTTTTCGTCCTTTTAATTGACATAGACCCGAGTTCTCTATTAAAATGAGTAGATGATGCCCCAGAAGGGGGAATGGTCGGGATAGCTCAGTTGGTAGAGCAGAGGA
>JQ779552Echinopsiscinnabarina-trnltrnf
ACGGACTTAATTGGCTTGAGCCTTAGTATGGAAACCTACTAAGTGAAAACTTTCAAATTCAGAGAAACCCTGGAATTAATAAAAATGGGCAATCCTGAGCCAACTCCTTTTAAAAAAAAGCAAAAAATAAGGGTTCAGAAAGCAAGAATAAAAAAAAAGGAAAGGTGCAGAGACTCAAAGGAAGTTGTTCTAACAAATGAGGTTTACTGTGCTGTGTTCTTATAAGAATTCTTCCATCAAAACTCCAATTAAAAAAAAAGGGTAAAGCATATACGTAGTGAACTATATCAAATGATTAATGACAACCCGTACGTTTATGTATATATATATATAAATTGATATATATAATCAGATAATATGAATCTGAAATATATATTAGAAAATAGATAATTCTATCTAAATAAAAATTTTAGAATCTGAAATGAAAAAATGGAAGAATTTTGGGGTTATGAATCGATTCCAAGTTGAAAAAAGAATCAAATATTCATTTACTCCATAGTCTGATAGATCTTTTGAAGAACTGATTAATCGGACGAGAATGAAGATAGAGTCCCGTTCTACATGTCAATACTGACAACAAAGAAATTTCTAGTAAGAGGAAAATCCGTCGACTTTAAAAATCGTGAGGGTTCAAGTCCCTCTATCCCCAAAAGCTTATTTCACTCCCTAACTAGTTATCCTTTTTTTATTAACAGTTTGAAGGTGGTTATGTTCCTTATTTTTTTTGTTTTCAATTTCAAAAAGGCTAAAGGCCCCGGACGGAATTTCCCTTATTATACGTATGAGTGATTCACAATCAATAGAATATCATTACACGTACTAAAACGAAAATAAACTTAGAGACAAAGTCCTTCTTTTTGAAGACCAAAGAAATTTCGGTACCTAGATAAGACTTTGTTATACTTTTCGTCCTTTTAATTGACATAGACCCGAGTTCTCTATTAAAATGAGTAGATGATGCCCCAGAAGGGGGAATGGTCGGGATAGCTCAGTTGGTAGAGCAGAGGACTGAAAATCCTCGTGTC
>JQ779655Harrisiamartinii-trnltrnf
ACGGACTTAATTGGCTTGAGCCTTAGTATGGAAACCTACTAAGTGAAAACTTTCAAATTCAGAGAAACCCTGGAATTAATAAAAATGGGCAATCCTGAGCCAACTCCTTTTAAAAAAAAGCAAAAAAGAAGGGTTCAGAAAGCAAGAATAAAAAAAAAGGAAAGGTGCAGAGACTCAAAGGAAGTTGTTCTAACAAATGAGGTTTACTGTGTTCTTATAAGAATTCTTCCATCAAAACTCCAATGAAAAAAAAAGGGTAAAGCATATACGTAGTGAACTATATCAAATGATTAATGACAACCCGTACGTTTATGTATATATATATCTATTTCTATCTATATAATCAGATAATATGAATCTGAAATATATATTCTAAAATAGATAATTCTATCTAAATAAAAATTTTAGAATCTGAAATGAAAAAATGGAAGAATTTTGGGGTTATGAATCGATTCCAAGTTGAAAAAAGAATCAAATATTCATTTACTCCATATCTTTTGAAGAACTGATTAATCGGACGAGAATGAAGATAGAGTCCCGTTCTACATGTCAATACTGACAACAAAGAAATTTCTAGTAAGAGGAAAATCCGTCGACTTTAAAAATCGTGAGGGTTCAAGTCCCTCTATCCCCAAAAGCTTATTTCACTCCCTAACTAGTTATCCTTTTTTTATTAACAGTTTGAAGGTGGTTATGTTCCTTATTTTTTTTGTTTTCAATTTCAAAAAGGCTAAAGGCCCCGGACGGAATTTCCCTTATTGTGATATACGTATGAGTGATTCACAATCAATATAATATCATTACACGTACTAAAACGAAAATAAACTTAGAGACAAAGTCCTTCTTTTTGAAGACCAAAGAAATTGCGGTACCTAGATAAGACTTTGTTATACTTTTCGTCCTTTTAATTGACATAGACCCGAGTTCTCTATTAAAATGAGTAGATGATGCCCCAGAAGGGGGAATGGTCGGGATAGCTCAGTTGGTAGAGCAGAGGACTGAAAATCCTCGTGTC
>JQ779621Matucanahaynei-trnltrnf
ACGGACTTAATTGGCTTGAGCCTTAGTATGGAAACCTACTAAGTGAAAACTTTCAAATTCAGAGAAACCCTGGAATTAATAAAAATGGGCAATCCTGAGCCAACTCCTTTGAAAAAAAAGCAAAAAATAAGGGTTCAGAAAGCAAGAATAAAAAAAAAGGAAAGGTGCAGAGACTCAAAGGAAGTTGTTCTAACAAATACTCCATAGTCTGATAGATCTTTTGAAGAACTGATTAATCGGACGAGAATGAAGATAGAGTCCCGTTCTACATGTCAATACTGACAACAAAGAAATTTCTAGTAAGAGGAAAATCCGTCGACTTTAAAAATCGTGAGGGTTCAAGTCCCTCTATCCCCAAAAGCTTATTTCACTCCCTAACTAGTTATCCTTTTTTTATTAACAGTTTGAAGGTGGTTATGTTCCTTATTTTTTTTGTTTTCAATTTCAAAAAGGCTAAAGGCCCCGGACGGAATTTCCCTTATTGTGATATACGTATGAGTGATTCACAATCAATATAATATCATTACACGTACTAAAACGAAAATAAACTTAGAGACAAAGTCCTTCTTTTTGAAGACCAAAGAAATTGCGGTACCTAGATAAGACTTTGTTATACTTTTCGTCCTTTTAATTGACATAGACCCGAGTTCTCTATTAAAATGAGTAGATGATGCCCCAGAAGGGGGAATGGTCGGGATAGCTCAGTTGGTAGAGCAGAGGACTGAAAATCCTCGTGTC
>JQ779625Cleistocactussepium-trnltrnf
ACGGACTTAATTGGCTTGAGCCTTAGTATGGAAACCTACTAAGTGAAAACTTTCAAATTCAGAGAAACCCTGGAATTAATAAAAATGGGCAATCCTGAGCCAACTCCTTTGAAAAAAAAGAAAAAAATAAGGGTTCAGAAAGCAAGAATAAAAAAAAAGGAAAGGTGCAGAGACTCAAAGGAAGTTGTTCTAACAAATACTCCATAGTCTGATAGATCTTTTGAAGAACTGATTAATCGGACGAGAATGAAGATAGAGTCCCGTTCTACATGTCAATACTGACAACAAAGAAATTTCTAGTAAGAGGAAAATCCGTCGACTTTAAAAATCGTGAGGGTTCAAGTCCCTCTATCCCCAAAAGCTTATTTCACTCCCTAACTAGTTATCCTTTTTTTATTAACAGTTTGAAGGTGGTTATGTTCCTTATTTTTTTTGTTTTCAATTTCAAAAAGGCTAAAGGCCCCGGACGGAATTTCCCTTATTGTGATATACGTATGAGTGATTCACAATCAATATAATATCATTACACGTACTAAAACTAAAATAAACTTAGAGACAAAGTCCTTCTTTTTGAAGACCAAAGAAATTGCGGTACCTAGATAAGACTTTGTTATACTTTTCGTCCTTTTAATTGACATAGACCCGAGTTCTCTATTAAAATGAGTAGATGATGCCCCAGAAGGGGGAATGGTCGGGATAGCTCAGTTGGTAGAGCAGAGGACTGAAAATCCTCGTGTC
>JQ779601Acanthocalyciumglaucum-trnltrnf
ACGGACTTAATTGGCTTGAGCCTTAGTATGGAAACCTACTAAGTGAAAACTTTCAAATTCAGAGAAACCCTGGAATTAATAAAAATGGGCAATCCTGAGCCAACTCCTTTTAAAAAAAAGCAAAAAATAAGGGTTCAGAAAGCAAGAATAAAAAAAAAGGAAAGGTGCAGAGACTCAAAGGAAGTTGTTCTAACAAATGAGGTTTACTGTGCTGTGTTCTTATAAGAATTCTTCCATCAAAACTCCAATTAAAAAAAAAGGGTAAAGCATATACGTAGTGAACTATATGATTAATGACAACCCGAACCCGTACGTTTATGTATATATATATATAAATTTATATATATAATCAGATAATATGAATCTGAAATGAAAAAATGGAAGAATTTTGGGGTTATGAATCGATTCCAAGTTGAAAAAAGAATCAAATATTCATTTACTCCATAGTCTGATAGATCTTTTGAAGAACTGATTAATCGGACGAGAATGAAGATAGAGTCCCGTTCTACATGTCAATACTGACAACAAAGAAATTTCTAGTAAGAGGAAAATCCGTCGACTTTAAAAATCGTGAGGGTTCAAGTCCCTCTATCCCCAAAAGCTTATTTCACTCCCTAACTAGTTATCCTTTTTTTATTAACAGTTTGAAGGTGGTTATGTTCCTTATTTTTTTTGTTTTCAATTTCAAAAAGGCTAAAGGCCCCGGACGGAATTTCCCTTATTGTGATATACGTATGAGTGATTCACAATCAATATAATATCATTACACGTACTAAAACTAAAATAAACTTAGAGACAAAGTCCTTCTTTTTGAAGACCAAAGAAATTGCGGTACCTAGATAAGACTTTGTTATACTTTTCGTCCTTTTACATAGACCCGAGTTCTCTATTAAAATGAGTAGATGATGCCCCAGAAGGGGGAATGGTCGGGATAGCTCAGTTGGTAGAGCAGAGGACTGAAAATCCTCGTGTC
>JQ779608Denmozarhodacantha-trnltrnf
ACGGACTTAATTGGCTTGAGCCTTAGTATGGAAACCTACTAAGTGAAAACTTTCAAATTCAGAGAAACCCTGGAATTAATAAAAATGGGCAATCCTGAGCCAACTCCTTTTAAAAAAAAGCAAAAAATAAGGGTTCAGAAAGCAAGAATAAAAAAAAAGGAAAGGTGCAGAGACTCAAAGGAAGTTGTTCTAACAAATGAGGTTTACTGTGCTGTGTTCTTATAAGAATTCTTCCATCAAAACTCCAATTAAAAAAAAAGGGTAAAGCATATACGTAGTGAACTATATGATTAATGACAACCCGAACCCGTACGTTTATGTATATATATATATAAATTTATATATATAATCAGATAATATGAATCTGAAATATATATTAGAAAATAGATAATTCTATCTAAATCAAAATTTTAGAATCTGAAATGAAAAAATGGAAGAATTTTGGGGTTATGAATCGATTCCAAGTTGAAAAAAGAATCAAATATTCATTTACTCCATAGTCTGATAGATCTTTTGAAGAACTGATTAATCGGACGAGAATGAAGATAGAGTCCCGTTCTACATGTCAATACTGACAACAAAGAAATTTCTAGTAAGAGGAAAATCCGTCGACTTTAAAAATCGTGAGGGTTCAAGTCCCTCTATCCCCAAAAGCTTATTTCACTCCCTAACTAGTTATCCTTTTTTTATTAACAGTTTGAAGGTGGTTATGTTCCTTATTTTTTTTGTTTTCAATTTCAAAAAGGCTAAAGGCCCCGGACGGAATTTCCCTTATTGTGATATACGTATGAGTGATTCACAATCAATATAATATCATTACACGTACTAAAACTAAAATAAACTTAGAGACAAAGTCCTTCTTTTTGAAGACCAAAGAAATTGCGGTACCTAGATAAGACTTTGTTATACTTTTCGTCCTTTTAATTGACATAGACCCGAGTTCTCTATTAAAATGAGTAGATGATGCCCCAGAAGGGGGAATGGTCGGGATAGCTCAGTTGGTAGAGCAGAGGACTGAAAATCCTCGTGTC
>MF167061Haageocereuschilensis-trnltrnf
TAAGTGAAACTTTCAAATTCAGAGAAACCCTGGAATTAATAAAAATGGGCAATCCTGAGCCAACTCCTTTTAAAAAAAAGCAAAAAATAAGGGTTCAGAAAGCAAGAATAAAAAAAAAGGAAAGGTGCAGAGACTCAAAGGAAGTTGTTCTAACAAATGAGGTTTACTGTGCTGTGTTCTTATAAGAATTCTTCCATCAAAACTCCAATTAAAAAAAAAAGGTAAAGCATATACGTAGTGAACTATATCAAATGATTAATGACAACCCGAACCCGTACGTTTATGTATATATATATATAATAATCAGATAATATGAATCTGAAATATATATTAGAAAATAGAATTCTATCTAAATAAAAATTTTATAATCTGAAATGAAAAAATGGAAGAATTTTGGGGTTATGAATCGATTCCAAGTTGAAAAAAGAATCAAATATTCATTTACTCCATAGTCTGATAGATCTTTTGAAGAACTGATTAATCGGACGAGAATGAAGATAGAGTCCCGTTCTACATGTCAATACTGACAACAAAGAAATTTCTAGTAAGAGGAAAATCCGTCGACTTTAAAAATCGTGAGGGTTCAAGTCCCTCTATCCCCAAAAGCTTATTTCACTCCCTAACTAGTTATCCTTTTTTTATTAACAGTTTGAAGGTGGTTATGTTCCTTATTTTTTTTGTTTTCAATTTCAAAAAGGCTAAAGGCCCCGGACGGAATTTCCCTTATTGTGATATACGTATGAGTGATTCACAATCAATATCATTACACGTACTAAAACTAAAATAAACTTAGAGACAAAGTCCTTCTTTTTGAAGACCAAAGAAATTGCGGTACCTAGATAAGACTTTGTTATACTTTTCGTCCTTTTAATTGACATAGACCCGAGTTCTCTATTTAAATGAGTAGATGATGCCCCAGAAGGGGGAATGGTCGGGATA
>JQ779623Oroyaperuviana-trnltrnf
ACGGACTTAATTGGCTTGAGCCTTAGTATGGAAACCTACTAAGTGAAAACTTTCAAATTCAGAGAAACCCTGGAATTAATAAAAATGGGCAATCCTGAGCCAACTCCTTTTAAAAAAAAGCAAAAAATAAGGGTTCAGAAAGCAAGAATAAAAAAAAAGGAAAGGTGCAGAGACTCAAAGGAAGTTGTTCTAACAAATGAGGTTTACTGTGCTGTGTTCTTATAAGAATTCTTCCATCAAAACTCCAATTAAAAAAAAAGGTAAAGCATATACGTAGTGAACTATATCAAATGATTAATGACAACCCGTACGTTTATGTATATATATATATAATAATCAGATAATATGAATCTGAAATATATATTAGAAAATAGATAATTCTATCTAAATAAAAATTTTATAATCTGAAATGAAAAAATGGAAGAATTTTGGGGTTATGAATCGATTCCAAGTTGAAAAAAGAATCAAATATTCATTTACTCCATAGTCTGATAGATCTTTTGAAGAACTGATTAATCGGACGAGAATGAAGATAGAGTCCCGTTCTACATGTCAATACTGACAACAAAGAAATTTCTAGTAAGAGGAAAATCCGTCGACTTTAAAAATCGTGAGGGTTCAAGTCCCTCTATCCCCAAAAGCTTATTTCACTCCCTAACTAGTTATCCTTTTTTTATTAACAGTTTGAAGGTGGTTATGTTCCTTATTTTTTTTGTTTTCAATTTCAAAAAGGCTAAAGGCCCCGGACGGAATTTCCCTTATTGTGATATACGTATGAGTGATTCACAATCAATATAATATCATTACACGTACTAAAACTAAAATAAACTTAGAGACAAAGTCCTTCTTTTTGAAGACCAAAGAAATTGCGGTACCTAGATAAGACTTTGTTATACTTTTCGTCCTTTTAATTGCGAGTTCTCTATTAAAATGAGTAGATGATGCCCCAGAAGGGGGAATGGTCGGGATAGCTCAGTTGGTAGAGCAGAGGACTGAAAATCCTCGTGTC
>JQ779627Oreocereustrollii-trnltrnf
ACGGACTTAATTGGCTTGAGCCTTAGTATGGAAACCTACTAAGTGAAAACTTTCAAATTCAGAGAAACCCTGGAATTAATAAAAATGGGCAATCCTGAGCCAACTCCTTTTAAAAAAAAGCAAAAAATAAGGGTTCAGAAAGCAAGAATAAAAAAAAAGGAAAGGTGCAGAGACTCAAAGGAAGTTGTTCTAACAAATGAGGTTTACTGTGCTGTGTTCTTATAAGAATTCTTCCATCAAAACTCCAATTAAAAAAAAAAGGTAAAGCATATACGTAGTGAACTATATCAAATGATTAATGACAACCCGAACCCGTACGTTTATGTATATATATATATAATAATCAGATAATATGAATCTGAAATATATATTAGAAAATAGATAATTCTATCTAAATAAAAATTTTATAATCTGAAATGAAAAAATGGAAGAATTTTGGGGTTATGAATCGATTCCAAGTTGAAAAAAGAATCAAATATTCATTTACTCCATAGTCTGATAGATCTTTTGAAGAACTGATTAATCGGACGAGAATGAAGATAGAGTCCCGTTCTACATGTCAATACTGACAACAAAGAAATTTCTAGTAAGAGGAAAATCCGTCGACTTTAAAAATCGAGAGGGTTCAAGTCCCTCTATCCCCAAAAGCTTATTTCACTCCCTAACTAGTTATCCTTTTTTTATTAACAGTTTGAAGGTGGTTATGTTCCTTATTTTTTTTGTTTTCAATTTCAAAAAGGCTAAAGGCCCCGGACGGAATTTCCCTTATTGTGATATACGTATGAGTGATTCACAATCAATATAATATCATTACACGTACTAAAACTAAAATAAACTTAGAGACAAAGTCCTTCTTTTTGAAGACCAAAGAAATTGCGGTACCTAGATAAGACTTTGTTATACTTTTCGTCCTTTTAATTGACATAGACCCGAGTTCTCTATTAAAATGAGTAGATGATGCCCCAGAAGGGGGAATGGTCGGGATAGCTCAGTTGGTAGAGCAGAGGACTGAAAATCCTCGTGTC
>Astrophytumsp-OG0054614
tctctctctctctccccctccacgaacctcattaactctctttctctctcttgatttgtttctctcaagaatcgaagaatggagagcccatcgccgtcgccgtcgccgtcaccaaaaccaaaaccacctcacactctgactctgtctcacagcggcagcctcaggcgacgtcgtagcagcagccactccaactcgcccgagttcgagttctggcgactcggtagcaacccgctgtccttccctcaaccccccctccactccgccgatgagctcttctccggcggcttcctcctccctctccacctcctccaccagcaccacccccatccccaagaaccaccctctgacccggacccagatccggatccgaaatccgacccagaccccgaaaccgaagctcgacctgaatccggacccgacccagttcgtgaggaatcggagcagagcgtctcggcctcgatcaccttctccgtcggaaacccgatcctgacggcgtcgaagcgatggagggagattttcaagaggggagataagaaggctgccgtcgcaatttctgaggaggccacaaaaacaaaatcggagaaatctgggaagaagagagagaaaaagatcgccggaaataatgggggaaataataataatcataataataataatggtggaaattcaaattcaaatccagctgagctgaacataaacatctggccgttttcgcggagccggtccgccggaaacaacgcgggccggtccagaccggcagtggctgctgcgaaccggaaggtgagcagcgccccctgttccaggagcaactcctccggcgagtccaagtcccgccgggcctggcccagcagccccggtcggacaggggttcacctgggccgtaccagtcccgtttggcaggtgagacggagcaaagcggtttccgacgaggggcggcggggaaagcgggcgaacatcgccggaaaaggccgcatgctgaacctgaatgtgccgatgtgtatggggtatcgccagcagttgagctgccggagcgatgaacatggcggcggctacgacggaggaggtgacggaggcgcagccagaagcggtagcggtggcaataatggtaatttgctcggtttgcgtgggttgtttagtaagaaaagtgcgttgactgtttagccaggtcgccccttttaacggttttgacttttttattagtaccggtaaaatcgagaggcacgagtaaaatcactccatatattacttggaggaagtttttttttatatatatatatatattttcgtactttatgtaaatattttttatttatttattgttcttactaatatagaacgtcaatttatgtgaaacgtttactttttctttttttagagttttttcctctctaaattctctgataattggacagtcttttataaaatgaaatttatatatgattgatagatggattctaaagagtttaatcgaagcgggcctctcttctgtaccaaaaaaaaaaaaaaaaaagtccaaaaaaaatagctatttttatttatttatttaaaattttatatctaatttttaaatttttttt
>Carnegiagiganteagenome-OG0054614
cgctctctctctctctacacccacctcatttactcctctctgtttctctctctgtctcttcccttcttaactctctttctctctcttgatttgtttctgtcaagaattgaagaatggagagcccatcgccatcgccgtcgccgtcaccgacaccacctcacactctgactctgtctcacagcggcagcctcagacgacgtcgtagcagcagcgactccaactcgccggagttcgagttctggcgactcggtagcaacccgctgtccttccctcaacccgccctccactccgccgatgagctcttctccgacggcttcctcctccctcttcacctcctccaccaccaccacccccatccccaacaaccaccctccgagccggaccccgatccggatccgaaccccgatccagaccccgaaaccgaagctcagcttgaacccggacccggcccagttcgtgaagaatcggagcagagcgtctcggcgtcgatcactttctccgtaggaaacccgatcctgacggcgtcgaagcgctggaaggagattttcaagaggggagataagaaggcggccgccggaatttccgacgaggccacaaaagcaaagtcggagaaatctgggaagaagagagagaaaaagatcgccggaaataatgggacgaacaataataataataatggtggaaattcaaattcaaattcaaatccagctgagcttaacataaacatctggccgttttcacggagccggtccgccggaaacaactcaggccggtccagatcggcggtggcttcggcgaaccggaaggtgagcagcgcgccctgttcgaggagcaactcctccggcgagtccaagtctcgccgggcctggcccaacagccccggtcggactggggttcacctgggccgtaacagcccggtttggcaggtaagacggagcaaggcggtttccgacgaggggcggcggggaaagcaggcgaacatcaccggaaaaggccgcgtgctgaatctgaatgtgccgatgtgcatggggtatcgccagcagttgagctgccggaacgacgaagatggcggcaggttcgacggcggagatgatggaggcacggccagaagcggtggtggtggcaataatggtagtttgctcggtttgcgtgggttgtttagtaagaaaagtgtgttgactgtttagcctcttcgcctcttttaacgattttgacttttttattagcgccggtaaaattgagaggtgcgagtaaaaattactccatatgctacagtttattggaggaagtattttttatttttgtactttatgtaaatatttttttattgctcctactaatatagaacgtcaatttat
>Copiapoadesertorum-OG0054614
ctctcctcttcgtcctctgttgctttctctctccacccacctcatttactcctctctgtttctctctctgtctctctctctctctctgtcttccctcttaactcgccgtctctctcttgatttgtttctctcaagaattgaagaatggagagcccatcgccatcgccgtcaccaacaccacctcccactctgactctgtctcacagcggcagcgtcggacgacatcggagcagcagcgactccaactcgcccgagttcgagttctggcgactcggtggcaacccgctgtccttccctcaacccgccctccactccgccgatgagctcttctccgacggctttctcctccctctccacctcctccaccaccaccaaccccatccccaacaaccgcccatcgacccggacccagatccggatcctaaaccagacccagaccccgaaaacgacgctcaacctgaacccggacccggcccagttcatgaagaatcggagcagagcatatcggcgtcgatcaccttctccgtcggaaacccgatcctgacggcgtcgaagcggtggaaggagattttcaagaggggagacaagaaggctgccgtcggaatttccgacgaggccacaaaaacaaagtcggagaaatctgggaagaagagagagaaaaagatcgccggaaataatgggactaataataataataatggtggaaattcaaattcaaatccagctgagctgaacataaacatctggccgttttcacggagccggtccgccggaaacatctcgggccggtcgagaccggcggtggcttcggcgaaccgaaaggtgagcagcgcgccctgttcgaggagcaactcctctggcgagtccaagtcccgccgggcctggcccaacagccccggtcggaccggggttcacctgggccgtaccagcccggtttggcaggtgagacggagcaaggcggtttccgacgaggggcggcgggggaagacggcgaacagcgccggaaaaggccgcgtgctgaacctgagtgtaccgatgtgtatggggcatcgccagcagttgagctgccggagcgacgaacatggcagcagctacgacggcggaggtgatggggaagcggccagaagcggtggcggtggcaataatggtagtttgctcggtttgcgtgggttgtttagtaagaaaagtgtgttgactgcttagcctcttcgcctcttttaagttgacttttttattagtaccggtaaaattgagaggtacgagtaaaatcactccatatattacagtttattggaggaagtattttttattttcgtactttatgtaaatattttttttaattgttcttactaatatagagcgct
>Coryphantamaiztablasensis-OG0054614
gtgtgtttatcctcgttcctcgcctcttcccctctcttctcttcagcctctttctctctctctgtctcttccctgcttaactctttctctctttctcttccttgatttgtttcgctgaagaattgaagaatggagtcgccgtcgccgtcgccatcgccatcgccgtcaccaacacaagctcgcactctgactctgtctcacagcgacagcctcagacgacgtcgtagcagcagcgactccaactcgcccgagttcgagttctggcgactcggtggcaacccgctgtccttccctcaaccggccctccactccgccgatgagctcttctccgacggcttcctcctacctctccacctcctacaccaccacccccacccccatccccaacaaccactttctgatacggacccagatccggccccgaaacccgacccggaccccgaaatcgaagcacaacctgaacccggacccagcccagttcgtgaagaatcggagcagagcgtctcggcctcgatcaccttctccgtcggaaacccgatcctgacggcgtcgaagcggtggagggagattttcaagaggggagataagaagactgccatcggaatttctgacgaggccacaaaaacaaagtcggagaaatctgggaagaagagagagaaaaagatcgccggaaataatgggggaaatggtaacagtaatactaataatggtggaaattcaaattcaaattcaaatccagctgagctgaacataaaaatctggccgttttcacggagccggtccgccggaaacaactcgggccggtccagaccgacagtcgcttcggcgaacaggaaggtgagcagcgcgccctgttcgaggagcaactcctccggcgagtccaagtcccgccgggcctggcccaacagccccggtcggaccggggttcacctgggccgtaccagtcccgtttggcaggtgagacggagcaaggcggcttccgacgaggggcggcggggaaagcgggcgaacatcgccggaaaaggccgcatgttgaacctgaatgtgccgacgtgtatggggtatcgccagcagtttagctgccggagcgacgaacatggcggcagctacgacggaggagatgacggagccgcagctagaagcagtggcggtggcaataatggtaatttgctcggtttgcgtgggctgtttagtaagaaaagtgcgttgacagtttagcctcttctcctcttttaacggttttgactttttttattagtactggtataatcgagaggtacgagtaaaaatcactccatatattacagtttattggaggaagtatttttttattttcgtactttatgtaaatatttattttattgttcatactaatatagaacagatcggaagagc
>Echinopsisaurea-OG0054614
tctctctctctctctctctactgtctacacccacctcatttaatcctctctgtttctctttctctctcttgatttgtttctctgaagaattgaagaatggagagcccatcgccgtcgccgtcgctgtcgccgtcacaaacaccacctcaaactctgactctgtctcacggcggcagcctcagacaacgtcgtagcagcagcgactccaactcgcccgagttcgagttctggcgactcggtggcaacccgctgtccttccctcaacccgcccttcactcagccgatgagctcttctccgatggcttcctcctccctctccacctcctccaccaccaccatccccaacaaccaccctccgacttggacccagatccggatcccaaacccgatccacagcccgaaaccgaagctcaacctgaacccgggccaggcccagttcttgaagagtcggagcagagcgtgtcggcgtcgatcaccttctccgtcggaaacccgatcctgacggcgtcgaagcggtggaaggagattttcaagagggaagataagaaggctgccgccggaatttccgacgaggccataaaaacgaagtcggagaaatctgggaagaagagagagaaaaagaacgccggaaataatgggactaacaataatgataatagtaatggtggaaattcaaattcaaatccagctgagctgaacataaacatctggccgttttcacggagccgatcagccggaaacaacgcgggccggtccagaccggcggtggcttcggcgaaccggaaggtcagcagcgcgccctgttcgaggagcaactcctccggcgattccaaatcccgccgggcctggcccaacagccccggtcggaccggagttcacctcggtcgtaccagcccggtttggcaggtaagacggagcaaggcggtttctgacgaggggcggcgcggaaagccggcgaacggcgccggaaaaggccgcgtgctgaacctgaatgtgccgatgtgcatggggtatcgccagcagttgagctgccggagcgacgaccatgacggcagctacgacggcggaggtgatgggggcgcagccagaagcggtggcggtggcaatagtggtagtttgctcggtttgcgtgggttgtttagtaagaaaagtgtgttgactgtttagtctctttgccccttttaacggcttttgacttttttattagtaccggtaaaactgagaggtacgggtaaaaatcactccatatattacagtttattagaggaagtattttttattttcgtactttatgtaaatatttttttaattgttcttactaatatagaacgtca
>Eriosycewagenknechtii-OG0054614
ataataataataataatagtagccaagatgaacactatttctctgctcttttacttctggaactgggtttaccaacccagcaaggatgaagagcaagtgggtgcaatcagtcacataaaaatgacaaaattgttgaaggaattattatgaattaatcattatttacttaataaagccagaaattctcagcgttgatatgaagccaaagccagaacgtcacttctgacaagaatcagaattttcctccattgacaaagacccttaagacttgaaaatagcaatgacaacatctaacataacttgcccaggcaatggccacaatcaaacaccttgaatttcctgtcctgtggagatgataacgggatctctcatgagtttcttcgacaaagggcatcgaaactccggcgggcaagagagagacccgtcatgatcatcgagcctcaacgacgtcgttttgctgagcccattcaaatccttgagagcagagagaacctctgtagccctatcaatggcgtcgaggaaagaagaagaatgagaatcgttgtcttctgtatcctctaaaatagccttaaccataaccctaagctccctcttcaactccacaaccctagccggatctccgtcggcagtcttcgccattgagaacctgaacccggatccgaatccgactcaattgaaatgggttgtcatcagaattgacaaattgtctctttttctgtactgggttgttcacatttcacatcgtgttcctctctgtttctctctctctctctctcttcccttcttaactctctttctctctcttgatttgtttctctcaagaattgaagaatggagagcccatcgccgtcgccgtcgccgtcgccgtcaccgacaccacctcacactcttattctgtctcacagcggcagcctcagacgacgtcgtagcagcagcgactccaactcgcccgagttcgagttctggcgactcggtagcaacccgctgtcgttccctcaacccgtcctccactccgccgatgagctcttctccgacggcttcctcctccctctccacctcctccaccaccaccaccatccccaacaaccaccctccgacgcggacccagatccggatcccaaacctgacccagagcccgaaaccgaagctcagcctgatcccggaaccggcccagttcttgaagaatcggagcagagcatgtcggcgtcgatcaccttctccgtcggaaacccgatcctgacggcgtcgaagcggtggaaggagattttcaagaggggagataagaaggctgccgccggaatttccgacgaggccatgaaaacaaagtcggagaaatctgggaagaagagagagaaaaagatcgccggaaataatgggactaacagtagtaataataataatggtggaaattcaaattcaaatccagcggagctgaacataaacatctggccgttttcacggagccggtccgccgggaacaactccggccggtccagatcaacggtagcttcggcgaaccggaaggtgagcagcgcgccctgttcgaggagcaactcctccggcgagtccaagtcccgccgggcctggcccaacagccccagtcgcaccggtgttcacctgggccgcaccagtccggtttggcaggtaagacggagcaaggcggtttccgacgaagggcggcggggaaagccggcgaacatcgccggaaaaggccgcgtgctgaacctgaatgtgccgatgtgtatggggtatcgccagcagttgagctgccggagcgacgaagatggcggcggctacgacggcggagctgatggaggcgcggccagaaggggtggcggtggcaataatggtaatttgctcggtttgcgtgggctgtttagtaagaaaagtgtgttgactgtttagcctcttcgcctctcttaacggttttgacttttttttattagcaccggtaaaattgagaggtgcgagtaaaaattactccatatgttaaagtttattggaggaagtatttttttccttttcgtaatttatgtaaatattttttttttattgttgttactaatatacaatgtcaatttatgtgaaatgtttgctattttttagtttttttttctttctaaattctctaataattcggaat
>Lophocereusgenome-OG0054614
ctctctctctctctctctctctctctctacccacctcatttactcctctgtttctctctgtctcttcccttcttaactctcgttctctcccttgatttgtttctctcaagaattgaagaatggagagcccatcgccagcgccatcgccatcgccgtcaccgtcactggcaccacctcacgctctgactctgtctcacagcggcagcctcagacgacgtcgtagcagcagcgactccagctcgccggagttcgagttctggcgactcggtagcaacccgctgtccttccctcaacccgccctccactccgccgatgagctcttctccgacggcttcctcctccctctccacctccttcaccaccaccaaccccatccccaacaaccaccctccgaaccggacccggacccagatccggatccgaacgccgatccagaccccgaaaccgaagctcagcttgaacccggacccggcccagttcgtgaagaatcagagcagagcgtctcggcgtcgatcaccttctccgtaggaaacccgatcctgacggcgtcgaagcggtggaaggagattttcaagaggggagataagaaggcggccgccggaatttccgacgaggccacaaaagcaaagtcggagaaatctgggaagaagagagagaaaaagatcgccggaaataatggaggaaataatgggacgaacaataataataataatggtggaaattcaaattcaaatccagctgagcttaacataaacatctggccgttttcacggagccggtccgccgggaacaactcaggccggtccagatcggcggtggcttcggcgaaccggaaggtgagcagcgcgccctgttcgaggagcaactcctccggcgagtccaagtctcgccgggcctggcctaacagccccggtcggaccggggttcacctgggccgtaacagccccgtttggcaggtaagacggagcaaggcggtttccgacgaggggcggcgggcaaagcaggcgaacatcaccggaaaaggccgcgtgctgaatctgaatgtgccgatgtgtatggggtatcgccagcagttgagctgccggagcgacgaagatggcggcagctacgacgccggagatgatggaggcgcggccagaagcggtggcggtggcggtggcaataatgttagtttgctcggtttgcgtgggttgtttagtaagaaaagtgtgttgactgtttagcctcttcgcctctttgaacggttttgactttttgattggcgccggtaaaattgagaggtacgagtaaaaatcactctatatactacagtttattggaggaagtattttttatttttgtactttatgtaaatattttttttattgctcctactaatatagaacgtcaatttat
>Pachycereusgenome-OG0054614
gagttgaagaatggaaagcccatcgccatcgccatcgccatcgccgtcaccgtcactgtcaccgacaccacctcacactctgactctgtctcacagcggcagcctcagacgacgtcgtagcagcagcgattccaactcgccggagttcgagttctggcgactcggtagcaacccgctgtccttccctcaacccgccctccactccgccgatgagctcttctccgacggcttcctcctccctctccacctcctccaccaccaccaaccccatccccaacaaccaccctccgacccggacccagatccggatccgaaccccgatccagaccccgaaaccgaagctcagcttgaacccggacccggcccagtccgcgaagaatcagagcagagcgtctcggcgtcgatcactttctccgtaggaaacccgatcctgacggcgtcgaagcgctggaaggagattttcaagaggggagataagaaggcggccgccggaatttccgacgaggccacaaaagcaaagtcggagaaatctgggaagaagagagagaaaaagatcgccggaaataatggaggaaataatgggacgaacaataataataataatggtggaaattcaaattcaaatccagctgagcttaacataaacatctggccgttttcacggagccggtccgccggaaacaactcaggccggtccagatcggcggtggcttcggcgaaccggaaggtgagcagcgcgccctgttcgaggagcaactcctccggcgaatccaagtctcgccgggcctggcccaacagccccggtcggaccggggttcacctgggccgtaacagcccggtttggcaggtaagacggagcaaggcggtttccgacgaggggcggcggggaaagcaggcgaacatcaccggaaaaggccgcgtgctgaatctgaatgtgccgatgtgcatggggtatcgccagcagttgagctgccggaacgacgaagatggcggcagctacgacggcggagatgatggaggcgcggccagaagcggtggcggtggcggtggcaataatggtagtttgctcggtttgcgtgggttgtttagtaagaaaagtgtgttgactgtttagcctcttcgcctcttttaacggttttgacttttttattagcgccggtaaaattgagaggtacgagtaaaagtcactccatatgctacagtttattggtggaagtattttttatttttgtactttatgtaaatatttttttattgctgctactaatatagaacgtcaatttat
>Rhipsalisbaccifera-OG0054614
gctcttccgatctcgcctcttctctgcatcctctgtttctctctctctacacccacctcatttactcctctctgtttctctctctctctctcttcccttcttaagtctctttctcgctcttgatttgtgtctctcaaggattgaagaatggagagcccatcgccatcgccgtcgcagacaccacctcacactgtgactctgcctcacagcggcagcctccgacgacgtcgtagcagcagcgactccaactcgcccgagttcgagttctggagactcggtggcaacccggtgtccttccctcaacccgcactccactccgccgatgagctcttctttaacggcttcctcctcccgctccacctcctccaccaccacccgcatccccaacaaccaccctccgacccggacccagatccgggtccgaaatcagacccagaccccgaaaccgaagctcaatctgaacccggacctggcccagttagtgaagaatcggagcagagcgtctcggcgtcgatcaccttctccggcggaaacccgatcctgacggcgtcgaagaggtggaaggagattttcaagaggggagataagaaggctgccgtcggaatttccgacgaggccacaaaaacaaagtcggagaaatctgggaagaagagagagaaaaagatcgccggtaataatgggactaacagtaataataataataataatggtgggaattcaaattcaaatccagctgagctgaacataaacatctggccgttttcacggagccggtccgccggaaacaactcgggccggtccagaccagcggtggcctcggcgaaccggaaggtgagcagcgcgccctgttcgaggagcaactcctccggcgagtccaagtcccgccggggctgccccaacagccccggtcggaccggggttcacctgggccggaccagcccggtttggcaggtaaggcggagcaaggcggtttccgacgaagggcggcggggaaagccggagaacatagccggaaaaggccgcgtgctgaacctgaatgtgccgatgtgtatggggtatcgccagcagttgagctgccggagcgacgaagatggcggaagctacgacggcggaggtgatgaaggcgcggccagaagcggtggcggtggcaataatggtggtttgctcggtttgcgtgggttgtttggtaagaaaagtgtgttgactgtttagcctcttggcctcttttaacggttttgactttttttattagtaccggtaaaatagaggtaagagtaaaaatcactccatatattacagtttatgggaggaagtattttttattttggtactctatgtaaatatttttttattgctcttgctaatatagaacgtcaatttatgtgaaacatttacaaatttttaggttttttttcaaaaaaaaaaaaaaa
>Stenocereusgenome-OG0054614
acgcatgatgcgaaatcccttctctttgcctgttcctctgcttcctccaccattcgtggacctcaagctccacacctgccttctcttctccgttcctcactaccacgctgcgcctcaagcttgaccgaccccgagcgacgcccattgggtgtcggcgtcttcccctgcgcgtggccgagcccatttagcgcagaaccgatggaacaccggaggatttcgcacatgtaggagttaggttagtatacgatatgttggacgagagacaaaatcctcctctagctctgcctccaaatgatgcgatagagatgttaattaaattttttaagcttaagccacctacgtttgatggaacacctgacccaattctgtatgagtactggaagaggaagattgaaggattgtttgaagtcatggagtgtcctgccaattataaagtgaggttcgcagctcacttttttgagaaagatgctagcttttggcgggatacggttaagccaaaagaaggaaaacaaccactaacttgggtgcagttcaagggtttattagatgaaaaatactatcctaaggagcaaaaagccatcaaagtggagcgtgttataaatgagtgtgaggcatctgagttagccatgcaacaaaaaaggaagcgtgaggtcgagagatcacaaggaggggtacgtggaaatgggaggaagcctaactccaatcatcaatctcagaagggctgcactccatatgagccaaggccgcactccaaatgactccaccaatctcacagctctatgacatgaatgaaagtcggtaagaaatctttcttttaagtacttccttttatacaagtatatatggatttattttgcatcatgtgatcaaagcgtataagtttcgaggacgaaactttttataagtgggggagaaatgtgagacctgcatttttgtcgtacttgcttaacaaatattatgcctgttg
>Stetsoniacoryne-OG0054614
aataataataataataataatggtggaaattcaaattcaaatccagctgagctgaacataaacatctggccgttttcacggagccgatcggccgggaacaactcgggccggtccaggccagcggtggcctcgacgaaccggaaggtgagcagcgcgccctgctcgaggagcaactcctccggcgagtccaagtcccgccgggcctggcccaacagccccggtcggaccgggattcacctcggtcgtaccagcccggtttggcaggtaagacggagcaaggcggtttctgacgaggggcggcgcggaaagccggcgaacagcgccggaaaaggccgcgtgctgaacctgaatgtgccgatgtgcatggggtatcgccagcagttgagctgccggagcgacgaccatgacggcagctacgacggcggaggtgatgggggcgcagccagaagcggtggcggtggcaatagtggtagtttgctcggtttgcgtgggttgtttagtaagaaaagtgtgttgactgtttagcctctttgctccttttaacggctttgactttgctattagtacccgtaaaattgagagctacgagtaaaaatcactccatatattacagtttattagag
>Hylocereuspolyrhizus-OG0054614
aaacggtcaacacacttttcttactaaacaacccacgcaaaccgagcaaactgccattattgccgccgccaccgcttctggccgcgcctccatcacctccgccgtcgtagctgccgccatcttcgtcgctccggcagcgcaactgctggcgataccccatacacgtcggcacattcagattcagcacgcggccttttccggtgatgttcgcctgctttccgcgccgcccctcgtcggaaaccgccttgc
>Astrophytumsp-OG0055492
agcccccaccactccatcgccgctgagtactaggtgcccaaactttgatcacagtgaattttccaatacctgccatgggcacttgggggggggtttgggtgtattagtgttggtgcgctatgtatgtgtgacaatctacaaggtgggtcttccaggataagactgattggatggtaggcgtggttggtgttctgatggctaataatgccctagaacattgggtgatttttcatcaaagctagatggtccttgagcagtctttccaattcaggaattgaagtttatccatttagacgttattggctttaaatataataggaatcgtcccatgatatgtctatttcttaatcggcttttctgccttctcttggtaggtacgagcaatctctcttctctgtccagtctttggtgaacttgcaggcttttgtctccttaccgttcttagtgaggatttattatgcgtccttttaatagacaagttgaaaagggctatttggacaaggatctcatctgattgtttgaagcaaaactggtaacattgagcattatcacccaatccgtctttatctttcaaagtggcagagttgctcgtcaataggtctgctccgtccggat
>Coryphantamaiztablasensis-OG0055492
ggggggaggtaatagcgaacaaagcatgcaaaaaaggtttgtagtggtcaggaatgtgttagtcgtcaaagtagaaagcagttatatctctggtgtcattcgctgtagcgaggacaaatagccataatgaagatgactagaaccttaggtgcgcaagtgcgaaaggatttaatgtccttggttaagaagttaagtggtatctaactagtagaagtgtacttatgatgccatatcaaaggacagatc
>Echinopsisaurea-OG0055492
gggggggggggggggttgggtgtatgagtgttgatgcgctatgtatgtgtgacaatctacaaggtgggtctttcaggataagactgattggatagtaggcgtggttgatgctctgatggctaataatcccatggaacattgggtggtttttcatcgaagctagattgtccttgagcattctttccaattcaggaattaattctctgaggcacttattttgaacttgatgtctggctcattgttggttgttatgatggaagtttttccattaggtgtttttggcttcaaatatgataggaatcgtcccatggtatgtctatttcttaatcaacttttctgccttctcttggtaggtacgagcaatttctgttctgtgtccaatctttggtgtaacttggaggctttcggttccttcccattcttagtggggattgattatgtgtccttttaatagacaagttgaaaagggctatttggacaaggatctcatctgatttagaagcaaagctgttaacattgagcattatcacccaatccgcctttatctttcaaagtggcagaggtgctcgtcaacaggtctgccccatctggatataaagctgtaataccccttagtaagagggatttgaatggtttgataatacatctcatattgccaaaatgcacctttattttgggaatgtgtatcagagaaacttctaaaataaatgtgctccttgtatggctgaaataccttcgtgtggggggacctttaatgaaagttcttccaaagaaccatgtgggtgtaaaagtggacaaagcagctcattgaaaaagggacaaaaaaagataatggcaaacaaagcatgcaaaaaaggtttgtagtggtcagaaatgtgttgttcgtcaaagtagaaagcaattatttctctggtgtcatccctgtagcgaggacaaatagccataatgaagataaggttgatgcaatcaaacatcatgggagattctattctagaagaaatagg
>Eriosycewagenknechtii-OG0055492
ctcttggtaggtatgagcaatctctgttctctgcccagtctttggtgaacttggaggcttttgtctcctttctattcttagtggggactgattatgcatccttttaatagacaagttgaaaagggctatttggacaaggatctcatctgattgtttgaagcaaagctgataacattgagtgttatcacccaatccgtctttatctttcaaagtggcagagttgctcgtcaacatgtctgctccatctggatataaagctgtaataccctttagtaagagggatttgaatggtttgataatacaactcatattaccaaaatgcacctttattttggg
>Ferocactuslatispinus-OG0055492
tcgggcacggtttggggtttgtttttttttggggggggggagtccgggtgtattagtgttggtgcgctatgtatgtgtgacaatctacaaggtgggtcttccaggataagactgattggatggtaggcgttgtcggtgttctgatggaacattgggtgatttttcatcaaagctagatggtccttgagcagtctttccaattcaggaattaattctccgaagcacttattttgaacttgatgtctagctcattgttggttgttatgatggaagtttatccatttaggcgtttttggcttcaaatatagtaggaatcgtcccataatatgtctatttcttaatcgccttttctgccttctcttggtaggtacgagcaatctctgttctctgtccagtctttggtgaacctgcaggcttttatcttcttatcgttcttagtggggattgattatgcaaccttttaatagacaagttgaaaagagctatttggacaagggtctcatctgattgtttgaagcaaaactgataacattgagcattatcacccaatccgtctttatctttcaaagtttcagagttgcttgtcaacaggtctgctccatctggatataaaactgtaataccctttagtaagagggatttgaatggtttgataatacatctcatattaccaaaatgcccctttattttgggagtgtgtgttagagaaacttctaaaataaatgtgctccctgtgtatggctgaaataccttagtgtggagggacctttaatgaaagtttttccaaagagccatgtgggtgtaaaagtggacaaagcagctcattgaaaaaggggaaaaaggtaatagcgaacaaagcatgcaaaaaaggtttgtagtggtcaggaatgtgttagtcgtgaaagtagaaagcagttattttgtcattccctgtagcgaggacaaatagccataatgaagatgagggcttgactagaaccttgggtgcgtaagtgtgaaagaatttaatgcccctggttaagaagttaagtggtatctaactagtagaagtgtacttatgatcccatatcaaagaatccatttcttctcatcttgaaactccaacaaacaatatttcttgattggttttagctcatttcaattgtttaggcttatctatgaatatctttgtacttttaatgaaatcgctcttcatgtgtgagagcttgctttccttttttagggtatttctcctccctttttgtcgtttaaaacatttctgctttggtggcgctaatatgtacgcgagggagtttggataacatcttttcatataattttatttataagtcttatggcagtcattctagtttccagtatagttgactggtgaggatgttgttatcgaactttcaatatgattctttgagaaagatctataagttattacaatggagaaattcttgttggagaaggttatagtagagatatatcattttttaaccctgaaaaagatatctatttagaggcgatgttggagccatacatcagctaatatttgttcatatcttagggcaaagaatttgttttgatgtttaattttctgcattcaatatgatttttttttttggggtttgggtggggtgtgtattttgtgttttg
>Gymnocalyciummihanovichii-OG0055492
agtggcagaggtgcttgacaacaggtctgctccatctggatataaagctataataccccttagtaaaagggatttgaatggtttgatagtacatctcatattgccagaatgcaccattattttgggaatgtgtatcagagaaacttctaaaataaatgtgctccgtgtgtggttaaaatacctttggggggacctttaatgaaagttcttccaaagaaccatgtgattgtaaaagtggacaaagcagctcattgaaaatgggacaaaaaaggtaatggcgaacaaagcatgcaaaaaaggtttgtagtggtcaggaatgtgttggtcgtcaaagtaggaagcagttatttctctggtgtcattccctgtagcaaggacaaatagccataatgaagacgagggtgatgcaatcaaatatcataggaaattt
>Matucanaaurantiaca-OG0055492
gtgtatcagagaaacgtctaaaataatgtgctccttgtatggctgaaataccttcgtgtggggggacctttaatgaaagttcttacaaagaaccatgtgggtgcaaaagtggacaaagcagctcattgaaaaagggacaaaaaaagataatggcaaacagagcatgcaaaaaaggtttgtagtggtcagaaatgtgttgttcgtcaaagtagaaagcaattatttcactggtgtcacccctgtagcgaggacaaatagccataatgaagataaggttgatgcaatcaaacatcatgggagattctattctagaagaaatagga
>Pachy-OG0055492
aaggtgggtcttccaggataagactgattggatggtaggcgtggttggtgttctgatggctaataatcccatggaacattaggcgatttttcatcgaagctagattgtctttgagcagtttttccagttcaggaattaattctcctaggcacttattttggacttgatgtctagctcattgttggttattatgatggatgtttatccattttggcgtttttggcttcaaatataataggaattgtcccatgacatgtct
>Peniocereuscuixmalensis-OG0055492
gttgctcatcaacaggtctgctccatctggatataaagctgtaataccctttagtaagagggatttgaatggtttgataatacatctcatattaccaaaatgcacctttattttgggaatgtgtatcagagaaacttctaaaataaatgtgcttcctatgtatggctgaaataccgtagtgtggggggacctttaatgaaagtttttctaaagagccatgtgcgtgtaaaagtggacaaagcagctcattgaaaaagggggaaaaaaggttatagcgaacaaagcatgcaaacaaggtttgtagtggtcaggaatgtgttagtcgtcaaagtagaaagcagttatttctctggtgtcattccttgtagcgaggacaaatagccataatgaagatgagggtttgactagaaccttaggtgtataagtgggaaagaatttaatgtctctg
>Sten-OG0055492
ttcaaagtaacaaagatgatcatcagcaggtctgctccatctggatataaagctgtaataccctttagtaagagggatttgaatggtttgataatacatctcatattaccaaaatgcacctttattttgggaatgtgtatcagagaaacttctaaaataaatgtgcttcctatgtatggctgaaataccttagtgtggggggacctttaatgaaatttttttctaaagagccatgtgggtgtagaagtggacaaagcagctcattgaaaaagggggaaaaaaggtaatagcgaacaaagcatgcaaac
>Stetsoniacoryne-OG0055492
gctcattgttggttgttatgatggaagtttttccattaggtgtttttggcttcaaatatgatttcagcgtcccatggtatgtctatttcttaatcaacttttctgccatctcttggtaggtacgagcaatctctattctgtgtccaatttttggtgaacttggaggcttctgtctccttcccattcttagtggggattgattatgcgtccttttaatagacaagttgaaaagggctatttggacaaggatctcatctgatttagaagcaaagctgataacattgagcattatcacccaatccgtctttatctttcaaagtggcagaggtgctcatcaagtctgctccatctggatataaagctgtaataccccttagtaacagggatttgaatggtttgataatacatctcatattgccagaatgcacctttattttgggaatgtgtatcagagaaacttctaaaataaatgtgctctgtgtatggctgaaatacctttgggggacctttaatggaagttcttccaaagaaccatgtgggtgtaaaagtggacaaagcagctcattgaaaaagggacaaaaaaaggtaatggcgaacaaagcatgcaaaaaaggtttgtagtgaaggtttgtagtggtcaggaatgtgttggtcgtcaaagtagaaagcagttatttctctggtgtcattccctctagcgaggacaaatagctataatgaagatgagggtgatgcaatcaaacatcataggaaattttcttctagaagaaatagaaaatttaataatttcggaatttttatttaggagga
>Astrophytumsp-OG0056145
tatatatatatatatatatatatagacaatgagggtatgtgctctctggagcacataagaaattgccagttggaatcagcccaagtcagcatgaatggttccacaaatggctagatgggaagctcagaacactactcaagaaaagtgcaatgataggcataaataggctgagtccgctcatgattagaacctaatggcttggcaatatgacatctgactagcaccatccaggactgaaatttaagaatgaagaaactagttccccagctctgccacagagaccccaacatgctgcagccgccctgcacagcagtcaaccacttaaccctattctcaactcatcgcggcagccagcctctcaaaaaaac
>Coryphantamaiztablasensis-OG0056145
tctgtaaaaaataaatatatataagcaatgagggcatgtgtctttggggtacataagaaattgccagttggaatcatcccaagtcagcatgaatggttccacaaatggctccatgggaagctcagaacactctactcaagaaaagtgcaatgatacgcataaataggctgagtccactcatgattagaacctaatggcttggcaatgtgacgtctgagtagcaccatctgggattgaaattttagaaggaagaaattag
>Echinopsisaurea-OG0056145
atataatcttcttccttggaccctgcaaccaagaaggagaaattcagacataatgacacggactttaacagggcacctgagaagaatcttaatctagaattagcacacgcctgtccagtgtcagtatgcttgctcaggaatatgaaatacttgtatgcatatgagtagaagactgccaatagaactagtgcataaagggttggaatcagcctagtcagaatgaatggtcacacaaacggccccatgggaagctcagagaactctactcaagaaaagtgcaataataagcataaacaggctgagcccagctcatgattagaacctaatggcttggcaaggtgacatgcgcaatagcaccactaagatcaaaattttagaaggaagaaaatagttccccagctatgctaaaaaaaaaaaaaaacccagcatgctgcagccggccttcgccgcagtcaaccacttaaccctattatcaactcatcgcagcctatcaaaaatctcctcgctccttaccacactatccccagcaatgaaccacgaaactaccaccaacaccttgagactgctgcagggatgtgaacaccaatcagaatcactaaccaaaaaacctgccataacttagttcaccataaaaaattcctacacatagaaatgtattaaaaacaacaattgctcatgaattgcggcaacaattgcacaagaaccttaatgtcagatggttaagctagttttcttcattttcatgaacattatacgaagtattgaaatcatttacatctcagtgatcacagtactgacctagacaccaaaactaaatatagaagtgagaaaaaatcagagtccagcaggatactcatgacaagtatatgttacaagcatgttaccattgggattcccatagctttga
>Eriosycewagenknechtii-OG0056145
atataatcttcttcctcggaccctgcaaccaaaaaaaagaaattaagacataatgacacaggcttgacagcgcacctgagaagaatctttatctagaattagcacacaatctgcacctgtccagtgtcactacaagttacatacttccccaggaatacgaaatacttgtatgcacgtgagaagattcccaatagaactagtgcatataggggtggaatcagccaagtcagcatgaatagtcccacaaatcgctccatgggaagctcagaaaactctactcaagaaaagtgcaatgataggcataaataggctgagtcaagctcatgattagaacctaatggcttggcaaggtgacatgtgcagtagcaccatctaggatcgaaattttagaaggaagaaactagttccccgagctctgctaaaaggaacccaacatgcttcagccgccctgcgcagcagtcaaccacttaaccctattatcaactcatcccagtctatcaaaaa
>Ferocactuslatispinus-OG0056145
tatatgtatatatatataggcaatgagggcatgtgctccctggagcacataagaaattgccggttggaatcagcccaagtcagcatgaatggttccacagatggctccatgggaagctcagaacactctactcaagaaaagtgcaacgataggcataaataggctgagtccactcatgattagaacctaatggcttggcaatgtgacgtctgagtagcaccatcaaggattgaaattttagaaggaagaaactagttccccagctctgctacaaagaccccaacgtgctgcagctgccctgcacagcagtcaaccacttaaccctattctcaactcatcccagcaggctccctattctcaactcatcccagcagccagcctatcaaaaaactcctcgctccttaccacactatccccagcaatgaaccacgaaactaccaccaacaccttgagactgctgctgggatgtgaacaccaatcaaaatcaactaaatatagttcccaaaaatttcaaccaaaaaaccttccataacttaattcatcatcaaaaaatcccacatagaaatgtatttgagattcctcgagagctgtacacccaatgtctgttctgaatctgatgaagcttagaattgtggtaacaaagaaccttaaggtcagatggttaaattagttttctgtattttcatgaacataatatgaagtaatgaaatcatttacatctcagtgatcacagtactgacctagacaccaaaactgaatataaaaataagaaaaaaaatcagagtccagcaggatactcatgacaagtatatattatgagcatgttaccattgggattcccatagctttgagatcctcgtcagtcatgtgttcgagggctgccatgtcaacctgaaaagaaa
>Gymnocalyciummihanovichii-OG0056145
tggcaaggtgacctgcgcagtaacatcatatgggatcgaaatttaaggaggaagaaactagctcctcagctctgctaaaaaggacccaacatgctgcagctgccctgtgcagcagtcaaccacttaaccctattatcaactcattccagcctatcaaaaaactcctcactccttaccatactatccccagcaatgaaccacgaaactaccaccaacaccttcagactgctgccgggatgtgaacaccaatcagaatcaactaaatatagttcccaaaaatttcaaccaaaaaacctaccataacttagttcaccatcaaaaattcctacacatagaaatgtattaaaaacaa
>Matucanaaurantiaca-OG0056145
cggaatgaatggtcacacaaacagccccatgggaagctcagagaactctactcaagaaaagtgcaatgataagcataaacagcctaagcccagctcatgattagaacctaatggcttggcaaggcgacatgcgcaatagcaccactaagatcaaaattttagaaggaagaaaatagttccccagctatgctaaaaaaaaaccaacatgctgcagccggccttcgccgcagtcaaccacttaaccctattatcaactcatcgcagcctatcaaaaatctcctcactccttaccacactatccccagcaatgaaccacgaaactaccaccaacaccttgagactgctgcagggatgtgaacaccaatcagaatcaactaaccaaaaaacctgccataacttagttcaccatcaaaaattcctacacatagaaatgtattaaaaacaacatttgagattcctcgagagctgtacacccaatttctgttctgaatctgacagaacttagaattgtggcaacaattgcacaagaaccttaatgttagatggttaagctagttttctg
>Pachy-OG0056145
ctaggattgaaattttagaaggaagaaactagttccccagctctgctacaaagaccccaacatgctgcagccgccctgcacagcagtcaaccactcaaccctattctcaactcatcccagcagccagcctatcaaaaaactcctcgctccttaccacactatccccagcgatgaaccacgaaactaccaccaccaccatgagactgctgccgcgatgtgaacaccaatcaaaatcaactaaatatagttcccaaaaatttcaaccaaaaaacctgccataacttaattcatcatcaaaaaatcccacatagaaatgtatttgag
>Peniocereuscuixmalensis-OG0056145
acacgacgctcttccgatcttgccctgctaagaagagcccaacatgctgcagccgccctgcgcagcagtcaaccacttaaaccctattatcaactcatcccagcctaactcctcgctccttaccacactatccccagcaatgaaccacgaaactaccaccaccaccttgagactgctgccgggatgtgaacaccaatcagaatcaactaaatatagttcccaaaaatttcaaccaaaaaacctgccataacttacttccccatcaaaaattcccacacatagaaatgtattaaaaacaacattttgggattccttgagagctgtacacccaacttctgttctgaatctgatgaagcttagaattgaggtaacaattgcataagaaccttaaggtcagatggttaaactagttttctgtattttcaggaacataatatgaagtattgaaatcatttacatctcagtgatcacagtactgacctagacactaaaactgaatataaaagtgagaaaaatcagagtccagcaggatactcatgacaagtatgtgttatgagcatgttaccattgggattcccatagctttgagatcctcgtcagtcatgtgttcgagggctgccatgtcaacttcc
>Rhipsalisbaccifera-OG0056145
atataatcttcttcctcggaccctgcaaccaataaagagaaattaagacataatgaaaggcttaacatggcacctgagaagaatctttctgtctagaattagcacacaatctgcgcctgtccagtgtcactacaagttacatgcttgctcaggaataagaaatacttgtatgcacgtgagtagaagactgccaatagaactagtgcatgtaaggttggaatcagccaagtcacataaatgactccatgggaagctcagaaaactctactcaagaaaagtgcaatgataagcataaacaggcttagtccagctcatgattagaacctaatggcttggctaggtgacatgtgcagtagcaccatctaggatcgaaatttaagaaggaagaaactagttccccagctctgctaaaaacgaacccaacatgctcagccgcccagtgcagcagtcaaccacttaacccaattatcaacgcatcccagcctatcaaaaaactactcgctccttaccacactatccccagcaatgaaccacgaaactaccaccaccaccttgagactgctgccgggatgtgaacaccaatcagaatcaactaaatatagttcccaaaaatttcaaccaaaaaacctgccataacttaattcaccatccaaaattcccacacagagaaatgtattaaaaaataaaaacaacatttgagattcctcgagagctgtacacccaatttctgttctgaatctgaagaaacttagaattgtggtaacaattgcataagaatcttaatgtcagatggttaaactagctttctgtattttcatgaacataatatgaagtattgaaatcatttacatctcagtgatcacagcactcacctagatcgaaaactatatataaaagtgagaaaaaatcagagtccagcaggatactcatgacaagtatatgttatgagcatgttaccattgggattcccatagctttga
>Sten-OG0056145
ctaggattgaaattttagaaggaagaaactagttccccagctctgctacaaagaccccaacatgctgcagccggcctgcacagcagtcaaccacttaaccccattctcaactcatcccagcagccagcctatcaaaaaactcctcactccttaccgcactatccccagcaatgaaccacgaaactaccaccaccaccttgagactgctgccgggatgtgaacaccaatcaaaatcaaataagtatagttcacaaaaatttcaaccaaaaaacctgccataacttaattcatcatcaaaaaatcccacatagaaatgtatttgagattcctcgagagctgtacacccaatttctgtactgaatctgatgaagcttagaattgtggtaacaattgcataagaaccttaaggtcagatggttaaattagttttctgtattttcatgaacataatatgaagtattgaaatcatttacatctcagtgatcacagtactgagctagacaccaaaactgaatataaaagtgagaaaaaaatcagtccagcaggatactcatgacaagtatatattatgagcatgttaccattgg
>Hylocereuspolyrhizus-OG0056145
agaagactcaacagaaggctgatgcatcagttgatgggtttcttcggtcgttaggtctggagaagtatcttattacatttcaggcagaggaagtgagtaatgtctccatatggtcatccaatttatcaatttcaagtgatcatatattgaggtgcctctttgttttcaggttgacatggcagccctcgaacacatgactgacgaggatctcaaagctatgggaatcccaatgggtccgaggaagaagattatattagctttgaattcaaggggctgagatttggagagtggagagggcagactctttttctgatgaacctcggttaacaactctctgatctgcacaatcagaaggtggcagccttatcctctcatccacacagagcttccaggctgcatcctgcatgtaattctaactgtgactttgagatagaagcttcactgtgatcaaggtgatagtgtaggaagatcagattgagactcagaaatttgtgcaacatcttttgaagctttc
>Astro185750-OG0056235
ATAGAGAACAGTTTATTAGAGAACATGTTTATTTTACCTATTATGGAAGTCATTTTCCAGGCTCTAAAAACAAAATCCATGTCTTTGTTAACATTGACCATTAGAAACCAACAGAAAACTATCCCCAAGTCTCATCATAGCCAACTGTAGGAAATTCATTGATTGGATGAGTAAGACTGAATAAAAAACGGTCACGCTTGTTCCTCAATCGCTATACATGCCATGGTTTGGCATTCACAAATGGCACTTTATCATTGTGTCTGTCTTCCATATCGGTGTCCTTTTACACCATCAACATCCATTTGGCACCACTGTGTGATTCTATTTTCTTTTCCTCCTCCCTCTTTCACCAATCCTCCCTCTGCCCTCCATCGGAGCCCAATTTCATCATTCTTCCTATAATATTTGAAAAGAAAGCTTCCAGATATCCTATTAATTGACTACATAGTTAACTCTTAGGCTCCGTTTGGTCCTTAGAAAATTTGGTGGAAAGAAAAGTTGAAGGAAAAA
>Copi144968-OG0056235
CTTTTACACCGTCGACATCCATTTGGCACCACTGCATGATTCTACTTTCTTTTCCTCCTCCCTCTTTCACCACTCCTCTCTCTCCCCTCCATCGGAAGCCCAATTTCATCATTTGCCTATAATATTTGAAAAGAAAGCTCTCAGATACCCTATTAATTGACTAGATATTTAACTCTTAAACTCACCAAAGAACTTCGCCAAAACAAATCCCAATAACTGCCTCTTTCAATGATTATCTTTTTTAACTTCCAATTCTTCACCACAAAGTTCAACATTACCCAACCCAGTGACAAGGAAAAAGGTTTAAGGATGGTTAGACATAAAGGCAGAGCTATCCAATTCATGTGTGATCCTTGGTTCACACCTTAACAGAAAGAAGCTCTCTTTCTTCCAACCAATCTTCGTTGTTGAGCGGAAAACCATCCTCTCTACATGAGAAGGAACTCCACTGTCAGCATGTAAAAACGAGTGGCTTCGAAGGATTATTTGGGAATGTTGAAAAAGAGATTATTAGGGAAATTGTCTATTGCCAATATGCTTTCAGTGGTGGTGGAAAATTGGAAAAATATTTGCAGAAG
>Cory117005-OG0056235
GATCTCACCCAACTTTCCAAAGAGAACATGTGTATTTTACCTATTATGGAAGTCATTTTCCAAGCTCTAAAAACAAAATCCATGTCTTTGTTAACCTTGACCATCAGAAACTCACAGAAAAAAATCCTCAGAGTCTCACCATAGCCAACTGCAGGAACTCATGGATTGGATAAGACTGAATAAAAAACAGTCACGCTTGTTCCTCAATCGCTATACATTTGGTTTGACATTCACAAATGGCACCTTATCCTTGTGTCTGTCTTCCGTATTGCTTTCCTTTTACACCGTCGACATCCATTTGGGACCACTGCATGATTCTATTTTCCTTTCCTCCTCCCTCTTTCACCATTCCTCTCTCCCCCCCATTGGAGCCCAATTTCATCATTTGCCTATAATATTTGACAAGAAAGCTTCCAGATACCGTATCAATTGACTAGATAGTTGACTCTTAGGCTTCATGTGGTCCTTAGAAATTTTGGTGGAAAGAAAAGTTTAAGGGAAAAAATGTAAAGAAAAAAAGTTGGGAGAAAATGAGTTTTTTCCTCTTTTTTGGATTAAGGAAAAAATACAAGATTTGGATGAAAAATTTGAATGTTGATTAAGC
>Eri49656-OG0056235
ATTAAATTAGAGAACAAGATGTATTTTACCAATTACGTGAGTCATTTTCCAAGCTCTAAAAACAAAATCTATGTCTTTGTTAACACTAGAATCTAACAGAAAAAAATATCCTCAAGTCTCATCATAGCCAACTGCAGGAAATTCATTGATTGGATGAGTAAGACTGAATAAAAAAATCACGCTTCTTCCTCAATCGCTATACGTGCCATGGTTTGGCATTCACAAATGGCACTTTATCATTCTGTCTGTCTCCCATATCGCTTTCGTTTACACCGTCGACATCCATTTGGCACCACTGCATGATTCTATTTTCTTTTCCTCCTCCCTCTTTCACTACTCCTATCTCTCCCCTCCATCGGAAGCCCAATTTCATCACTTGCCTATAAAATTTGAAAAGAAAGATTTCAGATACCCTATTAATTGACTAGATATTTAACTCTTAAATTCACCAAAGAACTTCGCCAAAACAAATCCCAATATCTCCCTCGTTGAACGATTATCGTTTTTAATTTCCAATTCTTCACCACAAAATTCAACATCACCCAACCCAATGACAAGGAAAATGGTTTAAGGATGGTTAGACATAAAGGCAGAGCTATCCAATTCATGTGCGATTCTTGATTCACACTTTAACAGAAAGAAACTCTCTTTCTTCCAACCAATCTTCGTTGTTGAAGTGGAAAACCATCCTCTCTACATGAGGAGGAACTCCACTGTCAGTATGTAAAAACGAGTGGCTTCGAAAGATTATTTGGAATGTTGAAAAAGAGATTATTTTGGGAAATTGTCTACTGCCAACATGCTTTCAGTGGTGGTTGGAAAATTGGAAAAAATATTTGCAGAAGACAAGCACAACTTTGAGGCCCTTATTAAATACAAGTGGAATAGCTACCATTGTAGTTGGAAGAGATGCAG
>Fero236478-OG0056235
GTTTTGTCTCCAAATTTTACCCCCCCCCCAAAAAAAAACCCAACTTTCCATAGAGAACATTCTATTAGAGAACATGTGTATTTTACCTATTACGGAAGTCATTTTCCAAGAAAATCCATGTCTTTGTTAACCTTGACCATTAGAAACTAACAGAAAAATATCCCCAAGTCTCATCATAGCCAACTGCAGGAAATTCATTGATTGGATGAGGAAGAATGAATAAAAAACAGTCACGCTTGTTCCTCAATCACTATCCATGCCATGGTTTGGCATTAACAAATGGAAGTTTATCATTGTGTCTGTCTTCCATATCGCTTTCCTTTTACACCATTGACACCATTTGGCACCACTGCGTGATTCTATTTTCTTTTCCTCCTCCCTCTTTCACCACTACTCTCTCTCCCCTTCATCAGAGCCCAAATTCATAATTTGCCTATAATATTTGAAAAGAAAACTTCCAGATACCCTATTAATTGACTAGATAGTTAACTCTTAGGCTCCATTTGGTCCTTTAAAAATTTGGTGGAAAGAAAAGTAGAAGGGAAAAAAATGTGGAGGGAAAAAAAAAGTAGGGAGAAAATGAGTTTTTTTCTCTTGTTTGGATTGAGAAAAAAATACAAGAATTTGAATGAAAAGTTTGAATGTTGATGAAC
>Gym30740-OG0056235
GCCTATTACGTGAGCCATTTTTCCAAGCTCTACAAACAAAATCCATGTCTTCGTTAACCTTGACCATTAGACACTAACAGAAAAAACATCCCCAAGTCTCTTTGATTGAATGAGTAAGACTGAATAAAATACAGTCACGCTTGTTCCTTAATTGCCATACATTCCATGGTTTGGCATTCACAAATGGCACTTTATGATTGTCTGTCTTCCATCTCGCTTTACTTTTACACTGACGACATCCATTTGGCACAACTGCATGATTCTATTTTCTTTTCCTCCTCGCTCTTTCACCACTCCTCTCTGTCCCCTCCATTGGAAGCCCAATTTCATCATTTGGCTATAATATATGAAAAGAAAGCTTCCAGATACCCTATTAATTGACTAACTATTTAACTCTTAAATTCACCAAAGAACTTCGCCAAAACAAATCTTAATATCTTCCTCTTTCAACGATTATCTTTTTGAACTTCCAAATCTTCACCACAATGTTAAACATCACCCAACCCAATGACAAGTAAAAAGGTTTAAGGATGGTTTAGACATAAAGGCAGAGCTATCCAATTCATG
>Matu92877-OG0056235
AAAAAAAAAGCTGTCCATAAACGACATGTGTATTTTACCTATTACGTGAGCCATTTTCCAAGCTCTAAAAACAAAATCCATGTCTTTGTTAACCTTGACCATTAGACACTAACAGAAAAAATATCCCCAAGTCTCATTGATTGGATGAGTAAGACTGAATAAAATACAGTCACGCTTGTTCCTCAATCGCCATACATTCCATGGTTTGGCATTCACAAATGGCACTTCATGATTGTGTCTGTCTTCCATCTCGCTTTACTTTTACACTGTCGACATCCATTTGGCACAACTGCATGATTCTATTTTCTTTTCCTCCTCCCTCTTTCACCACTCCTCTCTGTCCCCTCCATTGGAAGCCCAATTTCATCATTTGGCTACAATATT
>Pachy185226-OG0056235
AGAAAAAAGATCCCCAGACCGCCTCGCCCCCCCCCCCCCAAAAAAAAAATCCCCGGGAAAAAAGAAAACATCTTCTAAAGATTATCCCTAGTCAGCATTAAGGGCTTCAAGTTGTCTGCGAAGTTCGTCGAGGTCATCAGCTGAGCTAGCAGGCTGCTCTACAGTAGACGCATGTTTGTATTCCTCTGCAGCGGGCAGCTCATGGACAAGACCTTCCGGAAGGGTATCTGCGCTTTGACTAGAGGATCCTTCTGGCAAACTGTCATCAACAACGCTAATGTTCCATTCATTATCTGCATGAAGTGGGGTCTCTGTTGTCGGTAATGCTTCTGCTTCCATTTTGGCCTTGGCTTCAGCCTCCCTAGCGGGTTTTGCTAAAATGTATTCCTTCTGTCTTTCCAGGCACGCTGCATTTGGACATTGAGGATTTGGTTTCATCTCCATAGTTGGAAAATAGTCTTTCAAGGCATTGTAACCCAAGTATCGTGAAACATGGCCAAACTTCAGAAGATATTTAAGAGTATTTTGAACAAGAAGTCCAGCAACAACCCCCTACAAGACCAAGTGAAAAGATAAAAGAAAATAAAGGGGATATCAAATCATCAACGTAGAAAACTGAACATTTCCTTGAAAAGATTGATAAAGAATCATAAAGTGCCTACGCTCTTGACGATGATGGCCGCCACAATTAGGTCCACAGACATTAAGTATAGAACAGAAACCCAAGAAGAAACTGCTTTTTCTTATAATATTTATTGAAGGTGTCCATGAAATAGAATGTTTTGAGTGCTTTTACCAATACAAATCAAAACCGGAAAGCAGTAGTCGCATATCATTATTATCTTCTAGGAGCGTCCGCTAAGAAACCAAGGATAGGCAGATTCAGTAACTTTAAAAACTGAAGAGCAACAGTCTTTCCATTTCCCAGTTTTTGTCTCCAATTTTTAGGTCCCCCCCCCCAAAAAAAAAACAAAAAAAAAAAACACTTTCCATGGAGAACATTTAATTAGAGAACAAGTGTATTTTAACTATTACATAAGTCATTTTCCAAGCTCTAAAAACAAAATCCATGTCTTTGTTAATCTTGACCATTAGAAACTAACAGAAAAAATATCCCCAAGTCTCATCATAACCAACTGCAGGAAATTCATTGATTGGATGAGTAAGACTGAATAAAAAACAGTCACAATTGTTCCTCAATTGCTATACATGCCATGGTTTGGCATTCACAAATGGCACTTAAGCATTGTGTCTGTCTTCCATATCGCTTTCCTTTTACACCGTCGACATCCATTTGGCACCACTGCATGATTCTATTTTCTTTTCCTCCTCCCTCTTTCACCACTCCTCTCTCTCCCCTCCATCGGAAGCCCAATTTCATCATTTGCCTATAATATTTGAAAAGAAAGATTCCAGATACCCTATTAACTGACTAGATATTTAATTCTTAAATTCACCAAAGAACATTGCCAAAACAAATCCCAATATCTCCTTCTTTCAAGGATGATCTTTTTAAACTTTCAATTCTTCACCACAAAGTTCAACATCACCCAACCCAATGACAAGGAAAAAGGTTTAAGGATGGTTAGACATAAAGGCAGAGCTATCCAATTCATGTGTGATCCTTGATTCACACCTTAACAGAAAGAAACTCTCTTTCTTCCAACCAATCTTCGTTGTTCAAGCGGAAAACCATCATCTCTACATAAGAAGGACCTCCACTGTCAGTATTTAAAAACAAGTGGCTTCGAAAGAATATTTGGAATGTTGAAAAAGAGATTATTTGGGAAATTGTCTATTGCCAATATGCTTTCAGTGGTGGTGGAAAATTAGAAAAGTATTTGCAGAAGACAAGCACAACTTTGAGGCCCTTGGTAAATATAAAGAAGTGGAATAGCTACCATTGTAGTTGGAAGAGATGCAGCACAAACACCTTCACGCTTGAGTGTACGTTCATCGACCCCTGATGCCACAACCAAAGGTGGTACACATGCAAAGCAAGCTGTTTCTCCAGGAATAAGCAATTGTATATGACCAGAGACAGCATCCTCGGAGACACCAGATTCCATCCACGTTTGATTCAACTCATTGCATGCCTGATTTACTACCATCCTTGCTTCATAGTTGTCTACGCAACTCAAAACAAGGTCTACACCATTGCCTTCTTTCTCAGGGCGGAATGTTTTGTTTTTCAAACTACACATGAAAGTTTCAAAGCCTTCCACTGTTGTTATGTTCAACGTATAGCTCTGAACATGGAAAAAGCAGTCAGTAGAGAGGATGCAGGAGAATCAGAAATTAACACAAAACCCTCACTAGCACTTAAAATTGACCACCATCAGCTGTCCTATATATAATACATGCAAGAGATGCCATCTTGGAACACACATGTAATAGGGAAATGTCAAGTACAGCAACCCTCCCCCCCCCCCCAAAAAAAGGGGGGGGGGGGAATTTTGCCTTCCCCCCCCCCCTCCAGTGGGGCCCCGATAAAATGGATTTTTTCTATA
>Peni80103-OG0056235
CCCCAAAAAAAAAACAACTTTCCATAGAGAAGATTTAATTAGAGAACAAGTGTATTTTACCTATTACGTAAGCCATTTTCCAAGCTCTAAAAACAAAATCCATGTCTTTGTTAACCTTGACCATTAGAAACTAACAGAAAAAAAAAATAAAATCCCCAAGTCTAATCATAGCCAACTGCAGGAAATTCATTGATTGGATGAGTAAAGACTGAATAAAAAACCGTCATGCTTGTTCCTCAATCGCTATACATGCCATGGTTTGGCATTCACAAATGGCAATTTATCATTGTGTCTGTCTTCCATATCGCTTTCCTTTTACACCGTCAACATCCATTTGGCACCACTGCATGTTTCTATTTTCTTTTCCTCCGCCCTCTTTCACCACTTCTCTCTCTCTCTCTCCCCTCCATCGGAAGCCCAATTTCATCATTTGCCTATAATATTTGAAAAGAAAGATTCCAGATACCCTCTTAATTGACTAGATATTTAACTCCTAAATTCACCAAAGAACTTGGCCAAAACAAATCCCAATATCTCCCTCTTTCAACGATTATCTTCTTTAACTTCCAATTCTTCCCCACAAAGTTCAACATCACCCAACCCAATGACAAGGCAAAAGGTTTAAGGATGGTTAGACATAAAGGCAGAGCTATCCAATTCATGCGTGCTCCTTGATTCACACCTTAAAAGAAAGAAATTCTCTTTCTTCCAACCAATCTTCGTTGTTGAGCAGAGAACCATCCTCTCTACATGAGAAGGAACTCCACTGTCAGTATGTCAAAACGAGTGGCTTCGAAAGATTATTTGGGAATGTTGAAAAAGAGATTATTTGGGAAATTGCTTTTTTTTTTGGTTAAGTAATCAAAAGGTATATTAAAAGAACACCAAGGGGATGTCACCCATTTACAAAAAGGGGCAAATACAAAAACATTATGCCCTTAAGCTCTCATC
>Rhip148159-OG0056235
CGCTTGTTCCTCAATCGCTATACATGCCATGGTTTGGCATTCACAAATGGCACTTTATCATTGTGTCTGTCTTCCATATCGCTTTCCTTTCACGCCGCCGACATCCATTTGGCACCACTGCATGATTCTATTTTCTTTTCCACCTTCCTATTTCACCACTCCTCTCTCCCCCCTCCATCGGAAGCCCAATTTCATCATTTGCCTATAATATTTGAAAAGAAAGCTTCTAGATACCCTATTAATTGACTAGATATTTAACTCTTAAATTCACCAAAGAGCCAAAACAAATCCCAATATCTCCCTCTTTCAACGATTATCTTTTTCAACTTCCAATTCTTCACCACAATGTTAAACATCACTCAACCCAATGACAATGAAAAAAGTTTAAGGATGGTTAGACATAAAGGCGGAG
>Stet98926-OG0056235
AGATATTTAACTCTTAAATTCACCAAAGAACTTCGCCAAAACAAATCCTAATATCTCCCTCTTTCAACGATTATCTTTTTGAACTTCCAATTCTTCACGACAATGTTATACATCACCCAACCCAATGACAAGCAAAAAGGTTTACGGATGGTTTAGACATAAAGGCAGAGCTATCCAATTCATGTGTGATCCTTGATTCACACCTTAACAGAAACAAAACTCTCTTCCAACCAATCTTTGTTGTCCAGCGGAAAACCATACTCTCTACATGAGAAGCACCACTGTCAG
>Astrophytumsp-OG0056477
tccgtcgctgaaattttccgccgctaaattccgtcgctaatttggacttttttagtagtgtatttcctttcttttcaatgatcaaacctaattaagtacccgaacttttcgacccttggtatagccacatcacccatggtgacttcttccccacccacttgttcatcactaaacccacattttaactatgaaatgatataaacatatataccctccttttgaaaaaaag
>Carnegiagiganteagenome-OG0056477
atacattggttaatatcttcatgaatatctcctttctcctcaatgatcgagcttcaatacctgaacttctcaacccttggtattgtcacgccacccatggtgactccttccccacccgcttcctcctcactgaacccacattttaagtatttagtctttgatctgctcaatctaaatcccctacattttaaggtatgtctccattgctctagcttgctgttaagaccacccctagtcttatcgatgggaacaatatccctttttagcggtggcagcattctttcttcatccattcctgatgtagctaatgaataccattggtgtgtcatacctccacctgttggacttggacgaattggttgtcattactcgtcgacttgtggaacttcgcctgaccaaagttcttatagtatacttctacagaatgcagaaacagttggcttggttgccccaaatgaagcagaactttgtttggcttatgcgcacaaactactaggagcattcgatcttgacaaaacctcagctcgagagtttgccaagcctgaaactttgggctcggggcttgactcacttgagctcgttagccttaatatgtattgtcctcctctttatgagccttacgagcctagtgagccgaacttcctggtgctcggcttggctggtttgtataatgagctgaagcctgagcatacccgagctgtttttgagccaagcttttcaagttcgcttggcacagggcatggtacaaaaagcactgcaattcctgttacttctttgaaggctggtgatgaggttttgctaagagtacagggtggagctcgacacaccggaatagagatccaagaatttcttgttgagaagtaaagatgctaatgaacttgttgaattaggcatatgaccgatacatttctgtgggaaatgcgtgcaatacaagttttatgattgtttatttatgatgtcaaactgtacagaagcatctgcttcaatgatatgggccttgtgtgattagatcaatgccaagccctatgtaagttttgttctacaatgatttgagttgcaagaaattaaggacggtaag
>Coryphantamaiztablasensis-OG0056477
cctggcaaaggcactgtcaactaatggtgtcatttcataatctcatctttgcatcaatgcacgaggtatcctcagaatggaatcctcaattgacatatcctctttccttgcaatgtccaaggaatgaaaaagaaaaaagaaaaactgctcaaacttttgctcctttaactcaacatgtgcctgcgacaacagagaaatgaaatcctagat
>Echinopsisaurea-OG0056477
cttacactgtattttctgcttttgttaaaggccctttgcttgggggtcagtaagtcaaaaggcactataaccacgcaatagatcatatctcctgccttaattgctggagtttggcatccttgaccacagctacagttcacactattagaattatccaacttgcatgagacaaattgacggagtgacggacaacactgattgcttgggcccttttcagacagggtattatatttttttgaaaatttattcactagtggagaaatcttcacctcacaaatgcactgtcaactaaaggcatcatttcacaatcccatctttgcatcaatgcacgaagtgtcctcgggatgggatcctcaattggcatatcctttttccttgtaaagtccaaggaatgcaaaataaaaagaaaaactgttcaaacttttgctcattgaactcaacatgtacctctgacaacagagacaaacaaaatcattgatgcctactgcttctcattctgtttcaca
>Eriosycewagenknechtii-OG0056477
gccttggttgccccaaatgaaggtgagttacattcctcatacactgtattttctgcttttgttaaaggccctttctttgggggtcaataagtcaaaaggcactataaacacgcaatagatcatatctcctgcctttaattgctggagtttggcatccttaaccacggctacagttcacactattagaattatccaacttgcattaaagaaattgacggggtgacgaacaatactgattgcttgggctcttttcagacggggtaatatatttttttgaaaatttattcactagtggagaaatcttcacctggcaaatgccctgtcaactgaaggtgtcatttcacaatcccatctttgcatcaatgcatgaagtatcctcaggatgggatcctcaattgacatatcctctttccttgtaatgtccaag
>Gymnocalyciummihanovichii-OG0056477
gccttggttgccccaaatgaaggtgagttaaaatcctcacactgtattttttgcttttgttaaaggccctttacttgggggtcaataagtcaaaaggcactataaacacgcaatagatcatatctcctgccttaattgctggagtttggcatccttaaccacagctacagttcacactattagaattatccaacttgcatgagacaaattgacggagcgacggacaatactgattgcttgggcccttttcagacagggtattatattttttaaaaaaatttattcactagtggagaaatcttcacctcgcaaatgcactgtcaactaaaagcgtg
>Lophocereusgenome-OG0056477
cttaattgctggagtctggcatccttaaccgcagctacagttcacactattagaattatccagcttgcgtgagagaaattgatgcagtgacggacaatactgattgcttgggcccttttcagatgggttaatatatttttttgcaaatttattcactagtggagaaatcttcacctggcaaatgcactgtcaactaaaggtgtcatttcacaatcccatctttgcatcaatgcaagaagtatccccaggatgggatcctcaatggacatattctcttccttgtaatgtccaaggaatgcaaaagaaaaaagaaaaagtgttcaaactctttgaactcaacatggtaactgttgtcccttttcctcttgatacaacgccaagcactttcaaaaaactcgtaacactcgcctcaatgcttagacataaattgcatgcagaactttgtttggcttatgcgcacaaacgactaggagcattcgatcttgacaaaacctcagctcgagagcttgccaagcccgaaactttgggctcggggcttgactcacttgagctcgttagccttaatatgtattgtcctcctctttatgagcctcacgagcctagtgaactgaacttcgtgatgctcggcttggctggttcgcttggcacagggcatggtacaaaaagcactgcacttcctgttacttctttgaaggctggtgatgaggttttgctaagagtacagggtggagctcgacacaccggaatagagattcaagaatttcttgttgagaagtaaagatgctaatgaacttgttgaattaggcatatgaccgatacatttctgtgggaaatgcgtgcaatacaagttttatgattgtttatttatgatatcaaactgtacagaagcatctgcttcaataatatggcccttgtgtgattagatcaatgccaagccctatgtaagttttgttctacaatgatttgatttgcaagaaattaaggacgtaagagaaggcttcaaaacatgctgtaatgctatttgccggtgaagactgttgaaagactcataggattgagagctttgcagctgaagaacttagggttgtaacttaactcagaagagttggcattttgatttctttttaacgtggctgcatctgttatttttatggtgcttcataattttattgcataatatgttatcactacagtaggagagatataatcctttctagttggaagatactgtaagaggtgaatgagctttgcagcagtggcaacaaaaattatcaaaaatt
>Matucanaaurantiaca-OG0056477
gccttggttgccccaaatgaaggtcagttaaaatccttacactgtattttctgcttttgttaaaggccctttgcttggggtcagtaagtcaaaaggcacttaaacacgcaatagatcatatttcctgccttaattgctggagtttggcatccttaaccacagctacagttcacactattagaattatccaacttgcatgagaca
>Pachycereusgenome-OG0056477
aactatacctttcaatcctataggagttctcttatcacacaatactctggaagcactcctccatttttgccatccccttctaatacattggttaatatcttcatcaatatctcctttctcctcaatgatcgagcttcaatacctgaacttctcgacccttggtattgtcacaccacccatggtgactcctttcccacccacttcctcctcactgaacccacattttaagtatttagtctttgatctgctcaatctaaatcccctacattctaagagcccaatgtcaatagcacaccttagtgatgtcaatatttgttatggtcgcaatagcggtggcagcattctttcttcatccattcgtgatgtagctaatgaataccattgggaacttcgcctgaccaaagttcttatagtatacttctacagaatgcagaaacagttggcttggttgccccaaatgaaggttagccttaatatgtattgtcctcctctttatgagcctcccgagcctagtgagccgaacttcctggtgctcggcttggctggctcgcttggcacagggcatggtacaaaaagcactgcaattcctgttacttctttgaaggctggtgatgaggttttgctaagagtacagggtggagctcgacacaccggaatagagattcaagaatttcttgttgagaagtaaagatgctaatgaacttgttgaattaggcatatgaccgatacatttctgtgggaaatgcgtgcaatacaagttttatgattgtttatttatgatatcaaactgtacagaagcatctgcttcaatgatatggcccttgtgtgattagatcaatgccaagccctatgtaagttttgttctacaatgatttgagttgcaagaaattaaggacgtaagagaaggcttcaaaaacatgctgtaatgctatttggcggtgaagactgttgaaagactcataggattgagagctttgcagctgaagaacttagggttgtaacttaactcataagagttggcattttgatttctttttaacgtggctgcatctgttatttttatggtgcttcataattttattgcataatatgttatcactacagtaggagagatataatcctttctagttggaag
>Rhipsalisbaccifera-OG0056477
gtgagttaaatgcctcacactgtattttctgcttttgttaaaggccctttgtttgtgggtcagtaagtcaaaaggcactatagacacgcaatagatcatatctcctgccttaattgccttggcatccttaaccacagctacagttctcactattagaattatccaacttgcatgagacaaattgacggagtgacagaccatactgagtgcttgggtccttttcagac
>Stenocereusgenome-OG0056477
cgcccatccatgtcggacaaggtctttctcgttcactgtctcctcgtcactctggttagctcctctctctctctctctctgtctctctctctgtcccgctcgctctagaccccctccctctctcacttccccctaccttctgtcgaatttatacatcatgtgttcacatcatacttgaatcaatctcattggaaatagtggttcgatcttgtcaatccaaatccctgaatttgggtcaattaatcttagaggaatggagaaattgccaatcgcaaactgggaaatgctgctcactgcatattggaactaaactcagaaactgcaaggtgaagacaaacaatttgcagctccattgttgtctacaaatggggtctgtgaacaccaatggagaatccaagttggtgtggatatggacagcaaacaagcaagtaatgactgctgctgttgaaaggggatggaacaccttcattttcaattttgattgttcacaacttgccaaggattggtcttctattgctttgataaaccctttatatatcaaagattgcgtactcactgattcagaaagtagaagtgtagcttcattctttgagatttcatctccacaacatctagaggagatgtttgtcaaggatgagctggggaacattatcattaatttattagattggcaggtcatttgcgggaaatactctctcttgcagaaaactacttcggcagacagcaagatgaacattctggcatttagtgatgtcttctggacttgttgcgaatccaactcttcctttgagatccacgtgatccctgcagaaaatatagttgcagccctccaaggtcataacaagagagtctttgctgttgctgaatctgcttctgaagcccagactttcctggaggctctggagcatggtctaggtggggttgtcttaaaagtcgataatactgatgctgttcttaaattgaaggaatattttgacagaaggactgaagccagaaatcgtttgacgttaagaaaagcaaccataaccaaagtatgtacggctggtatgggggaccgtgtttgcgtggatctatgcagcttgatgagacctggggagggacttctggttggatcctatgcgcggggtcttttccttgttcattctgagtgcctggaaactgattacatagctagtcgcccctttcgtgtcaatgcaggacctgtacattcatatgtagctgtccctgggggaaagacttgctacctttctgagctagaagcagggagagaggtgattgtggttgaccagggtggacagcaaagaactgcgatagttggccgagctaagatagagacccgacctctagtccttgtggaggcaaaggtatttgtgtatcatttgctgtgaactcggtttaagtgtctagcttttgcaacaatagcagtttcttgtttctcttttgattgatgatttagtgattttgtatgctgtgaagacaacatgatatactgagaggtttcagaggatttcataaagttctatttgaagatccattagctaccctgaattgaaggggccagcacaatataactttattctgttc
>Astrophytumsp-OG0056812
ctccaatcaacttcccaacctacctcctattttctctgtcccaacgatggaccgatggattctaccacttatgcttcagttcttgactcttgcacatccccagttttcggaaaatcgattcatgcccatgtcatcaaatctgggtttcatagaaacgagtttgtagaaaccaaattgctgcagatgtatggcagatgtgactgtttggatgaggcacagttgttgttcgataaaatgccaatgagaaacttatactcttggttggctataatcagtgtatatgtggattatgacttgtttgaggaagcttttttattgtttttgggattgctgtgtgagggtgtcagcgtagatttctttgtgtttcctattgtgttgaaaatttgtagtgggcttcaagagataggactaggaaggca
>Carnegiagiganteagenome-OG0056812
ttttctttgttccaacgatggaccgatggattctaccgcttatgcttcagttcttgattcttgcacatccccaattttcggaaaatcgattcatgcccatgtcatcaaatctgggtttcatagaaacgagtttgtagaaaccaaattactgcagatgtatggcagatgtgaatgtttggatgatgcacacttgttgttcgataaaatgccaataagaaacttgtactcttggttggctataatcagtgtatatgtggatcatgacttgtttgaggaagcttttttattgtttttggggttgttgtatgaggatgtcagcttagatttctttgtgtttcctattgtgttgaaaatttgtagtgggcttcaagacataggactaggaaggcaaattcatgggtttgtgataaaagctacgtttgcttcaaacatttatgtaggtaatgctttgatagatgtgtatggaaagtgtggaaacttgagtgatgcgaagaaggtattttttaccatgagcaagacggacttggtttcttggaattctctcctttctgcttgtgctttgaatggcatggttcatgaagcactggagaatctgcataagatgtccctctcaggacatgcaattccaaatgttgtctcgtggagtgctgtcattagtggtcttacacaaaatgggtatgcaattgaagctattgaattactatctagaatgcaagaggaaagggtgaaaccaaatgcacaaacaatagctggggcccttcctgcttttgccgagctgcagtcattaacgcttgctagggaaatccatgcctacattgccagacatggatatatgatcaatcccattgtagtgaatgggttgcttgatgtttacagaaggtgtggtgatatggaaagagcatgcaaaatattttcaagatattcagtgaagaatgtggtgtcgtacaatacgatgatagttggcttctgtgaaaatggcgaaatttcaaaagctgaggatttctttgatcaaatcgagcagaatggcattcaaagggacctgataacgtggaatgcaatgatttcgggatatgttgataatctgctacttcaaaaagcaataaagttatatgaggagatgcaaatggtggaaggcattcaagtggattcctatagtctgggaagtgctctttctgcttgttctgagaaaggttgtcttagaaaaggaaagcaggttcatggacaagccatcatcaggggcctgaacactaatccttttgttgcagaagcattgatggaaatgtacttcaaaaaccaagatgtgaagtctgctcagcaggcatttgaggaagttacttgcagagatatagaaacttggaattcttttatctctggctatgctcgttgcaatcaagttgatgatctttccattcttctaaagaggatgagacaggatggttttgaccccaatatatatacatggaatggagtaatctcaggtcatgttgaaaatggccattatgaagttgctctacagtggttctctaagttgccaagtgcaaacttaaagcctgatgtttatacaattggaacaatattgcccgcctgttctaaactggctgcaattgagcgaggcaagcaggttcatggatattcaattagatgtgggtatgattcagacgtctacattggagccagcctagtagacatgtatgctaaatgtgggagtataaagcatgctgtgagagccaacagcaggatcttggagcataatctggtctcccaaaatgccatgcttactggctatgccatgcatggactgggggaggaaggtataaccctctttcagcatatgcttgccaatggtttttccccagatgaagtgactttcttagccgttctttcttcctgtgctcatgctggggaagttgagacgggtcaaaatttttttgttttgatgcaatattataatatttcaccgtcactgaaacactacacatccatggttgatctgttaagccgttgtggtaaaacagatgatgcttacaagcttattagaacaatgccaatggatccagattctgtgacatggggtgccttgctcggaggctgcattaattcaggggatgtggaacatgggcaaattgcggctgaaaaacttctagagttggaaccagaaaatacaggtaactttgttctattggcgaatttgtatgcatatgctgggagatggagtgacctattgagaataagaaagattattacggagaaaagaatgagaaagaatgctggatgcagttggattgaagaagggaatgacgtccatgtatttacagcgaatgatacatcccacctgagaagtgaggagatatacacaatattggagaacttaacaatgcacatgaaaatgcagatggatattgcattattgttgtgacttctgagtgtacatactgaaaggaagatgtaatattatcccccatttcaataaaaagaatttgcattt
>Copiapoadesertorum-OG0056812
attgcagctgaaaaacttctggagttggaaccagaaaatacaggtaactttgttctgttggcgaatttgtatgcatatgctgggagatggagtgacctattgagaataagaaagattattactgagaaaagaatgagaaagaatgctggatgcagttggattgaagatgggaacgatgtccatgtatttacagcaaatgacacatcccacatgagaaatgaggagatatacacaatattggagaacttaataatgcacatgaaaatgcc
>Eriosycewagenknechtii-OG0056812
cctacaactgttcataaaattgagacaatttttccgttccctttttacggggtggttagggggatgttagtttgtctcggaacagtttagcggctcgtggtggttatggtggttattgcggcttccaacatggcctgcctacagttaggagccgttactaacccgccaaaatcattttggcgacaaccatgcaatcagtatcacccgccaattagccgtaccagcccaatactcaaatcaacttcccaacctacctcctattttctctgttccaacgatggaccgatggattctaccacttatgcttcagttcttgactcttgcacatccccaattttcggaaaatcgattcatgcccatgtctttaaatctgggtttcatagaaacgagtttgtagaaaccaaattgctgcagatgtatgctcgatgtgactgtttggatgatgcacacttgttgttcgataaaatgccaatgagaaacgtgtacgcttggttagctataatcagtgtacatgttgactatggcttgtttgaggaagcttttttattgtttttggggttgttgtatgagggtgtcagcttagatttctttgtgtttcctgttgtgttgaaaatttgctgtgggcttcaagagataggactaggaaggcaaattcatgggtttgtgataaaagccctgtttgtttcaaatatttatgtgggtaatgctttgatagatatgtatggaaagtgtggaaacttcagtgatgcgaagaaggtattttgtaccatgagccagacggacttggtttcttggaattctctcctttcagcttgtgctttgaatggcatggttcatgaagcactggagaatctggataagatgtcccactcaggacatgcaatcccaaatgttgtctcgtggagtgctgtcattagtggtcttgcacaaaatgggtatgcaattgaagctgttgaattactagctagaatgcaagaggaaggggtgaaaccaaatgcacaaacaatagctggggcccttcctgcttttgctgagctgcaatcattaacccttgctaagaaaatccatgcctacattgccagacatggatatatgatcaatcccattgtagtgaatgggttgcttgatgtttacaggaggtgtggtgatatggaaagagcatgcaaaatattttcgagatattcagtgaagcatgtcgtgtcatacaatacgatgatagttggcttctgtgaaaatggcgacatttcaaaagctgaggatttctttgatcaaatggagcagaatggcattcaaagagacctgataacgtggaatgcaatgatttcaggatatgttgataatctgctatttcaaaaagcaataaagttatatgaggagatgcaaatggtggaaggcattcaagtggattcctatagtctggtaggtgctctttctgcttgttctgagcaaggttgtcttagaaaaggaaagcagtttcatggacaagccatcatcaagg
>Ferocactuslatispinus-OG0056812
ttctcacttttttcagagtgcactatctagcggctcgtggtggttatggtggttgttgcggcgtccaacatggcctgcctacagttaggagccgttactaacccgccaaaatcattttggcggcaaccatccaatcagtgtcacccgcgagttagccgtaacatctcaatactcaaatcaacttcccaagctacctcctattttctctgtcccaacgatggaccgatggattctaccacttatgcttcagttcttgactcttgcacatccccaattttcggaaaatcgattcatgcccatgtcgtcaaatctgggtttcatagaaacgagtttgtggaaaccaaattgctaaagatgtatggcagatgtgactgtttggatgatgcacacttgttgttcgataaaatgccagtgagaaacttatactcttggttgggtatgatcagtgtatatgtggattatgacttgtttgaggaagcttttttattgtttttgggattgctgtatgagggtgtcagcttagatttctttgtgtttcctgttgtgttgaaaatttgtagtgggcttcaagagataggactaggcaggcaaattcatgggtttgtgataaaagccatgtttgtttcaaatatttatgtaggtaatgctttgatagatatgtatggaaagtgtggaaacttgagtgatgcgaagaaggtattttttaccatgagcaagacggacttggtttcttggaattctctcctttcagcttgtgctttgaatggcatggttcatgaagcactgaagaatctggataagatgtcccactcaggacatgcaatcccagatgttgtctcatggagtgccgtcattagtggtcttgcacaaaatgggtatgcaattaaagctattgaattactatctagaatgcaagaggaaagggtgaaaccaaatgcacaaacaatagctggggcccttcctgcttttgctgagctgcagtcattaacccttgctggggaaatccatgcctacattgccagacatggatatatgaacaatcccattgtagtgaatgggttgcttgatgtgtataggaggtgtggcgatatggaaagagcatgcaaaatattttcgagatattcagtgaagaatgttgtgtcatacaatacgatgatagttggcttctgtgaaaatggcgaaatttcaaaagctgaggatttctttgatcaaatcgagcagaatggcattcaaagggtcctgataacgtggaatgcaatgatttcaggatatgttgataatctgctatttcaaaaagcaataaagttatatgaggagatgcaaatggtggaaggcattcaagtggattcctatagtctgggaagtgctctttctgcttgttctgagaaaggttgtcttagaaaaggaaagcagattcatggacaagcaatcgtcaggggcctaagcactaatccttttgttgcagaagcattgatggaaatgtacttcaaaaaccaagatgttaagtctgctcagcaggcatttgaggaagttacttgcaaagatatagaaacttggaattctttgatctctggctatgctcgttgcaatcaaatggatgatctttccattcttctaaagaggatgagacaggatggttttgaccccaatatatatacatggaatggagtaatctcaggtcatgttgaaaatggccattatgaagttgctctacagtggttctctaagttgccaagtgcaaacttaaagcctgatgtttatacaattggaacaatattgcccacctgttctaaattggctacaattgagcgaggcaagcaggttcatgggtattcaattagatgtgggtatgattcagacgtctatgttggagccagcctagtagacatgtatgctaaatgtgggagtataaagcatgctgtgagagccaacagcaggatcttggagcataatctcgtctcccaaaatgcaatgcttactgcctatgccatgcatggactgggggaggaaggtataaccctgtttcagcatatgcttgccaatggtttttccccagatgaagtgactttcttagctgttctttcttcctgtgctcatgctggggaagttgagatgggtcaaaatttttttgatttgatgcaatattataatatgtcaccatcactgaaacactacacatccatggttgatctgttaagccgttgtggtaaaacagatgatgcttacaagcttattagaacaatgccaatggatccagattccgtgacatggggtgccttgctcggaggctgcgttaattcaggggatgtggaacatggggaaattgcagctgaaaaacttctagagttggaaccagaaaatacaggtaactttgttctattggcgaatttgtatgcatatgctgggagatggagtgacctattgagaataagaaagattattacggagaaaagaatgagaaagaatgctggatgcagttggattgaagaggggaacgacgtccatgtatttacagcgaatgatacatcccacatgagaaatgacgagatgtacacaatattggacaacttaacaatgcacatgaaaatgccgttggacattgcattattgttgtgacttctgagtgtacatagtgaaaggaagatgtttcaacacaaagaatttgcatttggttaaacccaaatctaaagcttctgcacatacacctatgtatcgaattagtcttgggaattttttacatcaaagattcaacaagcttatttagtacctctatgtttcccatgatcgttatgttcatttcaactcctacctttttacattaaaggtcttccctttccctcacactcatcagttcaattatcagtagtcaggtgtgttttatgctgtggttttgtgacatgtcttttt
>Lophocereusgenome-OG0056812
attatcaaacactgccaaaatacacataacgattgtttataaaattcagacaatttttccttttccttttccttttctttttttccccgggaggtttgggggggtcagtttgtctcggaacagttatagcggctcgtagtggttatggtggttgttgcggcttccaacatggcctgcctacagttaggagccgttactaacccgccaaaatcatggtggcgccaaccatccaaacaatatcacccgccaatcagccgtgacagcccaatactcaaatcaacttcccaacctaccccctattttctctgttccaacgatggaccgatggattcgaccacttatgcttcagttcttgactcttgcacatccccaattttcggaaaatcgattcatgcccatgtcatcaaatctgggtttcatagaaacgagtttgtagaaaccaaattactgcagatgtatagcacatgtgaatgtttggatgacgcacacttgttgttcgataaaatgccaataagaaacttgtactcttggttggctataatcagtgtatatgtggatcatgacttgtttgaggaagcttttttactgtttttggggttgttgtatgaggatgtcagcttagatttctttgtgtttccgattgtgttgaaaatttgtagtgggcttcaagacataggactnnnnnnnnnnnnnnatgggtttgtgataaaagccatgtttgtttcgaatatttatgtaggtaatgctttgataggtatgtatggaaagtgcggaaacttgagtgatgcgaagaaggtatttttaactatgagcaagacggacttggtttcttggaattctctcctttcagcttgtgctttcaatggtatggttcgtgaagcactggagaatctggataagatgtcccactcaggaaatgcaatcccaaatgttgtctcgtggagtgctgtcattagtggtcttgcacaaaatgggtatgcaattgaagctattgaattactatctagaatgcaagaggaaagggtgaaaccaaatgcacaaacaatagctggggcccttcctgcttttgctgagctgcagtcattaacccttgctagggaaatccatgcctacattgccagacatggatatatgatcaatcccattgtagtgaatgggttgcttgatgtgtataggaggtgtggtgatatggaaagagcatgcaaaatattttcgagatattcagtgaagaatgcggtgtcgtacaatacgatgatagctggcttctgtgaaaatggcgaaatttcaaaagctgaggatttctttgaacaaatcgagcagaatggcattcaaagggacctgataacgtggaatgcaatgatttcgggatatgttgataatctgctatttcaaaaagcaataaagttatatgaggagatgcaaatggtggaaggcattcaagtggattcctatagtctgggaagtgctctttctgcttgttctgagaaaggttgtcttagaaaaggaaagcaggttcatggacaagccatcatcaagggcctgaccaccaatcctttcgttgcagaagcattgatggaaatgtacttcaaaaaccaagatgtgaagtctgctcagcaggcatttgaggaagttacttgcagagatatagaaacttggaattctttgatctctggctatgctcgttgcaatcaaattgaagatctttccattcttctgaagagaatgagacaggatggttttgaccccaatatatatacatggaatggactaatctcaggtcatgttgaaaatggccattatgaagttgctctacagtggttctctaagttgccaagtgcaaacttaaagcctgatgtttatacaattggaacaatattgcccgcctgttctaaattggctgcaattgagcgaggcaagcaggttcatggatattcaattagatgtgggtatgattcagacgtctacgttggagccagcctagtagacatgtatgctaaatgtgggagtataaagcatgctgtgagagccaacagcaggatcttggagcgtaatctggtctcccaaaatgccatgcttactgcctatgccatgcatggactgggggaggaaggtataaccctgtttcagcatatgcttgccaatggtttttccccagatgaagtgactttcttagccgttctttcttcctgtgctcatgctggggaagttgagatgggtcaaaatttttttgttttgatgcaatattataatatttcaccgtcactgaaacactacacatccatggttgatctgttaagccgttgtggtaaaacagatgatgcttacaagcttattagaacaatgccaatggatccagattctgtgacatggggtgccttgctcggaggctgcattaattcaggggatgtggaacatggggaaattgccgctgaaaaacttctattgttggaaccagaaaatacaggtaactttgttctattggcgaatttgtatgcatatgctgggagatggagtgacctatggagaataagaaagattattacggagaaaagaatgagaaagaatgctggatgtagttggattgaagatgggaatgacgtccatgtatttacagcgaatgatacatcccacctgagaactgaggagatacacacaatattggagaacttaacaatgcacatgaaaatgcagttggatattgcattattgttgtgacttctgagtgtaaatactgaaaggaagatgtaatattatcccccatttcaataaaaagaatttgcattt
>Pachycereusgenome-OG0056812
tgggcttcaagacataggcctaggaaggcaaattcatgggtttgtgataaaagccatgtttgtttcgaatatttatgtaggtaatgctttgataggtatgtatggaaagtgcggaaacttgagtgatgcgaagatggtattttttactatgagcaagacggacttggtttcttggaattctctcctttcagcttgtgctttcaatggcatggttcatgaagcactggagaatctggataagatgtcccactcaggaaatgcaatcccaaatgttgtctcgtggagtgctgtcattagtggtcttgcacaaaatgggtatgcaattgaagctattgaattactatctagaatgcaagaggaaagggtgaaaccaaatgcacaaacaatagctggggcccttcctgcttttgctgagctgcagtcattaacccttgctagggaaatccatgcctacattgccagacatggatatatgatcaatcccattgtagtgaatgggttgcttgatgtttacaggaggtgtggtgatatggaaagagcatgcaaaatattttcgagatattcagtgaagaatgtggtgtcgtacaatacgatgatagttggcttctgtgaaaatggcgaaatttcaaaagctgaggatttctttgatcaaatcgagcagaacggcattcaaagggacctgataacgtggaatgcaatgatttcgggatatgttgataatctgctatttcaaaaagcaataaagctatatgaggagatgcaaatggtggaaggcattcaagtggattcctatagtctcggaagtgctctttctgcttgttctgagaaaggttgtcttagaaaaggaaagcaggttcatggacaagccatcatcaagggcctgaacactaatcctttcgttgcagaagcattgatggaaatgtacttcaaaaaccaagatgtgaagtctgctcagcaggcatttgaggaagttactggcagagatatagaaacttggaattctttgatctctggctgtgctcgttgcaatcaaattgatgatctttccattcttctaaagaggatgagacaggatggttttgaccccaatatatatacatggaatggagtaatctcaggtcatgttgaaaatggccattatgaagttgctctacagtggttctctaagttgccaagtgcaaacttaaagcctgatgtttatacaattggaacaatattgcccgcctgttctaaattggctacaattgagcgaggcaagcaggttcatggatattcaattagatgtgggtatgattcagacgtctacgttggagccagcctagtagacatgtatgctaaatgtgggagtgtaaagcatgctgtgagagccaacagcaggatcttggagcataatctggtctcccaaaatgccatgcttactgcctatgccatgcatgggctgggggaggaaggtataaccctgtttcagcgtatgcttgccaatggtttttccccagatgaagtgactttcttagccgttctttcttcctgtgctcatgctggggaagttgagatgggtcaaaatttttttgttttgatgcaatattataatatgtcaccgtcactaaaacactacacagccatggttgatctgttaagccgttgtggtaaaacagatgatgcttacaagcttattagaacaatgccaatggatccagattctgtgacatggggtg
>Peniocereuscuixmalensis-OG0056812
tgtgctttgaatggcatggtacatgaagcactggagaatctggataagatgtccctctcaggacatgcaatcccaaatgttgtctcgtggagtgctgtcattagtggtcttacacaaaatgggtatgcaattgaagctattgaattactatctagaatgcaagaggaaggggtgaaaccaaatgcacaaacaatagctggggcccttcctgcttttgctgagatgcagtcattaacccttgctagggaaatccatgcctacattgccagacatggatatatgatcaatcccattgtagtgaatgggttacttgatgtttacaggaggtgtggtgatatggaaagagcatgcaaaatattttcgagatattcagtgaagaatgtggtttcgtacaatacgatgatagttggcttctgtgaaaaaggcgaaatttcaaaagctgaggatttctttgatcaaatcgagcagaatggcattcaaagggacctgataacgtggaatgcaatgatttcgggatatgttgataatatgctatttcaaaaagcaataaagttgtatgaggagatgcaaatggtggaaggcattcaagtggattcctatagtctgggaagtgctctttctgcttgttcggagaaaggttgtcttagaaaaggaaagcaggttcatggacaagccatcatcaagggcctgaacactaatcctttcgttgcagaagcattgatggaaatgtacttcaaaaaccaagatgtgaagtctgctcagcaggcatttgaggaagttacttgcagagatatagaaacttggaattctttgatctctggctatgctcgttgcaatcaaattgatgatctttccattcttctaaagaggatgagacaggatggttttgaccccaatatatatacatggaatggagtaatctcaggtcatgttgaaaatggccattatgaagttgctctacagtggttctctaagttgccaagtgcaaacttaaagcctgatgtttatacaattggaacaatattgcccgcctgttctaaattggctacaattgagcgaggcaagcaggttcatggatattcaattagatgtgggtatgattcagacgtctacattggagccagcctagtagacatgtatgctaaatgtgggagtataaagcatgctgtgagagccaacagcaggatcttggagcataatctggtctcccaaaatgccatgcttactgcctatgccatgcatggactgggggaggaaggtataaccctgtttcagcatatgcttgcgaatggtttttccccagatgaagtgactttcttagccgttctttcttcctgtgctcatgctggggaagttgagatgggtcaaaatttttttgttttgatgcaatattataatgtgccaccgtcactgaaacactacacatccatggttgatctgttaagccgttgtggtaaaacagatgatgcttacaagcttattagaacaatgccaatggatccagattctgtgacatggggtgccttgctcggaggctgcattaattcaggggatgtggaaaatggggaaattgccgctgaaaaacttctagagttggaaccagaaaatacaggtaactttgttctattggcgaatttgtatgcatatgctgggagatggagtgacctattgagaataagaaagattattacggagaaaagaatgagaaagaatgctggatgcagttggattgaagatgggaatgacgtccatgtatttacagcgaatgatacatcccacctgagaaatgaggagatatacacaatattggagaacttaacaatgcacatgaaaattcagttggacattgccttattgttgtgacttctgagtgtacgtacggaaagagatcggaagagcgtcgtgtagggaaagagtgtagatctcggtggtcgccggagcattaaaaaaaa
>Rhipsalisbaccifera-OG0056812
ggggaatgttagtttgtctcggaacactttaacggctcgtggtggttatggtggttattgcggcttccaacatggcctgcctacagttaggagccgttacttacccgccaaaatcattttggcgacaaccatccaatcagtatcacccgccaattagccgtaacatcccaatactcaaatcaacttcccaacctacctcctattttctctgttccaacgatggcttcagttcttgactcttgcacatccccaattttcggaaaatcgattcatgcccatgtcatcaaatctgggtttcatagaaacgagtttgtagaaaccaaattgctgcaaatgtatggccgatgtgactgtttggatgatgcacacttgttgttcgataaaatgccaattagaaacttgtactcttggttggctataatcagtgtatatgtggattatgacttgtttgaggaagcttttttattgtttttggggttgttgtatgaggatgtcagcttagatttctttgtgtttcctattgtgttgaaaatttgtggtgggcttcaagagataggactaggaaggcaaattcatgggtttgtgataaaagccacgtttgtttcaaatatatatgtaggtaatgctttgatagatatgtatggaaagcgtggaaacttgagtgatgcg
>Stenocereusgenome-OG0056812
taaaatccaaggaacccagaaaaaaaaaaaggaaaaaaaaagagagagaaaacccttttgccatctgatacgttctcacttctcagggatgagaacggccggagatttgaccggagagtcgccggagactgagtggatgagtggtttgaaggatctagaagcttcccagattgctgagatttttgatgggttttgttatgagtgccatgctcttcttaaatctcgtcttcttgctctcaccaacattactgtcagnnnnnnnnnnnnnnnnnnnnnnnaggatgaatggcgcaggttttcacaggttggaaggaaaaagaatgttgtgcataatgagagggttaatgggaaagtgataaatgtgcttcaaggactcgagcttcacactggggtttttagtcctgaagagcagaagaaaattgtcgagtctgtttatgagtaccagaggatgggacgaaaaggagagcttatggctcgtacatattctgaaccaaggaagtggatgcgtgggaaagggcgtgttaccattcaatttggttgctgttataattatgcagtggacaaggatgggaatcctccaggaataataagggatgaagaggtagattcattgcctcctgtattcaagcagatgattaagcggatggtgaagtggcatgtcctgcctccgacatgtgtccccaacagttgcatagtgaatatttatgatgaaggcgactgcatccctccacacatcgatcaccatgacttcctccggccgttttgtactgcgtcattcttgactgagtgcaatatcctgtttggtttgaatctgaaggtctcaggtgctggagatttctctggtcccatctccattcctcttcctgttggatctgttcttgttctgaagggtaacggagcagatgtcgctaagcattgtgttcctgcnnnnnnnnnnaaaaggatctcagtcacatttaggaggatggacgagagcaaaatcccttacaatttcttgcctgatccagagttgcagaacttaaagcctcttgttcggccttccctgggcaccaaagcagctgtggctgctcaaaatctacatcaacacgaagctaataagatcagtggaaaagctcataagttgaagccaagagagccagttgacaatgcatttgtccttcagacaaatgacttcccccctcttggtggcttgaaattatgatatcaacgaatcatcaagatctgagattgatatatagtaatatacatagagggtcttccccacaatcttaacatggttgtattctctattctttcataatgttgtatctcctagctacctcagggttattaattttcatcaaagcagctgttgcataactttcaaaaagacatgtgacgaaaccacagtatagaacacaactaattagtagcaattgacttgatgagtgtggaaggagggaaagggaagacctttaatgtaaaaagttcggagagttgaaatgaacacaacaatcatgg
>Stetsoniacoryne-OG0056812
atgagattgatcattggaatgcaggagatagacatgggtcccaactcttcaacaattgtgacaattttaccagtagtagctcaagctggtgctttgagtgttgggaaggcaatccatggttattccataaggaagggttttagtcatgaagtcatggtggggactgggcttttggatatgtatgggaaatgtgggtgcatatctgctgcaaggacaatctttgagaggttgtattccaggaatgaagtcacttggagtgccatgattggttcatatgtcatgactgatcacataagggaagctttgacattgtttg
>Hylocereuspolyrhizus-OG0056812
cccatgagattcgtgtcgcgatccacgacggtttcacgctcgacgatcctaaacgtccacgcaattattcaccgcagcagtatatgcgcagtgaagaagaaatgtgcgagctgttctccgatattccggaggcgctggaaaatacggtggagattgccaaacgctgcaacgtaacggtgcgtctgggtgaatatttcctgccgcagttcccgaccggcgatatgaccaccgaagattatctggtcaaaaaatcgaaagaggggctggaagagcgtctggctttcctgtttccggacgaagaagagcgcaaaaagcgtcgcccggaatatgacgagcgtctggatattgaactacaggttatcaaccagatggggttccctggctacttcctcatcgtgagggagtttatccagtggtcaaaagataacggcgtgccggtagggccgggacgtggttccggggctggttcgctggtggcctacgcgctgaaaattaccgaccttgatccgctggaatttgacctgctgttcgaacgtttcctgaacccggaacgtgtctcgatgcctgacttcgacgttgacttctgtatggagaaacgcgaccaggtgattgagcacgtcgcagacatgtacgggcgtgatgcggtatcgcagattatcaccttcggtacgatggcggcgaaagccgttatccgcgatgtgggccgcgtgctggggcatccgtacggttttgtcgatcgtatctcgaagctggtgccgcccgatccgggcatgacgctggcaaaagcctttgaagcggaaccgcaactgccggaaatttacgaggcggatgaagaggtcagagcgctgatcgatatggcgcgtaagctcgaaggcgtcacgcgtaacgccggtaaacacgctttttttttaatgatacggcgaccaccgagatctacactctttccctactcgtcgctctttcccc
>Copi106577-OG0058026
TGATTAGCAGATATGTATCATTCCAATATTGTGGGCACTACACAAAGTGAATCAAGTGACTATGGTACAGTAAAAAGCCAAAACTGGAAAGCGAAAGAGAGATTGGGAAGCTCCAAGCAAACAAAAAGACAAGAGAACAGAAGTAACTAGAATGAATAATGACTATTAATTATTGATGACCAAAAGCATGTGTTATCCAGTGATTGCCAATCCATGAACGTGCAGTTGTACACAGGTGAAAGGGAAAGACAAGGACCCACAGAGCATGGAGGACAATGCACAAGGGAGTATCAGAGAGCCAAAAAAAGAAAAAAGAAAAAAAGCAGAACAAAGATGTCCCACCTCGACCTCAAACCCCC
>Cory81421-OG0058026
TAAGATTTCTACTTGGATCATCTGCAAACCAAATCGTGGAATATTCACAACAGGAATTTAGGAGACAGGTCTCAAAAGTCTAGCTCATCTGCACTAGTGGATATAAGGCTGAATGCTTAAAGTAGCAGTATTCGGACTTTGCTGTTTTACCCTGAAAACAGCTTACTCAGTTTAAGTCATCCTGAAGCAATATCAATGTATTGACCACTAAAAGTACAAATGCTTATGAGGAAACCCTTTATCAGAAAAAGAATGTATCCAGAAAGAGTACTTAATTTACAGAGGTCAGCTGTTAGTATTGCTTTTGTTGTCGGCTATTTGATTAGAGTGCAATGGACATATCCTCTTCACAAAGGACAAGATTGCATGCATTTGTATCTACTTCTTTAAATAGATTCATAATGGATTAGTTGTTTTTATTAAATGTTAACTTGCCAACTCGTAACTGTTTAGGTAGTTATTTAAAGAACATGTTCAATAGGACCGATGATTGAATTAGTTAATTATTTAAACTGAAAGGGCACCTCAATCTCATAAACTACTCTTGACCACATCATATATGAATAAAAATCTTGAAAACTCTAGAGTTTCTTGAATGTCTATTGAATACTAAATTATTATATTACTCTACTCGATCAACTACAAACTTTTATCCTGAAAATTATCTCCAAATAAGCCCAATATAATCATAAAAGTTCTTCAAAAATACAAGTTGAAAGCATACAATCAATAATTTGGCAGTTGGCACTGTGTACTTTGTTTTCTTGGTAAGTGAAACATATCTTCTTCTTTTTAAAGATGGCTTGATGAGAATATATCAAACACAGTGTTTGATTAGCAGATATGTACCATTTCAATATTGTGGGCACTACACAAAGTCAATCAATCGACCATGGTACAGTAACAAACCAAAACTGGAAAGCAAAAGAAAGATTGGGATGCTCCAAGCAAACAAAAAGACAAGAGAACAGAAGTAACCAGAATGAATAATGACTATTAATTATTGATGACCAAAATCATGTGTTCAAAATATTATCCAGTGAGCCAAAATAAACAAAGCAGAACAGAGTTGTCCCACCTCGACCTCAACCGCCCAACGGGCACTGTGTAGTGCAACTGGGTCTAGACTCTAGAGAACATAATTACTATTGTCAGGAAGTCATGGCTGCTCCCCTTCCGCATATCCTCCCTAAAGCTGGGAAAGTATGACCCGACACGATAACCCGATCCGAACCCGATCTGAAATTACTGAGAGAGAACCAAACCCGACACGAACCGAACCAATTTCAACCCGAAGTCGACACGATT
>Echi207118-OG0058026
ATCCCTTATCAGAAAAAGAATGTATCCAGCAAAAGTAGTTAATTTTACAGAAGTCAGCTGTTAGTATTGCTTTTGCTGTCAGCTATTTGATTATAGTGCAATGGACATATCCTCTTCACAAAGGATAAGGTTGCATGCATTTGTATCTACCTCTTTAAATAGATTCATAATGGATTAGTTGTTTTTATTAACTGTTAGCTTGCCAACTCTTGACTATTCAAGTAGTTATTTAAAAGCATGTTCAACAGGACCGATGTTGAATTAGTTAATTATTTAAACTAAACGGGCACATTAGACCTAAAAACTAAAAAAGTTTAACATTAGATGTTTCAACATCAAGCCTCAACCTCATAAGCCAATCTTGACCACATCATGTGTGAGTAACAATCTTGGAAACTCTAGAGTTACTTGAAGAGCTATTGAATGCTAAATTATTATATTGTTCTACTTGGTTAAATACAAACCTTTATCCTGGAGATTATCCACAAATAAGCCCAATATAATTATAAAAGTTCTTCAAAAATACAAGTTGGGAGCATACAATCAATAATTGGCACTGTGTACTTTTGCTTTCTTGGTAAGTAATACATATCTTTTTTTTTAAAGATGACTTGAGAATATATCAAACACAGTGTTGGATTAGCAGATATGTATCATTCCATTATTGTGGGCACTACACAAAGTGAATCAAGTGACTACGGTGCAGTAACAAGCCAAAACTGGAAAGCGAAAGAACGATTGGGAGGCTCCAAGGAAACAAAAATACAAGAGATCAGAAGTAACTAGAATGAATAATGGCTATTAATGACTGATAACCAGAATCATGTGTTAGAAATATTATCCAGTGATTGCCAATCCATGAACCTGCAGTTGTAGACAGGTGAAAGGGAAAGACAAGGACCCACAGAGCATGGTCCGCATG
>Eri184585-OG0058026
TGATTGAATTAGTTAATTATTTAAACTAAAAGGGCTATTATACCCAAAAACTAAAAAAGATAACATTAGATATTTCAACATCAAGTATCAACCCCATAAACTACTCTTAACCACATCATATGTGAGTAACAATCTTGAAAACTCTAGAGTTACTTGAAGAACTATTGAATACAAAATTATTATATTGTTCTACTCGGTCAAATACAAACCTTTATCCGGAAAATTATCCCCAA
>Fero179618-OG0058026
TCCCACATCCAACATCAACCATACGTTTAAGCCTTCTACTTGCATCATCTGCAAACCAAATCGTTGAATATTCACAACAGGAATTAGGAGACAGGTCTCAAAAGTCTAGCTCATCTGTACTAGCGGATATAAGGCTGAATGCTTAAACTAGCAGTATTCAGATTTTGCTGTTTTAGCCTGGAAGAAGCTTACTCAGTCCAAGTTATCCTGAAGAAGCAATATCAATGTATTAACCACTGAAAGTACAAATGCTTATGAGGGAATATCTAGCAAAATCCCTTATCAGAAAAAGAATGTAACCAGCAAAAGTACTTAATTTTACAGGAGTCAGCTGTTAGTATTGCTTTTGTTGTCAGCATTTGATTATAGTACAATGAACATATCCTCTTCACAAAGAATAAGATTGCATGCATTTGTATCCGCCTCTTTAAATAGATTCATAATGAATTAG
>Gym51668-OG0058026
TAGGCCTCCTACTTGGATCATCTGCAAACCAAATCGTGGAATATTCACAACAGGAATTTAGGAGACAGGTCTCAAAATTCTAGCTCATCTGTATTAGTGGATATAACGCTAAGTGCTTAAACTAGCAGTATTCGGACTTTGCTGTTTTAGCCTGAAAGAAGCTTAATCAGTCCAAGTTATCCTGAAGCAATATCAACGTATTAATCATTAAAAGTACAAATGTTTATGAGGGAATATCCAGCAAAATCCCTTATCAGAAAAAGAATGTATCCAGCAAAAGTAGTTAATTTTACAGAAGTCAGCTGTTAGTATTGCTTTTGCTGTCAGCTATTTGATTTTAGTGCAATGGACATATCCTCTTCACAAAGGATAAGATTGCATGCATTTGTATCTACCTTTTTAAATAGATTCATAATGGATTAGTTGCTTTTATTAACTGTTTGCTTGCCAGCTCTTGACTATTCAAGTAGTTATTTAAAAACATGTTCAACAGGACTGATGTTTGAATTAGTTAATTATCTAAACTAAAAGGGCGTATTATACCTAAAAACTAAAAAAGTTTACCATTAGACGTTTCAACATCAAGTCTCAACCTCATAAGCCAATCTTGACCACATCATACGTGAGTAACAATCTTGAAAACTCTAGAGTTACTTGAAGAACTGCTGAATACTAAATTATTATATTGTTCTACTCGGTCAAATACAAATCTTTATCTTGGAGATTATCCCCAAATAAGCCCAATATAATTATAAAAGTTCTTCAAAAATACAAGTTGGTAGCACACAATCAATAATTGGCACTGTGTACTTCTGCTTTCTTGGTAAGTAATACATATATATATACTCGGTCAATATTTTTTTAAAGACGACTTGAATATATCAAACACAACGTTTGATTAGCACTTAGCAGATATGTATCATGCCATTGGAATGTGGGCACTACGCAAAGTGAATCAAGTGACTATGTTGCACTAACGAGCCAAAACTGGAAAGCGAAAGAACGATTGGGAGGCTCCAAGCAAACAAAAAGGCAAGAGAACAGAAGTAACTGGAATGAATAATGGCTATCAATTACTGATGACCAGAATCATGTGTTAGAAATATTATCCAGGGATTGCCAATCCATGAACCTGCAGTTGTAGCCAGGTGAAAGGGAAAGACAAGGACCCACAGGGCATGGTCCGCATGCAGGACAATGCACAAGGGAGTATCAGAGAGCCCCAAAAAAAAGAA
>Matu2153-OG0058026
TAGGCCTCCTACTTGGATCATCTGCAAACCAAATCGTGGAATATTCACAACAGGAATTTAGGAGACAGGTCTCAAAAGTCTAGCTCATCTGCATTAGTGGATATAACGCCAAGTGCTTGAACTAGCAGTATTCGGACTTTGCTGTTTTAGCCTGAAAGAAGCTTAATCAGTCCAAGTTATCCTGAAGCAATATCAACGTATTAATCACTAAAAGTACAAATGTTTATGAGGGAATATCCAGCAAAATCCCTTATCAGAAAAAGAATGTATCCAGCAAAAGTAGTTAATTTTACAGAAGTCAGCTGTTAGTATTGCTTTTGCTGTCAGCTATTTGATTATAGTGCAATGGACATATCCTCTTCACAAAGGATAAGGTTGCATGCATTTGTATCTACCTCTTTAAATAGATTCATAATGGATTAGTTGTTTTTATTAACTGTTAGCTTGCCAACTCTTGACTATTCAAGTAGTTATTTAAAAATATGTTCAACAGGACCGATGATTGAATTAGTTAATTGTTAAACTAAAAGGGCATATTAGACCTAAAAACTAGAGAAGTTTAACATTAGATGTTTCAACATCAAGTCTCAACCTCATAA
>Pachy168263-OG0058026
GTGGATTAGTTGTTTTTATTAAGTGTTAGCTCGCCAACCCTTAACTACTGTTGAGGTGGTTATTTAAAAACATGTTCAATAGGTCTGATGATTGAATTAGTTAATTATTTAAACTGAAATGCCATACTATACCTAAAACTAAAAAAGTTAATATTAGAAGTTTCAACATCAAGTCTCAACCGCATAAACTACAGATCGGAAGAGCACACGT
>Rhip168303-OG0058026
ATTAGTTGTTTTTATTAAGTGTTAGCTTGTCAACTCTTAACTGTTCAGATAGTTATTTAAAAATGTGTTCAACAGGACCGATGATTGAATTAGTTAATTATTTAAACTGAAAGGGCATATTATACCTAAAAACTAAAAAAGATAACATTAGATGTTTCAACAGCAAGTCTCAACCTCAAAAACTACTCTTGACCGCAGCATACGTGAGTAACAATCTTGAAAACTCTAGAGTTACTTGAAGAACTATTGAATACTAAATTATTATATTGTTCACTCGGTCAAATATAAACCTTTATCCTGGAAATTATCCCCAAACAAACCCAATATAATTATAAAAGTTCTTCAAAAATACAAGTTGAGAGCACACAATCAATAATTTGGAACTGTGTACTTTTTTTGAAGATGACTTGAGAATATATCAGACACAATGTTTGATTAGCAGATACGTACCATTCCAATATTGTGGGCATTACACAAAGTGAATCAAG
>Steno93017-OG0058026
GAGAAGGGAGGACGATGCACAAGGGAGTATCAGAGAGCACCCCAAAAACAAAAAAAAAACAGAGGAAAAGAAACAAAGCAGAACGCAGATGTCCCACCTCGACCTCAACCTCCCAATGGGCAGTATGTAGTGCAACTGGGTCTAGAAAACATAATCACTATTGTCAGGAAATCATATCTACTCCTGTCTCATTCCGCATATGGGCCAAAAAAGGAAATAAAGGACGGTAGATCACCTCTTTGTGCAGAAAAATTTGTTTTTAGTTTCTCTCCCATTAATTTTTAATTATG
>Stet96591-OG0058026
CTTGCCAGCTCTTGACTATTCAAGTAGTTATTTAAAAACATGTTCAATAGGACCGATGATTGAATTAGTTAATTATTTAAACTAAAAGGGCATATTAGACCTAAAAACTAACAAAATTTAACATTAGATGTTTCAACATCAAGTCTCAACCTCATAAGCCAATCTTGACCACATCATGTGTGAGTAACAATCTTGAAAACTCTAGAGTTACTTGAAG
>Astrophytumsp-OG0059793
cagttttgatcagctatggagggaagacaaaggattttaattttttttatcaacttccctttattttcttcataaactaatataatgttacaagaaaaaaggagaaagaaaattataaaaggcaacgtggacctaagggtggcacgtttggccaaaaatatatttgcaatggcttaaatgataaaaggaaaagtctagtggcatttttttaatcaaaattagaagtacaatggcattataatgcaacaactttcatttgttacttgattaaagcaaaacctttctgttgtttgcttgaaatatttacactgtaacatagtagggatccagaaaatttagctattaagggcatataactctagggggtatgctcgtctctcactgattgcaattgttgcatagcctggccccttaacttctctaattgacaactcctgaacttgattttccctagtacttgggatactgtgattttgctgatgtcgcc
>Copiapoadesertorum-OG0059793
cgtggttctaagggtgcatgtttggccaaaaatttatttgcaatggcttaaatgattaaagagaaattatgatggcatttttttaaatcaaaattagaagtacaatggcattataatgcaacaactctcatttgttacttgattgaagcaaaacctttctgttgtttgcttgaaatggttacactttaacgtagtagggatccagaaaattcagctattaaggcatataactctagggggtatgctcctctct
>Coryphantamaiztablasensis-OG0059793
aaaaaagcagaaagaaaattatagaaggcatgttgctgcctactgtcgggcaacgtggacctaagggtgtcatgtttggccaaaaatttatttgcaatggcttaaatggtgaaagaaaaagtaaagtggcattttgttaatcaaaattagaagttataatgcaacaactctcatttgttacttgattaaagcaaaaccgttctgttatttgcttgaaagagttgcagtgtgacatagtagggatccagaaaatttagctgttaagagcatataactctagggggtgtgctcgtctctcactgattgcaattgttgcatagcctagccccttctctaattgaaactcctgaactggattttccctagtactcgggatactgtgattttgctgatgtcgcctctctttcatttacttttatttctttttttggagggggggtgtgttggtaatttgtttctttcacatgtaagagaagaaatgccattgaaatttctgctttcaacaacatttcctagatc
>Echinopsisaurea-OG0059793
agcaaaacctttctgttgtttgcttgaaatagttacactgtaacgtagtagggatccagaaaatttagctattaagggcatataactctagggggtatgctcctctctcattgattgcaattgttgcatagcctagccccttaacttctttctgacaactcctcctgaacaggattttccctagtatttgggatactgtgattttgctgatgtcgcctcgctttcatttacttttatttcacttttttt
>Ferocactuslatispinus-OG0059793
aaaaaagatcttgacatcaaacgatcaatttgattgaaattgggaaaatcaaagccctactttgtcaattgacctttcaatttcaattaaagttcaaaattaaaacttagtatctcatacttaaattcttaagcttttgcaaatttcaagttggagtctgaagctttgtccagttttgatcagctatggaggggagacaaaaggattttaattttatttttatcaacttctctttattttcttcataaactaatataatgttacaagaaaaaaggagaaagaaaattatagaaggcatgttgctgcctgctgctggtgaacgtggacctaagggtggcatgtttggccaaaaatttatttgcagtggcttaaatgataaaagaaaaagtatagtggcatttctttaaaatcaaaattagacgtacaatggcattacaatgcattaaagcaaaacccttctgttgtttgcttgaaatagttacactgtaacatagtagggatccagaaaatttagctattaaagggcatataactctagggggtatgctcgtctctcactgattgcaattgttgcatagcctagcc
>Gymnocalyciummihanovichii-OG0059793
tgcccatcaggcatcaaccagccaatttgctcgaacgaaaaaccatggttgccaagttcattcctcaccatttctaaactttatgagcttgcttagtattcttctctctttgaatttgtgattcgataaaagagatcttgaaatcaaaggatcaatttgattaaaattggggaaatcaaagccccactttgtcaattgaccttccaattccaattaaagttcaaattaaaacttagtatctcatacttaaattcttaagcttttgcaaatttcgagttggagtctgaagctttgtccagttttgatcagctatggagggaagacgaaggattttaattttctttttgtctacttccctttactttcttcataaactaatatagtgttacaagaaaaaaggagaaagaaaattatagaaggcatgctgctgcctactgctggtgaacgtggacccatggcatgtttggccaaaaatttatttgcaatggctcaaatgataaaag
>Pachy-OG0059793
tcatccccctgaacccccccccaaaaaaaaaacaaatggacctaatccacccacaaccaaccctaccaccacccttcgtcactcctccgcactgacccaatccctgaacctgcccctcaggtatcaaccagccaattttctcgaacgataaaccgtggttgtccagttcattcctcactctttcaaaactttatgagcttgcttactattcttctctcttcgagtttatgattcgaaaaaaagaacttgaagtcaaagcatcaatttgattgaaattgggaaaatcgaagccccactttgtcaattgaccttccaatttcaatttaagtttaaaactaaaacttagtatctcatacttaaattcttaagcttttgcaaatttcgagtttgagtctgaagctgcgtccagttttgatcagctatggagggaagacaaaggattttaattttctttttatcaacttccctttattttattcataaactaagataatgttgcaagaaaaaaggagaaagaaaattataaaatgcacgttgctgcctactgctggtgaacgtggacctaagtgtggcatgtctggccaaaaaatttatttgcgatggcttagatgattaaaaaaaaaagtatagtggcattttttaaatcaatattagaagtacaatggcattataatgcaaaagatcggaagagcgt
>Peniocereuscuixmalensis-OG0059793
cgcgaaagcgggacccacactgggagttgttgttgttgttgtagtagtctgaagcttcatccagttttgatcagctgtggagggaagacaaaggattttaattttctttttatcaacttccctttattttcttcataaactaatataatgttacaagaaaaaaggagagagaaaattataaaaggcatgttgctccctactgccagtgaacatggacctaagggtggcatgtttggccaaaaaatttatttgcaatggcttagatgataaaaaaaagagtatagtggcattttttaaatcaaaattagaagtacaatggcattataatgcaacaactcatttgttacttgattgcagcaaaacctttctgttgtttgcttgaaatagttacactgtaacatagtagggaactagggatccagaaaattcagctatgaagggcatataaccctagggggtatgctcctctctcactgattgcaattgttgcatggcccagca
>Rhipsalisbaccifera-OG0059793
ggagggaagacaaaggattttaattttctttttatcaacttccctttatttgcttcataaactaatataatgttacaagaaaaaaggagaaagaaaattgtaaaaggcaagatgttgcctactaccggtgaacatggacctaagggtggcatgtttggccaaaaatttatttgcaatggcttaaatgataaaagaaaaagtatagtggcatttttaaaatcaaaattagaagtacaatggctttataatgcaacaactctcatttgtcacttgattgaagcggaacctttcagtggtttgcttgaaatagttacactgtaacgtagtcgggaacta
>Sten-OG0059793
catacttaaattcttaagcttttgcaaatttcgagtttgagtctgaagctgcgtccagttttgatcagctgtggagggaagacaaaggattttaattttctttttatcaacttccctttattttattcataaactaacataatgttgcaagaaaaaaggagaaagaaaattataaaatgcatgttgctgcctactgccggtgaacgtggacctaagtgtggcatgtttggccaaaaaatttatttgcaatggcttagatgactaaaaaaaaagtatagtggcattttttaaatcaatattagaagtacaatggcattataatgcaagaactctcatttgttactcaattgaagcaaaacctttctgttgtttgcttgaaatagttacactataacgtagtagggaactagggatccagaaaattcagccatgaagggcatataactctagggggtatgctcctctctcactgattgcaattgttgcatagccctgccccttgtcttcttctctaattgacaactcctcctgaactggattttccctagtacttgggatactgtggttttgctgatgtcgcctcactttcatttacttttatttcaatttttttttttggggggggggggggggctccgctcccttttttttttttcccctctaacacaaaacacccccc
>Astrophytumsp-OG0059940
cccaaaataattttttttattcaaaacaacgattagcaatggagttttctggcaccgatcatggtgtggttagagcattctcaacttaagttttaaaaattggagctcagacctatgaaacttattcttagataattgaattaaatatttttcatgggtccatctcaagcatacaatttctttatataatattttgtatgaaaaaaaaaaaacaaaaaatatcacaacaagacaaaaaagagaggaaccaattggtccaattttatgagggcaattgcaacccatggccaatattgagagaaccggaccggaccggccggttcaaccggtccgaccgggaatcggccagctggccgctccggaaaatgccaaaacc
>Carnegiagiganteagenome-OG0059940
gtgggagttgcaagttttggaactctagcttgtcacatcagtgaaagtttcatattttgaaacaggcaatccgtcacttctccaattcacgggaatccatttgggatcattcaataaaatagttgccagacttaataaaatacaacttttttttaaccctctcaataatagttttaaagaaaaaagaaaaaccacaaaaatcacgaaaagacaaaaataagtggaaccggagagatggaacggctaggcgttccaccatgcgttccaagccataaaaaatgccccttgcatgcctggagagtggaacttaggtcccacctgtggggtgcgtgtaactggctgcaagtctgcaaggaggtttttgtgagaaagcttgggaacatttgagttctggactatttttgtgagcagctaatgttcatgtctccctccttttcttgatttgtgatttatttatttagtcggtataaatgaattggaggattgttccgtacaaattttatgagactgttaggacattgttctatgatgatatcattcactgtgattgtggagaagaagatgaagattagtgtagatcaactcttggttcaataaacatgtttcttgtgacaagacgaaaaaactatgttacgtatctgtattaggctttattgtgaaggaagcactgagggcaatgtaatgtaagctggtattgaactgcgaactagttagcattaccacttgttgcctcgttcttccgtgattgcctgcatttgtctttgtcatgtctttttggtgtttttttttcaagcagacgtatttggtatctgtaatgtatatttatcttctaaatgcatgcaggtgatgtatctatcggagtattggaattcaggtttatcatggtgtacggttgatgcttagttatccttttgccattcgggggaattcttttttctcttttcttttattgttggtttttttaggggggggtcattggatagcttgttctggttggagcaataccgttttcagacctggggggaggagaatgcatcatttcccttgctttgaacagaaaacaagtccacagagagaaaatccagagagaaaaaaggcattgttaatatatttatatgtattag
>Copiapoadesertorum-OG0059940
ctaggactgttgtgtaaacatttaatgattcaactaaaggatgttttttagagcatttcaaccggagtttcaattttttgaaccccaccttccacatcatcaaaaatttcaacttttgtaacctgcattcttttaccttttcaactcacgaaactctgaggaccactaaataaaatatttatcatagactcactatataacatataatcttttttttttttaccatctaaataatacttctaagggg
>Coryphantamaiztablasensis-OG0059940
cagtatcctcattgtatctatacctgttaacacttaacgggtcagttgtaagctttctgctgaaaataatttgatgttttataaaccaattcatggaccttttctttacagtccatataggtagaagaccttagagcattcccaacgtgagttctagtttttcaaactcaagcctgctacattagcaaaagtttcagcttctgaaatttgcattccttcactcttcaacccatggaactcccatttagatcatccaattaaatatttatcatagacccaccacataacatacaacctatttttttagctacctaaaatatttttaaaaccaaaaaaaaaaaaacaaaaaaacaaaaaaacaaaaaaaaacaaaaaaaaacaca
>Echinopsisaurea-OG0059940
cagctcgctggagcatggtaagagcattctcactcagatcctgccacatcagtaaaagtttcattttttgaaactaatattgttttacatctccaaatcatggaattttaatgtgaaccacttaataaaatatttgtcattgacccaccctataatatataatctttttttaatcactcaaataatatttttaaaagaaaacaaagaaaaagaccaaaaaaaaaaaaa
>Eriosycewagenknechtii-OG0059940
atatataacttactgattgtagtagcatatttattattttcaacttcgagtccactttgaagtcgtgcaaagaagaaataacaacaataagaagaatatcccaaaataatttttttgaaaaacaacgattagaaatgaggttttctggcactgaccacggtgtggttagagcattctcaatatgagttccaaaaactggaactccgacctgccacattagcaaaagtttcactttctagaatttacattccactacttttccaattgaaacttattcttagataattgaattaaatatttatcataggtccatctcatagcatacaatctttttttatataatattttgta
>Gymnocalyciummihanovichii-OG0059940
tttatttctttgtttatttatttttaataatgaacttttgaggttctcacctaaggagctctaacattgactgttctatgagattggcctgtgagcattcccacccaaagttccatttttttgaaattacatcccgccaccttagtaaaagttccatttttttggaacttgcatccttcacatctttagcccatgaaactctaatttggatcatccaataaaatatttctcatgggtccgcttcataacatgcaatctttttttaatcatccaaataatattttaaaggggaaaaaaaaagaaaaaaa
>Pachy-OG0059940
gccatgaacactcaatgcatgtgtttcttagagcattcccaataagagttccaaaattttaaactccatcctatcacatcagcaaaaatttcatcgtttgaagcttgtattttttcactgctctaatccatgaaattcttatttggatcactcaataaaatatttatcatagtcccatcccataacatataacctttttttaaccatc
>Rhipsalisbaccifera-OG0059940
gtttagccatatcctcatctatactcatttccaaaatcaataatcatatccaccgggtattgtaaaataatacctatccattcccactgagtattgcacatttatgctttattaagatatatgtagatcaaaaaaagttaaaccccccgtattcaactccaccctgtactatcagcaagagttatagcttttgtaacttgcatttttttatgtcttcaacctatggaacttcaacttggatcacccaataaaatatttctcatgaaacctacaactaaacattttttattacttttctttatttcgtattgttatttatgcttataagttgtaaaaaataatttatatatttttcaaaaaagtaaccaattattttatgataaacatttattggaaaac
>Sten-OG0059940
ctctcattttaaaggtgtttttaggtacttacatcatgcacagcttgccgcagtagtgctacttgttctatggagacagttgccgtctgcaaagcaggaacccatttaatcacttataaactaaaaatcaaaattgtattctaaatttttttgtcaagtgaaattgttcaatttaaaaatgtcgggggagccccaaaaaataaaaaaataaaaaaaggttctgcagagcatttgtggtgagagctccaaaatttgaaacgtcaatctaccacatcagcaaaattttcatattttgaaacttacattccttcacttctctaactcatgtaactccgttttggatcattcaataaagtacttattatgtacctaccccgtaatatagaatcctttttcaaccacttaaataatattttttaaaggaaaaaaaatcaaaaagataaaaaagtggaacatgggatggaacggccaggcgttccaccatgcgtttcatgccatcgaaaatgtccattgcatgcatgaggagtggaacttgggtccctccaggctgcaaatgctctaaccaatgttgaatggtgctaatgttactcagtttctcaagagattataattccaatatcatagcagaattcaac
>Hylocereuspolyrhizus-OG0059940
tgtttgccggtacgagctgcctaccgatgacccggagtacgagaacaggaaggctggcagggatcaggggacatcgaactcggcctcggaagggtccagaggtggtggggatcagggaagttcgcatgggactcgtagtgtggagaggaggttcaggatttcgttgccatggccttttagcgcctttgcatctgctggggggaacaatgaggctggggccaggaataataatgataatcataacaataataccggtgcgaactcgggggatcagcaaagtggcaatcaagcgtcggagccaaggtaggaaagcttggattgaaggttgaaaggtgacgtatctatgggagtattggaattcaagtttatcatggtgtaagtttgacgcttagttatccttttgccattcgggggaattcttttttttcttttcttttattgttggtgtttttgaagagggggggaggggtgtcattggatagcttgttctggttggagcggtaccgtttgcagacctgggggaggagaatgcatcatttcccctgctttgaacagaaacaaatccacagagaaaatccacagagaaaaaaggcattgttaatatatttatatgtattagtataccagttaatgtgaaacatgaac
>Astrophytumsp-OG0060736
caccagcacaaaggatgcaaatgctttatgaatattgttgaatgattctcttggaatgtgcttaggacaacccttctttgccatgaaacctccccaatgtgcttcgcttgtttcttttttcctttttccgtccagtattggcttgtctaggcgtgaattccttttgagctcaggtactgctgtaaactgaataccttgctgtttccaggcccttacatttttctgtttcattcttgattgagaaataaaaacaaagtcgggtaacatacagggtactagggtagagactgttgctgtttcccaagtagaatctgctagttatttaatggcccttcagtcttctgttctgtcactctattgcctgttggttcagaaacagaggagatcatgtacctttccc
>Copiapoadesertorum-OG0060736
ctaagcacattccagtatcccatctattcagttttaaaattgcttgcctttgagttttgcctgttgtttcaacttttcttcttttttcctttgccctccttcatcctaccaacctcatggtttccaatcttgatgcgattggtggaaggatgaagagttggactgcaatttaaaatattccctactccagaactaaaattgcaccagcacgaaggatgcaaatgctttatgaatattgttgaatggttctcttggaatgtgcttaggacgacccttctttgccatgaaacctccccaatgcactttgcttttttcttcgtttttccttttcccgtccagtattggcttgtctagtcgtgaattccttttgagctcaggtactggtgtaaactgaattcattactggtttccaggccccttacgttttcctgtttcattcttgattgagaaataaaaacaaagtcgggag
>Coryphantamaiztablasensis-OG0060736
cttgtgggaatttttttcattttttttttgtgatcttttttggcaccacccttttttccttaaaacccccccccgtcctttttttttttttttcccccccccccccccccaattattggcttgtctaggcgtgaattctttttgagctcaggtactgttgtaaactgaataccttcctgtttccaggccccttacattttcctgtttcattcttgattgagaaataaaaacaaagtcgggtaccatacagggtagactgttgctgtttcccgagaagaatctgctagttatttaatggcccttcagtcttctgttctgtcactttattgcctgtggttcagaaacagagagaggatcatacccccaccccaaaggaggtggaggggccccccgggg
>Echinopsisaurea-OG0060736
ttgcaatgtgcttaggacgatccttctttgccatgaatcctccccaatgcactttgtttttttcttcttgtttcctttttccatccaatattggcttgtctaggcgtgaattccttttgagctcaggtactgttgtaagtagaattcattactggtttccaggccccttacattttcttgtttcattcttgattgagaaataaagacaaagtcaggtaatatacaggatagagactagctgctctttctcaagtagaatctactagttatttaacgacccttcagtcttctgttctggcacttaattgctgcttgattgggaaacagagagaggatcatgaacctcccccaccccaaaagggggggggg
>Eriosycewagenknechtii-OG0060736
tttccaatcttgatgcgattggtggaaggatgaagagttggactgcaatttaaaatattccctactccggaactaaaattgcaccagcacgaaggatgcaaatgctttatgaatattgttgaatggttctcttggaatgtgcttaggacaactcttctttgccatgaaacctccccaatgcactttgcttttttcttcttgtttcctttttccgtccagtattggcttgtctaggcgtgaattccttttgagctcaggtactgttgtaaactgaattcattactggtttccaggcccgttacattttcctgtttcattcttgattgagaaataaaaacaaagccaggtaacatacagggtagagactacctgctgtttctcaagtagaatctgctagttatttagcgacccttcagtcttctgttctggcacttaattgctgcttgattcagaaacagagagaggatcatgaccctccacccaccccaaaaaaggggggaaaattccctagcaatgaatctacttcttgcgtctggtgagtaactttgattagtacgtttgctcctccatatgccaaactcgtttgagaagtagttccttcataaatgaatctatttcatgggtctggctggctagggatttctgtaagaacacttgctcctccatataatcaagtttgctttgtcagttgcaaatgaagtttaactctgccaaaaccttcaaaacatctttgcaagttgagatgataaaatgagttattttcgtgttgcacagatttgttcttactgtggttattatttgtgccaatggaacagagtagcggggattcaggtacg
>Ferocactuslatispinus-OG0060736
tcccattcaaagcgacaattgcgttctactgaactgacctcccgcagtcgtcggcaacccgcccttcgacttttgtgaaaagggatatttttgattgctgaagcatttttattgtttttataattgcttcccgttatacttggtttctgacgtgcaagcatcctattgagaatggaatcaagcaggggtcacaatggaattcagcttttgatggctgctgagcaagaagcacagaacattgttaatgcagccagaagtgccaaaatggcaaaattaagggaagcaaaagaagcagctgagagggagattgctgaatttcgtgcccaaatggaagctgactttcagaaaaggcttgcagaggtaagaataagcggtagtccgcctcaaaaacaaagttggcattgatcaagtgcaactatattgcatggtcataattgcctcttggcagctggcaatcattatttccagtatcccatctacttcagttttgaaatcgcttccctttgaatttggcctgttgtttaaacttttcttcttttttcctgtgctctcctccatcctaccaacctcatgatctttaatcttgatgcaattggtgaaaggatgaagagttggactgcaattcaaaatattccctactccagaactaaaattgcacagcacaaaggatgcaaatgctttatgaatattgttgaatgattctcttggaatgtgctcaggacaacccttctttgccatgaaacctccccagtgcactttgcttgtttcttttttcctttttccgtccagtattggcttgtctaggcgtgaattccttttgagctcaggtactgttgtaaactgaatgcattgctgtttccaggccccttacattttcctgttcattcttgattgagaaataaaaacaaggtcgggtaacatacaggttagagactgttgctgtttcccaagtagaatctgctagttatttaatggcccttcagtcttctgttctgtcagtttattgcctgttggttcagaaacagagagaggatcatgaccctccccccaccttagaggggggggggggggaccccaagaaactgaatctcttttttttttctgagtaggggggattcgggggaaaatgtaaagggcttt
>Pachy-OG0060736
gtactgtttaaagtgcattagttactggtttccaggccccttacattttcctgtttcattcttgattgagaaataaaaacaaagttgggtaacatacagggtagagactagctgctgtttctcaagtagaatctgctagttatttaatggcccttcagtcttctgttctgtcgcttaattgctgcttggttcagaaacagacagagcatcatgaccctccacccaccccaaaaagggggtgggggatcactagcaaatgaatctacttcttgcatctggttagtaattttgattagtacatttgctcctccatatcccaaactcatttgagaagtagttccttcataaatgaatgtatttccttggtctggctggctagggattcctgtaggaacaattgc
>Peniocereuscuixmalensis-OG0060736
cagcacgaaggatgcaaatgctttatgaatattgttgaatggttctgttggaatgtgcttaggatgacccttctttgccatgaaacctgctctttgcttttttcttcttctttcctttttccctccaatattggcttgtctaggtgtgaattccttttgagctcaggtactgttgtaaactgaattcattactagcttccaggccccttacattttcctgtttcattcttgattgagaaataaaacaaagtcaggtaacatacagggtagagactagctgctgtttctcaagtagaatctgctagttatttaatggcccttcagtcttctgttctgg
>Rhipsalisbaccifera-OG0060736
gactttcagagaaggcttgcagaggtaagaattagaagtattccgctcaaaaacaaagttggcattgatcaagtgcaactatactgcatggacataattgcctcttggcggttggcactccttgtttccagtatcccatctacttcagtgttaaaatcacttgcctttgagttttgcctgtggtttaacttttcttcttttttcctttgccctccatcctactgacctcatgatctttaatcttgatgcgaatagtggaaggatgaagagttggactgcaatttaaaatattccctactccagaactaatattgcaccagcacaaagggtgcaaatgctttatgaatattgttgaatggttctcttggaatgtgcttaggacaacccttcttttgccatgaagcctccccaaaacactttgcttttttcttcttttttccttttcccgtccagtatcagcttgtctaggcgtgaattccttttgagctcaggtactattgtaaactgaattcattactggtttccaggccccttacattttcctgtttcattcttgattgagaaataacaacaaagtcgggtaacatacggggc
>Sten-OG0060736
taaaattgcaccagcataaaggatgcaaatgcttcatgaatattgttgaatggttcttttggaatgtgtttaggacagccctgctttgccatgaaacctcccgaatgcacgttgcttgtttcttcttttttcctttttccatctagtattggcttggctaggcgtgaattccttttgagctcaggtactgtttaaagtgcattagttactcgtttccaggccccttacattttcctgtttcattcttgattgagaaataaaaacgaagttgggtaacatacagggtagagactagctgctgtttctcaagtagaatctgctagttatttaatgaccttcagtcttctgttc
>Hylocereuspolyrhizus-OG0060736
cgcccttcggtttctgccgtgcaagcatcctattgagaatggaatcaagcaggggccgcaatggaattcagcttttgatggctgctgagcaagaagcacagaacattgttaatgcagccagaagtgccaaaatggcaaaattaagggaagcaaaagaagcagctgagagggagatagctaaatttcgtgcccaaatggaagccgactttcagagaaggcttgcagagagtagcggggattcaggtgcgaatgtaaagcgacttgaacaagaaaccgaggttaaaattgaacagttgaagaatcagtcttctaatatatctcctgacgttgttcagatgcttttgaagtatgttactaccgtgaaagcatgagatcttggtagatgtcaacaggggttaaagtgcatggccaaaaaaactgctcatttctggtgtacccaatttggaaaacataactttctgcttgatgacattgggatgattccattgcgtaatttattgatttgattaggccccaatattggttcttctgtcattgtatcaatgcccggtcgtatgatgttggaccgaacaagttcagtatgaattttgttcaatgag
>Astrophytumsp-OG0060743
cacagaggaggaggaggaggaggagaaagggaactgaaaaatcaaagcagaaaggagtagagcaacttacatggatgtcggtgagctagggtttgcggtggtggctttagcaggagggagaagcagagaagcctcggatgagaaggctcgaatgaagcagccgaccccctgtaagactaattttttcctctttttttctcaaacctgaacttaagatccggaaagctcaaaaggcgctcgccctgcgcctcatcaaaaagcgccgaaaagccccagaggcacacgcctttggaatgggctgtgcctgatcctccctaaggtgccgaggtatgcgccccgggcttttctgcgcctaggggcgcgcttttctaaactaaggttccaaaatccaaccgagttgactttatgggcagaccatcgatggtttgtaaaggatggcggaaaggctggaaaaatacagtgatttggatgacggctctgtggaaacattgggctctcagcagcaacccacggaactggagtcagtatcgaggtttcatggattcaaaatttcgctgccttgtgatgggatagctgcattagaaaggtttgaaagttgagcaaactgtattttcgcccaatatgctacgctttttccgcattagagtgattctgtgttgcgatgacggaaaacacaatcacgcctaaaactgcattttgaattcttgatccaagatgaaggtcctttggttgggttaataattttgacagggttgctgattctgttgtctagggagggaaaacaaagacaatatgccttggtataaaatgttttgttttgggattgattttattttcaataacttatttattagaatttttggatttgtattatagatatattagg
>Carnegiagiganteagenome-OG0060743
tgcttgatgtgatctacccctgccgctttggagcaagcttatagaagtggcattaagggtttcctcaaaaacatcattcctgggaaaatcagcaaatagtcccataatcatccccccttaaccaaactcaaacattgttggaagaaagcaatgttaaagccatcggtccccggagctttgtccgtacccaagtcatttattgcctcccaaacttcctcctccaaaaaatctttttcaagttcctaggcatcatcaaggccgagagaatcgtaaacgatcctctctagaaaaggtcaagatggatgatcttcgctataaaggttggcataaaaccaaacaatcgtataggagctcttatccaccttaatattgtgaatgacatcatatcttcttctgaaagaatttggtattgcgatcgccttcttgaatccaattttgcttcgctctttggcgccaaagtatgtcaatccaagaacacaccatcgaaacatcgttcttgacttcgaacctttcaactttattggcaaagttcttgggcatgggtagtctgcaagatgcacttcccagtgtgccattaccagcttcttatgtgggtggcataaatgagtcctggtttccttcaagtgcagttgcctctcaagctcatctctcggtagccctacgatcctccgactcagcaaattgtgtgccaaacctgtgtcgcacgacacgacccggaatacgggttggacccggcaatgggcaactggacacggctaggtcaaagaaagcttctagaagcgtcagtggcgtcttctctatccttcaggttgtccaagggtttgtgtcgctttctacctctgtttgcgctgtcgtcctagggtttctgtcgctttctacctccgtttccggctctgtctgcagttcacgctctctctctgtctttgtttgtccctcatctcatacggctgcaggtgtagggaagcaaggtggtggggactgggtagagaaaaagagaagggagaaatgtagagagaaagagggaaggaaagaattgacatcttcgtgcctcaacaagcttctttgtgaaactgtcagcagtcagcagcatcagcaaccagtgagcggtggcagatggggagaaaggctgataaaatctgccgcctccaagtttaaggctgtagtgtatacagagggttggatgacggctctggtgaaacattgggctctcagcagtgacccacagaactggagtcagtatcacagatcacagctatcaaggttgcatggattcaaaatttcactgtttgtgacgggatagctgcattagaaacatttggaagttcagcgaactgtattttcagccaataagctatgctgtttccgcattagagtgaatctgcattgcgatgacggaaaactcacgcctaaaactgcattttgaatccttgatccaagatgaaggtactttggttgggttaatcatttggacaggtttgccaatgctgttgtttggggagggaaaacaaagacaatatgtcttggtataaaatgttttgttttgggattgattatatttctgagaacttattttttaaaattttcagattttataggggaattctgttatgatagtggatattagaatattaatcatgttatgattatgagagttgtattctagatatattaggattctagcttattttagttttgcttgtaggttgaggctataaattccccatcatgattcatatgttgtggatttgagcttttttcaattagagcagttctcaataagccagattagtttct
>Copiapoadesertorum-OG0060743
ctgtgtcccattttaggacaaagtcctagtgtcctaagttttttaccaaagcaagtcagacaagcggatatgtgtccgtgtccgacaccgtacccgagtccgagccacatagctgtggccattatgccctcctggactttccccttttcccttttattgccttctctatagattgttctgctaataattgaatattatgataagtcattaagcaatttaatagtttaaggaaaactttttgttccaaaatccaaccgagttgactttatgggcagaccattgattgttcgtaaaggatggggggaaaggctgaaaaaatctgccgcctccaagtttaaggctgtagtatatacagaggcttggatgacggctctggtgaaacattgggctctcagcagtgacccacagaactgtagtc
>Echinopsisaurea-OG0060743
tctttcacaatgctataggcttgctttctttatcgatttcccattcaaggaaattgagagcttatgtatctcatacttgtgtgttgtgagctgagttcatattgtcatctcctctggaatattgtgtgaatcagctttttcctttctgtagtttgataatgatattaactttttactacatattttcataaattatagttcttgggcatgggtagtctgcaagatgcacttcccagtgtgccattaccagcttcttatgtgggtggcataaatgagtcctggtttccttcaagtgccgttgcctctga
>Gymnocalyciummihanovichii-OG0060743
ccgatttttggcagattgcaggttttatagcttgaaacaggatttcccccccccccccctcacagtttcagagccttggtttgattggcagcgaaatttgggatgtgggttggctaggaattgaagacttgctttgataccaggttgatagagtccgggtagagaaaaaggaaagaacggagaaatttagagagacagaggtaagaaacggattggcatctccgggcttgtatcaatattcattcaatactcaatattcaataatgtataataaataacgatcacctagacaaatcatctatttataatagcctacagacttagaatactattaggagactacctaaaccaaacctatatagaataggaaactcaatattatctaaatgctcctaaatatcgttattctgacttgtctaaaatagcatctaaataaacctatgaaaattacttaaaaatctcaagataccataagttaccaaacattataatagatcatagaatcctactattagacatatatcatttcttcttcatccgcatcacaaggctagggttttttttgctctgcaatgggcgcggctaacctagtgggatatgcaccttttcgttcttttttcatttggcgtacgactagggattagttattatagcattagtttgggctgctgcaaaagtccaagactttcaaggccttgcttaacggaagctcagctctttgtattagcactagttttaaattaaaaaaatattgctgtgtaaactgaaattttaaaataaatatttgcatcaatcgaatgtaacctgaaattttaaaataaataaatatataattaatttttttaaaaagtaaaaagccgtgtcattgtacctgtgtcccattttaggacaaagtcttagtgtcctaagtttttttaccaaggcaggtcggacaaaaggatatgtgtccgtgtccgacactgtacgcgagtccgagcaacatagatgtggccatcatgccctggactgcccccttttcccttttattgctttcactatagattattctgctaataattgaacactatgataattcatccagaaatttaatattttaaggaaactttttgttccaacatccaactgagttgactttatgggcagaccattgattgtttgtaagggatggggggaaaggctgaaaaaatctgctgcctccaagtttgaggttgtagtccatacaaaaggtttggatgacggctctggtgaaacattgggctctcagcagtgacccacagaactggagtcagtatcacagatcacagctatcaaggttgcatggattcaaaatttcgctgttttctgacgggatagctgcattagaaaggtttggaagttgagcgaactgtattttcacccaataagctccgctgtttccgcgttagagtgagtctgtgttgtgatgacagaaaacacaatcgcgcctaaaatgcattttgaatccttgttccaagatgtaggtactttggttggattaatcatttggacacggttgctgataccgttgtctagggagggaaaacaaagacaatatgtcttggtataaaatgttttgttttgggattgattatattctgatgacttatttttaaaaattttcggatcttacaggggcattctgttaggatagtggatattagaatattaatgatgttatgattaggagagttgtattctagatatattaggatactagcttatattagatttgcttgtaggtttaggctataacctgtcatgattcatatgttgtggatttgagctttgttcaattaaagcacttctcaataagccagattagtttctgacgaaatgtcaattcaagagaaggcagtgttttaaaatttaaaaactcaagtggtgtaagcaattgccacctggacatcatagtgatgctagtgggagtctgggagagagctgaccttgtgcttgaaagacttggatttcacgtcacactagaggcaggggggccctgtcttcccctgtctttatctcgccatgccaattatgtagatactatgaataggaaaagatgtcaaactccaatccgtccaactagattagctggttcaaccaggcagtcaacctgagtacatcggttgcaagttgctgtcttaggaaagcaacacttcagtcttgagatataattcaccctgcaaccaagccacttgagatgttatgatagaacttctaatttctaaatttcaatcaactttagcataaaaaacaaagaaacattactattgtggctttcatatatgctggtccaaccatctgggcccatgttgaaggcttcttacccgtgaaacattgcgagtcttatgctagagtggcggttttcctttttgtttttaaagaaacaaatagtattattaacttacttgtgaaactgttttc
>Matucanaaurantiaca-OG0060743
tcctagtgtcctaagttttttaccagggcaggtcagacaaaaggatatgtgtccgtgtctgacaccgtacccgagtccgagcaacatagatgtggccatcatgccctagacttcccccttttcccttttattgctttcactatagattattctgctaataattgaatactatgataattcattaagaaatttaatattttaaggaaactttttgttccaacatccaaccgagttgactttatgggcagaccattgattgtttgtaagagatggggggaaaggctgaaaaaatctgccgcctccaagtttaaggttgtagtctatacaaaggtttggattatggctctggtgaaacattgggctctcagctgtgacgcacagaactggagtcagtatcacagatcacagctatcaaggttgcatggattcaaaatttcgctgttttctgacgggatagctgaataaaaaaggttttgaagttgagcgaactgtattttcacccaataagctacgctgtttccgcattagagtgattctgcgttgtgatgacagaaaacacaatcgcg
>Pachycereusgenome-OG0060743
gttaagtcaggcaaccaaggtcagaaacacgggacttgtgctgcgcaaaatcggaaaataatactcaggggcttcaacttgatttctcacaagcttaagaaccttttggacatccttggatttgggctgaccttcaccatgatcctccatggtgccttttaccatggaattcaaacaatggagaagaaaaaagatcttgccaagcttggatttgaaatgaagtcaccccaaagggatttgatgaacatggttgtatctcatctctccgttgccctacgatcctccgactcagcaaattgtgtgccaaacctgtgtcgcacgacacgacccggaatatgggttggacccggcaatgggcaactggacacggctaggtcaaagaaagcttctagaagcgtcagtggcgtcttctctatcctcagttcacgctctctctctgtctttgtttgtccctcatctcatacggctgcaggtgtagggaagcaaggtggtggggactgggtagagaaaaagagaagggagaaatgtagagagaaagaggtttctcttcgatttgggcttaagctcttcaaagtagggcgagatagcaaccagcagttgcaaggtttgatgggagtgatgacgttgatgaaaggttgggtggttgaggctggtggtatggcagattgctgaccattgattgtttgtaaaggatggggggaaaggctgataaaatctgccgcctccaagtttaaggctgtagtgtatacagagggttggatgacggctctggtgaaacattgggctatcagcagtgacccacagaactggagtcagtatcacagatcacagctatcaaggttgcatggattcaaaatttcactgtttgtgacgggatagctgcattagaaacatttggaagttcagcgaactgtattttcggccaataagctatgctgtttccgcattagagtgattctgcattgcgatgacggaaaacacaatcacgcctaaaactgcattttgaatccttgacccaagatgaaggtactttggttgggttaatcatgtggacaggtttgccaatgctgttgtctggggagggaaaacaaagacaatatgtcttggtataaaatgttttgttttgggattgattatatttctgataacttattttttaaaattttcagattttataggggaattctgttatgatagtggatgttagaatattaatcatgttatgattatgagagttgtattctagatatattaggattctagcttattttagttttgcttgtaggttgaggctataaattccccatcatgattcatatgttgtggatttgagctttgttcaattagagcagttctcaataagccagattagtttct
>Peniocereuscuixmalensis-OG0060743
cttctcccttttccctgttattgctttctctgtagattattctgctgacaattaaatattatgataattcattaagaaatttaatattttaagggtaaggttttgttccaaaatccaaccgagtttgactttatgggcagaccattgattgtttgtaaaggatggggggaaaggctgataaaatctgccgcctccaagtttaaggctgtagtgtatacagaggtttgcatgatggctctggtgaaacattgggctcttagcattgacccacagaactggagtcagtatcagagaccacagttatcaaggttgcatggattcaaaatttcactgttttgtgacgggatagctgcattagaaacatttggaagttcagcaaactgtattttcagccaataagctacgctgtttccgcattagag
>Rhipsalisbaccifera-OG0060743
aaggttgatccaggatttgaactacgcagagtgaaattagttaaacatatgatataaaacttaaaattagttataaaaatgaaaataacgattaaaattattcattcaacaatatgttatgtttaaaagcaatatcatttttggttacattttcacttagatccatataaacacattaacaacacaacaatttgaaacgaatctcctatcaggctgtacctatgatgctccgacttggcgaattgcgtgctataccggtgtcgacacaacacgacccgacccgggtactgacatggaatatgggtcggacccggcaatgggcaaccggacccggccaggtcgaagaaagcttctcgaagcaacggcggtgtctcctctatccttcaggtctt
>Sten-OG0060743
gctgttgtaaactgaaatttttaaataaatatttgcaacaatctaatgtaaactgaaattttaaaatatataactaaataatttaattttttttaaaaagtaaaaagccgtgttgtcgtacttgtgtcccattttaggacaaagtcctagcgtcctaagttttttcccaaggcgagtcagacagacggatatgtatctgtgtccgacgctgcaccctagtctgagcaacatagctgtggccattatgccctggacttccccctttacccttttgttgctttctctgtagattattctgctggcaattaagtattatgttaattcattaagaaatttaatattttaaggataagtttttgtttcaaaatccaaccgagtttgactttatgggcagaccattgattgtttgtaaaggatggggggaaaggctgataaaatctgccgcctccaagtttaaggctgtagtgtatacggagggttggatgacggctctggtgaaacattgggctctcagcagtgactcacagaactggagtcagtatcacagatcacagctatcaaggttgcatggattcaaaatttcactgtttgtgacgggatagctgcattagaaacttttggaagttcagcgaactgtattttcagccaataagctatgctgtttccgcattagagtgattctgcattgcgatgacggaaaacacaatcacgcctaaaactgcattttgaatccttgatccaagatgaaggtactttggttgggttaatcatttggacaggtttgccaatgctgttgtctggggagggaaaacaaagacaatatgtcttggtataaaatgttttgttttgggattgattatatttctgataacttattttttaaaattttcagattttataggggaattctgttatgatagcggatattagaatattaatcatgtttatgattatgagagttgtattctagatatattaggattgtagcttattttagttttgcttgtaggttgaggctataaattccccatcatgattcatatgttgtggatttgagctttgttcaattagagcagttctcaataagccagattagtttctgaccaaatctcaattcaagagaaggcagtgttttaaaatctcaagggaagtggtgtaagcagttgccacctggccgtgatagtgatgctagttggacgagctgatcttccacttgaaagacttggatttcacgtcgcactagaggcaaagggggccctgcctttcccccttcttatctcgccatgctcatagatactatgtataggaaaaggagatgtcgaactccaatctgtccaactagattagctggttcaaccgggcagtcaacctgaggacatcggttacaggttgccgtcataggaatcaaatgcttctgtcttggtatatacttcaccccttcaaccatgccacttgagatgttatgatagaacttccaatttctaaatttcaatcaactttagcatgaaaaacaaagaaacagaactattgtggctttcatatatgctggtccaaccatctgggcccatgttggaggcttcttacctgtaaaacattgcgagtcttatgctagagggatggttttcccttttgtttttgaagaaagaaatagtattattaagttacttgtgaaactgtttccttttcctcttttt
>Astrophytumsp-OG0061087
aaaaaaaaaaaaaaaaaaaaaattaaaaaagaaaaaaaaaaaaaaaaaaaaaaaacacatcctctttgaagaagtgtgccccttgtttttgtacaaccccccgtgatttgcttagttgattttgcttaatccaccctcctctggtttgcagctatcctccatcgatggagatgtcaaaaaaatgagcggtctcatcaataaggagacaacaggtctcctcagaaatttccttgcgactgcgatttgtgatgctatgactcacatggagcgcgtcaggagtatgactgccattgatgttgtttatgcccacaaaaggcaaagcaggcctatccatgggtatggttgttatggacatcctcagggttttgatgtggtttttatgggttggtggcttttggattgttaattctatgtaagtctttacagttatcaacatgtagggttgagatctcttgttgtttggtatttggggatcgatcaacgaaatttcgcaaatgatgtaataacataaatgaattcttgtaaataacataaatgttataattttgaacttttattctttttccctccacataagagcctttttttattttttttttttttttttttttttatttttttttttttaaattaatattttatattatttttttaataaaaataaattttgaaaaaaaccccccccccgaaaaaaaaaaaaaaaaaaaatcaaaaaaggctcttatgtggatggaagaagaataaaagttcagaattataacatttatgttatttacaagaattcatttatgttattacatcatttgcgaaatttcgttgatcgatccccaaataccaaacaacaagagatctcaaccctacatgttgataactgtaaagacttacatagaattaacaatccaaaagccaccaacccataaaaaccacatcaaaaccctgaggatgtccataacaaccatacccatggataggcctgctttgccttttgtgggcataaacaacatcaatggcagtcatactcctgacgcgctccatgtgagtcatagcatcacaaatcgcagtcgcaaggaaatttctgaggagacctgttgtctccttattgatgagaccgctcatttttttgacatctccatcgatggaggatagctgcaaaccagaggagggtggattaagcaaaatcaactaagcaaatcacggggggttgtacaaaaacaaggggcacacttcttcaaagaggatgtgttttttttttttttttttttttttcttttttaatttttttttttttttttttttt
>Copiapoadesertorum-OG0061087
caatgacaaccagacttgagtggctgatctgagcccaaaggtgcttgagtggccaccattgtgagctgcctgattcaggcgagctctgcctacatctgctcggaacacaaagggcacgagcagcggcattttgaggtaaaatttgtcatcctctgtgtttcttttttttttctccacttttatgggtttagcttcatgaaaaattgatgtttttgagacctaacctcagatgtgctgttaggttggttttgaatgaggctaatttaccatcctcgagttttcttggcatggctgggtttcaattgtgacatagctcatttccataagttaatcgcccccctgtggcttgcctagttgattttgctcaatctacccccctctggtttgcagttatcctccatcgatggagatgtcaaaaaaatcagcggttccatcaataaggagactagaggtctcctcagaaacttccttgcgactgcaatttgtgatgctatgacttacacggagcacatcagcattatgactgccattgatgtttgttcatgcccacaaaagcaaagcaggcccatcgatg
>Coryphantamaiztablasensis-OG0061087
ctgtttcatggaaaattgatgtttttgagacctaacctcagacatactgttgggttggttttgaatgaggctaatttatcatcctcgagttttctcgccatggctgggtttcaattgtgaaattgctcatttccttaagttaatataccccctgtggtttgcttacttgattttgcttaatctaccccccctcctgggtttgctgttatcctccatcgatggagatgttaaaaaaatcagccgtctcatcaatgagactagatgtctcctcagaaacttcc
>Echinopsisaurea-OG0061087
atcaggctaaaaaacacatccactttgaagaagcgtgccccttgtttttatacaacccctaactctctgtctctcattctctcatacgcttttccccgaaacccataaaactttctgagtaattcccagtttttccgtcccctcgcccctctcaagctttcattttccctcacttttcacagccacattcatactcattcgtccgcacatttctcttactccaagcttcgtcaacgacaaccagacttgagtggctgatctgagcccaaaggtgcttgagtggccaccaatgtcagctgcctgattcagtcgtgtcagagcttgcctacatctgctcggaactcgaagagcccaagcagtggaatttttaaggtaaaatttgacatcctctgtgtttcttttttttcttttaaatacttttatgggtttagtttcatggaaaattgatgtttttgagacctaacctcaaatgtgctgttgggttggttttgagcgaggctaatttaccatcctcgagttttcgtggcatggccgggtttcaataaattgctcatttccataagttaatcgaccccctgcggtttgcttagttgactttgcttaatctacccccctctggtttgcag
>Eriosycewagenknechtii-OG0061087
ggcttcaataaattgctcatttccataagttaatcgaccccctgtggtttggttagttgattttgcttaatctaaccccctcccctctggttttccagttatcctccatcgatgaagatgtccaaaaaatcagtggtctcatcaataaggagactagaggtctcctcagaaacttccttgcaactgcaatttgtgatgctatgacttacacggagcacgtcaggagtatgactgccattgatgttgtttatgcccacaaaagagcaaaacaggcccatccatggatatggctgttagggatatcctcagggctcagggttttgatggggtttatatgggttggtggcttttgttgttgattttatgtaaatctttacggctatcaacatgttgggttgagatctcttgttgttcagtactcggtgatcgatcaatgaaatttcgcaaatgtaataacatcaatgaactcttgtaaatgatataaatgttataattctgagcttttattcttctttcatccataagagccttttttgattttttttggggttcttttaca
>Gymnocalyciummihanovichii-OG0061087
aaaagaacccccaaaaaaaaaaaattgaaaaaaaggctctcatggatgaaagaagaataaaagctcagaattataacatttatatcatttacaggaattcattgatgttattacatcatttgcgaaatttcattgatcgatcaccgagtaccgaacaacaagagatctcaagccaacatgttgttaactgtaaagagttacataaaatcaacaacccaaaaaccaccaacccataaaaaccctgaggatatccttaacagccatacccatgtatgggcgtgctttgcttttgtggtcataaacaacataaatggcagtcagactcctgacgtgctctgtgtaagtcatagcatcacaaattgcaaggaagtttctgagacctctagtctccttattgatgagaccactgatttatttgacatctctgtcgatggaggatagctgcaaaccagaggggggtagattaagcaaaatcaactaagcaaaccacagggggtcgattaacttatggaaatgagcaatttattgaaacccggccatgccaagaaaactcgaggatggtaaattagcctcactcaaaaccagcccaacagcacatttgaggttaggtgtcaaaaacatcaattttccatgaaactaaacccataaaagtatttaaaagaaaaaaaagaaacacagcggatgtcaaattttaccttaaaaatgccactgcttgggctcttcgtgttccgagcagatg
>Pachy-OG0061087
ttccctacacgacgctcttccgatctggcccatccatgggtacggctgttagggatatcctcatggttttgatggggtttttatgggttggtggcttttgggttgttgattttatgtaaatctttacggttatcagcatgttgggttgagatctcctgttgtgcggtacttggtgatcgatcaatgaaattttgcaaatgatgtaataacatcaatgatgatgtatatttccaaggggatcattttcattctttaaactcaacttcaagggaggtaag
>Peniocereuscuixmalensis-OG0061087
ccgattctgccgcagccttgcatagcgggcgccaattcaccaggatcttccccctcttttgcaaattaattttttcttttttttttccacttttatgggtttagtttcatggaaaattgatgtttttgacacctaacctcagatgtactgttgggttggttttgaatgaggctaatttaccatcctcaagttttcttggcatggccgggtttcaataaattgctcatttccataagttaatcgaccccatgtggttttcttagttgattttgattaatctacccccctctggtttgcagttatcctccatcgatggagatgtcaaaaaaatcaatggtctcatcaataagaagactagaggtctcctcagaaacttccttgtaactgcgatttgtgatgctatgacttacacagagcacgtcagtagtataacttccattgatgttgtttatgcccacaaaaggaaaagcaggcccatccatgggtacagctgttagggatatcctcagggttttgatggggttttatgggttggtggcttttgggttgttgattttatgtaaatctttacggttatcaacatgttgggttgagatctcttgttgttcagtactcggtgatcaatcaatgaaatttcgcaaatgatgtgataacatcactgaatacttgtaaatgatataaatgttataattctgagcttttattcttctttcatccataagagccttttttgattttattttttttttgggttcttttacaaagttcatactgactaacccatcaatatgaatatttctgtttaaaaggaaaaagatcgacagagtactcctcaacttttcagtcagtttcaacaaccctacctaagaccgacctcgatcagcccattgtcagggatttccatcgatttttccatagataaaccaaaaccagactgtcgatttcttgg
>Rhipsalisbaccifera-OG0061087
atcccctcaccttccactaccacattcatactaatccccccgcacatttctcttactccaagttttgatcaatgacaaccagacttcagtggcagatctgagcccaaaggtgcttgaatggccaccattgtgagctgccggatacagtcatgccagagctcgactacatctgctcggaacacgaagggcccgagcagcggcattttgaggtaaaatttgacatcctgtgtttctatttttcacttttatgggtttagtttcatggaaaatttatgtttttgagacctaaccccagatgtgctgctgggttggttttgaatgaggctaatttaccatccttgagttttctttgcatggctgggtttcaattgtgaaattgctcatttccataagttaatcgaccccatgtggtttgcttagttgattttgcttaatctacccccctctggtttgtagttatcctccatagacggagatgtcaaaaaaatcagcggtctcctcaataaggagactagaggtcccctcagaaacttccttgcgactgcgatttgtgatgctatgacttaagcacgtcaggagtatgactgcctttgatgttgtttatgcctacaaaaggcaaagcatgcccatccatggaccatgggtatggttgttaggaaaatcctcaggttttgatggggtttttttgggttggtggcttttgggttgttgattttatgtaaatctttacggttatcaacatgttgggttgagatcgctggttgttcggtactcggtgatcgatcaatgaaatttcgcaaatgatgtaataaaatcaatgaattcttgtaaatgatataaatgttataattctgagcttttattcttctttcatccataacagcctttttttattcttaatttttttggttcttttacaaaattcatattgtctaacccatcaatatgaatatttctatttaaaaggaaaaagaacaacagagtactcaacttttcggtcagttttaacaaccctacctaataccgacctcgatcagcccatcgtcagggatttccatcgatttttccatagataaaccaaaaccagactgtcgatttctcggtcaatattgtatcagcgattgacaactgtcaatattcatctcttgaaagtttactaattttccgtcttccatcaatataagcctacattctcgccgtgactaaatgacgcagcatgacccatcaactacataacacgaacatcagagtgcatgacaataagttaccatgccacccatatgattgtcacattatccacagtgagagtacgcccatacgagttgaagttcctcaacagctgccccttccaaaacttgaaagttataatgtattttatccagttaataggaaccggtcgactgcttatcaattcaggtcaataggaaccggtttatccggttcaacttcatgttagcatttttgtgaaccaaaaaatgcaatcaacaaatcgaaatggaccaaactgagctgagtttaaccgaagggaatagtaagcacctctagttgtaattgagaaaaatcatg
>Sten-OG0061087
gcccctgtggttttcttagttgattttgcttaatctaccccactatggtttgcagttatcctctatcgatggagaagtcaaaaaaatcagtggtctgatcaataaggagactagaggtctcctcagaaacttccttgcaactgcgatttgtgatgctatgacttacacagagcacgtcaggagtatgacagccattgatgttgttcatgcccacaaaaggcaaagcaggcccatccatgggtacggctgttagggatatcctcatggttttgatggggtttttatgggttggtgggttttgggttgttgattttatgtaaatctttacggttatcagcatgttgggttgagatctcctgttgttaggtacttggtgatcgatcaatgaaatttcgcaaatgatgtaataacatcaatgaatacttgtaaatgatataaatgttataattctgagcttttac
>Astrophytumsp-OG0061463
tatccctgtttttgatgaatttcgcgtgtatttggttactgttttgtgctgcttgctttcattatgccagcctcatcaatagttactggcctgttatgaaacttgcttcctggaatttataagttggcgatgtttctcggcttgatactggaatttgtctttctgaacgctactttacaggtgatctcatgagattgttgggtttttggatgatacttcggatacgactcgcacactatatgagttttcctttttgactcttcccatatggcccagtagtttgaacatcatacattgttattgccgtctggttcttgtgcatccctaatgatacggaagctgtttccaatttttacctacatgacactctaatgcacacactgacacacgattgatgagatggatggatagatagatagatagattgatgaaaaaataaaataaaataatgctccatattcactgtggcgttcattgctatcagtgatctccagcagcttccaaaagtaatatacggcgaccctgccaggtttctctgcactggcagtgtgcagtgagaagtatgatgggtcgaacatatttcaaactgtctccatagcctcattttttggttacatggctgtgcttttcttacttctcgtccctcagcaccttcagctagttaattcttctgacgaaaatgtgacactaaataatttttgagggagtgaaatggacttgatgggattgaatcaaactatttgaattggtcttccagtttacatggtcatgtgttttgctcatcagggacagggacagagactatgaccgtgattacgatcgtgattacgatagggatcgtggcagaggacgagacagagaaagagatagggaccgggaccgggaccgggacaggga
>Coryphantamaiztablasensis-OG0061463
atttccttctttaacaggagtatcgtggtagaagtcctgtgcgagatagggataggagacgtgatagtcacagatacaggtttgtgctttagttctgattactttgtctattcctgtttttgatgaattttgtgtgcatttggttactgttttttgctgcttgctttcattatgccagccttatcaattgtaactggcctcttatgaaacatgcttcctggaatttataagttggcagtgtttcttggcttgaagttggaatttgtctttttggtcgctactttacagatgatctcatgagattgttgggtttttggatgatacttccgatacgactcgcacattatatgagttttcctttttgactcttcccatatgacttagtagtttgaatatcataaattgtagttgccatctgcttagacttgtgcatcactaatgctacggaagctgtttcctatttttacctatgtaacactcttatgcacacactggcacgcaattgatgagatggatagatagatagatagattgatgaaaaaattaattatgctccatgttcactgtggcattcattgccatctgtgatttccagcagcttccaaaagtaatatacggtgaccctgccaggtttctctgcactggcagtgtgcagtgagaagtatgatgggtcgaacatgttttaaaactgtttccgtggcctcacttttgggtacatggctgggttttgcttacttctcatccttctgcaccttcagctagttaattctcctgacgaagatgtgatactaattaatttttgaggaagtgaaatgggcttgatgggattgaatcaaactatttggattggtcttccaatttacaagcatgtgttttgcttatcagggacagggacagggacagggacagggacaggg
>Echinopsisaurea-OG0061463
agatagatagatagatagatggatagatagatagatagatagattgattgataaaaaaataaaataaaattatgctccatattcactgtggcgttcattgccatctgtgatctccagcagcttccaaaagtaatatacggtgaccctgccaggtttctctgcactggcagtgtgcagtgagaagtatgatgggtcgaacatatttcaaattgtttccgtagcctcactttttggtacatggctgtgcttttcttatttctcatccttctgcaccttcagctagttaattctcctgacgaaaatgcgatactaagtaatttttgagggtgtgaaatggacttgatgggattggatcaaagtagttgaattggtcttccagtttatattgtcatgtgttttgctcatcagggacagggacagggacagaga
>Eriosycewagenknechtii-OG0061463
gccattgatgagatggatagatagatagatagatagattgataaatataaaaaaaaatatgctccattttcactgtggcgttcattgccatcagtgacctaagcagcttccaaaagtaatatacagtgaccctgccaggtttctctgcactggcagtgtgcagtgagaagtatgatgggtcgaacatatttcaaagtgtttccgtagccgcactttttggtacatggctgtgcttttcttgtttctcatccttttgcaccttcagctagttaattctccttacgaaaatgtgatactaaataatttttgagggagtgaaatggactcgat
>Gymnocalyciummihanovichii-OG0061463
tactgttctgtgctgcttgctttcattagccagccttgtcaatagtcactggcctgttatgaaacatgcttcctggaatttatgagttggcaatgtttcttggcttgatactttaatttgtctttttgatcgctacttcacaggtgatctcatgagattgttgggtttttgggtgatacttcggatacgacttgcacattatatgatttttcctttttgactcttcccatatggcctaatagtttgaatatcatacattgtaattgccatctgcttcttgtgcatcactaatgatacggaagctgtttcccatttttacctacatgacactctaacgcacacactgacacacgattgatgagatggatggatagatagatagatcgatagatttaaaaaaaaaaaaaagctccttattcactgtggcgttcattgccatcagtgatctccagcagcttccaaaagtaatatacggtgaccctgccaggtttctctgcactggcagtgtgcagtgagaagtatgatgggtcgaacatatttcaaactgtttccgtagcctcactttttggtacatggctgtgcttttctcatttctcatccttctgcaccttcagctagttaattctcctgacgaaaatgcaatactaagtaatttttgagggggtgaaatggacttgatgggattgaatcaatgtagttgaattggtcttccagtttacattgtcatgtgttttgctcatcagggacagggatagggacaggga
>Pachy-OG0061463
aatatcgtggtagaagtcctgtgcgagatagggataggagacgtgatagtcacagatacaggtttgtgctttagttttgattactttgtttattcctgtttttgatagattttgtgtgtatttggttactgttttatgctgcttgcgttcattatgccagcctcatcaatagttactggcctgttatgaagcatgcttcctggaattaataagttggcaatgtttcttggcttgatgctggaatttgtctttttcatcgccactttacaggtgatctcatgagattgttgggtttttggctgatacttcggatacgactctcacattatataaattttcctttttgactcttcccatatggcctaatagtttgaatatcatacattgtaattgccatctgattcttgtgcatcactaatgatacggaagctgtttcccatttttacctacatgacactccaatgcacacactgtcacacgattgatgagatggatagatagatggatagattaattacaaaaaaaaaaaattatgctccatattcactgtggcgttcattgccatcagtgatctccagcagcttccaaaagtaacatacggcgaccctgccaggtttctctgcactggcagtgtgcagtgagaagtatgatgggtcgaacatatttcaaactgtttccatagcctcactttttggtgcatggctgtgcttttcttgtttctcatcgttctgcacttttggctagttaactgacttaattctcctgacgaaaatgtgatactaaataatttttgagggagtgaaatggacttgatgggattgaatcaaactatttgacttggtctcccagtttacattgtcgtgttttgctcatcatggacagggacagagactacgatcgtgattacgatagggatcgtggcagaggacgagacagggg
>Peniocereuscuixmalensis-OG0061463
ttcagatacgactcgcacattatataaattttcctttttgactcttcccatatggcctaatagtttgaatatcatacattgtgattgccatctgcttcttgtgcatcactaatgatacggaagctgtttcccatttttacctacatgacactctaatgcacacactggcacacgattgatgagatggatggatggatggatagattaattaaaaaaaaaataaaattatgctccgtattcactgtggcgttcattgccatcagtgatctccagcagcttccaaaagtaatatacggcgaccctgccaggtttctctgcactggcagtgtgcagtgagaagtatgatgggtcgaacatatttcaaactgtttccatagcctcactttttggtacatggctgtgcttttcttatttctcatccttctgcacttttggctagttaattgacttaattctcctgacgaaaatgtgatactaaataagttttgagggagtgaaatggacttgatgggattgaatcaaactatttgaattggtctctcagtttacattgttgtgttttgctcatcatggacagggacagagactatgaccgtgattacga
>Rhipsalisbaccifera-OG0061463
gtgtgtatttggttactgttttgtgctgcttgctttcagtatgccagcaccatcaatagttactggaacatgcttcctggaatttataagttggcaatgtttcttggcttgatgctggaatttgttcttttgctctgtactttacaggtgatctcatgagattgttgggtttttgggtgatgcttcggatacgacgcacacattatatgagttttcctttttgactcttcccatatggcctaatagtttgaatatcatacattgtaattgccatctacttcttgtgcatcactaatgatacggaagctgtttcccatttttacctacataacactctaatgcacacactggcacacgattgatgggatggatggatagatagatagatagatagaaaaaaaaataattatgctccatagtcactgtggcgttcattgccatcggtgatctccagcagcttccaaaagtaatacacggcgaccctgccaggtttctctgcactggcagtgtgcagtgagaagtatgatgggtcgaacatgtttcaaactgtttccatagcctcactttttggtacatggctg
>Sten-OG0061463
gacgtgatagtcacagatacaggtttgtgctttagttttgattactttgtttattcctgtttttgatagatttcgtgtgtatttggttactgttttatgctgcttgctttcattatgccagcctcatcaatagttactggcctgttatgaagcatgcttcctggaattaataagttggcaatgtttcttggcttgatgctggaatttgtctttttgatcgctactttaccggtgatctcatgagattgttgggttcttgggtgatacttcggatacgacactcacattatataaattttcctttttgactcttcccatatggcctaatagtttgaatatcatacattgtaattgccatctgattcttgtgcatcactaatgatacggaagctgtttcccatttttacctacatgacactccaatgcacacactggcacacgattgctgagatggatagatagatggatagattaattaaaaaaaaaaaaaattatgctccatattcactgtggcgttcattgccatcagtgatctccagcagcttccaaaagtaatatacggcgaccctgccaggtttctctgcactggcagtgtgcagtgagaagtatgatgggtcgaacatatttcaaactgtttccatagcctcactttttggtgcatggttgtgcttttcttatttctcatccttctgcacttttggctagttaattgacttaattctcctgacgaaaatgtgatactaaataatttttgagggagtgaaatggacttgatgggattgaatcaaactatttgacttggtctcccagtttacattgttgtgttttgctcatcatggacagggacagagactacgatcgtgattacgatcgtgattacgatagggatcgtggcagaggacgagacagggatagagatagggatagggaccgggaccgggaccgggaccgggaccgggaccgggaccgcgatagggaccgagatcgagaccgggatcgttatcgcatcagagatgaggactatggtcgtgaccgggaaagagagggtagggagcgggatcgccgtgacagagatcgaggcaggcggaggagccactcaaggagccgaagtagaagtagggagcgaaaggaccgtgatggcgaccaccgtaagaggcatgctcggagctctagcccaagaagacgtggagacgaggaaaatggtgttcgcgaggagtccaagaaaaagaaagagaagaaggagaagaaggatgatggaactgaccatcctgatccagaaattgctgaagcaaacaggattcgtgcatctcttggattaaaaccattgaagttatagaaacagtctctttcctagcgttccttttctgtgtattgttggaaatgtacttatgtatgtttacaagccgcagatgatgaattcagccgttcatatcagcgtaacttgcccttttttcctgctctgatgttcagatcatgatgatctaatcgtgctgaagaatctctctggggtgttaactgaatgttgatcatatatttgatcctttctttttaaagttgcacgagatgtgttccaaagcctaacggttaaagctgtcaggggatttgaggaagttcatcttgcgttcttgcgg
>Stetsoniacoryne-OG0061463
gtttcccattttgacctacatgacactctaatgcacacaccgacacatgattgatgagatggacggatagatggatagatagatagattgattgataaataaaataaaataacactatgctccttattcactgtggcgttcatggccatcagtgatctccagcagcttccaaaagtaatatacggtgaccctgccaggtttctctgcactggcagtgtgcagtgagaagtatgatgggtcgaacatatttcacactattttcgtagcctgactttttggtacatggctgtgcttttcgtatttctcatccttctg
>Hylocereuspolyrhizus-OG0061463
tgcctctggacacaattcaccaactaccatttcatgatattcagctgcacaaagcagaaagcacaatctaacctaaaatgtatgccatatgccatagcaacacagattacctaataaaccaaccaaggaatcctacaactcaacatcgagaaaggcgcaattaaactagaaaacctaggactacttatggacgtcacagaaacatattagcaaaacttcgggtttatcattacaagttagagacatggatgcaagatccgttcttgcgacatctctagccatcatactgcccctcggcaaatttgttctccgggtaaaatacacccactacttggttgccatcgaactttcttccatgcatccctgctcttgcctttgctgcactctctacatcagcatactccaagaacacctttccaagccctggtgagggttctccatttgggtgcgggcgcgggataacaacatttaccaaagagccaaattttcctccctcctgtctcatatcctcaagtatgtattcaaactcctcatcatctctaagctcatcaggattcacacagttggttaagcatacaaccttggtaggcagaccgccaggttgcaaaatcattttctgcagagctatctgctgctgtgcatgcatatacacactctcctgctctggcttgggttgttgagcaccctggttcgcacgtctaacagtaagagttttatcccccattttaattccattgagtgcttggcacacaatgtctgtcacagatagatcttggtacacgcaaaatgcgtagccctttgaatttccagtttcccgatccttaacaagatcaaaaccacgaagtggtccaaaagactccagcaactctcgaacctgggcctcagtaaagtaataaggaagcccaccaacaaagatcctatcaggaccttcaagaccaccagcagatcctggcgttaagccaacagcagccaggttcaaattcggatagggttgacttggtccaagggctgcagccagtgatgggttgtagtcactgggtctcctcaccttaacaggggttccctcaaatatgataccatcaagtgccattgcattactggcctcctccacagatctcatctccacaaaggcaaacttcttctcatggtttatataaacattgacaacagcatcaccgggtccagcagaatttcctccaattgcggccatgacatggctgaaaaatgtagccacagactgttcattagctgtagggggtagtcctcccacataaacccgccgagcatgtctggttgcctgttgagtcattgcttgaacaggcatcacaggaagagttccaagctgcatctgtggtgatgccaatgggaacatattgggaaacatcccaggaacaggaggagttgtacctggaagctggcctggaacagtagtcccaaccaacatcgcagctgctggaggagccatatcaaatccactgatccttttactcttagagcgtgagcgagatcttgagcgtgaccgagatctatgatgagatctggccctagaatgagaccgagaactacgcctatgtctgtcttctctgtctccatcataatctctcttcctcccgtgatcccgactgctgtggtaataatcatcatcttctacatccctgctacgctcccttctctcactccgttcacggtggcgatccctatggcgatcccgctctctgtccctgtccctatccatctctctgtccctatccctatccctatctctatccctgtctcgtcctctgccacgatccctatcgtaatcacgatcgtaatcacggtcatagtctctgtccctgtatctgtgactatcacgtctcctatccctatctcgcacaggacttctaccacgatattccttttcatgatcatcagcatctacatccatctcgtcctcttccttctcttcttcctcctcaaaatcatcttctaggacacttcttctgggttccaaggcaccaatagactcaagattccatcttttcttaattcggggcaaagcaatgtcgcatgaataatctctagtgagaagttcatcaatgaactcatccacatgagtcagagaaaactgtccatcctgttgcttcctccgtaacttccg
>Astro177695-OG0061528
GGAAAATAAAATAAAATAAAGAGATGCTCGTTGAGTGAAAGTGAGAAGGCTTTCAAGAGATGTAGGGTTCCCCCAGCCACCCCCCTTTTGTGTGGTCTAGGCCAGGGGTAAAAAGTTAGCCCACTGATGGAGGGTAGAGGGAAGAAGGATACCTTATGGGCTTGTGGTTGTCAGTTGTAACCCCTGACCACCCCCCCCCCCCAAAAAAAAGAGGAAGTACAAAAATC
>Cory234383-OG0061528
CTTATTTTCACTGTTTCAGAACTTAAATAGCTTCTCATGCGTAAGACCAACTCTGCAAGACTGAATCATCTGCTTGCACAAAAGCTGCCATTTTACTTGCTTGCAACCGTAGTTTGAGCTGGCTCACATTCCTTTTTTTTTTTTCAATTGACCATAAGTCATTATCGAAGTAGTACCTCTCTCTTTGAGACTTTAGGAAGCCCATGAGACACGTGATCGGAAATTACACAAGTCTGTTGCCTGGTTTGCTAGCGGGTTTTGAGAAATAAAAAAGCACACCGGCTGAAAAATCTCTACACCCTTCCTCTCCCTGGGAAAAAATAAAAATAAAGATATGCTCGTTGAGTGAGAGTGAGAAGGCTTTCAAAAGATGGAGGGTTCCTCCAGCCACCCCTCTTTTGTGCGGTCAGGGCAGGGGTAAAAGTTAGCCCACTGGTGTCCAGTAGAGGGCAGAAGGATACCTTATGGGCTTGTGGTTGTAAGTTGTAACCCTTGACCTCCCCCCCCCCCCCCCCAAAAAAACAAAAAAAAAAAAAAAAAAAAAAAAAAAAAAAAAAAAAAAAAGGAGAGAGGAGAAAGGG
>Echi2497-OG0061528
TTTTTTCCCTTTTTTTTTTTTTTCAATTGACCATAAGTCATTATTGAAGTAGTACTTCTCTCTTGGAGACTTTAGGAAGCCCATGAGACACCTGATCGGAAATTATCGGAGTCTGTTGCCTATTTTGCTAGTGGTTTTTGAGAAATAAAAAAGCTTGTGTTGATGAACCGGCTGAAAAATCTCTACACGCTCCCTCTCCCTAGAAAAATAAAATAAAATAAAGAGATACTTGTTGAGTGAGAGTGAGAACGCTTTCAAGAGATGTAGGGTTCCCCTTAGCCCAATGGTGGGGGGTATAGGGCAGAGGGATACCTTATGGGCTTATGGTTGTAAGTTGTAATCCTTGACCCCCCAAAGGCCCCAAAAAAAAGG
>Eri166382-OG0061528
ACGCGAGTCTGTTGCCTGTTTTGCTAGTGGTTTTTGAGAAATAAAAAAGCTTGTGTTGATGAACCGGCTGACAAATCTCTACACGCTCCCTCTCCCTGGAAAAATAAAATAAAATAAAGAGATGCTTGTTGAGTGAGAGTGAGAAGGCTTTCAAGAGATGTAGGGTTCCTCCAGCCACCCCCCTTTTGTGCTTTCCAGGTCAGGGGTAAAAGTTAGCCCACTGGTGGGGGGTAGATGGCAGAGGGATACCTTATGGGCTTGTGGTTGTAAGTTGTAACCCAGACCTCCCCCCCAAAAAAAGCCCCAAAAAAAGAAAAAAACCAAAAGAAAAAAGAACAAGAAACGGGGGGCTTGCTGAGTGAG
>Fero245894-OG0061528
TCTCGCATTCCTTTTTTCATTTGACCATAAGTCATTATTGAAGTAGTACTTCTCTCTTTGAGACTTTAGGAAGTCCATGAGAAACCTGATCGGAAATTACACGAGTCTATTGCCTGTTTTGCTAGTGGTTTTTGAGAAATAAAAAAGCTTGTTTTGATGAACCGGCTGAAAAATCTCTACACCCTTCCTCTCCCTGGACAAAAAATAAAATAAAGAGGTGCTTGTTGAGTGAGAATGAGAAGGCTTTCAAGAGATGTAGGGTTCCCCCAGCCACCCTCCTTTTGTG
>Gym5512-OG0061528
GATGAACTGGCTGAAAAATCTCTACATACTCCCTCTCCCTGAAAAATAAAATAAAATAAACAGATGCTTGTTGAGTGAGAGTAAGAAGGCTTTCAAGAGATGTAGGGTTCCCCCAGCCACTCCCCTTTTGTGTGGGTCCAGATCAGGGGTAAAAGTTAGCCCATTGGTGGGGGGTAGAGGGCAGAGGGATACCTTATTTGCTTGTGGTTGTAAGTTGTAACCCTTGACCTCCCCCCCCCCCCAAA
>Matu114469-OG0061528
TCCTTTGTTTCAGGACTTAAATAGGTTCTCATGCCTAAGATCAGCTCTGCAAACTGAATCATCTGCTTGTACAAATGCTGCCGTTTTACTTGCTTGCAAACATAGTTGCCTTCCGTTTGAGCTTAGGCCTCATATTCCTTTTTCTTGTCAATTGACCATGAGTCATTATTGAAGTAGTATTTATCTCTTTGAGACTTTAGGAAGCCCATGAGACACCTGATTGGAAATTATGCGAGTCTGTTGCCTGTTTTGCTAGTG
>Pachy112489-OG0061528
CTCGTGCCTAAGACCAGCTCTGCAAAAGTGAATCATCTGCTTGCACAAATGCCTGCCATTTTACTTGCTTGCAATCATAGTTTCCTTCCGTTTGAGCTTGGGCCTCATATTCCCTTTTTTTTTTTCAATTGACCATAAATCATTGTTGAAGTAGTACTTCTCTCTTTGAGACTTTAGGAAGCCCATGAGACACCTGATCGGAAATTACATGAGTCAGTTGCCTGTTTTGCTAGTGGTTTTTGGGAAATAAAAAAACTTCTGTTGATGAACCGTGAAAAATCTCTACACCCTCTGTCTCCCTTGGAAAAAAAAATAAAATAAAGAGATGCTTGTTGAGTGAGACTGTGAGAGTGAGAAGCCTTTCAAGAGATGTTGGGTCCCCCAGCCACTCCCGTTTTGTGCAGTCCTGGCCAGGGGTAAAAGTTATCCCACTGGCAGGGGGTAGAGGGCAGAGGGATACCTTATGGGCTTGTGGTTGTAAGTTGTAACCCTTGACCTTCCCCCCCACAACCCGCCCAAAAAAAATATAAAAAAAAAAATCAAAATGAAAATGGAAAAAAATGG
>Peni203949-OG0061528
GTTGAATATATTTTCTGTGGTATGTGTTGTTCGTTCTTATTTCCTTTTGTTTCAGGACTTAAATAGGTTCTCATGCCTAAGACCAGCTCTGCAAAAGTGAATCATCTGCTTGCACAAATGCTGCCATTTTACTTGCTTGCAACCATAGTTGCCTTCCGTTTGAGCTTAGGCCTCATATTCCTTTTTTTTTCGATTGACCATAAGTCATTATTGAAGTAGTACTTCTCTCTTTGAGACTTTGGGAAGCCCATGAGACACCTGATCGGAAATTACACGAGTCTGTTGCCTGTTTTGCTAGTGGTTTTTGAGAAATAAACAAGCTTCTGTCGATGAACCGGCTGAAAAATCTCTAGTCCCTCCCTCTCCCTGGAAAAAAAACATAAAAGAAAGAGATGCTTGTTGAGTGAGAGTGAGGAGCCTTTCAAGAGATGTAGGGTTCCCCCAGCCACCCCCCTTTTGTGCGGTCCTGGCCAGGGGTAAAAGTTATCCCACTGGCGGGGGTTAGAGGGCAGAGGGATACCTTATGGGC
>Rhip2491-OG0061528
ACTTCTCTCTTTGAGACTTTAGGAAGGCCATAAGACACCTGATCGGAAATTGCACGAGTCTGTTGCCTGTTGCTAGTGGTTTTTGAGAAATAAAAAAGCTTGTGTTGATGAACTGGCTGAAAAATCTCTACACCCTCCCTCTTCCTGGAAAATAAAATAAAATAAAGAGATGCTTGTTGAGTGAGAGTGAGACGGCTTTCAAGAGATGTAGGGTTCCCCCAGCCACCCCCTTTTGTGCGGTCCAGGCCAGGGGTAAAAGTTAGCCGACTGGTGGGGGTTAGAGGGCAGAGGGATACCTTATGGGCTTGTGGTTGTAAGTTGTAACCCTTGAC
>Astrophytumsp-OG0061672
tttcgtgtcaaccttagaaatagtttaaatctacacaaaattgaaaaataacatgttttcaagctaaacggtcaatcatgtagacttcgggtcgaaatcggttcggttcgtatcggatttgggtcgggttatcgtgttgggttagacttttccagctctaatttttagtagtaagaaatgaagacaaaaagatgaggcaattgatgatattctagtggctatgttctaatttgcgtaacttggggataatattgcctgtataattacattgccatgttcagcgcctctcctgggcctggtttacaacaacgtgctggtcctgatttttcagttgcgagcttgcttgtttgtctttgcagactccacaatgataaatttgtgcacctgcatggtgggtctgccttctccggttctgtgtgcaaagtgctatttttagcggctgtctcgtactagtgtgaagcttctatatttcatgagttcctgttatcttggtttttactgtgggttctttgtttataggtgaacgtacccaagttgaagaa
>Coryphantamaiztablasensis-OG0061672
tcgatttttcagcagaggatcccccatcgtcagtcaccatggtactctctctctccctttctctcgtttctagctgctggagatgcccttgaattcactttaaagtcgttaaatgttagttgattgggtgattcctcgactgttgaatgaattgaaaaatgatgtcttctgatctttgtggaattatgactgcagtatgtatctgtttttgtacttcttgtcatcgttgtgtgcgggtagaagtcttgggagggaattggagtgtagtagaatggaaaattaggtgaaatggtctaagttaataatagcaatagggggatttgattttagcaacatgtggttttctaaagtagtgcttttgacgtggataatagctatcaagaactggattatagttcagtgtttgtttgattgagtagcttgtgaatagtccttaaaattggcaatcaaaaaccaaaaggtctaaaatgagatctagatgccatcacaaatgagcgactatggcaagtggatgcccaattccatgacaatccagcaaaaataaggccatttatttgtatatataagtggttttaacatttagtggaccttaagaagaggggttaagctcagaggtaatgggcatgcaaggaaattatctatgggataatgaagatggagagcctgttggattgtaaaatgctttatgcaaaggaaatctgtgctccacgaagaggggggggggagggtatgaaataaggatcagaaaggtccatatgaagcaaggtttttgttttcttcttatttctcacgtcgcagttattagatagaaatggagatgttgtgtgaggcagatcagtacataactgtttttgctttgtatgtatttttggggatagttctcattttgtgatatcagtatctactgaaggttatatagcatactggaataatattgctgcataaattgtactccataaagtgaggagtagcaaagttggtgcctttcatctggaaaattaatacgaatgtcgcatctttctcctcagttattttctctaatctcctctctctccctctgaactctggcccccaacgcacatgagctctctgtcctattgctgcatgacttctcctagaattttcccctctcctttgttactcattttcttaagctccactgaaattaatgacacatggatttatcccacggggttgaagtattattttcagtatcaagaaatgaagacagaaagattaggcaattgatgatattctagtggttacgttctaatttgcataacccgggaataatattgcctgtataattccatcaccatgttcgcctggccctgtagaacaatgtgctgg
>Eriosycewagenknechtii-OG0061672
aaaagaaaattaaaatgggaaaatgagggggggaaaagtgttggattgaaaaagtttttatgaaaggagaaccggtgccccaggggggggggggggacagatatgagataaggatcagaaagaaccaccatatgaagcaaggtttttgttttcttcttctttctcacatcgcagttatttgatatcggtacataactgttttcgctttgtgggaattttttgggagagttctgatgctgtgatatcggtatcttcttaaggttatatatcatactggaataatattgctgcataaattgtactccataaagtgaggagtatcaaagtcggtgccctttatctggaaatttagtacgaatgtcgcatctttctcttcagttatcctctctaatctcctctctctccatctgaactctacgtacatgagctctctgtcctatcgctgcatgatttcctcatagaattttcccttctcctttgtcactcttattttcttaagctccattgaattaacatgacacatggatttatcccacgaggtttgagtattattttcagtatcaagaaatcgagacagaaagattaggcaattgatgatattttagtggttattttataatttgcataacttggggataatattgcctgtataattcaattgccatgttctgtgcctctcctggacctggtttaaaacaacatgctggttctgatccatcagttgtgagcttgcttgtttgtctttgcagactccacaatgacaatttgtgcgtatgaatggtgggcttctcccgttctgtgtgcaaagtgctatttttaggagctgtcttatactaatgctaagcttctatatttcatgagttctgttatcttggttttaactgtgggttctatgcttttaggtaaacgtacccaagttgaaga
>Ferocactuslatispinus-OG0061672
gggagtgtaatgttgaatatttggaggggaaagaaggagggggggggtgtttgtgtggaaaaggggggggagggggaggggggggggggggggggggggggggggggaagaaccatatgaagcaaggtgtttttttttccccttcttatttctcacatagcagttattagatagaaatgtagatgttgtgtgaggcagatcaatacataactgtttttgctttgtgggtatattgtgggatagttctgatgttgtgatatcggtatcttctgaaggttatatatcatacgggaataatattgctgcataaattgttctccataaagtgaggagtatcaaagtcggtgcccttcatctggaaaattagtacgaatgtcgcatctttctcttcagttatcctctctaatctcgtccttctccatctgaactctagcccccaatgcacatgagctctctgtcctattgctgcatgatttctcatagaattttcccctctcctttgtcactcttatttttttaagctccattggaattaatatgagacatggatttatcccacaaggttgaagtattattttcagtatcgagaaatgaagacagaaagattaggcaattgatgatattctagtaattacgttctaatttgcataacctgggaataatattgcctgtataattccattgccatgttcagcccctctcctgggcctggttttaacaacgtgctggttctgatccatcagttgtgagcttgcttgttgtttgtctttgcagactccacaatgataatttgtgcacctgcatggcgggcctgccttctccggttctgtgtgca
>Matucanaaurantiaca-OG0061672
gtggctttcttaagtagtgctttgtacgtgaataataggctaatagctctcaacaactggactatagttcagtgtttgtttgattgagtagcttgtaaatagtccttaaagttgggaatcaaaaacaaaaaggtgtaaaatgagatctggatgccatcacaaatgagcgactatagcaagtggatgcccagtctcaatcccaatcccactccctccccaatcctgcaaaaagaaggcatttatttgtaaagataagtggttttaagattcagtggaccttaagaagaggggttaagctcagaggtaatgggcatgtgaggacattacttatgggaaaatgaagattgagaaagtgttggattgtaaaaggaaagcagtactccatgggaggacagatatgaaataaggatcagaaagaacaatataaggagcaacgtttttgttttcttcttctttctcacatttctgttattagatagaactggagatgttgtgtgaggtggatccatagataaccgttttcgctgtgtgag
>Pachy-OG0061672
tccaaacaaggtgactataaagcatcttcctttccttcccttcccctccattaccttcccctctcttcccctccattccctctctctgtctcaatccaaacaatgtattagtgtttttaagattcagtggaccttaagaagaggggttaagctcagaggaaatgggcatgtaaggaaattacgtatgggaaaataaagatggagaaagttttggattgtaaaatggtttatgcagagaaaagcagtgctccacggggcgggggggggacagatatgaaataaggatcagaaagaaccatatgaaacaaggtttttgttttcttcttctttctcacatcgcagttattagatagaaatggagatgttgtgtgaggcagatcagcatataactgttttcactttgtgggtattttttgggatagttctgatgtggtgatattgttatcttatgaaggttatatatgtcatactggaataatattgctccacatattgtactccataaagtgaggagtatcaaactcggtacccgtcatctgggaaattagtacgaatgtcggatctttctcttcagttatcctctctaatctcctccctctccatctgaactctggctcccaacacaaatgagctctctgtcatatcgccgcatcatttcctcatagaattttcccttctcctttgtcactcttattttcttaagctccattgaaattaatatgacatatatggatttatcccatgaggttgaagtattattttcagtatcaagaaatcaaggcagaataataggcaattgatgatattctagtggttacattctaattcgcataacttgg
>Peniocereuscuixmalensis-OG0061672
tatctcaatccaaacaatgtgttagtgttttcaagatttagtgggaccttaagaagaggggttaagctcagaggaaatgggcatgtaaggaaattacttatgggaaaatgaagatggagaaagttttggattgtaaaatggtttatgcagaagaaagcagtgctccacggggggagggggggacagatatgaaataaggatcaggaagaaccatatgaagcaaggtttttgttttcttctttctcacatcgctgttattagatagaaatggagatgttgtgtggggcagatcagtacataactgttttcactttgtgggtattttttgggatagttctgatgttgtgatattgttatcttatgaaggttatatgtcatactggaataatattgctgcatatattgtactccataaagtgaggagtatcaaactcggtgcccttcatctgtgaaattagtacaaatgtcagatctttctcttcagttatcctctctaatctcctccctctccatctgaactctggcccccgacacacatgagctctctgtcatattgccgcatcatttcctcatagaattttcccttctcctttgtcactcttattttcttaagctccattgaaattaatatgacatatatagatttatcccatgaggttgaagtattattttcagtatcaagaaatcaaggcagaaagattaggcaattgatgatgttctagtggttacgttctaattcgcataacctggtaataatattgccagtataattccattggccttttggccttgttcagtgcctcttctgggcctggtttagaacaacatactggttctgatccatcagttgtgagcttgcttgtttgtctttgcagactccacaatgattatttgtgcgcatgagtggtgggcctgccttctccagttctgtgtgcaaagtgctattttggttttaagtttttaactgtgggttctatgtttataggtgaacgtacccaagctgaagaagacctactgcaagaacaaggaatgcaagaagcataccttacataaagtg
>Rhipsalisbaccifera-OG0061672
ggggatttctttttaggaacatgtggttttcttaagtagtgcttttgacgtgaatactgaataatagctctcaagatctggaatatagttcagtgtttgtttgattaagtagcttgtgaatagtctttaaaattggcaatcaaaagcagaaaggtgtcaaattagatctagatgccatcacaaatgagcgactatggcaagtggatacgctctatgaacccaatcccgatcccaatcccaatcccaatcccacacaatccagcaaaaaaaagggcatgtatttgtatatatgagtggtttaaagatttagtggaccttaagaagaggggttatgctcagaggtaatgggcatgtgaggaaattatttatgggataatgaagatggagaacgtgttggattgtaaaatgctttatgcagaggaaatcagtgctccacggggggacagatatgaaataaggatcagaaagaaccatatgaatcaagattcttgttttcttcttctgtctcacatcgcagttgttagatagaaatggagacgttgtgtgaggcaatcagtacataactgttttcgctttgtgggtatttttttggatagttctgatgttgtgatatcggtatcttcttaaggttatatatcatactggaataatattgctgcataaattgtactccataaagtgaggagtatcaaagtcggcagccttcatctgcaaaattagtacgaatttcgcatctttcactgcaattatcctctctaatctcctccctctccatctaaactctggcccccaaatccccaatgcacatgagctctctgtcctatcgctgcatgatttcctcagagaattttcccttctcctttgtcactcttattttcttaggctccattgaaattaatatgacacatatggatttatcccacaaggttgaagtattattttcagtgtcaagaaatcaaggcagaaagattaggcaattgatgatattctggtggttaccttctaatttgcgtaacttggggataatatttgcctgtctaattccattgccctgctcagtgcctcttctgggcctggtttagaacaacatgctgcttctgatccatgagttgtgagcttgcttgtttgtctttgcagactccacaatgataatttgtaagcatgaacggtgggcctgtcttctccagttctgtgtccaaagcgctatttttagtggctgtcttatactaatgcgaagcttctatacttcatgagttatgttatcttggttttaactgtgggttctatgtttataggtgaacgtacccaagttgaaga
>Sten-OG0061672
ggaaagagggggggggggggggggggggggggggggggggagggggggaggagaacagatatgaaataaggatcagaaagaaccatatgaaacaaggtttttgttttcttctttctcacatcgcagttatgaaggttgtatatgtcatactggaataatattgctgcacgtattgtactccatagagtgaggagtatcaaactccgtacccttcatctgggaaattagtacgaatgtcggatctttctcttcagttatcctctctaatctcctccctctccgtctgaactctggctcccaacacacatgagctctctgtcatatcgccgcatcattttgtcatagaattttcccttctcctttgtcactcttattttcttaagctccattgaaattaatatgacatatatggatttatcccatgaggttgaagtattattttcagtatcaagaaatcaaggcagaaagattaggcaattgatgatattctagtggttacattctaattcgcataacttggtaataatactccctgtataattccattgccctgttggccctgttcagtgcctctcctgggcctggtttagaacaacatgctggttctgatccatcagttgtgagcttgcttgtttgtctttgcagactccacaatgattggtgggcctgccttctccagttctgtgtgcgaagtgctatttttagtggctgccctatgctaatgagaagcttctatatttcatgagttctgttatcttggttttaagtttttaactgtgggttctatgtttataggtgaacgtacccaagttgaagaagacctactgcaagaacaaggaatgcaagaagcataccttacacaaagt
>Stetsoniacoryne-OG0061672
tgactttgtaatagtggggggatttgattttaggaacatgtggctttcctaagtagtccttgtacgtgaataatagctctcaacaactggaatatagttcagtgtttgtttgattgagtagcttgtaaatagtccttacagttgggaatcaaaaacgaaaaggtataaaatgagatctggatgccatcacaaatgagcgactatggcaagtggatgcccagtgtcgatcccgatcccactcccaccccaatccagcaaaaagaag
>Hylocereuspolyrhizus-OG0061672
gtaacatagcacatgcggcatgcccagtagcaattgaacaaaaattaacattgtacatgccagtaccagctgtccgctttcatcgtagagaaacaggtagaacaagagcatttcaacacaagattaagcaaaaatcctccgagttactgaatagacacagaattatagaagctggggatcatcatcaacaaaatcttctgcttgttttaaagtgaagtaaatgtgagcagatgacaaagcgtacaaattatcttaacagcagtaactaggcaaaacaagctaagagaaaagacaaaatacaaaggacggaacaaaaaggcacaacacttaaaacagagaggttcccttgcccttcttgtctccaccaatctcaaagtgcttgcatctcttaatggcgtgctgagacacatgcttgcatgactggcattgtagcctcaacacaatcttcttggtggtcttggccttcttgtgaaagacgggctttgtctgacctccataacccgactgcttccgatcgtaacgcctctttccctgagcagccaaactatcctttcctttcttgtactgcgtcaccttgtgtaaggtatgcttcttgcattccttgttcttgcagtaggtcttcttcagcttgggtacgttcaccatggtgactgacgatgggggatcctctgctcaaaggtcgacggaggcg
>Astro195951-OG0061704
TAGAATGCTGTGAAACATTCCTGTTCATGAGCAACAGAACAGCCCGAATTCTGGGGTCATATTATCAATTCACTGTTATGATTAGAACCTCAATTGGAGCACTGCCTTGAAGCAATAATATTCATTCTGAGTTACGCCATTTGTGTGTCACCAGGAGTGTATATACTCTTTCGCTTCTCGTGCTGAAATATTAAATTAGTGCCCTATTGCTTCAAAATTGAGTGGAACTCCACCTGCATTTGTTCATTAGTAAGGGGAATTATTATTGGCAGCTTGGATGATGTATCAGTCTCCAAACATGTGTCAGACATTATTTTGTGAGAAGAGTCCGATAGGTAAGGGCTGCTACATTGGCAACCACACAAACGTCCATGTCGCTGACATCAGTTGGTAGTTGAAGTTCTGATTGTATATATATGGCGAGGCTTGCATTTCTTGCGATGTTTGCATAACTATTCGAAGGTGTGTCTACCTAGTGTTTTTTTTGGGGGGGGGGGAGGGTATTGCATCTAGATCTATGTAGAATAGAAATATAAAAAATGAGAGAACGATGTATGGACTTGTTTTTTATTTCACCGAACGTCAATTCTCTGTTTCCACTTAAATGTCTGCTTCAATTTTAGCCTTTTCAGCTTGCCTTTTATTCCCTTCTGTTCAGTTTTGCTGTCCATTTTGCTTTTACGGTAATACTATAGGAGTCTTCACATAATTCCCTTTGCTTCCATTGGCCTGGGAAATTTTCAAGCTTGGCCCTCACACAAAGAAGAGATTTAAAGTGGAAAGGGAGTTGATTTCTCCTTTCAAATTACAAATATCATGTGTCTTTATATAGTTGACTTGTTCGGTCACTAGTTTTGTTCGGATGATATATCACTTTCGTCTTCATTATCCTAGGTGATCTTATCCCCGTATGGGTTCACTATGCTGCTAGTTGACTAGAACCAATAGAACAGAAATTGGCCTGGGGGATGCTTGCCTTTGGTCAATGCACAGAGAACGCCCAATATTAGAGAATCTGGCTCCCGATTTGGTTGTTTTCTCGATGAACATCTTTCTGTTGCTTTTGCCATACTTCTGTTGTAGCTAGATGTGTCAAACAATAGTTATTGGCTTGGGAGGGTGCTTGTGGAAGAAAAGTCAGTGCAAAGTAATTACAGCACTTGCACATTTTTTTGGGGGATAGTTTTGATAGGTAAACAAAAGAATCTTTGATGGCAGTGAAGTCTCCCTTGAGCCAAGACTTAATTATTCTGGGAAGAGGAGGAGCTTTGTTCCTCTTCATAGGATACCGTTGATTTGTTGGTTGTCTCTGTCTGGGCTGTAATTAGCGTTTTTGCAGTATGCATGATTCACATCTGCTTCTTTGGGTTCTTTAATTTGCATATGCATATACATAAATATGTATACATAAATGTATGTACATGTATAATGTGTGCGTGCGTGCGTCGGTTGGTGCTAGAAACGGTGGCATACGTCTCTATGTGTGTGCGTGTGCA
>Copi140886-OG0061704
TCATGTGTCTTTATATAGTTGACTTGTTCGGCTGCTAGTTTTGTTGGCATTCATATGTCACTTTCGTCTTCACTATCCTAGGTCATTTTATCCCTGTATGGGTTCACTATGCTGCTAGTTTACTAGAACCAATAGAACAAAAATTGGCCTAGGGGATGCTTGCCTTTGGTCAATGCACGGAGCACACCCAATATTAGAGAATCTAGC
>Cory46045-OG0061704
ATCCCTGTATGGGTTCACTATGCTGCTAGTTGACTAGAAGCAATAGAACAGAAATTGGCCTAGGGGATGCTTGCCTTTGTTCAATGCACAGGGCACACCCAATATTAGAGAATCTGGCTCCCAATTTGGTTGTTTTCTTGATGGACATCCTTCTGTTGCGTTTTCCGTACTTACTGTTGTAGCTAGATGTGTCAAACAATAGTTATTGTCTTGGGAGTGTGATTGTGGAAGAAAAGTCAGTGCAAAGTAATTACAGCACTTGCACATTTTTTTGGGGATAGTTTTGATAGGTAAACAAAATAATCTTTGATCGTTTTGAAATCTCCCTTGAGCCAAGACTTAATTATTCTGATAAGAGGAGGCACTTTGTTCCTTTTCATAGGATACTGTTGATTTGTTCATAGTCTCTTTCTGGGCTGTAATTATCGTTTTTGCAGTATGCATGATTCACATATGCTTTCTTTGGGTTCTTTAATTTGCATATGCATATACATAAATATGTATACATAAATGTATGTATATGTAAAATGTGTGTGTGCGCGCGTCGGTTAGTGCTAGAAACGGTGGCATACATCTCTTTGTGTGT
>Echi226232-OG0061704
TTTGTGGGGGGGGGGGGGGGAATTGTATCTAGGTCTACGTAGAATAGAAATATTGAAAAATGAGAGGGTAATGTACGGACTTGTTTTTTATTTTACTGAATGTTAATTCTCTGTTTCCACTTAAATGTCTGCTTTAGTTTTAGCCTTTTCAGCTTGCCTTTTATTCCCTCCTGTTCAGTTTTGCTGTCCGTTTTTCTTTGACGGTAGTACTATAGTATTCTTCACATAATTCCATTGGCCTGGGCAATTTCAAGCTTGGCCCTCACACAAACAAGAG
>Eri89224-OG0061704
ATTCATATGTCACTTTCGTCTTCACTATCCTAGGTCATTTTATCCCTGTATGGGTTCACTATGCTGCTAGTTGACTAGAACTGATAGAACAGAAATTGGCCCAGGGGATGCTTCTTTGGTCGATGCACGGAGCACACCCAATATTAGAGAATCTGTCTCCTGATTTGGTTGTTTTCTTGATGAACATCCTTCCGTTGCTTTTGCCATACTGTTGTAGCTAGATATGTCAAACAATAGTTATTTTCTTGGGAGGGTGCTTGTGTAAGAAATGTCAGTGCAAAGTAATTAGAGCACTTGCACATTTTTTTTGGATAGTTTCGATAGGTAAACAAAAGATCTTTGATGGTGTTGAAATCTCCCTTGAGCCAAGACTTATTATTCTGGGAAGAGGAGGAACTTTGTTCCTCTTCATAGGATACTGTTGATTTGGTGGTAGTCTCTTTTCTGGGCTGTAATGAGCATTTTTGTAGTATGCATGATTCACATCTGATTTCTTTGGGTTCTTTAATTTGCATATGCATATACATAAATATGTATACATAAATGTATTTATATGTATAAA
>Gym6739-OG0061704
GTGGGGGGGGGGGGGGGGGGGCGTGTTATTGCACCTAGGTCTGGATAGGATAGAAGTATTGAAAAATGAGAGGGTAATGTACGGACTTGTTTTTTATTTTACTGAATGCCAATTCTCTGTTCAGTTTTGCTGTCCGTTTTTCGTTGGCGGTAATACTATAGTATTCTTCACATAATACCCTTTGCTTCCATTGGCCTGGGCAATTTTCAAGCTTGGCCCTCACACAAACAAGAGATTTAAAATGGAAAAGGAGTTGATTGTCTCCTTTCAAATTACAAATATCATGTATCTTTATATAGTTGACTTGTTCGGCTGCTAGTTTTGTTGGCATTCATATGTCACTGTCGTCTTCACTATCCTAGGTCACTTTATCCCTGTATGGGTTCGCTATGCTGCTAGTTGACTAGAACCTATAGAACAGAAATTGGCCTAGGGAATGCTTGCCTTTGGTCAATGCATTGAGCACACCCAATTTTAGAGAATCTGGCTCCCGATTTGGTTGTTTTCTTGATGGACATCCCTTTGTTGCTTTTGCCGTACTTCTGTTGTAGCTAGATATGTCAAACAATAGTTATTGGCTTGGGATGGTGCTTGTGTAAGAAAAGTCAGTGCAAAGTCGTGGGAGCACTTGCACATTTTTTTGGGATAGTTTGATGGATGAACAAAAGAATCTTTGACGGTGTTGAAATCTCTCTTGAGCCAAGACTTATTATTCTGGGGAGAGGAGGAACTTTGCTACTCTTCATAGGATATT
>Pachy221655-OG0061704
TTATTTTTTTTTTTTTAAATTTACCGAATGGCAATTCTCTGTTTCCACTTAAATGTCTGCTTGAATTTTAGCCTCTTCAGCTTGCCTTTTTTCCCCCTCCTGTTCAGTTTGCTGTCCATTTTTCTTTTACGGTAATACTATAGTGGTCTTCACATAATTCCCTTTGCTTCCATTGGCCTGGGCAATTTTCAAGCTTGGCCCTCACACAAACAAGAGATTTAAAGTGGAAAGGGAGTTGATTGTCTCCTTTCAAATTGCAAACATCATGTGTCTTTATATAGTTGACTTGTTCGGCTGCTCGTTTTGTTGGCATTCATATGTCACTTTCATCTTCACCATCATAGGTCATTTTATCCCTGTATGGGTTCACTATACTGCTAGTTGACTAGAACCAATAGAACTGAAACTGGCCTAGG
>Peni192651-OG0061704
TATGCACGGAGCACACCCAATGTTAGTGAATCTGGCTCCTGATTTGGTTGTTTTCTTGACGAACATCCATCCATTGCTTTGCCGTACTTCTGTTGTAGCTAGATATGTCAAACAATAATTATTGGCTCGGGAGGGTGCTTGTGGAAGAAAGTCAGCGCAAAGTAATTAGTGCACTTGCACTTTTTTTTTTTGGATAGTTTTGATAGGTCAACAAAAGAATCTTTGATGGTGTTGAAATCTCCCTCGAGCCAAGACTTATTATTCTGGGAAGAGGAGGAACTTGGTTCCTCTTCTTAGGATGTTGTTGAT
>Rhip144983-OG0061704
GATCTTAAATATCATTTGTCTTTGTATAGTTGACTTGTTCGGCTGCTAGTTTTGTTGGCATTCATATGTCACTTTCGTCTTCACTATCCTAGGTCATTTTATCCCTGTATGGGTTCACTATGCTGCTAGTTGACTAGAACCAATAGAACAGAAATTGGCCTAGGGGATGCTTGCCTTTGGTCAATGCACGGAGCACACCCAATATTAGAGAATGTGGCTCCCAATTTGGTTGTTTTCTTGATGAACATCCTTCTGTTGCTTTTGCCCTACTCTGTTGTATCTAGATATGTCAAACAATAGTTATTGGCTTGGGAGGGTGCTTGTGGAAGAAACGTCAGTGCAAAGTAATTAGAGCACTTGCACATTTTTTTTGGATTGTTTTGATAGGTAAACAAAAGAATCTTTGATGGTGTTCAAATCTCCCTTGAGCCAAGACTTATTATTCTGGGAAGAGGAG
>Stet76363-OG0061704
GGCATTCATGTGTCACTGTCGTCTTCACTATCCTAGGTCATTTTATCCCTGTATGGGTTTGCTATGCTACTAGTCGAATAGAACCAATAGAACAGAAATTGGCCTAGGGAATGCTTGCCTTTGGTCAATGCATGGAGCACACCCAATTTTAGAGAATCTGGCTCCCGATTTGGTTGTTTTCTTGAGACATCCCTCTGTTGCTTTTGCCGTACTTCTGTTGTAGCTAGATATGTCAAACAATAGTTATTGGCTTGGGATGGTGCTTTTGGAAGAAAAGTCAGCGCAAAGTTGTGAGAGCACTTGCACATTTTTTTTGGATAGTTTGATGGATGAACAAAAGAATCTTTGATGGTGTTGAAATCTCCCTTGAGCCAAGACTTATTATTCTGGGAAGACGAG
>Astrophytumsp-OG0061775
aagaaaaatctctctctctctctctctctctctctctctctctctctctctctctctctctcacacacacacacacattaaagtactcaaacattaaaaacggataacaaaatcacatagcccaagttttaaacaaggattacaattggttttccagccgtgtcgggggaaggaggggttctagggttacgactggggatggagcaccgggaagggggggaatccatccaagagtgggtaacttctgcctgttcctcaaaaagtttgttttaattcttttctttttggcccacagttattgggccaaaggagtaaaaccaaccgttagacataggtatgtaattctaactgtaacccattgcctgcccatgccagcctcatcctttttcctgcacgtatctttgacctatctctgctagtcctctcctttcccttctctgtctcctcttattcctttactccactcacaaggttactccactttttcttctatatttgagccccaatgatatgggaaacatatcccgtggatttcaccatgctaaattttgcccttctgcatatcaaaatgttgcggtcatggcatgctatatgatgttcaagccacatcagatgttgggaatgtgttgctgttatgggatggtgattagctagcacctggtgttagctccatctacatgctccaaatcccctattcttagaggcaacactacaatactaaaatgccaagctagggtttggaacaatgcaggggaggggagaggaggagaggcagacaagggtgagggaacaggtaaaacatcaaggttaacatgactggaattggagcttttaccatggaaaggtgaggaaaaaggccaaaggaatgggcaaagaaaaggaaggggcagcgcgctaggagacaggccgccaagtcaacagttcactattactggagagtcctctggttaattcaatagcaatcaacaggccgggttgccagtcttgggctggaggtgagaagtaggggttacattgtacgttttaataacctaaaatccaagggtcacattagatactctcagccctcaccctcttcctacattccttgcatttatacatcacttgtaagacaacaggggtttgctacactttcaaaccagcaacagattatcaagaataaccgagaaataaataatcctaatccaacataggcagtgtgaaaacataccctca
>Copiapoadesertorum-OG0061775
ggaaagtagggcgtcgaggacctgtggtaacgaagagtatggacgtagttcttcgtggggtgtatggttcagtatgctatattgccccaacataccgggtcaacaaggagaattaacatcaaaaagtatttcctaatcctattgtgaatcattgaacaagagaatcacgattaaataattggtttctaaggccatttgaaacaaggcagtcatacaaacaataaacccctagggactacttatgatattgaaaatgagaataagagactaatttcttgcaagtcatcagaaaagataccatctcaaactaacctcaccacacttgtgttgattcagcgataagtgtatttctac
>Coryphantamaiztablasensis-OG0061775
agatctacactctttccctacacgacgctcttccgatctcccccctgcctcagccctggacgccggcaactgcagcctgcatccatcccaaaagtgggctcaacagccatcacagctgctagcgagtcagcctgtggcccactacattgcccacaaacatctaagccctctcctctatatccttctccccaagccaacctattcctcaattcccttgctctataatggcgtcagcctgcctgtccctccaaccgaaacattaatgtactgtccagctcctccggcctcccttccattatatttcattctcttcagtcatttttcctctttttcatactcttctctcctccatggattgtcttccctctctgttttccccttccttgagctctgctgattggtattatcggcaatgcgacactcagcacagggaactaatagaaattggtggcattttcggagaactaaaaataattttgatctatctgattttcggagttttggatgaagaacaccgccaatggagtcaatagtggtggtcgccagtcaccaatgactgtcactgacattcaccagattgcagtagggtcgggggaggggggcaggagacaaacagacaagcagggacctagccccttcattgctaaccctaattcctttctctcatttgatacatacctgccctttaagacaatctctc
>Eriosycewagenknechtii-OG0061775
aacatcaatgtgctgtccagttccaaacccccagcctcccttccttgatatttctatctctgcagttgtttttcctctttttcatactcttctctcttccatggattgtcttcccctctgttttcctcatactcgagctctggtgattggtattgtcagtagtgtgacactgagcacagggtactaatagaagttggtggcgttttaggagaactaa
>Ferocactuslatispinus-OG0061775
tctacactctttccctacacgacgctcttccgatctctagacaccgacaactgcagcctacatccatcccaaaagtgggcccaacagccatcacagctgctagcgagtcagcctgtggcccacgacattccccgcaaacatctaagccctctcctctatatccttctctccaagccaacttattcctcaatccccttgccctataatggcgtcagcctgcctgtccctccaaccggaacataaatgtactgtccagttcccccggcctcccttccattatatttcattctcttcagtcatttctcctctttttcatactcttctctcctccatggattgtcttccccctctgttttccccttcctcaagctctgctgattggtattatcggtagtgtgacactcagcacagggaactaatagaagttggtggcattctcggagaactaaaaataattttatgatctatctgattttgggagttttggacgaagaacaccgcctgtgttgtcaatagtggtggacgccagccaccaatgactgccactgacattcaccagattacagtagggtcgtttgggggggggggcaggagacaaacagacaagcagggacctagccccttcatttctaaccctaattcccttctctcatttgatacatgcccttcctttgagacaatctctctctctctctctctctctctctctctctctctctcacacacacacacacacgcacacacgccataagtactcaaaacattaaaatggataacaaaatcacatagcccaagttttaaacaaggattacaattggttttccagccatgtcgggggaagggggggttctagggtgatgagtggggatggggcatgggggtaaaaatccatccaagagtgggtaagttctgcctgttcctcaaaaagtttgttttaatcctttctttttggtccacagttattgggcaaaaaaaaaaaaaaaagaatgccaccgggccatccgagaaaaggtggaaggaaaaaaataaattccctatttggtggaacaggaggggtggcaaaagt
>Gymnocalyciummihanovichii-OG0061775
ggtttgggcgtaggagaaggtgcaaaaactatgaactgtatacaatctttttgggggggagggaggggattcagtatgctatattgccccgccataccggtgaacaagaagaattaacatcaaaagtagttgctaatcgtattgtgaatcattgaacaagaaaatcatgattaaataaccggtttctaagcccctttgaaacaaggcagtcatacgaacaatgaatccctacggactacttatgatatgcaaatgagaataagggactaatttcttgcaagtcatcagaaaagataccatctcctcatcacacttgtattgattcagagataagtgtatttctgcaaatgaataatcctgataacacatgtgcatataatatatgcatggatgggtgggaagggtgtgttgaggaacacatcatctgtcaagggagaggggaacaggttcagatgaggtaatccaaggggtcaaatttcaagtctcacacagcctatcctcgtcatcaccctctcaccccaatctccctgcctcagccctagaaacggcaactgcaacctgcatccatcccaaaagtgggctcaacagccatcacagctgctaatgagtcagcttgtggtccacaacattccccacaaacgtctaagccctctcctctatatccttctctccaagccaacctactcctcaatcccctcgccccataatggcatcggcctgcctgtccctccaacctaaacatcaatgtgctgtcccccagcctcccttccatgatatttctatctcggcagtcatttttcctctttttcatactcttctctcttccgtggattgtcttccccctctctcttacttgagctctgatgataggtattatcagtagtgtgacactgagcacagggtactaatagaagttggtggcatttttggagaactaaatctaattttatgatctaaatgattttgggagttttggacaaagaacaccccagtgtggtcagtagtggtgggtcgccggtcaccaatgactgccagtgacattcacccgatggtagtaggatcatatttgagggggggtgtaaacagacaagcagggatttagccccttcaattctaaccctacttccttctctcattcaatacacccccttcatttgagacaatctctc
>Lophocereusgenome-OG0061775
gaacatatcatttatcaaagggacaggagaataggtgcacatgtggcaatctaaggggtcaaatttcaagtctcacacagcctatccttgtcatcaccctctcacccaacccccctgcctcatccctagaagccagcaaccgcagcctgaaaagtgggctcaacagccatcacagctgctagtgagtcagcctgtgccccacaacattccctacaaatatctaagccctctcctctacatccttctctccgggccaacctattcctcaatccccttgccctataatgacgtcaacgtgcctgtccctccaactgaagcatcaatgggagcgggaggagacgaggcagacaagggtgagggaagggggaacacatcaaggttaacatggctggaattggagcttttaccatggacaggcagggaaaaaggtaaaaggaatgagcaaagagaaggaacaggcagagagcaaagtaaggagcaggccgccaaatcaacagttcactactactggagagtcctcgggttaattcaatagcaatcaacaggcagggttgcc
>Peniocereuscuixmalensis-OG0061775
cccaaaagtgggctcaacagccatcacagctgctagtgagtcagcctgtgccccacaacattccccacaaacatctaagccctctcctctacatccttccctcctagccaacctattcctcaattcccttgccctatgatgatgtcaacctgcctgtccctccaactgaaacatcaatatgctgcctcccttccattatttttccatctctttagtcatttttcctctttttcatactcttctcacttccatggattgccttcccctctgttttccccttcctcgagctctggtgattggtattatcggtagtgtgacactcagcacagggaactaatagaagttggtggcattttcggagaactaaaaataattttatgatctatctgattttgggagttttggacgaagaacactgccagtgtggtcaacagtggtgggccgtaatcaccaatgactgccagtgacattcaccagatggaagcagggtcccggggggggggggcaggagtaaaacatagaagcagggatttagccccttcatttctaacac
>Rhipsalisbaccifera-OG0061775
gtgagggaagggggaaaacatcaaggttaacatggctggaattggagcttttaccatggaaaggtggggggggaaggtaaaaggaatgggcaaagaaaaggagcaggcagagacctaaggggcaggccgccaaatcaacagttcactactactggagagtcctagggttaattcaatagtaatcatcgggcagggcggccagtctagatcggaagagcacac
>Sten-OG0061775
tttgggagaatgcaggggagggggaggagggaaggcagacaagggtgagggaagggggaaaacatcaaggttaacatgtctggaattggagcttttaccaagggcaggcggggaaaaaggtaaaaggaatgggcaaagagaaggaacagcagagagcaaagtacggggcaggctgccaaatcaacagttcactactactggagagtcctcgggttaattcagtagcaatcaataggc
>Hylocereuspolyrhizus-OG0061775
gctttagccagtacctcttttacatccttaaactgataaacattgccgaacaatgtggtctttagtttcataagtcgttccctcaggaaggaaatgcgagtgatttcaccgtcaccggcacaaccgatccgccaaaaagaggcgtaccaatgtcgatatagtctcccgcccgcacgaccacctcatcgatgaccgccagcggaagttgcggtaactgtgggcgcaataacatgcccagcgctttaccaaaatcctgctcggccaccaccagcaggggatgtggattgggataacgcgcgacaaaagccgtcagcgcgttgatgactacactctttccctacacgacgctcttccgatctcggaagagcgtcgtgtagggaaagagtgtagtcatcaacgcgctgacggcttttgtcgcgcgttatcccaatccacatcccctgctggtggtggccgagcaggattttggtaaagcgctgggcatgttattgcgcccacagttaccgcaacttccgctggcggtcatcgatgaggtggtcgtgcgggcgggagactatatcgacattggtacgcctctttttggcggatcggttgtgccggtgacggtgaaatcactcgcatttccttcctgagggaacgacttatgaaactaaagaccacattgttcggcaatgtttatcagtttaaggatgtaaaagaggtactggctaaagc
>Astrophytumsp-OG0061812
acacgggaggagatggatgaagctattgtcaaaggaaggtgagtgtctagtgtttctcttccatttatctgccttccttttctagttgagctggtatatacccattattttacttgttaattggccgaaaattatgctgtgcatttacattctgaagtcacgacaattcatttcgattccgttatctgtttcatgacccccttcttgttatctgccaaagtgttacatgtgaaagcatatgtggcaatgaggaagtctatttctttttgccactgatttctctgggaacctagcaagatcagagtgccaccacattgatgtattgtttcctttatgacattgatatatactatgtacaattgacttctca
>Coryphantamaiztablasensis-OG0061812
tggtagccgctacattgagctgtttcctgcaacacgggaggagatggatgaagctatagtcaaaggaaggtgagtgtcttgtgtttctcttccatttatctgccttccttttctagttgagctggtatatacccataattttacttgccaattggctgaaaattatgctttgcatctacattctgaagtcataacaattcatttcgattccgtatctgtttcatgaccaccttcttgttatctgccaaagtgttacatgtgaaagcatatgtggcaatgaggaagtctatttctttttgccactgatttctttgtgaacatagcaagatcagagtgccaccacattgatttcttgggtccttatgaccttggccttgatatataccatgcacaattgatttctcaaggacttggtttattgtttcgtgtttatctcaagatttgaaagaactagtttgattcatctgttgatgtaaagtctatgtgaagtttgcattcaatttctttccatatgcaggccaccaaatcctgatgaagacccaaatgagcctgtcaaacacacaggaatactaagattgaggg
>Echinopsisaurea-OG0061812
gatgaagctattgtcaaaggaaggtgagtgtcttatctttcttttccatttgtccgctttccttatgtactttagctggtatataaccataatcttacttgctaattggccataaattgtgctttgcatttacattctgaagtcacgacaattaatttccgttctgttatctttttcatgaccaccttgttgttatctgccaaagtgttacatgtgaaagcatatgtggcaactggcaatgaggaagtctatttcttgttgccactgattcttctgggaacatagcaagatcagaatgccaccacattgatgtcttgtttcctttatgaccttgatatatactatgtacaattgatttctcaagggcttgatttattgtttcttgaaagtggtccaagatttggaagaactagtttgattcatctgttgatgtaaagtctatatgaagtttgcattcaatttctttccatatgcaggccaccaaatcctgatgaagat
>Eriosycewagenknechtii-OG0061812
gatgaagctattgtcaaaggaaggtgagtgtcttatctttctcttccatttgtctgccttccttttctacttcagctggtatagaaccataattttacttgctaaatggccgaaaattatgccttgcatttacattctgaattcacgacaattcatttccgtttcctcatctgtttcatgacctccttgttgttatctgccaaagtgttacatatgaaagcatatgtggcaatgaggaagtctatttcttgttgccactgatttctctgggaacatagcaagatcagaatgccaccacattgatgtcttgtttcctttatgaccttgatatatactatgtacaattgatttctcaagggcttgatatattgtttcctgaaaattatctcaagatttggaagaactagtttgattcatctgttgattaaagtctatatgaagtttgcgttcaatttcttcccatatgcaggccaccaaatcctgatgaagac
>Ferocactuslatispinus-OG0061812
tggaagccgctacattgagctgtttcctgcaacacgggaggagatggatgaagctattgtcaaaggaaggtgagtgtcttgtctttctcttccatttatctgccttccttttctaattgagctggtatatacccataattttacttgctaattggccggaaattatgctttgcatttacatttctgaagtcacgacaattcattttgattctgttatctgtttcatgaccaccttcttgttatctgccaaagtgttacatgtgaaagcatatgtggcaatgaggaagtctatttcttttttgccactgatttctctgggaacatagcaagatcagagtgccaccacattgatgtcttgtttcctttatgaccttgatatatactactgtacaattgatttctcaagggcttgatttattgtttctttatctcaagattggaagaactagtttgattcatctgttgatataaagtgtacatgaagtttgcattcaacttctttccatatgcaggccaccaaatccggatgaagacccaaatgagcctgtcaaacatacaggaatactaagattgagg
>Gymnocalyciummihanovichii-OG0061812
gatgaagctattgtcaaaggaaggtgagtgtcttatctttctttcatttgtccgctttccttatctactttggctggtatataaccataattttacttgctaattggccgtaaattgtgcttttcatttacattctgaagtcatgacaattcatttccgttccgctatctttttcatgaccaccttcttgttatctgccaaagtgttacacgtgaaagcatatgtggcaactggcaatgaggaagtctatttcttgttgccactgatttttctgggaacgtagcaagatcagaatgccaccacattgatgtcttgtttcctttatgaccttgatatatactatgtacaattgatttttcaagggcttgatttattgtttctgaaagtcatccaagttttgggagaactagtttgattcatctgttgatgtaaagtctatatgaagtttgcattcaatttctttccatatgcaggccaccaaatcctgatgaagat
>Pachy-OG0061812
ctcttggaagccgctacattgagctgtttcctgcaacacgggaggagatggatgaagctattgtcaaaggaaggtgagtgtcttatctttctcttccatttgtccgccttccttttctacttcaactggtatataaccataattttacttgctaattggccggaaattatgctttgcatagacattctgaagtcacgacaattcatttctgttccgttatctgtttcacgacc
>Peniocereuscuixmalensis-OG0061812
cgggaggagatggatgaggctattgtcaaaggaaggtgagtgtcttatctttctcttccatttgtccgccttccttttctacttcgactggtatagaaccataattttacttgctaattggctgaaaattatgctttgcatttacactctgaagtcacaacaattcatttccgttccgttatctgtttcatgaccaccttgttgttatctgccaaagtgttacatgtgaaagcatatgtggcaatgaggaagtctatttcttgttgccactgatttctctgggaacatagcaagatcagaatgccaccacattgatgttttgtttcctttatgaccttgatatacgccttgtacaattgatttctcaaggggttgatatattgtttcttgaaaattatctcaagatttggcagaactaatttgattcatctcttgatgtaaagtctattgcattcaatttctttccatatgcaggccaccaaatcctgatgaagatccaaatgagcctgtgaaac
>Rhipsalisbaccifera-OG0061812
atgaagctattgtcaaaggaaggtgagtgtcttatctttctcttccatttgtccaccagccttttctacttcagccggtatacaaccataattttacttgctaattggctgtaaattatgctttgcatttacattctgaaatcacgacaattcatttccgttctgttatctgtttcatgactaccttgttgttatctgccgaagtgatacatgtgaaaagcatacgtggcaatgaggaagtctatttcttgttgccactgatttctctgggaacatagcaagatcagaatgccaccacattgccactgatttctcaagggcttgatttattgtttcttgaaagttatctcaagatttggaagaactagtttgattcatctgttgatgtaaagtctacatgaagtttgcattcaatttctttccatatgc
>Stetsoniacoryne-OG0061812
gtcttatctttctcttccatttgtccgctttccttatctactttagctggtatataaccataattttacttgctaattggccgtaaattgtgctttgcatttacattctgaagtcacgacaattcatttccgttccgttatctttttcatgaccaccttgttgttatctgccaaagtgttacatgtgaaagcatatgtggcaactggcaatgaggaagtctatttcttgttgccactgatttttctgggaacatagcaagatcagaatgccaccacattgatgtcttgtttcctttatgaccttgatatatactatgtacaattgatttctcaagggcttgatttattgtttcttgaaattcgtccaagatttggaagaactagtctg
>Hylocereuspolyrhizus-OG0061812
ctagaagggaagatatcaagaacttcttcaaagattttgtgcttgaggatgatgttattcatatcacgtacaattctgcgggtaaaccatctggagaagcttttgttgaattttctagtccagatgactcgaaggcagcgatggttaaagacaacatgactcttggaagccgctacattgagctgtttcctgcaacacgggaggagatggatgaagctattgtcaaaggaaggccaccaaatcctgacgaagatccaaatgagcctgtgaaacatacaggaatactaagattgagggggctgcctttttctgccactgaggaagacattatggagttcttcaatgggtttgtgttgtccaaagattcggtccacattacattcaatgcagatgggagggcaacgggtgaagcatttgtggagtttgcaagtgcagaggattccgaggctgccatggaaaaagaccgaaaaactcttggaagccgctacattgagctgtttcctgcaacacgggaggagatggatgaagctattgtcaaaggaaggccaccaaatcctgacgaagatccaaatgagcctgtgaaacatacaggaatactaagattgagggggctgcctttttctgccactgaggaagacattatggagttcttcaatgggtttgtgttgtccaaagattcggtccacattacattcaatgcagatgggagggcaacgggtgaagcatttgtggagtttgcaagtgcagaggattccgaggctgccatggaaaaagaccgaaaaactcttggaagccgctacattgagctgttcccctcgtctcaggaggagctaaatgaggcactctccaaaggacggtgattttcatgttcatgtgagtgctccttcactgccggttttctgttagaacccttggatggctaccatggaggacacgaaaggaggagcaaatgagatgctttcataaggatggtgatctccactcatttgtctgcaactttgaagctggcttcctgttagaacatcttctagcatagcttcaagatactttttggctgtcccttgtataactttgaggaattttattggttatttgtcaatctaggtt
>Astro220845-OG0061946
CACGTGCGTGTGGCCGTGGGCACGTGTGCGTGCGCGTGTGGCCATGGGTGTGGGTGTGGGTTCAAAAATTTTAAAAAAAAATTGGGCACTGCGGTCTGAAAACGAGGTTATGCAATTTGCCACGAATTGGACAAGAAGTGAGCTGGGTTTAGTGATTTTAGTTCCCCACTAGAGACGTGAGTTCATTTTGCTTTCTGTCCAATATTGTTCGGTGGAAATTTGTGAGTCCATTCGAAAGCAGCTGGATAATATGTCATGAAGCAAATCTATCTAGAATTCATCTGTTTGAAATATACAGTAATCTGAGCCCCCATATGTATTTCCTTCCTGATTCCTGGCAAGCTTATTCTACTGTAGGACTACTGGTCATTCTGGAATTAACTACTCCAGGAGTCTGTATAATAGGTACAGTAAAGTTTCTATAGCTCTTTCTTTTTATCTTTTAGAGAAAATTCCACCGAAGGATCTTAGTTCATTGGAGACTTCAACCATATTAAAGAAGTACTTCGACTATAAACTTGGGCCCTCAGATATTTTTTAAGGCTAGTACACACTTGTTTCATGATCCTTGGAAGAAGTTCAAGTAGTTGTCAAATGGTGACTCTATGCTCTTCCTGACCCCTAGAACTTTGCTACGGTGTTCCAAGACTGCTCTTGATTCTTCATTGTCCTTTTGGGTGTTTTGGAATCACAACTTCAAATAGTCATGGTCATTGGAGTTGTGTAGGGAGGTATTTTGAATATATTAGGGGTTTTTGGTGATAGAATGGAGCCTATTGGGACTTCCAAGGTTTTGGGAAAAGTGGTGAGGAATTGTCAGATGGTGACTGTGCTTCTTTTGACCTCTCAAAATGTTTTGAGGGTTGGTTTTATGACCATTATTGATAGGTCCTCATTTTCTGCCTTTTGGCTGAATCATACTTCAGAAATCAATAAGATGGTGTCTATGAAGCCGTTGCATGCAATTTAAATTGTAAGAGGGCTTTTTAGAATATCTTAGAGGTTTTGGAGGTAGAGTGTCAGAAGCTTATTGGAACTCCAAAAATGAAAGGTTATTGCACACTGTTTTTTGGGATCTTTTGGAAATAGCGCAAGTACTTATCAGTAGGTGTTATGCTGTCACTGACCCGATGAAAATGTTTCTAAGTATTTTTGAAC
>Cory168396-OG0061946
CTAGAACTTTGTTACGGTGTTCCAGGACTGCTCTGGATTCTTCATTGCCCTTTTGGGTGTTTTGGAGTCACAACTTCAAATCATCATGGTCATTGCAATTGTGTAGGGATGTATTTTGAATATATTAGGGATTTTGGGTGATAGGACGGAACCTATTGGGATTTCCAAGATTTTGGGAAAAGTGGTGAGCTATTGTCAGATGGTGCCTGTGCTGCTTTTTGACCTCTCAAAATGTTTTGAGGTTGGTTTTATGACCATTATTAATAGTTCTTCATTTCCTGTCTTTTGACTCAATCATACTTCAGAAATCAATAAGATGGTGTCTATGAAGCCATTGCATGCAATTTCAATTGTAAAAAGGGC
>Echi27063-OG0061946
GTTGTCAAATGGTGACTATATGCTCCTCCTGATCTCTTAGAACTTTGTTAGGGTATTCCAGGACTGCTCTTGATGCTTCATTGCCCTTTTGGGTGTTTCTGAATCACAACTTTCATCATTGTCATTGGAATTGTTTGCGGAGGTATTTTGAATAAATTAGGGAGTTTTTGGTGATAGAATGGAGCCTATTGGGACTTCCAAGATTTTGGGAAAAGTGGTGAGGAATTGTCACATGGTGACTGTGTCTTCTTTTGACCTCTCAAAATGTTTTGAGGTTGGTTTTATGACCATTATTGATAGTTCCTCATTTCCTGTTTTTTGGCTGAATTACACTTCATAAATCAATAATATGGTGTCTATGAAGCCATTGC
>Eri158040-OG0061946
ATCAATTGGACACTGTGGTCCGAAAAGAGGTTATGCAAGTCGGCATGGATTGGACAAGAAGCGAGCTGGGTTTAGTTCCCTCTAGAGACAATGTATGTGTTCATTTTGCTCTCTGTGCAATATTGGTTGGTGGAAATTTGTGAGTCCATTCAAAAGCAGCTAGATAATATGTCATGAAGCAAATCTATCTAGAATTCATCTGTTTGAAATACACAATAATTCAAGCCGTATTTCCTTCCTGATTCCTGGCAAGCTTTTTTTTCTACTGTAAGACTCTTAAGTCATTGTGGAATTAACTACTCCAGGAGTCTGTATAATAGGTACAGTAAAATTTCTCTAGCTCTTTCTTTTTATCTGTTTGGATAAAAGTCCACCGAAGTATCTTAGTTCATTGGAGACTTCAACCATATCAAAGAAGTACTTTGATTTTAAACTTGAGCCCTCAAATGTTTTTTTAGGCTATTTGTTTCATGATTCTTGGAAGAAAGTTCAAGTTGTTGTCAAATGGTGACTATATTTTCCGCCTGACCCCTTAGAACTTTGTTAGGGTGTTCCAGGACTGCTCTGGATTCTTCATTACCCTTTTGGGTGTTTTGGAATCACAACTTCAAATCGTCATGGTCATTGGAATTGTGTAGGGAGGTATTTTGAATATATTAGGGATTTTTGGTGATAGAATGGAGCCTATTGAGACTTCCAAGATTTTGGGAAAGTGGTGAGGAATTGTCACATGGTGACTGTG
>Gym780-OG0061946
GAATTAACTACTCCAGGAGTCTCTATAACAGATACAGTAAAGTTTCTCTAGCTCTTTCTTTTTATCTGTTTAGAGAAAATTCCACCGAAGGATCTTAGTTCATTGGAGACTTCAACCATATCAAAGGAGTTCTTTGACTATAAACTTGAGTCCTCAAATCTTTTTTCCGGCTAGGACACACTTGTTTCATGATTCTTGGAAGAAAGTTCGAGTAGTTGTCAAATGGTGACTATATGCTCCTCCTGACCTCTTAGAATTTTGTTAGGGTATTCCAGGACTGCTCTTGATGCTTCATTGCCCTTTTGGGTGTTACGTAATCACAACTTTCTTCATTGTCATTGGAATTGTTTAGGGAGGTATTTTGAACAAATTAGGTATTTTTGGTGATAGAATGATCGCTATTGGGACTTCGAAGATTTTGGGAAAAGTGGTGAGG
>Pachy127598-OG0061946
CTCTTTCTTTTAATCTGTTTAGAGGAAAGTCCACCGAACGATCTTAGTTCATTGGAGACTTCAACCATGTCAAAGAAGTACTTTGACTATAAACTTGAGCCCTCAAATGTTTTTTTAGGCTAGTACACACTTGTTTCATGATTCTTGGAAGAAAGTACAAGTTGTTGTCAAATGGTGACTATATGTTCCTCCTGACCCCTCAGAACTTTGTTAGGGTGTTCCAGGACTGGTCTTGATGCTTCATTGCCCTTTTGGGTGTTTTGGAATCACAACTTAAAATCATCATGGTCGTCGGAATTGTTTAAGGAGGTATTTTGAATATGTTAGGGATTTTTGATGATAGAATGGACTATGGAGCCTATTGGGAGTTTGGG
>Peni128189-OG0061946
AGCTGGGTTTAGTTCCCTCGAGAGACAATCTATGAGTTAATTTGCTCTCTGTCCAATATTGGATGGTGGAAATTTGTGAGTCCATTCAAAAGCAGCTATATAATGTGTTGTGAAGCAAATCTATCTAGAATTCATCTGTTTGAAATACACAATAATCCGAGCTCCCATATGTATTTCCTTCCTGATTTCTGGCAAGCTTATTTTTGTGGAATTAACTATTCCAGGAGTCTGTATAATAGGTGCAGTAAAGTTTCT
>Rhip164693-OG0061946
CTCTAGCTCTTTCTTCTTATCTGTTTAGAGAAAATTCCACCGAAGGATCTTAGTTCATTGGAGACTTCAACCATATCAAAGAAGTACTTTGACTATAAACTTGATCCCTCAAATGTTTTGTTAGGCTAGTACACACTTGTTTCATGATTCTTGGAAGAAAGTTCATGTATTCAAATGGTGACTATATGCTCCTCCTGACCCCTTAGAACTCTGTTAGGGTGTTCCAGGACTGCTCTTCATGCTTCATTGCCCTTTTGGGTGTTTTGGAATCACAACTTCAAATCGTCATGGTCATTGGAATTTTTTAGTGAGGTATTTTGAATATAGTAGG
>Steno110704-OG0061946
GAAGAAAGTACAAGTTGTTGTCAAATGGTGACTATATGCTCCTCCTGACCCCTTAGAACTTTGTTAGGGTGTTCCAGGACTGGTCTTGATGCTTCATTGCCCTTTTGGGTGTTTTGGAATCAAAACTTAAAATCATCATGGTCGTCGGAATTGTTTAGGGAGGTATTTTGAATATGTTAGGGATTTTTGATGATAGAATGGACTATGGAGCCTATTGGGAGTTCGGGGCTTTCAAGATTTTGGGAAAAGTGTTGAGGAATTGTCACATGGTGACTCTGCTTCTTTTGACCTCTCAAAATGTTTTGAGGGTGGTTTTATGACCATTATTGATAGTTCCTCATTTCCTGTCTTTCGGCTATCATACTTCAAAAATCAATAAGATGGTGTCTATGTAGCCATTGCATGCAATTTTAAGTGTAAGAGGGCTATTTAGAATGTCTTAGAGGTTTTGGAGGTAGAGTGGCAGAGGCTTATTGGAACTCCAAAATGAAGGTTATTGCAC
>Stet108347-OG0061946
TATACACAAATTTTTATTGGTTTGTGTGAAAAATTCCGAGTAGTTGTCAAATGGTGACTATATGCTCCTCCTGACCTCTTAGAACTTTGTTAGGGTATTCCAGGACTACTCTTGATGCTTCATTGCCCTTTTCGGTGTTTTGGAATCACAACTCTCGTCATTGTCATTGGAATTGTTTAGGGAGGTATTTTGAATAAATTAGGGATTTGTGGTGATAGAATGGAGCCTATTGGGACTTCCAAGATTTTGGGAAAAGCGGTG
>Astrophytumsp-OG0061969
catgtgtacatctcttgtgagagcatttgagggttgatttgcaggtatgggaacaaaacagccttgtcacaaagcttggaaagtaagtgaactgcgttttagctccacagaaccgtaattacttacagcactagtgcaatgcagcagtactgcactgttaacacaattgagactgaaattgtattcttatttccttgcttgtagcccacttcttgaaatttgcattacttatgaatatgttgtttctcagttaattgctaaataaaatttctctgaaaaggtccaagctttctagtataaactgcagctcagacaagttcag
>Copiapoadesertorum-OG0061969
ctgtatacaaaatgttttgaggtcatagctgcaacctttccatttctgtatccaaaatgtttttctttcaaattggtacaaccccttggtgtctatctaatgcaattttttgattactcatttaaaaatggagaaaaatgttttctgttaaattggcaaatatctgatttgaggtaaacagaatgataggcatcaacatatgcaacatgttttgagaaatcctatagcagtttacgagaattaattacaaacaatgacaacagaaccagcaacacttagtagctttttcatttcgaaccatttagcggcatgcgtacggctcttgtcagagcacttgagggttgatttgcaggtatgggaacagaacagccttgtcacaaagctttgaaagtaagtgaaccgcgttttagctccacagaaccataattatttacagcgttagtgcaatgcagcagtactgcactgttaacacaattgagactgaaattatatttttattccttgcttgtagcccacttcttgaaatttgcattacttatgattatgttgtttctgggttaattgttagataaaatgtctctgaaaaggtccaagctttctagtataaactgcagctcagacaagttcagtatatggaggtgcaaactaaaggaagtgggaaacacaatatgtttatatgtagaattggaaagttcattttttgaaaaataatctacagttctactag
>Echinopsisaurea-OG0061969
acaatcccatcaagagtgaggtcatagctgcaacctttccatttctgtatccaaaatgtttttctttcaaattggtacagcctcttggtgcctatctaatgcaattttttgattattcatttaaaaaaggagaaaatgtttttctgttaaattggcaaatatctgatttggggtaaacagaatgatagacatcaacatatgcaacatggttttagaaatcctatagcagtttatgagaattaattacaaacaatgacaacagaaccagcaacagttagtagctttttcatttcgaaacatttagcaacatgcgtacagctcttgtcagagcacttgagggttgatttgcaggtatgggaacagaacagccttgtcacaaagctttgaaagtaagtgaatcgcgttttagctccagagaactgtaattagttacagcgttagtgcaatgaagcggtagtgcactgttagcacaattaagactgaaattgtatttctcttgaaatttgcattacttacgattatgttgtttccgggctaattgttaaataaaatgtccctgaaaaggtccgagctttctagtataaactgcagctcagagcctcagacaag
>Ferocactuslatispinus-OG0061969
tccgatctcaggtatcttgctgttcatgagagggttcacagtgtctgtttgtgcttttctcttggataaactttcaggtaaacttcacaatgttgcaagagcagttgctgatgaagaaacagggacggattttagtgaagttgaagagacagagcggaaatctccttacgattttgacaggaatagcttccttgggcttggactgaaaactgctaaacgggcatccttgaatttagctcctggagaaagcaatgtgcgacctgcagtgtacgatgtgaaggatactgaaaagcggttgttcagtccgttgagtgcaaagccatctacatatctatcacagtttattcttcatattgctgcaataggtgatattgtcgatggcacggatacgacacatgatttcaactatttctcagttatatatgaatggcccaaggatcttgttactcgcctagtttttgaacgaaggagcactgaagctgccgaaaaggttgcagaaatcatgtcttctgattttgttcatgaagtgatctcagcctgcgtgcctcctgtttgtccttcccgttctggccatggatgggcttctattccgttggttgcttccgcctcaaatagaatccagggggttaatttacttacatcctccttgagggggacttcgcaaagtctttacaattcctcagctttaacaggaattgctcggtaccctcttcaactagagataataaagcatttggtcaaaatatctccagtcagagctgtgctagcttgtgtgtttgggagcagcatattgtgcgctggcaatgaatcatccatttttggtgctttgaacaaagaattattgcattcaccagacactgataggctgttctacgaatttgctcttgatcaatcagaaaggtatacaaagctgttatgaatttgtacacaaaccaacgatgcttcctttttggctttaccgatggactatcatttggcagatttccaactttgaatcgatggatacagtttcaaatgaatcttcaccgggtttctgagtttggagtaacatcgaaggacaatgaggaaggtggggaggtgataattaataggaaattctcaactaagcgacctcgggagcatgacactgatgctgactcagaagttgatgatagtatgggaattaactcgttcactgttcttcctgacgttcagactgctgctggtcatgatgctttgcaagattctatgcagtatctatctgctgaaaatgatgccattactgtgttgacttttgactgggaaaatgaagagccatatgagaaagctgttgaacggttgattgaagatggcaaattgatggatgctcttgctatctctgatcgctttttacatgatggggcatcagataagctgcttagactgctaattgaacgcgaagaaagccaccaaagtcctggaagttttcgaggatatcatggaagcaggataccaagcactagttggcagtattgtcttagattgaaagataaacaactagcagcagtgctagctctcaggtgcctgcataggtgggaactggatgctgctttggatgtactcacaatgtgtagctgccatctgctggaggacaatcccatcaagaatgaggtcatagctgcaacctttccatttctggatccaaaatgtttttctttcaaattggtccaactccttggtttctttctaatgcaattttttttatttactcattttaaaaaaggagaaaaatgtttttctgttaaattggcaaatatctgatttgaggtaaacagaatgataggcatcaacatatcctacatgattttagaaatcctatagcagtttatgagaattaattacaaacaatgacaacagaaccagcaacacttagtaactttttcatttcaaaacatttagcagcatgtgtacagctcttgtcagagcacttgagagttgatttgcaggtatgggaacagaacagccttgtcacaaagctttgaaagtaagtgaactgcgttttggctccacagaaccgtaattagttacagcattagtgcaatgcagcagtacttcactgttaacacaattgagactgaaattgtattcttttttccttgcttgtagcccacttcttgaaatttgcattacttatgattatgtatctatgttgtttctcagttaattgctaaataaaatgtctctgaaaaaatccaagctttctagtataaactgcagctcagacaagttcagtatttggaggtgcaaactaaaggaagtgtgaaacaaaatatgtttatatgtagaattggaaagttcatctttcggaaaatactctacggttgtactagtatatatcttattggagaagattcagaccgctgttaataatatagtacaaatccccagaaaaaagcagtgaaatcaagcttccacccctgcatatgaaggttttcttgtttttctttttttttaaaaaaaaaaagactcctcttttccaagtacttgaagcaattttagtaaattagccagccagcacgtgatccatgtttcattctaacaatacactgaaaatcctgcctaatcaatcctcacctctattttttcccccctcaatttccatctagttttcttctaaatcctttccagcattgttcgcatcttgggcccttattctcaattccttctgccagagtctatcagactactgatgtaggttgctaatccattgccacaagctgtacttgcaagtgatcaatatgcaagaaatgagagtagagggggaaatattcctcatctatgaatcatggttttatgcttgaactttgaatagctttgatatccagccggacgaatgccactctcatgtaatgtattggagtgtttcatgaattttgctaatcgctaggaagcgtaaggattagcaaattatctgcaataactctcttctctaaaattgatatttgtgttagacgggattaaagtaataatcttgttttgttgttagaatagctttccattaaacttgtttgaaccatttgaaagtaaggttggtgtgatgttagtatcagtctctggtttagaggatgtctactagtatatttccttttatgcacaaaacatatgtaaatgcagatatatcaatgcgttaaagaatatgttaaattgttggcggggttcatcactttggaatttgtctttctctctgattacttgggttcagctgaggaatgatgaagctgttttatgaagaagaggtgggttcttgtacttggattaagattatgttagttattcggtggaatattttggaaggaaatgaatcagcacatttcggagcataaagctatttcttcaagattcggatttatatttgtctgagttttgtataatatgagtctagtgttaattgtgagtaccatttgactagtgtggacagcatcttcttgagagtcgaaagggcaattatgttactttcattcagttatccaatctatagcttttttagcatatgcttcacccatttttttatttattttttggtaagtaatcaagaaatatattaactggacaccaaggggatgtcacccatataaaaaagggacaatacaaaaaaatcatgc
>Gymnocalyciummihanovichii-OG0061969
atctaatgcatttttttgattattcatttagaaaaggagaaaatgtttttctgttaaattggcaaatatctgatttgaggtaaacagaatgatagacatcaacatatgcaacatggttttagaaatcctatagcagtttatgagaattaattacaaacaatgacaacagaaccagcaacagttggtagctttttcatttcgaagcgtacagctcttgtcagagcacttgagggttgatttgcaggtattggaacagaacagccttgtcacaaagctttgaaagtaagtgaaccgcgttttagctccacagatctgtaattagttacagcgttagtgcaatgaagcagtactgcactgttaacacaattaagactgaaattgtatttttactcctagcttgtagccaacttcttgaaatttgcattacttacgattatgttgtttctgggttaattgttaaataaaatgtccttgaaaaggtccaagctttctagtata
>Matucanaaurantiaca-OG0061969
gaattttgctaattgcgaggaggcataaggattagcaaattatcttcaataagtctctcctctctaaaattgatatttgtggttagatgggattaaaggaataatcttattttcttgttagaatagcttttcactaaacttgtttgaaccatttgaaggtaaggttggtgtgatgttagtattcagtctctgcattagaggatttctactagtacatttccttttatgcacaaaacatatgtaaatgctgatatcaatgcatttaaagaatatgctaaattgttggtggggttcatcac
>Pachy-OG0061969
ttttctttcaaattggtacaaccccttggtgtgtgtctaatgcaattttttgattactcatttaaaaaaggagaaaaatgttgttctgttaaatgggcaaatatctgatttgaggtaaacagaatgagagacatcaacatatgcaacatgttttttgaaatcctgtagtagtttacgagaattaattacaaacaatgacaacagaaccagcgatacttagtagctttttcatttcgaaacatttagtggcatgcatacagctcttgtcaaagcacttagggttgatttgcaggtatgggaacagaacagccttgttacaaagctttgaaagtaagtgaaccgcgttttagctccacagagccgtaattagttacagcattaatgcaatgcagcagtactgcactgttaacacaatgagactgaaattgtatttttattccttgcttctagcccacttcttgaaatttgcattgcttatgattatgttgtttctgggttaattgttacataaaatgtctctgaaaaggtccaagctttctagtataaactgcagctcagacaagttcagtatatggaggtccaaactaaaggaag
>Rhipsalisbaccifera-OG0061969
tctgtgtccaaagtgtttttctttcaaattggtacatccccttggtgcctatctaatgcaattttttgattactcatttgaaaaaaggagaaaaatgtttctgttaaattggcaaatatatgatttgaggtaaacagaatgatagacatcaacgtatgcaacatgtttttagaaatcctatagcagtttacgagaattaattacgaacaatgacagcagaaccagcaacacgtagtagctttttcatttcaaaacatttagcggcatgcgtacagctcttgtcagagcacttgag
>Sten-OG0061969
tgtgctcttccgatctatctgatttgaggtaaacagaatgagagacatcaacatatgcaacatgttttttgaaatcctatagcagtttacgagaattaattacaaacaatgacaacagaaccagcgatacttagtagctttttcatttcgaaacatttagtggcatgactacagctcttgtcaaagcacttagggttgatttgcaggtatgggaacagaacagccttg
>Stetsoniacoryne-OG0061969
gtataaactgcagctcagagcctcagacaagttcagcatatggaggtgcaaactaaaggaagtgtgaaacataatatgtttatatgtagaattggaaagttcattttttgaaaaataatctacggttctactagtatatattttatcagaaaagattcaaccactgttactaagtacaaatccccagaaaatagtagtgaaatcaagcttccacccctgcatacgag
>Hylocereuspolyrhizus-OG0061969
ctcaaatagcatccagggggttaatttacttacatcgtccttgagggggacttggcaaagtctttacaattcctcagctttaacaggaattgctcggtaccctcttcaactagagataataaagcatttggtcaaaatatctccagtcagagctgtgctagcttgtgtgtttgggagcagcatattgtgtgccggcaatgaatcatccatttttggttctttgaacaaagaattattgcattcaccagacactgataggctgttctatgaatttgctcttgatcaatcagaaagatt
>Astrophytumsp-OG0062209
caaaatgcttgtaactttccaagtaggcaaggcataatatccttactggtccacatatcttgcttgcagttttcagtagtgcattgactttaatgagtttcctcaaaatgatttggtatataactgaccctatcgtgatgtcgtaatgtgtgattgccacatgtataaggttctctacggatgacctttgtgttgatggtcatgattagatttcccgatgtctgaaagcccagccgtactatgagtagtcctaatattaagatgtgtgccaaatttactctgaagttaaagaaagtatgccttgtaacctgcaacctatgttaatcggactttccattcacctcaaatgcccgattcagacactgccaatttgacataggtatgggaaagttgaggcttcattttagagttgtaacatagtactttcagaaaatggttgagccggtccagcacctagatccgtg
>Coryphantamaiztablasensis-OG0062209
cttaaacttagaccttattcccaaagaaagcgcacagaactgccagacattcacagctcatgcacaatgagttagtagaagaggggcttcaatctagaacaaaatgcttgtaactttccaagtaggcaaggcataatatccttactggtccgcatgtcttgcttgcagtttttcagtagtgcattgattttaatgagtttcctcaaaatgatttggtatataactgaccctatcatgatgtcataatgtgtgattgccacatgtataaggtacagaggacatttgtgttgatgttcatgattagatttcccgatgtctgaaagcccagccatactgtgagtagtcctaatattaagacgtgagccaaatttactctgaagttaaagaaagtatgccttctaacctgcaacctatgttaagtggactttccattcacctcaaatgccgattcagacgctgccaatttgacataaagtatggg
>Echinopsisaurea-OG0062209
agttgttcccaaagaagacacacagaactgccagacattcacagctcatgcacaatgagttggtaaatgaggggcttcaatctagaacaaaacgcttgtaactttccaagtaggcaaggcagagtatccttactggtctgcacatcttgtttgtagcagttttcagtagtgcattgcttttaatgagtttcctcaaaatgatttggtatataactgtccctgtcatgatgtcataatttgtgattgccacatgtatacggaggacctttgtgttgatggtcatgagaagatttcccgacgtgtgaaagcccagccatactgtggtagtcctaatattaagatgtgtgccaaatttactctgaagttaaagaaagtatgcgttgtaacctgcaacctatgttaattggactttccattcacctccaatggccgattcagacactgccaatttgacatgggtatgggaaagttgaggcttcattttaaacttgtaacatactactttctgaaaatggctgagtcggtccaacacctagatccgtgtcagatacacaacatttcagcatgagtctgggcaagtccaagttacagtgttgcaaacttcagccccagggtgtgctcaccctttgaaatttagtgatcaacttccatgagtgtactaggtggctgtatgtagaatcacatccatcattattacgtctgctcctgtttcttgctagtgcaagcagcacttgtttatctccttttgtgtattggcggatgcgttgactcattttatgcctttccatttttttttttcacgctgcagacagcaaggggagctcttcacca
>Gymnocalyciummihanovichii-OG0062209
ggtggggggaaggggttcagattagttttgggagttgttcccaaagaaaacacacaactgccagacattcacagctcatgcacaatgagttggtaaatgaggggtttcaatctagaacaaaacgcttacaactttccaagtaggcaaggcagagtatccttgcgggtccgcatatcttgtttgtagcagttttcagtagtgcattgcttttaatgagcttcctcaaaatgatttggtatataactgtccctgtcatgatgtcataatttgtgattgccacatgtatacagaggacctttgtgttgatggtcatgataagatttcccgacgtgtgaaagcccagccatactgtggtagtcctaatattaagatgtgtgccaaatttactctgaagttaaagaaagtatatgttgtaacctgcaacctatgttaattggactttccattcacctccaatggccgattcagacactgccaatttgacatgggtatgggaaagttgaggcttcattttaaatttgtaacatactactttcagaaaatggctgagcctgtccaacacctagatccgtgtcagatacacaagatttcagcatgagtctgggcaagtccaagttacagtgctgcaaactttagccccagggtgtgctcatccctttgaaatttagggatcaacttccatgagtgtactagatggctgtatgcagaatcacatccatcattatcacgtctgctcctgtttcttgctagtgcaagcagcacttgtttatctccttttgtgtattggcggatgcgttgactaatttttatgcctttgcattttatttatttat
>Lophocereusgenome-OG0062209
gccaatttgacatatttatgggaaagttgaggcttcattttagacttgtaacatactactttcagaaaaaggctgagctggtccaacacctagatccgtgtcaggcacacaacatttcagcatgagtctcggcgaatccaagttacagtgctgcaaacttcagccccaggatgtgctcacccctttgaaatttatgcaagcagcacttgtttatctcctcttgtgtatctgcgcctttgcggatgctttgactaatttttatgtctttgcatatgcattgaagtcttatccccacttcctgacttgttttcacgctgcagatagcaaggggagctcttcaccaaaacgcccttcacttgattctatattcatatcagcaggcgaaaatggaatggacctttcagcgaagcatgcagaagatatggatgtacagatgctttccgcagctgatgattgcatgtgcccctgacgaataaacaggaaaagggggcaatctttggagagtttgtggcattaatgattgtgtttgaagctttaccaatatgggatgctttcttcaacctggtctctgagcatcattcttgtggtacaaccatgcaagtgtacagcatttaaggagcatcaggaatctgtcgaggtcaaattaatactagaaggggtttgtgtagtagaagctcttgtccccctctcgcccttttttttattccttcctgatttattccgatgtcttcctcccctctcctttttggtttagattggctagaatttcatatgggtatgtagaatcttgtcctggctgcccaggttggctagtgtagggtttagggaatgccttctctagtggcagtttctggtcaatattttgaagtgtgccagggctgaacataaacttgtaacatttgtaacaatgtttaattgaacctaggaattttaatgagcaactttttgaagtataaagtttcagtttctgg
>Pachy-OG0062209
aaaaaaggaaaactttttgcaaaggggaggagagggggagagccctcggggggggggggtgttcagattgactttgggaactttaaatttaaacctattcccaaagaaaacacacagacctgccagacatccacagctcatgcgcgatgaattagtaaatgaagggcttcaatctgtaacaaaatgcttgtaaccttccaagtaggcaaggcataatatccttgcgggtccgcatatcttgtttgtagcagttttcagtagtgcattgattttaatgagtttcctcaaaatgatttggtatataattggccctatcatgatgtcataatttttgattgccacatgtataaggttctctacgaggggcctttgtgttgatggtcatgataagatttcccgatgtctgaatgcccagccatagtgtgagtagtcctaatattaagttgtgtgccaaatttattctgaagttaaagaaagtatgctgtgtacctgcaacctatgttaattggactcttcactcacctcaaatacccgattcagatgctgccaatttgacatatttatgggaaagttgaggcttcattttagacttgtaacatactactttcagaaaaaggctgagctggtccaacacctagatccatgtcaggcacacaacatttcagcatgagtctcggcgaatccaagttacagtgctgcaaacttcagccccaggatgtgctcacccctttgaaatttagtgatcaacttccatgagtgtactagatggctgtatgtaaaatcacattcatcattatcacgtctgctcctgtttcttgctagtgcaagcagcacttgtttatctcctcttgtgtatctgcgcctttgcggatgctttgactaatttttatgtctttgcatatgcattgaagtcttatccccactt
>Peniocereuscuixmalensis-OG0062209
tggcccctatcaagatgtcataatttttgattaccacatgtgtaaggttctctacggggcacctttgtgttgatggtcatgataagatttcccgacatctgaaatcccagccatactgtgagtagtcctaatattaagttgtgtgccaaatttattctgaagttaaagaaagtatgccatgtacctgcaacctatgttaattggactttcattcacctcaaatacccgattcagacactgccaatttgacatatgtatgggaaagttgaggcttcattttagacttgtaacatactactttcagaaaatggctgagccggtccaacacctagatccgtgtcatacacaacctggg
>Rhipsalisbaccifera-OG0062209
ggagccttaaatttagaccttattcccaaagaaaacacaccaaactgccagacattcacagctcatgcacaatgagttagtaaatgaggggcttcaatctagaacaaaacgcttgtaactttccacgtgggcaaggcataatatccttatgggtctgcatattttggttgtagcagttttcagtagtgcattgattttaatgagtttcctcaaaatgatttggtatacaactggccctatcatgatgtcataatttgtgattgccacatgtataaggttctctacggaggacctttgtgttgatgggtcatgataagatttccaaacatctgaaagcccagccatactgtgagtagtcctaatattaagatgaatgccaaatttactccgaagttaaagaaagtatgccttgtgacctgcaacctatattaattgggctttccattcacctcaaatgcccgactcagacactgccaatttgacataggtatgggaaagttaaggcttcatcttagacttgtaacatactactttcagaaaatggctgagccggtccaacacctagatctgtgtcagacacacaaaatttcagcatgaccctgggcgagtccaagttacagtgctgcaacttcagccccaggatgtgctcacccctttgaaatttagtgatcaaacttccctgagtgtactatagggctgtatgtaaaatcacatccatcattatcacgtctgctcctgtttcttgctagtgcaagcagcacttgtttatctccttttgtgtatctgcggatgctttgactaattgttatgcctctgcatatgcattgaagtcttatccccacttcccgacagatcggaagagcgtc
>Sten-OG0062209
cagattaactttgggagctttaaatttaaaccttattcccaaagaaaacacacagacctgccagatattcacagctcatgcgcaatgaattagtaaatgaagggcttcaatctagaacaaaatgcttgtaactttccaagtaggcaaggcataatatccttacgggtccgcatatcttgtttgtagcagttttcagtagtgcattgattttaatgagtttccgcaaaatgatttggtatataactggccctatcatgatgtcataatttttgattaccacatgtataaggttctctacgggggggcctttgtgttgatggtcatgataagatttcccgatgtctgaatgcccagccacactgtgagtagtcctaatattaagttgtgtgccaaatttattctgaagttaaagaaagtatgccgtgtacctgcaacctatgttaattggactcttcactcacctcaaatacccgattcagatgctgccaatttgacatatgtgtgggaaagttgaggcttcattttagagttgtaacatactactttcagaaaaaggctgagctggtccaacacctagatccgtgtcagacacaacatttcagcctgagtctcggcgaatccaagttacagtgctgcaaacttcagccccaggatgtgctcaccccttgaaatttagtgatcaacttccatgagtgtactagatggctgtatgtaaaatcacttgcatcattatcacgtctgctcctgtttcctgctagtgcaagcagcacttgtttatctccttttgtgtatctgcacctttgcggatgctttgactaatttttatgtctttgcatatgcattgaagtcttatccccacttcctgacttgttttcatgctgcagatagcaagggg
>Stetsoniacoryne-OG0062209
gtttgtaacctgcaacctatgttaattggactttccattcacctccaatggccgattcagacactgccagtttgacctgggtatgggaaagttgaggcttcattttaaacttgtaacgtactactttcagaaaatggctgagccggtccaacacctagatccgtgttagatgcacaatatttcagcgtgagtctgggcaagtccaagttacagtgttgcaaatttcagccccagggtgtgctcacccctttgaaatttagtgatcaacttccgtgagtgtactaggtggctgtatgtagaatcacatccatcattatcacgtctgctcctgtttcttgctagtgcaagcagcact
>Hylocereuspolyrhizus-OG0062209
agcaggcgaaaatggaatggacctttcaacgaagcatgcagaagatatggatgtacagatgctttccacagctgatgattgcatgtgcccctgacgaataaacaggaaaaggcggcaatctttgtagagtttgctgcattaataattgtgtttcaagctttaccaatatgggatgctttcttcaacctggtctctgagcatcattcttgtggcacaaccatgcaagtgtacagcatttaaggagaatcaggaatctgtctaggccacattaatattagaaggggtttttgtagtagaatctcttgtccccctctcgccc
>Astrophytumsp-OG0062281
cttagaatgctagccaaaagaagactcaagtccaaaggctaatggtcgcagagatggaggaggagaagatttgatggatgtgttgccacacaagcttggattagattaggaataatgtgattaacgaaaaggtgcaagtggcattagtggaagatgagatgagggaggtaagatgcaaatggtttggacatatcaaaaggagggacataaatgcac
>Copiapoadesertorum-OG0062281
tggttacaaagatgagggtgattcggtgaatgtgtgggcatataagattggatatgcttaggattaaaatgattacagaaaaggttggagtagcaccaataaagtagaatatgaagtaagacctagatgatttggatatgtcaaaaggagtatacatgcacctgtggagagatgtgagaagattgaccttccaaaatgtaagtgatgtag
>Coryphantamaiztablasensis-OG0062281
ccgctacctaaacagctatctgctacttgaattgttatctgctacttgaaccactaattttgccgaacagggcctttatcttttttggtaatttgtttgttaatctgttggttgtagctgagatgaggatgattaggtggatgtgtagttatacaagattggatggaactagaaatgaaatgattagagaagaggcaggaatccgccaatagatgaaaagataagcaaggaaagactcacatggtttggccaaattatgagagagtgtatagatgcaccactccgaagatgtgagaaaatttatctcgcaaaacacacaaaatgcagaggaaggccaaaaaaaaattgggctaagatgaagtagcatgcaagacatttgtgacttactacaaacataacccacgataagagtttcaaaaggttaagcattagaatttagccttgtacccattggcttttagtcgtttgataaacatttctgtttgacttgtaaactaggtgatacttcaattatgtttgtttgttgcttgtcataattttttaatgtatttcactcatttttgtttatgatattgttacataagactacttgatagtagtatctaaatactaccgttagcatatctgttacaaaagattttatttcaaataaataaataaataaacaactttctttgcaccaaaaaatttgtatcttttagactcgaaaaggtaaggctacctacatatgctaagacagggttcacactagcttttgttctttatttatcaaggccacattttggcttctgccaattggaaagccggctaggcaatcaatattaga
>Echinopsisaurea-OG0062281
agcagaaagacaagttggtttctagatgtaagatatacaccagatgtgtagcacattaacatccttgtttatcgattgtagttttagagtgagctgagatatcccttccttggtcttgattttgtctattctgacttattttcttattaatagatcttcgccctcaaggtctcttggttgcagagatgaggatgatttggcagatgtgtgatcatataagattcagtaggactaggaatgaattgattgggaaaaagagagagtggcaccaatagcggttgaaacaaggaaagtaaaacccaagtggtttagatacatcaagagcagtatagatgcatccgtgaatatgaatgggaggattgaccttatgctttgtgggtagaccaaagaaatactgaaatacggaaatgaggtgattatgcaggatttggcttttgatgacttatggaggagatatcttgggataggattgtaggaacttttttggatttccaggattagggtaggcgttaggtagtaggcctcttcccggcccctggttttaaattctttgtgtctttgcgaacattgatgttgtgtcacttgc
>Eriosycewagenknechtii-OG0062281
gaagttgctacctactgggctattagctgaaagacaagttggtttctagatgtaagatatacaccaatgtgtagcacattaacatcatttggtttcttgttcatcgattgtaggtttaaagtcagctgagatatccctcccttggtcttgattttgtccattctggccaattttcttattcatagaccttcaccctcaaggtctctgggctatagagatgaggatggtctggtagatgtgtggtcatacaagattcagtaggactaggaatgaattgattgggaaaaaagagggagtggcac
>Ferocactuslatispinus-OG0062281
ctttcatggtgaagatccaagatggtcctgatataaccgtgttgtaggaaatgaaaggattctccttcataagttgttgtgaccactacattcctacgtgaatatatgttctgtgaacattaagatggatataatagtgtgtagtgatatgaatttcaaccatctttatgtccttgccaacttcaatgagactgaagttgctacatactgggctattagtggaaagacaagttggtttctagaggtaagatatacatcagatgtgtagcacactaacaacattttgattccttgttcatcgattgtaggttcaaagtgagctgagatatccctcccttggtcttgattttgtccattctgactaattttcttattcatagacctgcaccctcaaggtccctttgctgcagagataaggatgatttgtagatgtgtggtcatacaagattcagtaggactaggaatgaattgattgggaaaaaaagagggggtggcaccaatagaggttgaaacatggaaagtaaaaccccaaaggtttggacacatcaagagtagtatagatgcatccgtgaataggagtgggaggattgaccttatgcttcgag
>Gymnocalyciummihanovichii-OG0062281
gttggtttctagatgtaagatatgcaccagatgtgtaccacattaacatcattttggttacttgttcagcaattgtaggtttagagtgagctgagatatcccttccttggtctttattttgtctattctgactaattttcttattaatagaccttcacccccaaggtccctcggctgcagagatgaggatgatttggtagatgtatgatcatataagattcagcaggactaggaatgaattgattgggaaaaagagagagtggcaccaatagaggttgaaacaaggaaagtaaaacccaaatggtttagacacatcaagagtggtatagatgcatctgtgaataggaatgggaggattgaccttatgcttcgtgggtaggccaaagaagtactgaaatagggaaatgaggtgattatgaaggatttggctttaagatgacttatggaggagatatcttgggatcggattgtagg
>Pachy-OG0062281
ccgatgggtatgcgtatgggtatgggtatgggtataaccatctaaaacccgatgggtatggggatgggtatgggtatgacttttgaaaatgggtatgggtgcgggtatagcccaacccgccccgaaccctccccattcccatccctaattttgtccattctgactaattttcttattaatagaccttcaccctcatggtctttgggctgtagagatgtggatgatttggtagatgtgtggtcgtacaagattcagtaggactaggaatgaattgattgggaaaaaagagggagtggcaccaatagaggttgaaacaaggaaagttaaacccaaatggtttggacacatcaagagcagtatagatgcatctgcgaataggaatgggaggattgaccttgtgcttcgtgggtagaccaaagaagtactgaaatagtaggtgattatgcaggatttggcttttgatgacttatggaggacatatcttgggacaggattgtaggaacttttttggatgtctagggttagggttataggtgttaggtagtaggcctcttgccccccttttggttttaaattctttgcaaacattgatgttgtgttacctgcaagtagg
>Sten-OG0062281
cggaaatgaaaagaattctccttcataagttattgtgaccactatattcctacctgaatatatgttctgtgaacattaaggtggatacaatggtgtatgatgatacgaattttggccatctttatgtccatgccaacttcaacgagactgaagttgctacctactgggctattagcggaaagacaagttggtttctagctgtaagatacacaccagatgtgtagcacattaacatcattttggttacttgttcatcgattgtaggtttaaaatgagctgagatatcccttccttggtcctgattttgtccattctgactaattttcttattaatagaccttcaccctcaaggtctttgggctgcagagatgaggatgatttggtagatgtgtggtcatacaagattcagtaggactaggaatgaattgattgggaaaaaagagggagtggcaccaatagaggatgaaacaaggaaagtaaaacccaaatggtttggacacatcaagagcagtatagatgcatccgtgaataggaatgggaggattgaccttatgcttcgtgggtagaccaaagcagtactgaagtagtgaaatgaggtgattatgcaggatttggcttttgatgacttatgg
>Stetsoniacoryne-OG0062281
tgtctattctgactaattttcttattaatagaccttcaccctcaaggtccctgggctgcggagatgaggatgatttggtagatatatgatcatataagattcagtaggactaggactgaattaattgggaaaaagagagagtggcaccaatagaggttgaaacaaggaaagtacaacccaaatggtttagacacatgaagagtagtatagatgcatctgtgaatacgaatgggaggattgaccttatgcttcgtgggtaggccaaagaagtactgaaatggggaaatgaggtgattatgaaggatttggcttttgatgacttatggaggagatatcttgggataggattgtag
>Astro261070-OG0062308
TATAAGCAAGCGAAGTTGAGCAATAAAAACTTTGGAGACAATCAGTATACTATAAGCAGGTGAAGGAAGTGAAACTAGAGTACATTGTACACTGAAGTATTTGCATACCATCGTCTTGAAGTTTAGAAAAAATGCAGATTCCACTCTCTTAGGGCTTAGAAGGTGTAGTTTCATTGGAGGAACTTCCATCCTTGCAGAGTATGAATAAAACAGTCGACTTCATTGAAGATGCATGATTGTCCATCATGAAAACCCGATTGCTTACTTCACGTTAAAAAGATGCTGGGAAGTTATTGACTATCACCTTTGGCGTTTCAGAGATGTTGGCAATATCATTAGTGTCAAAGAGGCTCCAATAATTGGGGGGGAAAAAAAAGAAAAAGTGATAGCCCCTCGTATCTTAGTAGAATTAGTGATATGATGTGTAACCATGTCAATCTTTAGGTATCAACACATGCGGCTAAGTAGACTTCTAAATCTCTATAAACATCATAAGAATATCTATATATTCGATTCACCTAGTCATCTAACTCTCTCTATCATCAAAGACATTTCCATTTGACAACGAAGCAGTTAAAAGTCTTGGAGAGGCTAGAACAACCAATCTGTTATCTTTACCCCAATAAAGGCACGAATCGTTTCTTGCCAAAATGCAAGAAGTTGCAAACTTTCCACGAAAATCCGTTTCTTCCTTGGAAGATCAAGGATGAATCAACACACCCCCAAAATTCAACTTAAATTTCACAATTCCTCGAACTTGACACATAAAACGAACAATTGAACAAACTAAAAGGAAAAAGGGAAAAGGAAAGAAAACCTCGCACTGGCGAGCATTACTATGATTGAGCCATTGAAGGAGACAATCCTGGTGGACGAATTTAATA
>Copi113284-OG0062308
CTTGAAGTTTAGAAAAAATGCAGATTCAACTCTCTTAGGGCTTAGAAGGTGTAATTTCATTGGAGGAACTTCCATCCTTGCAGAATATGAATAAAACAGTCAACTTCATTGAAGATGCATGATTGTCCATCATGAAAACTTGATTGCTGACTTCACGTTAAAAAGATGCTGGGAAGTTTTGACTATCACCTTTGGTGTTTCAGAGATGTAGGCAATATCATTAGTGTCGAAGAGGCTCCAATAATTTTTAAAAAAAAAAAAAGTGATAGCCCCTGTTATCTTAGTAGAATTAGT
>Echi54017-OG0062308
GAGAAAACCATGCAGACAATCAGTAAGGACCATGGTCATTGACATATGACTAAGGAATAAACGATTTGCTTCAGCAAACCCACGAACGAAAGCCAATCGCCAAATCCAGAATGTGATGAAAGGGATAATAAGAAGCCAGACAGATAGGACAAGACTAAGTCGCACAACGAATTTCAGGACATGGCAAGCTTTGTTCCCTATACCAAGTACAAACTCCCGAAAAGGAAGCCTAGCTGGGGCATCATCAGCGTAAACAGGGGAGAAAGAAAATGCATGCTTGCACACCTGCGCAGAAATTTCAAAAAGCAAGAAATTCAACATTGACATCTTTACCAGAGGCAGAGATAGGATCACATTAGAATGCAAGTTGAGCACTAAAAACTTTGGAGACAATCAGTATACTATAAGCAGGTGAGGTTGAGCAATAAAAAACTACGGAGACAATCAGTACATTATAAGCAGGTGAAGGAAGTGAAATTAGATTGCATTGTACACTGAAGTATTTGCATACCATGGCCTTGAAGTTTAGAAAAAATGCAGATTCAACTCTCTTAGGGTTTAGAAGGTGTAATTTCATTGGAGGAACTTCCATCCTTGCAGTGTATGAATAAAACAGTCAACTTAACTTCATTGAAGATGCATGATTGTCCATCATGAAAACTTGATTGCTGACTTCACGTTAAAAAGATGCTGGGAAGTTATTGACTATCACCCTCGGTGTTTCAGAGATGTAGGCAATATATGATTAGTGTCAAAGAGGCTCCAATAATTTTATTCTTTTTAAAAAAGTGATAGCCCCTCTCATCTTAGTGGAATTAGTGATATAATGTGTAACCATGTCAACCTTTAGGTATCAACACATGATGCTAAGTAAACTTCTAAATCTCTATAAACATCATAAGAATATCTATATATTCGATTCGCCCAGTCGTCTAACTCTCTCTATCATCAAAGACATTTCCATTTGACAACGAATGATGATGCGTATTATGCCAAACAGGCCAGCAACAAAGCAGTTAAAGTCTTCGAGGCTAGAGCAACCAATCTGTCATCTTCACCCCAATAAAGGCACGAATCGTTTCTTGCCAAAATGCAAGAAGTTGCAATCTTCCACGAAAATCCATTTCTTCCTTGGAAGGTCAAGGATGAATCAACACAAAACCCAAAAGTCAACTTAAATTTCACACGAATTTCATAATTCCTCGAATTTGACACATAAAACGGACAATTGAACAAATTAAAAAGAAAAAG
>Eri22717-OG0062308
GTTAAGCAATAAAAACTTTGGAGACAATCAGTATACCATAAGCAGGTGAAGGAAGTGAAATTAGAGTGCACTGTACACTGAAGTATTTGCATACCATGGTCTTGAAGTTTAGAAAAATGCACATTCAACTCTCTTAGGGCGTAGAAGGTGTAATTTCATTGGAGGAACTTCCATCCTTGCAGAGTATGAATAAAACAGTCAACTTCATTGAAGATGCATGATTGACAATCATGAAAACTTGATTGCTGACTTCACGTTAAAAAGATGCTGGGAAGTTATTGACCATCACATTTGGTGTTTCAGAGATGTAGGCAATATCATTAGTGTCAAAGAGGCTCCAATAATTTAAAAAGAAGTGATAGCCCCTCTTATCTTAGTAGAATTATTGATATAATGTGAAACCATGTCAATCTTTAGGTATCAACACATGATGCTAAGTAAACTTCTAAATCTCTATAAACATCATAAGAATATCTATATATTCGATTCACCCAGTCATCTAACTCTCTCCATCATCAAAGACATTTCCATTTGACAACGAATGATGATGCGTAACTCATATTATGCCAAACAGGCCAGCAACAAAGCAGTTAAAATCTTCGAGAGGCTAGAACAACCAATCTGTTATCTTCACCCCAATAAAGGCACAAATCCTTTCTTGCCAACATGCAAGAAGTTGCAATCTTTCGACGAAAATCCATTTCTTCCTTGGAAGATCAAGGATGAATCAACGCACCCCCAAAAGTCAACTTAATTTTCCCACGAATTTCACTATTCCTCGAATTTGACGCATAAAACGAAAAATTGAACAAATTAAAAAGAAAAAGGGAAAAAGAAAGAAAACCTCGCATTGGCGAGCATTACTA
>Fero191142-OG0062308
CTTATCTTAGTAGAATTAGTGACATAATGTGTAACCATGTCAATCTTTAGGTATCAACACATGATGCTAAGTAGACTTCTAAATCTCTATAAACATCATAAGAATATCTATATATTCGATTCACCCAGTCATCTAACTCTCTCTATTATCAAAGACATTCCCATTTGACAACGAATGATATGCGTAATGCGTATTATGCCACACAGGCCAGCAACGAAGCAGTTAAAGTCTTCGAGAGGCTAGAACAACCCCCAATAAGGGCACGAATCGTTTCTTGCCAAAATGCAAGAAGTCGCAAACTTTCCACGAAAAACCATTTCTTCCTTGGAAGAACAAGGATGAATCAATACACCCCCAAAAGTCAACTTAAATTTCCCATGAATTTCACAATTTCTCGAATTTGACACATAGAACGAACAATTGAACAAATTAAAAAGAAAAAGGGAAAAAGAATGAAAACCTCGCATTGGCGAGCATTACTATGATTGAGCCATTGAAGGAGACAATCCTGGTGGACGAATTTAATACTACCGCTACA
>Gym42461-OG0062308
CAGTACACTATAAGCAGGTGAAGGAAGTGAAATTAGATTGCATTCTACACTGAAGTATTTGCATACCATGGCCTTGAAGTTTAGAAAAAATGCAGATTCAACTCTCTTAGAGCTTAGAAGGTGTAATTTCATTGGAGGAACTTCCATCCTTGCAGAGTATGAATAAGACAGTCAACTTAACTTCATTGAAGATGCATGATTGTCCATCATGAAAACTTGATTGCTGACTTCACGTTAAAATGATGCCGGGAAGTTATTGACTATCATCCTTGGTGTTTCAGAGATGTAGGCAATATGATTAGTGTCAGAGAGGCTCCAATAATTTAAAAGAAAAAAAGTGATAGCCCCTCTTATCTTAGTGGAATTAGTGATATAATGTGTAACCATGTCAATCTTTAGGTATCAACACATGATGCTAAGAAAACCTCTAAATCTCTATAAACATCATAAGAATATCTATATATTCGATTCACCCAGTCGTCTAACTCTCTCTATCATCAAGACGTTTCCATTTGACAACGAATGATGAGGCGTATTATCCCAAACAGGCCAGCAGCAAAGTATTCGAGGCTAGAGCAACCAATCTGTTATCTTCACCCCAATAAAGGCACGAATCGTTTCTTGCCAAAATCCAAGAAGTTGCAATCTTTCCACGAAAATCCATTTCTTCCTTAGAATGTCAAGGATGAATCAACACCCCCCCCCCCCAAAA
>Pachy129906-OG0062308
CCATCATGAAAACTTGATTGCTGAATTCACGTTAAAAAGATGCCGGGAAGTTATTGACTATCACCTTTGGTGTTTCAGAGACGTAGGCAATATCATTAGCGTCAAAGAGGCTCCAATAATTTTAAAAAAAAAGAAAAGTGAGAGCCTCTCTTATCTTAGTGGAATTAGTGATATAATGTGTAACCATGTCAATCTTTAGGTATCAACACA
>Stet103527-OG0062308
TAGCCCCTCTTATCTTAGTGGAATTAGTTATATAATGTGTAACCATGTCAATCTTTAGGCATCAGCACATAATGCTAAGTAAACTTCTAAATCTCTATAAACATCATAAGAATATCTATATATTCGATTCACCCAGTCGTCTACCTCGCTCTATCATCAAAGACATTTCCATTTGAAAACGAATGATGAAGCGTATTATGCCAAACAGGCCAGCAACAAAGCAGTTAAAG
>Carnegiagiganteagenome-OG0062743
ctgtgggtcggccaactttgcttccaatactgcattcgccaatgctaacaatgactaccatatatggagtattcacagttcttaacaacagagatgtatgtagaggtaaggctgcctacatttggatctccccaggtcccatgaaagccggatccacactgttaggtggtggtggtggtggtattggtcttgtgcaaatcgtatataagaatcctgcaagactcgctggcttgaacttggtgaagatattttcatcttgcgaacaagggcatgttttccctcaccttatgtttgccatcgtttctcttcttactgctaatatgtatcctattactgcagaaagatcaacttctgagaggagagatagaagggatgagtcccgggagtcttcaaagaagaggcaccgcagtaggagtcaaagtgggagccctccgcgtagggcatcaaatcgggagagagatgattttgacagggatcgacgttccagggagcgggacagagatagatccatagattcagaaaacgaaagaggcaaggaccgtgatagagaccgggagaagagtggaagtgttgacagagacgatcatgaaagggataggggccgagaaagagacaaggatagaaggcgcaggataaagtaaattgttaagagtcttgtgacttcaaccgctgagtttgcagggttcggggagaatgaggtcttttgtactggctgactgtaactttagttctcgtattacgtagaaattatggaaagctgtgaaaacattttggttcatatatgctattcagctattgtcttttgctcaatgaggtaacagtttctaagcgattttcgtctatttgaccttttgaggcaatgaaccccagttggcgggtggttataatggcggcattgcatgacaaagatgaaaataagtgttctggccgttttgcgatatacaggggaaaaatgtgtgttttggtttttgtgtttaggcctcgaataattaagagtgaagatgctatttgctcgtgtaagggtggagttttttcgtcacatatattttcagttcataagatttgagtccaagatgttattaaacagaacaagtgcataatttgtcccggttgttggttgtgttaaatgtgccatccccttggttttgtatgtcagcttttcaaatggacgattttaacgtaggtcgaggcctgcctgataggatgagtagaattgtccatctacaataacaactactctcagagtctcagagtgggttttgcttgcttggagtttgtagagattcaaatgtaattatctttacaggaatcattactcacaaaaatatcgatttcaatagacccacaaagttgccacgtttaggccaaaatgtccacctcacttaagtattgaaacagcagcctaatcgtttgaggatcggatcttgacaatgtggtgcattatcctttctttttctttattttccctttaaagattttttgacacattttgtaattcatggactgatttattaatataacttcaaggttgtgtaaatgtgtaatgttcttgtctttttctttaaaaaacaagggggggttttgtgttgtttttccccatacatttgcttaataatgtgactagtttaat
>Copiapoadesertorum-OG0062743
atatgaggttgaaaatgggaatacttgactcaacaaataacttcagagtcgctttactttatcttcaattaagatatctgtagcggtaagggtgcatacatctggatctcctcagactctgtgaaaacgggatccacatcggaaggtggtgttatgtcttgttgtggactagtgtgtggcttcacatcataaaaacttccagaatttttgtggtttttagaatcacttttgacaaaagctaaaatgcagacattcctacacaaaattgggccattgatcggtcaaatgagagtttgcatcaagat
>Echinopsisaurea-OG0062743
tccctcttcttttttttctttttttcaatggggattggggttgccttttcagagtggtggatctgttcttgttattgagctgtggatgcttggaagtcttgtagtaatggatgcttgtgtattattttaacttattttctggcctagcaattttcagcaagctttttgattcgttcttcattctcggatattttttatcttgcgaaaaaggccatgctttccctcaccttatgtctgcaatcatttctgttcttactgctaatatgtatcctatgtatgtagaaacctagatgaagtgcatatcctgacttccacgttctgccaggtttaagaggatcccaagctcccaagtttagcttgctaatttcccctgcttttttaagcagttacaaaatccatgagttgcagcttccgtatcttgttagtttaggatgtttcattttgaaactatactgataatttgtgtctgatgagtactgcagaaagatcaacttctgagaggaga
>Eriosycewagenknechtii-OG0062743
aacctagatgaagtgcatatcctgatttccagattctgccaggtttaagaggatcccagactcccaagtttagcttgctaatttccccggcttttttaagcagtaataaaatccataagttgcagcttccgtatcttgttagtttaggatgtttcattttgaaactatactgataatttgtctgatgaatactgcagaaagatcaacttctgagaggagag
>Matucanaaurantiaca-OG0062743
gtatgtagaaacctagatggagtgcatatcctgacttccacgttctgccaggtttaagaggatcccaaactcccaagtttagcttgctaatttcccctgcttttttaagcagttacaaaatccatgagttgcagcttccgtatcttgttagtttaggatgtttcattttgaaactacactgataatttgtgtctgatgagtactgcagaaagatcaacttctgagaggaga
>Pachy-OG0062743
cttgttatcgagctgcggatgcttggaaatcttgtagtgatggatgcttgtgtattattgtcgctgcttattttctggcctagctattttcagctagccttttgatttgttcttcattctaggatattttcatcttgcgaacaaggccatgtttttcctcaccttatgtttgccatcgtttctcttcttactgctaatatgtgtcctatgtatgtagaaacttagataaagtgcatatactgatttccagattctgccaggtttaagagggtcccaaactcctaagtttagctttgctaattttccctgctttcttaagcagttgcaaaatccataagttgcagcttccgtatcttgttagtttaggatgttttatttttaaactatgctgataatttgtatctgacgagtactgcagaaagatcaacttctgagaggagag
>Peniocereuscuixmalensis-OG0062743
tgtgctcttccgatcttttttcttttaaaattttttcacaaaatccttttttgtttcttggaattagcctctctacaagtagagatgtatatagaggtaaggctgcctacatttggatctccccaggccctgtgaaagctggatccacactgggagatggtggtggtggtgttgtatcccacaaaaaaaaaagaaaaaaagagcaagtaatgaatatttaacattttaatttgatgaatcaaaacagatgatagggtaattagtagtgaacgagtgtttctttctttcaagtgttgtttgtcttcttattctttctgttccctaatttcctcattcctctgcactgttctgaggcaatcacttctaatgccctgttctgcatgctatgttgacctttttgtgaaatacctccatagattggtcttgtgcaaatcgtatatgagaatcctgcaagactcattggcttgaacttggtgaagtaggcctccctccctctcttttttttatctttgtttttgaagggggttggggttgtcttttcaaggtggtgcatctgttcttgttatcgagctgcagatgcttggaaatcttgtagtaatgtatgcttgtgtattattgtcgcttcttattttctggcctagctattttcagcaagc
>Rhipsalisbaccifera-OG0062743
tatgtatcctatgcatgtagaaacctagatgaagtgcatgtcctgatttccagattctgccgggtttaagaggatcccaagcagtgtcaaaatccataagttgcagcttccgtatcttgttagtttcggatgtttcattttgaaactacgctgataatttgtgtctgatgaatacggcagaaagatcaacttctgacaggagag
>Sten-OG0062743
tttaaattgtaaatggaaatccctgcaggcttgctggcttgaaccttgtgaagtagggccccctccctcccccttttttttcttttttttttttttgaagggggttggggttgtcttttcaaagcggtgcatctgttcttgttatcgagctgcggatgcttggaaattttgtagtaatggatgcttgtgtattattgtcgctgcttattttctggcctagctattttcagctagccttttgatttgttcttcattctaggatattttcatcttgcgaacaaggccatgttttccctcaccttatgtttgccatcgtatctcttcttactgctaatatgtatcctatgtatgtagaaacttagataaagtgcatatcctgatttccagattctgccaggtttaagagggtcccaaactcctaagtttagctttgctaattttccctgctttctcaagcagttgcaaaatccataagttgcagcttccgtatcttgttagtttaggatgttttatttttaaactatactgacaatttgtgtctgacgagtactgcaggaagatcaacttctgagagg
>Stetsoniacoryne-OG0062743
tttttttttcttttttttttaatggggattgggcttgcctttcgaagtggtgcatctgttcttgttatcgagctgtggatccttggaagtcttgcagtaatggatgcttgtgtattattgaaactttttttctggcctagcaattttcaggaagccttttgatttgttcttcatcctcggatgttttttatcttgcgaaaaaggccatgttttccctcaccttatgtttgcaatgatttctgttcttactgctaatatgtatcctatgtatgtag
>Hylocereuspolyrhizus-OG0062743
atgctcgtgtctgatattcttcataacagcagtgctcctgtgaaaaacgcatctgcataccgtacaaaatttgaggcaacattgcctgacataatggagagctttaatgacctgtatcgtagcataactggaaggattactgcagaagctttgaaggaacgagttttaaaggttcttcaagtctggtcagattggtttctgttttcagattcatatgtaaatggattacgagctacttttcttcgccctagcgcctcaggtgtcatccccttccattctattagtggggatgcacctgaacaagaggaaaagcttggtgcagaagttatgagtgatgtaaacaaagctaaccaagatgcagcattggctatgggcaagggagctgccatgaaagagctgttaagtcttcctttgcctgagctggaaaggcgttgtaggcataatggactttcgctcgttgggggtagagaaatgatggttgcacggttgctgtatttgggagaagccgaaaaacaacggggaattgaattggaagaggacttgaaatatgcacaggcccattcaacctcaggtagatatggaagtgcccagagagaaggaaatgctgaaatggacgccgcaggatcatcgacacggaaccattatggggatgatcgaagcagatcacaggtgcaaggatccacgcctttgccccatgcacttccgataccgcagcctgaattgaagccattctcgaagaaagagaaagctgagcctgtcttaccagcctcaaagtgggctcgtgaggatgatgaaagtgatgatgagccaaaacaaggatctagaggactagggttgggttactcgtcttcggggagtgagaatgctgctgatgatcctgacaatgccgaggggattgaggatgtagctaacactggttctgtaaatccgcctgaaaattcaatgaacgaggagcagaggcaaaaattgaggcgtttggaagttgcattaatggaatatcgggagtcgcttgaagaacaaaacatcaaaagcccagaggaaatcgagcggaaggtcgcagcatataggaaacgtctagaatcggagtatgggctatcagattcaagtgagaatgcttccaggaaaagatcaacttctgagaggagagagagaagggatgagtcccgggaatcttcaaagaagaggcaccgcagtaggagtcgaagtgggagccctgcgcgtagggcatcaaatcgggagagagatgattttgacagggatcgacgttcgagggaccgggacagagatagatctgtagattcagaaagcgaaagaggcaaggaccgtgatagagaccgggagaagagtggaagtcttgacagagacgatcatgaaagggataggggccgagaaagagacaaggatagaaggcgcaggataaagtaaattgttggagtattgtgacttcaagccgctgagtttgcaaggttcgggtagaatgaggtcttttgtactggctgactgtaactttagttctcgtattacgtagaaattatggaaagctgtgaaaacattttggttcatatatgctattcagctattgtcttttgctcaatgaggtaacagtttctaagcgtttttcgtctatttgaccttttg
>Carnegiagiganteagenome-OG0062776
cattatggatcaccgttactgtgctctagaaacaaataccggttgatatttacaactttgttcgagccgtcgaggcccaagagcagagcacaaagagggtgcagcgagtgtcgcggaatttgggatggcgaatttgcctcactctttctctttgaacgcatcatcgtacggtcccggagcttcatcgtcaccggcgatccctaccggaaacctacccaacgtcgatcggaaaatgcagtcggcggagctcctcgttctggatctcagcaaccccgaacgccgcgagaacgcccttctcgagctctccaagaagagggagttgtttcaggatttggctcccttgctgtggaattctttcggaactattgctgcccttttgcaggagattgtttcaatttatccagttctatcaccaccaaacctgagtccagctcaatcgaatcgtgtctgcaacgcccttgctttgctgcagctacgaatctttcagatgctgtcttgttcattgggcatatcccttctattgattggagtattaaggtctttaggtgattggatagagcctcttggggtcaccaaaatgaaggctaataagaaaggtattcttgatattgtggctcatatcaccacttactgctttgcatcagagtcatctcatctctgctttttcactgtttgtattctcgcatttgggcatttacctgtgttaagatccgacatgcaagtgcatcacttttgtgaacatgaatcccacatcccattgtatttgtatcctttcctcaatacgacgagcaaatcaaggccttttgagtatttgaggctaactagcttgggtgttattggtgcactagtaaaggttgatgatacggaggtcataagcttccttctttcaacagagataattccgttgtgccttcgcaccatggaaatgggcagtgaattgtcaaaaacaggcatgttggtagtatccactaggtggactcttatgaagcaagctaaatacaaattttggtcaggggcagagggcaacatctactttgatgtttggtcctggtgtcagcactctggagatgctgcttctgggcttggtggcgggttttatgggtattcattactgttttctgctcacagagtcctagcaaacatggttgctgcattggctgagcagccttcttcacggctgctgaaacacattattagatgttatctaaggctttcggataatccaagagcctgcgatgccctcagaagctgtctgccagacatgttgagagatgccacctttgctagttgccttcgagaagacccgaccgtgaagaggtggctagcacagttgcttcataatgttggaggctcccgagttccgcttccagctggagctggctttgagcatatgctggtgaactaggtcaatcccaggtgatgagaagccttaccttgctcaccaggggacctattagaaactgtgtcgctagaagaaatggaaagaagaaaagtgccccaacaatacttagaagaggttctgaaccaagcaggcatatttattgattggttactacgtttctgcgggggtgaggagtctctgtatgggattatggtagtgttttgctcttctgtacataaatcaatgcattcagaccaaagtgactctagaaccatggttgccaaggagatttgggggcatcacctccgttctacaagtgattgaagcccagagggacaatttcctcctgtttgcggaagattgtagatctcaaatggcacagatattatgttccccccactgccgctccgtgaccctgggctgtctgtatacttatttcagagaaatatgattgtgggtgtacatgtagtctagagaaacatgattgtgtggttgtttgatacagataaagtgcattactgtgt
>Echinopsisaurea-OG0062776
ggcagtgaattgtcaaaaacagtaagtctgccagatcattgactcggtttggaattgacgacattttttcaatctttttcctcagccctttttcattcactttctacacctattcacctaacttattccactaacaacacgccccacccactcacacatacaaaaaacagagtgagcagagtatgtgcatgtcatgcaaacatatatgtgcctttggtcttgcccataggggcatatagagcatgggtgaatgtggaaaagaagtccaagaatgatggatagtgtcttccctgttgtcattgttatgtgctgtgcttatttagactttactttttgaactaaatctaaacttcaggaggaactcagactgtctttgtgtcaccttggtaaatacaaggattggatcatgtgatgagggtgtagggcatgttgatagcatctgctaggtggactgttatgaagcaagctatatacgaagtgtggtcagggacggagggcaacatctgccttgatgtctagtctgggtgccagcactctggagttgctgcttctgggcttggtggcaagttatggggtattcattactgttttctgttgac
>Ferocactuslatispinus-OG0062776
attgacggcattttttcattctttttcctctgccctttttcattcgctttctacacttattcacctaacatattcccttaagaacacgccccacccactcacacatacaaaaaccagagtgagcagagaatgtgcatgtcatggaaacaaatgtgtctttggtcttgcacataggggcatatacagcatgggtcaacatggaaaagaagtctaagaagaacggataatgtcttccctgtagtctttgttatgtcctgtgcttatttaaactttactttttgaactaaatctagccttcaggaggat
>Gymnocalyciummihanovichii-OG0062776
gtgaattgtcaaaaacagtaagtcttccacatcattgactcggtttggaattgacgacatttttgcaatcttattactcagccctttttcattcactttctacacttattcacctaacttattccactaacaacacgccccacccgctcacacatacaaaagacagagtcagcagagtatgtgcatgtcatgcaaacaaatatgtgtccttggtcttgcacataggggcgtatacagcatgggtcaatgtggaaaagaagtccaagaatgatggatagtgtcttccctgttgtcattgctatgggctgtgcttatttaaactttactttttgaactaaatctatacttcaggaggaactcagaactgtctttgtgtcgccttggtaagtacaaggattggatcatgtgatgagagtgtagggcatgttgatagtatctgctaggtggactgttatgaagcaagcgatatacgaagtgtggtcagggacagagggcaacatctgccttgatgtctacccgggtgccagcactggcactccggagttgctgcttctgggtttggtggcaagttatg
>Lophocereusgenome-OG0062776
aggcttctctagctcaaataaggtcctcactcaatcttaggctgtctgggcaggttgatatttacaactttgttcgagccgtcgaggcccaagagcagagcacaaagagggtgcagcgagtgtcgcggaatttgggatggcgaatttgcctcactctttctctttgaacgcatcatcgtacggtcccggagcttcatcgtcaccggcgatccctaccggaaacctacccaacgtcgatcggaaaatgcagtcggcggagcttctcgttctggatctcagcaaccccgaacgccgcgagaacgcccttcttgagctctccaagaagagggagttgtttcaggatttggctcccttgctgtggaattctttcggaactattgctgcccttttgcaggtgggcattgctacttgggtctttgattgtgtagcaaagagtctgagagattgtttcaatttatccagttctatcaccaccaaacctgagtccagctcaatcgaatcgtgtctgcaacgcccttgctttgctgcagctacgaatctttcagatgctatcttgttcattgggcatatcccttctattgattggagtattaagtttgtgtcttttgttgtcccatgtcctctttccatcttgtgtactcagctaaatgaatcaaggtggcaatggctccaacagtgtataggtattcttgttactgtggctcatatcaccgcttactgcgttgcatcggagtcatctcatctctgcttctttcactgtttgcttgcaatgctcatccaatgctggaaaaagcagtcttttgtctactgttgtacttttccattttcttcccacctctcaccaacatcaggcaaccagaagcaaattgtagcccacatcccattgtatttgtatcctttcctcaatacgacgagcaaatcaaggccttttgagtatttgaggctaactagcttgggtgttattggtgcactagtaaaggttgatgatacggaggtcataagcttccttctttcaacagagataattccattgtgccttcgcaccatggaaatgggcagtgaattgtcaaaaacgggcatgttggtagtatccactaggtggactcttatgaagcaacctacatacaaattttggtcagggacagagggcaacatctactttgatgtttggtcctggtgtcagcattatggagttgctgcttctgggcttggtggcaaattttatgggtattcattactattttctgctgacagagtcctagcaaacatggttgctgcattggctgagcagccttcttcacggctgctgaaacacattattagatgttatctaaggctttcggataatccaagagcctgcgatgccctcagaagctgtctgccagacatgttgagagatgccacctttgctagttgccttcgagaagacccgaccgtgaagaggtggctagcacagttgcttcacaatgttggaggctcccgagttccgcttccagctggagctggctttgagcatatgctggtgaactagatcaatcccaggtgatgagaagccttaccttgctcaccaggggacctattagaaactgtgtcgctagaagaaatggaaagaagaaaagtgccccaacaatacttagaagaggttctgaaccaagcacgcatatttattgattggttactacatttctccgggggtgaggagtctctgtatgggattgtggtagtgttttgctcctgtacataaatcaatgcattcaga
>Matucanaaurantiaca-OG0062776
agagcggaccacaaagagggtggagcgagtgtagcggaatttgggatggcgaatttgcctcactctttttctttgaacgcatcatcgtacggtcccggagcttcaccgacaccggcgatccctactggaaacctacccaacgtcgatcggaaaatgcagtcggcggagctcctggttctggatctcagcaaccccgaacggcgcgagaacgcccttctcgagctctccaagagggaattgtttcaggatttggctcccttgctgtggaattcattcggaactattgctgcccttttgcaggagattgtttccatatatccagttctgtcaccaccaaacctaagtccagctcaatcgaatcgtgtctgcaatgcccttgctttgctgcagtgtgtggcatcccattctgaaactcggatgttattcttaaatgcccacatcccattgtatttgtatccgttcctcaacacgacgagcaaatcaaggccttttgagtatttgaggttaactagcttgggtgttattggtgctctagtaaaggttgatgatacggaggtcataagcttcctcctttcaacagagataattccattgtgccttcgcaccatggaaatgggcagtgaattgtcaaaaacagtagctacatttatagtccagaagattcttctggatgacgtgggcttggattacatatgtacgacagccgagcgcttttttgctgtgggaagagtcctagcgaacatggttgctgcattggctgagcagccttcttcgcggctgctgaaacacattattagatgttatctaaggctttcagataatccaagagcctgcgacgcccttagaagctgtctgccggacatgttgcgagatgccacctttgctagttgccttagagaagacccgaccgtgaagaggtggctagcacagttgcttcacaatgttgggggctcccgagttccgcttccagctggagctggctttgagcatatgctggcgtgaactagatcaatcccaggtgatgagaagccttaccttgcccaccaggggacctattcgaaaccgtgtcgctacaagaaatggaaacaagaaaagtgccccaaccgaacttaacagaggttctgaaccaagcaggcagattttattgattgattagcgccgggggtgacgagtctctgtatgagattacggtagtgttttgcttttctgtacataaattattgcagtcagatcaaagtgcctctagaacactggctgcctgtatgcttattataggcctagatgttatgttctccccactgccgctcccaaatcgtgggctgcctgtatgcttatttaagagaaatatgattgtaggtgtacatgtagtctagagaaacatgattgtgtggttgtttgataaaagataaggtacatcactctgtattttagctattttatcagttaaattgctatt
>Pachycereusgenome-OG0062776
gttgatatttacaactttgttcgagccgtcgaggcccaagagcagagcacaaagagggtgcagcgagtgtcgcggaatttgggatggcgaatttgcctcactctttctctttgaacgcatcatcgtacggtcccggagcttcatcgtcaccggcgatccctaccggaaacctacccaacgtcgatcggaaaatgcagtcggcggagctcctcgttctggatctcagcaaccccgaacgccgcgagaacgcccttctcgagctctccaagaagagggagttgtttcaggatttggctcccttgctgtggaattctttcggaactattgctgcccttttgcaggagattgtttcaatttatccagttctatcaccaccaaacctgagtccagctcaatcgaatcgtgtctgcaacgcccttgctttgctgcaggtattcttgatactgtggctcatatcaccacttactgctttgcatcagagtcatctcatctctgcttctttcactgtttgtattctcgcatttgggcatttacctgtgttaagatctgacattattatgggcttgcttctggaacacaagaattatcattggatattgatttcaacccacatcccattgtatttgtatcctttcctcaatacgaccagcaaatcaaggccttttgagtatttgaggctaactagcttgggtgttattggtgcactagtaaaggttgatgatacggaggtcataagcttccttctttcaacagagataattccgttgtgccttcgcaccatggaaatgggcagtgaattgtcaaaaacaggcatgttggtagtatccactaggtggactcttatgaagcaagctaaatacaaattttggtcaggggcagagggcaacatctactttgatgtttggtcctggtgtcagcactctggagatgctgcttctgggcttggtggcgggttttatgggtattcattactgttttctgctcacagagtcctagcaaacatggttgctgcattggctgagcagccttcttcacggctgctgaaacacattattagatgttatctaaggctttcggataatccaagagcctgcgatgccctcagaagctgtctgccagacatgttgagagatgccacctttgctagttgccttcgagaagacccgaccgtgaagaggtggctagcacagttgcttcacaatgttggaggctcccgagttccgcttccagctggagctggctttgagcatatgctggtgaactagatcaatctcaggtgatgagaagccttaccttgctcaccaggggacnnnntagaaactgtgtcgctagaagaaatggaaagaagaaaagtgccccaacaatacttagaagaggttctgaaccaagcaggcatatttattgattggttactacgtttctgcgggggtgaggagtctctgtatgggattatggtagtgttttgctcttctgtacataaatcaatgcattcaga
>Peniocereuscuixmalensis-OG0062776
tttttcattcgctttcctcacttattcacctaacatattcccctaacaacacgccccacccactcacacatacaaaaaaaacggagtgagcagagaatgtgtatgtcattcaaacacatgtgtgtctttggtgttgcacataggggcatatacagcttgggtcaacatggaagagaagtccaacaataatggatagtctttttccctgtagtccttgttatgtgctgtgcttatttaaactttactttttgaactaaatctaaccttcaggaggagaaacttagactgtctttgtttcgccttggtaaatacaaggattggacatgtgctgagggtgtagggcatgttggtagtatccgctaggtggactgttatgaagcaagctatatacaaagtttggtcagggacagagggcaacatctactttgatgtttggtcctggtgtcagcactctggagttgcggcttctgggcttggtggcgagttttatggggtattcattactgttttctgctgacaggtagctacatttatagtccaaaagattcttctggatgacgtgggcttggattacatatgtacgacagcagag
>Stenocereusgenome-OG0062776
atgacttccttcttccaggtttcttgctttcgatctccctgttaattaatggattatctttattactttcgtaatgtttatgggtttaattcgtttggcgtttatgaatctcaggatgtcttgttgccgatactctgcgtcgatcatttcaatgcaaaattcagatccatttcnnnnnnnnnnnnnnnnnnnnnnnnnnnntttcttgtccacatatacactatcaattttgtcagtcactttggattttttcactacccatttgaacacatgttcgatttactcatacctaattgggattttggcgccttttttttgggctttaaaactttcatgtggctccaatcccacatacgccaaatcccaattgattcgcgttcatccccaaattgcatctatcgatatagccgaaaatccccagaaaaataattgaactacaattttaatttttaggggtagtttcattttaaaaagcacagaagaaacccacaatgtcattcgcagtctaatcttcttcagttccaccgtattcaggcgctcttatccagcaattccaggaacccatgtcctgcaactcggactcgtccgagttatgccggaacgacgcggcggccctgactctgaaactcgtcgcaatcggctcaatcatggtggcgggagctacggggatcaccatccctttactgggtcgccggaaaagcttcctcgccaccgatggcaatctcttcaccgccgccaaagcgttcgccgccggcgtcattctcgccactgggttcgtccacatgctccccgacgcgtccgaaaatctcaccaacgagtgccttccgagtcgaccctggtccgagttccccttcgctgggttcctggcgatgatgtccgccttagtcactctactcgccgacttcgtggggacccagatgtaccagagaaagagagagaaaatgaagagggagaaactagggtttgacgggttgcttgactcggtgtcgccggcgggggtcacgcctgtggataggccgccggcggagaacggtaaagatgggaaagtgtttggggaagaggagagcattgtgggaatccatgcccatgctggggcccatgggcatgcccacggggcacgtgacgggcacgtggttgaggtttatgatcatcatgatgatgatggacatggtcattcccatgggtttgatgacggtgatagtggagcaaggcatactgttgtttcacaggtattggagcttggaattgtttcacactcggtcctcatcggcctatctttaggcgtatcacacagtccatgcacaataaggccgttggtagctgccctctccttccaccagttcttcgaggggtttgccctcggagggtgcattgcccaagccaaattcaagcaaatgtccaccatcatcatgtcctgcttttttacctttacaacccctgggggcatcgctgtgggtataggccttgcgcgcttctacaacccgtcaagccccggagctctcattgttgaggggatcctggatgctatatcttcagggattcttatctacatggcgttggtagacttgattgcagctgatttcatgagcaagagaatgaggtgcaacaagaggttgcaggttgtgtcttactttgctctgttcttgggagcttctttgatgtcttccctagctatttggtcatgatgactcaaaatttggtcaagtgtgattttacgtttctgtatagcaatgccaatc
>Stetsoniacoryne-OG0062776
gtcattgttatgtgctgtgcttatttaaactttactttttgaactaaatctaaacttcgggaggaggagcttggactgtctttgtgttgccttggtaaataccagaatttgatcatttgatgagggtgtagggcatgttggtagtatctgccaggtggactgttatgaagcaagctatatgcgaagtgtggtcaggggcacagggcaacatctgctttgatgtctagtctaggtgtcagcactctggagttgcatcttctgggcttggtggcgagttgtgag
>Hylocereuspolyrhizus-OG0062776
ccacaatcatatttctctggaataagtatacaggcagcccaggatcagggagcggcagtggggggaacataaatatctatgccatttgagatttacaatcttccccgaacaggaggaaattgtccctctgggcttcaatcacttgtagaagggcgttgatgcccccaaatctccttggcaaccatggttctagagtcactttggtctgaatgcattgatttatgtacagaagagcaaaacactaccataataccatacagacacttgtcacccccggagaaacgtagtaaccaatcaataaatatgcctgcttggttcagaacctcttctaagtattgttggggcacttttcttctttccatttcttctagcgacacagtttctaataggtctcctggtgagcaaggtaaggcttctcatcacctgggattgatctagttcacaagcatatgctcaaagccagctccagctggaagcggaactcgggagcctccaacattgtgaagcaactgtgct
>Carnegiagiganteagenome-OG0062868
atctgattttctgaagttgagtttcccgccttatgcactcacaaacaacagaaaatcaaaaacacagtgatgactgattgctgcaaccccaacaacctgatgatcaagcacgtcaatcccaatttgagatttttctctctcattccgcgctctctctccttcattgtcgttgccgctctccacactcgctctcttcctcaacacaagcccaaacccagcaactggagcaccaaccattcttttgttaaatcgaacccgcttctctgtctcctcgaaaaatgctcttcaatgtctcaattgatgcaagttcaagcccagatgatcactactgggctcatcttagatgggctcgcctcaagtcgattggtagccttttgcgcaatgtcagaatcaggtgatctcggttattctgagagaattttgagatttatccacaaccccaaaattttttcttggaatattgcaattagaggttattcggagagtcaacatcctattaaagctattgtcttgtacagagaaatgttaagaagtgacagttctagccctgataactatacatatcctttgctgtttaaagcttgtgctagactttcgttgtgttatatgggtcatgagattcttgggcatgttttgaaattgggtttagattcagatatttttgtacataatgggactatacatatgttgctctcatgtggcagagtgggaagtgcacgccaagtgttcgatgaaagttgtgtgagagatttggtcacctggaactctttgatcaatggctatgtacattgtggtcagggtttagaggcattgaagctttatgaggaaatgaagatggagggagttaggccggatgaggtgaccatgattgggctggttgcatcgtgtgcacaattagaggatctcaatcaaggaagggaatttcattgctttattgaagatcatggtttggacttgactgtcccactttgtaatgcgctgacagacatgtatgttaaatgtggggatcttaaagcagcagaatcaatgtttcataatataaagaagaaaacaacagtttcttggaccacaatggttgtgggatatgccaaatttggtttgctagacaaggcaagagagctttttgatgacatcccggataaagatgcggtaccatggaatgctatgatcggagcctatgttcaagcccagtgcggtaaggaggctttggatctgtttcatgaaatgcaggggacaaatgtgaggcctgatgaggtcaccatggtaaattgcttatctgcttgctcacagctaggcgcacttgatgttgggatatggattcatcactatgtcaagaaggagaacctttctctaaatgctgcattaggcactgctctagttgatatgtatgccaaatgcggtaacattggaaagtctcttgaagtgttccatgaaatgcctgtgaagaattctttgacttggacggctgtaatcgggggcctagcccttcatggaaatgcaaatgatgctttagcatacttttcaatgatgattgatgtaggactggagccagatgaggtcacctttttgggagtcttagctgcctgctgccatggaggattggttgatgagggtcgtaagtactttgcccaaatgacttctgaatatagacttaccccaaaagctaaacactattcttgcatggtggacctactaggtagagcaggtcaattacaggaagcagaagctattataaggagcatgccaatggagccagatgccgtggtatggggtgctctattttttgcttgtcgtatgcatggaaatgtgatgatgggagagaaagctgcttggaaactgcttgagttggatcctgatgatagcgggatatatgttctgctggcaaatatgtacggggatgcagaaatgtgggatgaggctaggaaggtgagaaaaatgatgaagaacagaggagtggagaaaactccaggctgtagttcaattgagattgatggcgttgtgaatgaattcaccatcagagacaagtcacatcctgaatctgaagtgatatatacatgtctagttcaactaacaaagcagctggagttggtcgaatctgactttggacaagagttttcgtttaacatatatgctttcggcatcctgtagaaagctagaatgcaagtgccttctttctgtaatttctccaaatttatgaccataatggaagcagtgtttccattgtttcattcatatacttgagctgcagtttctgaattgcacctgaaggattttcaaggaagaaacattgctcatgacattccaccagggatgttttgacaattggtcacaaacttcttgacagattgatttgcaatctataatttggtaaacggaagatgtgccagatggtctggaaaaagcttgaagtgtacaggatgtgggattcttatcttcgataaacctgcagttatgctatcttgagagctaggatgattggttttcggtcgtcgtgctggcctttttgtaatcttccttcttctttaatagtgtttgtagtttttattcgtagttctaattgtaagagttttggtctctcttagattgtaggagtttattttatgattgtttaatttgtctttatatacttgtttttcttgattttgacgagatgatggtgagctgttacattgcaaagctgctcttcagtcaaggtcgacacttccatacgatataatatgtttgaatgctgtctcacttgggaaattacactagtttagcaattctatttgcaggaagatattgaaatagatttgtggatctctt
>Copiapoadesertorum-OG0062868
caggatctcaatcaaggaagggaatttcattgctttattgaagatcaaggtttggacttgactgtcccactttgtaatgcactgacagacatgtatgttaaatgtggggatcttaaagcagcagagtcaatgtttcataatttaaaaaagaaaacaactgtttcttggaccacaatggttgtgggatatgccaaatttggtttgctagatgaggcaagagagctttttgatgacatgccggataaagatgcggtgccatggaatgctatgattggagcctatgttcaagcccagcgctgtaaggaggctttggatctgtttcatgaaatgcaggggacaaatgtgaggcctgatgaggtcaccatggtaaattgcttatctgcttgctcacagctaggtgcacttgatggtgggatatggattcatcactatatcaagaaggagaagctttctctaaatgctgcattaggcactgctctagtcgatatgtatgccaaatgcggtaacattggaaagtctcttgaagtgttccatgaaatgcctgtgaagaattctttgacttggactgctgtaatcgggggcctagcccttcatggaaatgcaaatgatgctttagcgtacttttcaatgatgattgatgttggactggagccggatgaggtgacctttttgggagtcttagctgcctgttgtcatggaggattggttgatgaaggtcgtaagtactttgcccaaatgacttctgaatatagacttaccccaa
>Eriosycewagenknechtii-OG0062868
ctaggtagagcaggtcaattacaggaagcagaagctcttataaggagtatgccaatggagccagatgccgtggtatggggtgctctattttttgcttgtcgtatgcatggaaatgtgatgatgggacagaaagctgcttggaaactgcttgagttggatcctgatgacagcgggatatatgttctgttggcaaatatgtacggggatgcagaaatgtgggatgaggctaggaaagtgaggaaaatgatgaagaacagaggagtggagaaaactccagggtgtagctcaattgagattgatggcgttgtgaatgaattcaccatcagagacaagtcacatccggaatctgaattgatatatacatgtctagttcaactaacaaagcaactggagttggtcgaatctaactttggacaacagttttcgtttaacatatatgctttcggaatcctgtagaaggctagaatgcaagtgccttcgttctgtaatttctccgaatttatgaccataatggaaacagtgtttccattgtttcgttcatatacttgagctgcagtttctgaatcgcacctgaaggattttcaaggaagaaaccttgctcatgacattccaccagaaattgagggcgagcatccttatgatatctccatagaggcatagaccctaatgttaggaagctcgaaaatcactgtgaagtttctgttgcctaactgagcatggaaatgcatcctattggacctactccaatccataaacaagtgtgcattcctggcaaacgcatgactatgatgccattcatcttccacttggagctttgaaggcaagttttacggctgtatcctagagctgtgaacagatcatgcataattctcgagtgctgggtttaacagatgatgggcagggatgtttttgcaattgatcacaaacttctag
>Ferocactuslatispinus-OG0062868
cttcaagcctgggtgctcactgctctactttatgctaccctgtgaatcggattatctgaagttgagtttcccgccttatggacgcacaaacaacagaacatcaaaaacactgtgaggactgattgctgcaaccccaacaacctgatgatcaagcacgtcattaccaattggagatttttctctctcattccacgttttctctccttcaacttctttgccgctctccacactcgctgtcttccacaacacaagcccaaacccagcaactggaacaccaaccattcttttgttaaatcgaacccacttctctgtcttctcgaaaaatgctcttcaatgtctcaattaatgcaagttcaagcccagatgatcactactgggctcatcttagatgggcttgcctcaagtcgattggtagccttttgcgcaatgtcagaatcaggtgatctcagttattctgagagaattttgagatttatccacaaccccaaaaaattttcttggaatattgcaattagaggttattcggagagtcaacatcctattaaagctattgtcttgtacagagaaatgttaagaagtgatagctctagccctgataactatacatatcctttgctgtttaaagcttgtgctagactttcgttgtgttatatgggtcatgagattcttgggcatgttttgaaattgggtttagattcagatatttttgtacataatgggattatacatatgttggtctcatgtggcagagtggaaagtgcacgccaagtgttcgatgaaagttgtgtgagagatttggtcacctggaactctttgatcaatggctatgtacattgtggtcagggtttggaggcattgaagctttatgaggaaatgacgatgcaggaagttaggccggatgaggtgaccatgattgggctggttgcatcgtgtgcacaattagaggatctcaatcaaggaagggaatttcattgctttattgaagatcatggtttggacttgactgtcccactttgtaatgcgctgacagacatgtatattaaatgtggggatcttaaagcagcagaatcaatgtttcataatataaagaagaagacaactgtttcttggaccacaatggttgtgggatatgccaaatttggtttgctagatgaggcaagagagctttttgatgggatgccagataaagatgtggtgccatggaatgctatgattggagcctatgttcaagcccagcgcattaaggaggctttagatctgtttcatgaaatgcaggggtcaaatgtgaggcctgatgaggtcaccatggtaaatggcttatctgcttgctctcagctaggtgcacttgatgttgggatatggattcatcactatatcaagaaggagaagctttctctaaatgctgcattaggcactgctctagttgatatgtatgccaaatgtggtaacattgggaagtcccttgaagtgttccatgaaatgcctgtgaagaattctttgacttggactgctgtaatcgggggcctagcccttcatggaaatgcaaatgatgctttagcatacttttcaatgatgattgatgttggactggagccagatgaggtcacctttttgggagtcttagctgcctgttgtcatggaggattggttgatgagggtcgtaagtactttgcccaaatgacttctgaatatagacttaccccaaaaacgaaacactattcttgcatggtggacctactaggtagagcaggtcaattacaggaagcagaagctcttataaggagtatgccaatggagccagatgctgtggtctggggtgctctattttttgcttgtcgtatgcacggaaatgtgatgatgggagagaaagctgcttggaaactgcttgagttggatcctgatgacagcgggatatatgttctgttggcaaatatgtacggggatgcagaaatgtgggatgaggctaggaaagtgaggaaaatgatgaggaacagaagagtggagaaaactccagggtgtagctcaattgagattgatggcattgtgaatgaattcaccatcagagacaagtcgcatcctgaatctgaagtgatatatgcatgtctagttcaactaacaaagcagctggagttggtcgaatctaactttggacaacagttttcgtttaacatatatgctttcggaatcctgtagaaggctagaatgcaagtaccttgtttctgtaatctctccaaatttataaccataatggaaacagtgtttccattatttcattcatatacttgagctgcagtttctgaatcgcacctgaaggattttcaaggaagaaacattgctcatgacattccatcaggaattgagggcgagcatccttatgacatctcaatagaccctcatgttaggcagctggaaaatcactgtcaagttctagttgcctaactgagcatggaaatttatcctattggacctattccaatctataaacaagtctgcattcctggaaaacgcatgactatgaggccattcgtcttccacttggagctttgaaggcaagttttatggatgttatcctagagctgtgagcagatcatgcataattctcaagcgctgggttcaacagacgatgggcagggatgtttttgcaactggtcacaaacttgtagacagattgatttctaatctataatttggtaaaactgaagatgtgccagatggtctggaaaaagcttgaagtgcacaggatgtcagattcttatcttgcgtaaacccgcaggtgaagttaaatattgaaaacagcttctaaatagaaatgttcttatttatggtgctcatctttgtccccaaacaaatagaatgccttcttgcagtcagcttgtcatcaccagtcatcttctgttacatggcttgaaactgtgaactttccgggcctctgtctccttcttgtgattgacacttcaaatcatttcttagatagtcaaagcgcatctgattctccatactactttccttcatttagccttcttgctttggctttgtctctgtgaaattattttattagatccttgtcaaatgggaatgacttcaacactttggctctaattattacgacttggatgacttcacgtattatttcatatcaaaatctttgtcacatattattcaacacccttttgacagggtttgggtatgtgtttttcaacttatcagaagtacttattggtgcttattatgaaaaaatgctgaattatattaaaacatgctaaatcatgctgaatcattataaaaaatataactatgtatttttaaataagtatttaacagtgc
>Lophocereusgenome-OG0062868
cctttcaactccttcctactctcacccactccttcctcttctttctcacacttaaaaaaataccactcttattaactctcatctactccttccccttcttttccacaccacccattctacacctatcatttctcactgaaaagaaccgaacctaaatcttataaaatgcaaaaaagaacagggcctgaatctgattttctgaagttgagtttcccgccttacgcactcacaaacagcagaaaatcaaaaacacagtgaggactgattgctgcaacccgaacaacctgatgatcaagcacgtcaatcccaatttgagatttttctctctcattccgcgctctctctccttcattgtcgttgccgctctccacactcgctctcttcctcaacacaagcccaaacccagcaactggagcaccaaccattcttttgttaaatcgaacccacttctctgtcttcttgaaaaatgctcttcaatgtctcaattgatgcaagttcaagcccagatgatcactactgggctcatcttagatgggctcgcctcaagtcgattggtagccttttgcgcaatgtcagaatcagaggttattcggagagtcaacatcctattaaagctattgtcttgtacagagaaatgttaagaagtgacagttctaaccctgacaactatacatatcctttgctgtttaaagcttgtgctagactttcgttgtgttatatgggtcatgagattcttgggcatgttttgaaattgggtttagattcagatatttttgtacataatgggactatacatatgttggtctcatgtggcagagtggaaagtgcacgccaagtgttcgatgaaagttgtgtgagagatttggtcacctggaactctttgatcaatggctatgtacattgtggtcagggtttggaggcattgaagctttatgaggaaatgaagatggagggagttaggccggatgaggtgaccatgattgggctggttgcatcgtgtgcacaattagaggatctcaatcaaggaagggaatttcattgctttattgaagatcatggtttggacttgactgtcccagtttgtaatgcactgacggacatgtatgttaaatgtggggatcttaaagcagcagaatcaatgtttcataatataaagaagaaaacaacagtgtcttggaccacaatggttgtgggatatgccaaatttggtttgctagacaaggcaagagacctttttgatgacatgccggataaagatgcggtgccatggaatgctatgatcagagcctatgttcaagcccagcgtggtaaggaggctttggatctgtttcatgaaatgcaggggacaaatgtgaggcctgatgaggtcaccatggtaaattgcttatctgcttgctcacagctaggcgcacttgatgttgggatatggattcatcactatatcaagaaggagaacctttctctaaatgctgcattaggcactgctctagttgatatgtatgccaaatgcggtaacattggaaagtctcttgaagtgttccatgaaatgcctgtgaagaattctttgacttggacggctgtaatcgggggcctagcccttcatggaaatgcaaatgatgctttagcatacttttcaatgatgattgatgttggactggagccagatgaggtcacctttttgggagtcttagctgcctgttgccatggaggattggttgatgagggtcgtaagtactttgcccaaatgacttctgaatatagacttaccccaaaagctaaacactattcttgcatggtggacctactaggtagagcaggtcaattacaggaagcagaagctattataaggagtatgccaatgaagccagatgccgtggtatggggtgctctattttttgcttgtcgtatgcatggaaatgtgatgatgggagagaaagctgcttggaaactgcttgacttggatcctgatgatagcgggatatatgttctgctggcaaatatgtacggcgatgcagaaatgtgggatgaggctaggaaagtgagaaaaatgatgaagagcagaggagtggagaaaactccaggctgtagctcaattgagattgatggcgttgtgaatgaattcaccatcagagacaagtcacatcctgaatctgaagtgatatatacatgtctagttcagctaacaaagcagctggagttggtcgaatctaactttggacaacagttttcgtttaacatatatgccttcggaatcctgtagaaagctagaatgcaagttccttctttctgtaatttcgccaaatttatgaccataatggaaacagtgtttccattgtttcattcatacacttgagctgcagtttctgaattgcacctgaaggattttcaaggaagaaacattgctcatgaca
>Matucanaaurantiaca-OG0062868
ctaacaaaacagctggagttggtcgaatctaactttggacaacagttttcgtttaacacatatgctttcggaatcctgtagaaggctagaatgcaagtgccttctttctgtaatttctctgaatttatgaccataatggaaaatggaaacagtgtttccactgtttcattcatatacttgagctgcagtttgtgaatcgcacctgaaggattttcaaggaagaaacattgctcatggcattccaccagatattgagggtgagcatccttatgatatctccatagaccctaatgttaggcagctggaaagaagttttagttgcctaactgagcatggaaatgcaccctattggacctactccaatccataacaagtgtgcattcctggaaaacacatgacaatgaggccgttcatcttcaacttggagctttgaagatttcctcagcacactttgatgcattcatcgtgatcattgaattctgccatatacaggttaatgtttacagaataatctcatgaccactcggag
>Pachycereusgenome-OG0062868
gaatctgattttcagaagttgagtttcccgccttatgcactcacaaacaacagaaaatcaaaaacacagtgatgactgattgctgcaaccccaacaacctgatgatcaagcacgtcaatcccaatttgagatttttctctctcattccgcgctctctctccttcattgtcgttgccgctctccacactcgctctcttcctcaacacaagcccaaacccagcaactggagcaccaaccattcttttgttaaatcgaacccgcttctctgtcttctcgaaaaatgctcttcaatgtctcaattgatgcaagttcaagcccagatgatcactactgggctcatcttagatgggctcgcctcaagtcgattggtagccttttgcgcaatgtcagaatcagagtggaaagtgcacgccaagtgttcgatgaaagttgtgtgagagatttggtcacctggaactctttgatcaatggctatgtacattgtggtcagggtttagaggcattgaagctttatgaggaaatgaagatggagggagttaggccggatgaggtgaccatgattgggctggttgcatcgtgtgcacaattagaggatctcaatcaaggaagggaatttcattgctttattggagatcatggtttggacttgactgtcccactttgtaatgcgctgacagacatgtatgttaaatgtggggatcttaaagcagcagaatcaatgtttcataatataaagaagaaaacaacagtttcttggaccacaatggttgtgggatatgccaaatttggtttgctagacaaggcaagagagctttttgatgacaccccggataaagatgcggtgccatggaatgctatgatcggagcctatgttcaagcccagtgcggtaaggaggctttggatctgtttcatgaaatgcaggggacaaatgtgaggcctgatgaggtcaccatggtaaattgcttatctgcttgctcacagctaggcgcacttgatgttgggatatggattcatcactatatcaagaaggagaacctttctctaaatgctgcattaggcactgctctagttgatatgtatgccaaatgcggtaacattggaaagtctcttgaagtgttccatgaaatgccggtgaagaattctttgacttggacggctgtaatcgggggcctagcccttcatggaaatgcaaatgatgctttagcatacttttcaatgatgattgatgcaggactggagccagatgaggtcacctttttgggagtcttagctgcctgctgccatggaggattggttgatgagggtcgtaagtactttgcccaaatgacttctgaatatagacttaccccaaaagctaaacactattcttgcatggtggacctactaggtagagcaggtcaattacaggaagcagaagctattataaggagcatgccaatggagccagatgccgtggtatggggtgctctattttttgcttgtcgtatgcatggaaatgtgatgatgggagagaaagctgcttggaaactgcttgagttggatcctgatgatagcgggatatatgttctgctggcaaatatgtacggggatgcagaaatgtgggatgaggctaggaaagtgagaaaaatgatgaagaacagaggagtggagaaaactccaggctgtagttcaattgagattgatggcgttgtgaatgaattcaccatcagagacaagtcacatcctgaatctgaagtgatatatacatgtctagttcaactaacaaagcagctggagttggtcgaatctgactttggacaagagttttcgtttaacatatatgctttcggaatcctgtagaaagctagaatgcaagtgccttctttctgtcatttctcnnnnnnnnnnnnnataatggaaacagtgtttccattgtttcattcatatacttgagctgcagtttctgaattgcacctgaaggattttcaaggaagaaacattgctcatgaca
>Rhipsalisbaccifera-OG0062868
ggaggattggttgatgagggtcgtaagtactttgcccaaatgacttctgaacatagacttaccccaaaagcgaaacactattcttgcatggtggatctactaggtagagcaggtcaattacaggaagcagaagctattataaggagtatgccaatggagccagatgccgtggtatggggtgctctattttttgcctgtcgtatgcatggaaatgtgatgatgggagagaaagctgcttggaaactgcttgagttggatcctgatgacagcgggatatatgttctgttggcaaatatgtatggggatgcagaaatgtgggacgaggctaggaaagtgaggaaaatgatgaagagcagaggagtggagaaaactccagggtgtagctcaattgagattgatggcattgtgaatgaattcacc
>Stenocereusgenome-OG0062868
agcgatcacatatcttatctttaatggcaaaaattacgatttgtggcaacaagcagttaaaacctctttgagatcaaaaaataaattaggttcatcgatggaaccctaaaaggaaccgaattgaaggaaggagatgattcgaccaaatacaatacttgggagatggtaaattcgatgatatgctcttggatcatcaatgtcactgatccaaaattacttgcgagcatagcatatgtcgagatagccgcagttatgtgggagaatttacgtaagaggtttgtcatacctaatacgcccaaaattctccaactaaagaccgatactacagcggccaaacaaggcggacttgaggtagccgagttttattcaaaaccgatgggcatgtggagtgagttgaattcctatgtaaagacccctcaatgcacttgcggaaagtgtgagtgcgaagttggggctaaagtggtgaagatgatggaagaagaacaaactcaccaatttcttatggggcttgatgacgagtcatatacaaacatacggagtcaaattttggcgctaaaccaactggcatctttagataaaatcttcaacatgatccaacaagaaaagaatcacaagcggcttgtgttaggaagagacacctacaccgagattgccatagcctttatcgtgaaggataaaatgagtggagccgagaagagttcttgcatgcactgtgggcgctacggacataaagaggctatggtggtcggagtggaagaggcagttgtagtgggagggcagcgggtggatgtggatgtggtgctgcccgtgaagcaacgcacgctgccacggctcaggccagaatcagcaacgagtcacgacagtgcagcagcaaaagtccctcaggtcaacatatcgggctgtctttagtttaagtacagaggcttttaagtgtccttgatgtcccaaaaggtggatatgaaaagttatcacgtaa
>Stetsoniacoryne-OG0062868
gttggattggaaccggatgaggtcacctttttgggagtcttagctgcctgttgtcatggaggattggttgatgagggtcgtaagtactttgcgcaaatgacttctgaatataggcttaccccaaaagcgaaacactattcttgcatggtggacctactaggtagagcaggtcaattacaggaagcagaagctcttataaggagtatgccaatggagccagatgccgtggtatggggtgctttattttttgcttgtcgcatgcatggcaatgtgatgatgggagagaaagctgcttggaaactgcttgagttggatcctgatgacagcggtatatatgttctgttggcaaatatgtacggggatgcggaaatgtgggatgaggctaggaaagtgaggaaaatgatgaagaacagaggagtggagaaaact
>Carnegiagiganteagenome-OG0062885
attttcatggatgcttctgattcttccccagaaataatttacagcatcaaaacctccccccctctctctctctctctcttatttctctgtcatcgtagccatggatttgcttcactccccgctattcttcttctccttcttcctctgttcttcactttccgccgcccaactcccgtacttcatcaactgcggctccgccaacaacgccaccctctccgacggaaggaccttcgtcggggatgaaaatccccggcaattcaaattttccggcgaccggagcaaaaccctaaaaaacaccaaccaatcagcagaacccctgtatcaaaaagccagagttttcagaaccccatcaacgtaccaattcgaagtccctgaaaatggtacttacattcttcgcttccatttctactccttttcatcttcccctgaacttggtgatgcccaattcaatgtttctgcatttgggcatttattgctttctgatttcagtgtgcccaaaaatgattctaacctcataaaggagttcatccttactttgaaacaaaatcatcccaatttgcgaattcagttttggcctcgaaatattgcttttgttaatgcgattgaagttatttcaacttctcagaacattacagaggataatggacctgatgttagtcctgcaggaagcaggggagtttacagtggtcagaaatccaaagttttggaaactatttataggatcaatgttggggttttagacaaagacccatatgttgatggtggtactaatctatggagaacttggatcccagattacccttttttgatcaccaaagatgaagcaacaaatgctcctccttatttgcttactggtggttcctgggaacctggtctagccactgaatatgatgccccagattatgtatatgagaccgcgaaaatgttcaaagttacgaagtccaatgtttcttccaaccttacttggcagttcagagtgagcaaaggggctacgtactttgttagagcgcatttttgtgatattattagtcttcaattgggcctgtataagttcaacatctacttttacacaaagtttgggcaaaagattgatccacttaacacgactgagaagttggccgttcctttttacaaggattttatcgtggagtcgaatgatgttgattttgtgaatgttagcataggaccgagtaatgactccattgataagacttacatgttcctgaatgggttggaaattctgcagattaaggaaggagttgctcctgatcctagtgttagtggtggttcttcccatttaggcctcatagttggattggttgttgggggtgtgtgcattgtggccgttctggtaggcgttctgtttgttcttaggaggaagaggagaacaaagccagctgaattgtttgaggggggaattatgtctttcaatgcaggaataagctcccagaatcggactcctgatagatcatcttcgcaagtgtcaagtctctcgaacctacagctggggttaaagataccttttgttgagattcaacgagtgacgaacaactttgatccgagtttgatcattggtgaaggtgggtttggtaaggtctacagagggacactcaaaaatggaattgaagttgctgtcaaaagaagcaacccagctcatggtcaagggttggctgaattccagactgaaatcatggttttatccaaaattcgccattgccatcttgtttccctaattgggtattgctatgaaggtggtgaaatgatattagtttatgagttcatggaaaaaggctccttaagagatcacctgtatgactctagggtgaagtctagttcatcaagcggagttgggctatcatggaagcaaaggctcgaaatttgcataggtgcggctaaagggctccattatctccacactgggttagacagtgggatcattcatcgcgatgtcaagtccactaatatattgcttgatcgaaactacgtggctaaggttgcagacttcgggctgtcaagatctcaacatctcgagaaaacccatgtcagcacagaagtgaagggcacatttggctatttggatcccgagtactttagctgccttcaactaactgaaaaatccgatgtctactctttcggagtgcttcttcttgaagtgttatgtgcaagaccagttatagaccattctctccctaggatgcaaatcaacttagtcgactggggaatgatttgctacaaagaggggcatttggaaagcataattgacccatctattgctagtgaaataagcccaaattcattgaaaaagtttgtcgaaacagctgacaagtgcttgaaggaatgtgcagtcgagaggcccccaatggcagatgtcctttgggacttagaatatgccttacaacttcaaaaaattgtagggctaagaaacttgccggatgatagcatgactgatgcttctgtgagcctaccatttcatgttgctcaacgtgtcccttctgcgagctttgttgatgacgacgaagattaaaatgtgctcatagatacgcatactggagaacttttctcgcagttgagcttcgaacgagatgggggcaggtgacactgtgtgcctgatgatccagatttctgagcttcattgtaactgaagtttgtatcctctgtgttttttacgttcttgcattaagggtg
>Coryphantamaiztablasensis-OG0062885
cgctcttccgatctctccttgataataactttatcgctaagatggccgacttcggcccctccaaagacagccggataaaacagtcggaccaagtcagcaccgcagtcaataatagctttgggtatctagacccgaaatactttcgaaagcaacaactaactgaaaagtgccttgtgtactaaatttggggtcgtgctgcttgaggcactttgtgccctaccgtccataagcccaaccctccctagggaacaaggcaatctagctgaatgagtcatgcaatgcaagaggaagggaaaccgagaaaagattaaagacgcagaatccatgacgaagcttgtagtgtccatagcgaagtgcttagcttagtatgggtgtgatgggcctacaatgggtgatgtcctttggaaattggagcatgcccttcgacttcaagtctcaagaggtgtcaacccaaggt
>Echinopsisaurea-OG0062885
gcagacttcgggctgtcaagatcccaacatctcgagaaaacccatgtcagcacagaagtaaagggcacatttggttatttggatcccgagtactttagctgtcttcaactaacagaaaaatccgatgtctactctttcggagtgcttctccttgaagtgttatgtgcaagaccagttatagaccagtctctccctaggatacaaatcaacttagtcgactgggcaatgatttgctacaaggaggggcatttggaaagcataattgacccatctattgctagtgaaataagcccgaattcattgaaaaagtttgtcgaaacagctgacaagtgcttgaaggaatgtgcagttgagaggcctccgatggcagatgtcctgtgggacttagaatatgccttacaacttcaaaaaatggtagggctaagaaacatgccagatgacagca
>Gymnocalyciummihanovichii-OG0062885
accaattcgaagcccctgaaattgaacattacagaggataatggacctgatgttagtcctgctggaagcaggggagtttacaatggtcagaaatccaaagttctggaaacaatttataggatcaatgtgggggtactggacaaaaacccatatgttgatggtggtaccaatctatggagaacttggatcccagatgacccttttttgatcaccaaagatgaagcaacaaatgctcctatttattcgcttactggtggttcatgggaacctggtctggccactgaatatgatgccccagattatgtatatgagaccgcaaaaatgttcaagattacgaagtccaacgtttcttccaaccttacttggcagttcaaagtgagcaaaggggctacatacttggttagagcgcatttttgtgacattattagtcttcaattgggcctgtatatgttcaacatttacttttacacaaagtttgggcaaaagattgatccacataacaccactgacaagttggccgttcctttttacaaggattttattgtggagtcgagtgatcttgaatttgtgaatgttagcataggaccgagtaatgactccattgataagacttacatgttcctgaatgggttggaaattctgcagattaaggaaggagttgcccctgatcctagcgttagtggtggtggttgttcccatttaggcctcatagttggattggttgttgggggtgtgtgcattgtggccgttttggtaggcgttctgtttgttcttaggaggaagaggaggacgaagccagctgaattgtttgaggggggaactgtctctttcaatgcaggaataagcttcgagaatcagactcctgatagatcatcttcgcaagtgtcaagtctctcgaacctacagctgggtttgaagatatcttttgttgagattcaacgagcgacgagcaactttgatccaagtttgatcattggtgaaggtgggtttggtaaggtctacaaagggacactcaaaaatgggattgaggttgctgtcaaaagaagcaacccagctcacggtcaagggttggctgaattccagactgaaatcatggttttatccaaaattcgccattgccatcttgtttccctaattgggtactgctatgagggcggtgaaatgatactagtttatgagttcatggaaaaaggctccttaagagatcacctgtatgagtctagagtgaagtctagttcatcaagcggagttgggctgtcatggaagcaaaggctcgaaatttgcataggtgcagccaaagggctccattatctccacactgggttagacagcgggatcattcatcgcgatgtcaagtccaccaatatattgcttgatcgaaactacgtggctaaggttgcagacttcgggctgtcaagatcccaacatctcgagaaaacccatgtcagcacagaagtaaagggtacatttggttatttggatcccgagtactttagctgccttcagctgacagaaaaatccgatatctactctttcggagtgcttctccttgaagtgttatgtgcaagatcagtcatagaccagtctctccctaggatgcaaatcaacttagtcgactgggcaatgctttgctacaaagaggggcatttgcaaagcataatcgacccatctattggtagtgaaataagcccaaattcattgaaaaagtttgtcgaaacagctgacaagtgcttgaaggaatgtgcagtcgagaggcctccaatggcagatgtcctttgggacttagaatatgccttacaacttcaaaaaatggtagggctgagaaacatgccagatgacagcatgactgatgcttctgtgagcataccatttcatgttactcaacgcctcccttctatgagctttgttgatgatgaagaagatgaaaatgtgctcatagatacgcataccggagaagttttctcgcagttgagcttcgaacgagataggggcaggtgacactgtgtgcatgatatctctgagcttcactgtaactttctatcagcccagtaaatacatctatcatattaccaagtaccctcaacatgaagaagggaaacaatatttttttaccctagtaattttttggctgcattaccaatattaattcttcatgccagcagctaaaatcatcaaattgttacatggtcgttcacagcttatgcaattcaag
>Lophocereusgenome-OG0062885
tttggaaactatctataggatcaatgttggggttttagacgaagacccatatgttgatggtggtactaatctatggagaacttggatcccagatgacccttttttgatcaccaaagatgaagcaacaaatgctcctccttattcgcttactggtggttcctgggaacctggtctagccactgaatatgatgccccagattatgtatatgagaccgcgaaaatgttcaacattacgaagtccaatgtttcttccaaccttacttggcagttcagagtgagcaaaggggctacgtacttcgttagagcacatttttgtgatattattagtcctcaattgggtctgtatatgttcaacatctacttttactcaaagtttgggcaaaagattgatccacgtaacacgactgggaagttggccgttcctttttacaaggattttatcgtggagtcgaatgatctcgattttgtgaatgttagcataggaccgagtaatgactccattgataagacttacatgttcctgaatgggctggaaattctgcagattaaggaaggagttgctcctgaccctagtgttagcggtggtggttcttcccatttaggcctcatagttggattggttgttgggggtgtgtgcattgtggccgttctggtaggcgttctgtttgttcttagggggaagaggagaacaaagccagctgaattgtttgaggggggaattatgtctatcaatgcaggaataagctcccggaatcagactcctgatagatcatcttcgcaagtgtcaagtctctcgaacctacagctggggttaaagatatcttttattgagattcaacgagtgacgaacaactttgacccgagtttgatcattggtgaaggtgggtttggtaaggtctacagaggaacactaaaaactgggattgaagttgctgtcaaaagaagcaacccagctcatggtcaagggttggctgaattccagactgaaatcatggttttatcgaaaattcgccattgccatcttgtttccctaattgggtattgctatgaaggtggtgaaatgatattagtttatgagttcatggaaaaaggctccttaagagatcacctgtatgactctagggtgaagtctagttcatcaagcggagttgggctatcatggaagcaaaggctcgaaatttgcataggtgcggctaaagggctccattatctccacactgggttagacagtgggatcattcatcgcgatgtcaagtccactaatatattgcttgatcgaaactacgtggctaaggttgcagacttcgggctgtcaagatctcaacatctcgagaaaacccatgtcagcacagaagtgaagggcacatttggctatttggatcccgagtactttagctgccttcaactaactgaaaaatccgatgtctactctttcggagtgcttctccttgaagtgttatgtgcaagaccagttatagaccagtctctccctaggatgcaaatcaacttagtcgactggggaatgatttgctacaaagaggggcatttggaaagcataattgacccatctattgctagtgaaataagcccaaattcattgaaaaagtttgtcgaaacagctgacaagtgcttgaaggaatgtgcagtcgagaggcctccaatggcagatgtcctttgggacttagaatatgccttacaacttcaaaaaattgcagggctaagaaacttgccagatgatagcatgaatgatgcttctgtgagcctaccatttcatgttgctcaacgtctcccttctgcgagctttgttgatgatgacgaagattaaaatgtgctcatagacacgcatactggagaagttttctagcagttgagcttcgaacgagataggggcaggtgacactgtgtgcctgacgatccagacttctgagcttcactgtaactgaagtttgtatcctctgtgttttttatgttcttgtattaagggtgtagtatatgtaagagtataannnnnnnnnnnnnnnnnnnnnnnnnnnnnnnnnnnnnnnnnnnnnnnnnnnnnnnnnnnnnnnnnnnnnnnnnnnnnnnnnnnnnnnnnnnnnnnnnnnnnnnnnnnnnnnnnnnnnnnnnnnnnnnnnnnnnnnnnnnnnnnnnnnnnnnnnnnnnnnnnnnnnnnnnnnnnnnnnnnnnnnnnnnnnnnnnnnnnnnnnnnnnnnnnnnnnnnnnnnnnnnnnnnnnnnnnnnnnnnnnnnnnnnnnnnnnnnnnnnnnnnnnnnnnnnnnnnnnnnnnnnnnnnnnnnnnnnnnnnnnnnnaagcttttggttaaaatgattcttgaacacagtagtagagcatttctgagtgagatgtctcatattcgaatctcaacaacccccatattgatttattgcgtaag
>Matucanaaurantiaca-OG0062885
aagaccaccaacatcctcctagacgagaactttgtggcaaaggtgagcgacttcgggctctcgaaggccgcttccctcatggaacaaacccatgtcagcacagctgtcaagggtagtttcggatacctagatccagagtacttccgaaggcaacagttgaccgagaaatcagatgtgtactcttttggggtagtgctcctcgaagcgctgactgctcgccctgccataaaccctgcattgccaagggaacaagtgaacctagccgaatgggccatgtcatcgtacagaaagggactgttggagaagatcatagaccctaacctccaagggacaatcagctccgcgtctttaaagaaatacgtggaggcagcagagaagtgcctggctgaatacggagttgacaggccatcgatgggagacgtgctgtggaacttggagtacgcgttgcaactccaacaagcagcctcaaaagcagagccacctgaggatcttaacagtgctttgatgatcccattggagacggttcccatgatggcagctaatggaggaggagctgctggtgcttcgtcgagcagtgatgatcacactgaagtcactgtctccgccttctcgcaaatagccgacttccaggggaggtaacgcaacataaatttgtgcatttcggg
>Pachycereusgenome-OG0062885
ggggatgaaaatccccggcaattcaaattttccggcaaccggagcaaaaccctaaaaaacaccaaccaatcagcagaacccctgtatcaaaaagctagagttttcagaaccccatcaacgtaccaattcgaagtccctgaaaatggtacttacattcttcgcttccatttctactccttttcatcttcccctgaacttggtgatgcccaattcaatgtttctgcatctgggcatttattgctttctgatttcagtgtgcccaaaaatgattctaacctcataaaggagttcatccttactttgaaacaaaatcatcccaatttgcgaattcagttttggcctcgaaatattgcttttgttaatgcgattgaagttatttcaacttctcagaacattacagaggataatggacctgatgttagtcctgctggaagcaggggagtttacaatggtcagaaatccaaagttttggaaactatttataggatcaatgttggggttttagacaaagacccatatgttggtggtggtactaatctatggagaacttggatcccagatgacccttttttgatcaccaaagatgaagcaacaaatgctcctccttatttgcttactggtggttcctgggaacctggtctagccactgaatatgatgccccagattatgtatacgagaccgcgaaaatgttcaaaattacgaagttcaatgtttcttccaaccttacttggcagttcagagtgagcaaggggactacgtactttgttagagcgcatttttgtgatattattagtcttcaattgggcctgtatacgttcaacatctacttttacacaaagtttgggcaaaagattgatccacgtatcacgactgagaagttggccgttcctttttacaaggattttatcgtggagtcgaatgatcttgattttgtgaatgttagcataggaccgagtaatgactccattgataagacttacatgttcctgaatgggttggaaattctgcagattaaggaaggagttgctcctgatcctagtgttagcggtggtggttcttcccatttaggcctcatagttggattggttgttgggggtgtgtgcattgtggccgttctggtaggcgttctgtttgttcttaggaggaagaggagaacaaagccagctgaattgtttgaggggggaattatgtctttcaatgcaggaataagctcccagaatcggactcctgatagatcatcttcgcaagtgtcaagtctctcgaacctacagctggggttaaagataccttttgttgagattcaacgagtgacgaacaactttgatccgagtttgatcattggtgaaggtgggtttggtaaggtctacagagggacactcaaaaatgggattgaagttgctgtcaaaagaagcaacccagctcatggtcaagggttggctgaattccagactgaaatcatggttttatccaaaattcgccattgccatcttgtttccttaattgggtattgctatgaaggtcgtgaaatgatattagtttatgagttcatggaaaaaggctccttaagagatcacctgtatgactctaggatgaagtctagttcatcaagcggagttgggctatcatggaagcaaaggctcgaaatttgcataggtgcggctaaagggctccattatctccacactgggttagacagtgggatcattcatcgcgatgtcaagtccactaatatattgcttgatcgaaactacgtggctaaggttgcagacttcgggctgtcaagatctcaacatctcgagaaaacccatgtcagcacagaagtgaagggcacatttggctatttggatcccgagtactttagctgccttcaactaactgaaaaatccgatgtctactctttcggagtgcttctccttgaagtgttatgtgcaagaccagttatagaccagtctctccctaggatgcaaatcaacttagtcgactggggtatgatttgctacaaagaggggcatttggaaagcataattgacccatctattgctagtgaaataagcccaaattcattgaaaaagtttgtcgaaacagctgacaagtgcttgaaggaatgtgcagtcgagaggcccccaatggcagatgtcctttgggacttagaatatgccttac
>Peniocereuscuixmalensis-OG0062885
aagcagaggctcgagatatgcatcggggcagcccgtggactccactaccttcatacaggtgcaacccattgtatcatccaccgagatgtcaagaccaccaacattctcctagacgagaactttgtggcaaaggtgagcgactttgggctctcaaaggccgcttccctcatggaacagacccatgtcagcacagctgtcaagggtagtttcggatacctagatccagagtacttccgaaggcaacagttaaccgagaaatcagatgtgtactcttttggggtagttctccttgaagtgctgactgctcgccctgccataaaccctgcattgccaagggaacaagtaaacctagccgaatgggccatgtcatcgtacagaaaaggactgttggagaagatcatagaccccaacctccaagggacaatcaactccgcatccttaaagaagtatgtggaggcagcagagaagtgcctggctgaatacggagttgacaggccatcgatgggagacgtgctgtggaacttggagtacgctttgcaactccaacaagcagcctcgaaagcagagccaacagaggaagttaacagcgctttgatgatcccattggagacggttcccatgatggcagctaatggaggaggagctgctggtgcttcgtcgagcagtgatgatcacactgaagtcactgtcgctgccttctcacaaatagccaactttcaagggaggtaacataacataaattatgcatttcggggttttcgtcacacctcttctgatcttcagaggttgcagtacatacttccctcctgaagtttacttatcataaacagatgaagaaaggtgcatcgtaaagaagattggtgctttattaatttaggttgtattccaaatcaaagcaggtccagtgtattatgctggcattcataagctttttttatctacttatagattcaaacgtttttctggtgtgtggatttccttcattcgttttgttcttttctctttttcctttttttctccccttttcccctttcggatttctagtgttcttaaaattgttaatcatggacatgtttgtttcttgaatcaaggtttgctacctggcttcggcaaattgtctcatggacaatgcacatcttttattttttatgtatttgaaaacgacataggtattcaataaattcttttttatttttggtttttattcaaatttcttacagattaatgtcatgcattaggtgaagggaaaatacgggatcgagtaatgtatgggtgtaaatacatttaaattgtgtaaaatca
>Stenocereusgenome-OG0062885
cagccagaaagggccatttcaacgcacccggtgatctagcgccagccaggaggaacgaaaagaggagagagaaaatcccaatcgccggtaaaagcttcacagtcaagatggtggatcaccggcaaccaacgatcagcaagcctagccggagcgacgaagtacttgacccggatcagcagctccgaatcgctgatcaggtccgagcccagttcgactccatggctcccaagcggccggtcaagcccaaccggagcgagcccgatccggatgcctctgtggcccaacaaacccagcccggacccatccctgagcttgagaggcttcactctctcaaatcccaatctcaagtggttgttccaacggacggagagggtgcagtgcaagaagaattcgtggagacagaatattacaaggagttggtctcaattgacaagcagcatcatacgacagggactggatttataaaggtgacaacggaggaaattgagaacggacatcgtgacaaccatgaattacagatattgtctgcaaatggaggaggaagatgcggcgggttcaagagtaaccctgcaacaaatgattgggttccaaatgtggaagcttacaatcaggttgtggatgcctcttccaagcctagtcggagtggttaggacttgggacaagacggaagaaaataatggttgggggggggggtggtattgactttgtctcgaagcttgcttgtgggatgtgacacaataatgattatctggaatgttgtgtgttagggaaagttgggaattaattgatcagtgtatt
>Stetsoniacoryne-OG0062885
gacggccacacgctcactgtgacaagccccgcagaatttgccattccttttaacagcatcagcaagggcaaagaaatgcagaaattccaattcctccaactttgggatgttcaattcgaattcccgtgcccaagtgtggcccctttcactgtctgtgtgtctgtctgtctgtctgtctctctcatcgtagccatggatttgcttcgctcccccctgttcttcttctccttcttcctctgttcttcactttccgccgcccaactcccgtacttcatcaactgcggctccgccgacaacgccaccctctccgacggccggaccttcgtcggggacgaaaatagctggcaattcaaattttccggcgactggagcaaaaccctaaaaaaccccaaccaatcagcaggacccctctatcaaaaagccagagttttcagaaccccatcgacgtaccaattcgaagtccctgaaaatggtacttacattcttcgtttccatttctaccctttttcatcatcccctgaacttggtgttgcccaattcaatgtttctgcatctgggcagttgttgctttctgatttcagcgtacccaaaaatgattataaccccataaaggagttcatccttactttgaagcaaagtcgtcccaatttgcgaattcatttttggcctcaaaatactgcttttgttaatgcgattgaagttatttcaacttctcagaacattacagaggataatggacctgatgttagtcctgcaggaagcaggggagtttacaatggtcagaaatccaaagttctggaaacaatttataggatcaatgtgggggcaccgggcaaaaacccatatgctgatggtggtaccaatctatggagaacttggatcccagatgaccctttttttatcaccaaagatgaagcaacaaatgctcctacttattcgcttactggtgtttcatgggaacctggtctagcgactgaatatgatgccccagattatgtatatgagaccgcgaaaatgttcaagagtacgaagtccagcgtttcttccaaccttacttggcagttcaatgtgagcaaaggggctacgtactttgttagagcgcatttttgtgacattattggtcttcaattgggcctgtatacgttcaacatctacttttacacaaagtttgggcaaaagattgatccatataaaacgacttacaagttagccgttcctttttacaaggattttatcgtgaagttgaatgatcttgaatttgtgaatgttagcataggaccgagtaatgactccagtgataagacgtacatgttcctgaatgggttggaaattctgcagattaaggaaggagttgctcctgatcctggcgttagtggtggtggtttttcccgtttaggcctcatagttggattggttgttgggggtgtgtgcattgcgcccgtcttggtaggcgttctgtttgttcttaggaggaagaggaggacaaagccagctgaattgcttgaggggggaactgtgtctttcaatgaaggaataagctccgagaatcggactcctgatagatcatcttcgcaagtgtcaagtctctcaaacctacagctgggtttgaagatatcttttgttgagattcaacaagtgacgaacaactttgatccgagtttgatcattggtgaaggtgggtttggtaaggtatacaaagggacactcaaaaatgggattgaagttgctgtcaaaagaagcaacccagctcatggtcaagggttggctgaattccagactgaaatcatggttttatccaaaattcgccattgccaccttgtttccctaattgggtattgctatgagggtgttgaaatgatattagtttatgagttcatggaaaaaggctccttaagagatcacctgtatgagtctagagtgaagtctagttcatcaagtggagttgggctgtcatggaagcaaaggctcgaaatttgcataggtgcagccaaagggctccattatctccacactgggttagacagtgggatcattcatcgcgatgtcaagtccactaatatattgcttgatcgaaactacgtggctaaggttgcagactttgggctgtcaagatcccaacatctcgagaaaacccatgtcagcacagaagtaaagggcacatttggttatttggatcccgagtactttagctgccttcaactaacagaaaaatccgatgtctactctttcggagtgctgctccttgaagttttatgtgcaagaccagtcatagaccagtctctccctaggatgcaaatcaacttagtcgactgggcaatgattcgctacaaagaggggcatttggaaagcataattgacccatctattgctagtgaaataagcccaaattcattgaaaaagttcgtcgaaacagccgacaagtgcttgaaggaatgtgcagtcgagaggcctccaatggcagacgtcctttgggacttagaatatgccttacaacttcaaaaaatggtagggctgaaaaacttgccagatgatagcatgactgatgcttctgtgagcctaccatttcatgttactcaacgcctcccttctatgagctttgttgatgatgacgaagatgaaaatgtgctcatagatacgcataccggagaagttttctcgcagttgagcttcgaacgagataggggcaggtgacactgtgtgcatgatatttctcagcttcactgtaactgaagtttgtgtcccctgggttttttttttttaatgttcttctattaagagtgtacgcaatgatgtag
>Hylocereuspolyrhizus-OG0062885
ctggttcatcaggcggagttgggctatcatggaagcaaaggcttgaaatttgcataggtgcggctaaagggctccattatctccacactgggttagacagtgggatcattcatcgtgatgtcaagtccactaatatattacttgatcgaaactacgtggctaaggttgcagatttcgggctgtcaaggtcccaacatctcgagaaaacccatgtcagcacagaagtgaagggcacatttggttatttggatcccgagtactttagctgccttcaactaacagaaaaatctgatgtctactctttcggagtgcttcttcttgaagtgttatgtgcaagaccggttatagaccggtctctccctaggatgcaaatcaacttagtcgactgggcaaggacttgctacaaagaggggcatttggagagcataattgacccatctattgctagcgaaataagcccaaattcattgaaaaagtttgtcgaaacagctgacaagtgcttgaaggaatgtgcagtcgagaggcctcaaatggcagatgtcctttgggacttagaatatgccttacaacttcaaaaagtggtagggctaagaaacttgccagatgatagcatgactgatgcttctgtgagcctaccatttcatgttgctcaacgtctcccttctatgagctttgttgacgatgatgaagatgaaaatgtgctcataggtacgcatactggataagttttctcgcagttgagcttcgaacgagataggggcaggtgacaatgtgtgcatgatgatctagatttctgagcttcactgtaactgaagtttgtatcccctgttttttttatgttgttgtattaagggtgtattatatgataatatacttactcaactttctat
>Carnegiagiganteagenome-OG0062933
ccctttccttgctctgcttcctagagagagatagagaaagagggaaagagctgaatgggtaattgctggggtcatccagctgaagatgaacaagatcctagcactactggaaatttaagtgcaggtacatctcaaacaagtcaaacaacatcattagcaagtagtgggtatgtttctagcaagagtcaatactcagtaacaagcagtgagacggcatacccagggcagatcttgcccgccccaaatctaagagagttcagcttccaagagcttaaaactgcaaccaggaatttcaaggctgatactttactgggtgaaggaggttttggcaaggtctataagggctggcttgaagcaaaacagccttctaagagtggcagtggtttggctgttgccatcaagaagttgaattctgagagttgtcaaggccttgaagaatggcagttgcctggaacgtggtacgctccagtcgaggggacggattgggtatgtgatttgccgcttggtggagaatccgaggtaaatttcttggggaggctttcacaccctaatctggttaagctactgggatattgttgggaagatgatgagctactccttgtatatgaattcatgcagaggggaagcttggaaaaccatctttttggaaggggctctacagtccagccactttcatgggatttgcggcttaaaattgccataggagctgcccgtgggcttgctttcttgcacacttctaatgatcgggttatttaccgtgatattaaagcttctaacatacttcttgatagctcttataatgcgaagatatcagatttcggcttggcaaaactgggcccttctgctagtcagtcccatgttacaacaagagtaattggcacatatggttatgctgcacccgagtatcttgccacagggcatttatatgtcaagagcgatgtttatggttttggggttgtgttagtggaaattcttacgggcttgcgagcagtcgatccaagccgtcctagtggcaagcaaagtttggtggactggatcaaaccatatttgtctgataagaagaaactgaagcacatcatggatacaaggttgcagggaaaatatccctccaaagctgcaatagggatagctgaactggccctgaaatgtcttgctcaagaaccgaagaacagaccttcgatgcaagaagttctccaaaccttagaaaaatttgagggcatggatgaaaaaccgaaggtgtcccgaaggaactccactggtgctgcagtacgtcctcatcgacctcatcgacaaaacgggattcgatcccaagaaaactccctacaaaatagaaaatgtagtttgaatgagacaggtaactggatgatgtattgtaattatttcactacagttgtgagaattgagctccgtttgatgataagaataggatttgaacctcaggatcagggaatgtttattaaatgggcactggcaagaagcaatcttttgctatgtgggaatcacaagggacagttaatgcatgcttgctcaatcaagcgaggatatgatgcctttagttcagcaggcaactcaattttggatttttacatgaaatggggggcacccaatttggcattatctgttttcaacagcatgagcagcagagactctgtttcttggaacattgtcattcatgggcaccttgaccatggtgctttagaagccgggcttaggcttttcatacaggcccgagtttcaggatttgagccgaatgtctccaccttggttcttgttgctcaagcatatcgtgaaatttatgattttgatggtgggcagaaattgcatgggtacatgttcaaaagtggggttttcggtgttctctctcttcagaattccctgttgggcatgtatgccagctttgatatggagattgcacgccagctattcgatgaaatgtgtgagagagatgttatttcttggagtttgatgattggagcttatgtccataacgaggagccattattggctttacagatcttcaaggatatgagagttgagccagatggattaactgtggtcagtgctctgagggccagtggaaatcttggtgatactaatacggggagatctcttcatgggtgtgtggtttctagaggacatgatggtgatgtgtttgttgcaaattcactaattgacatgtattctaggtgtaaggatccaatctctgcattgagggttttcaatgagatgggcatcaagaacattgtctcctggaattctgtcttatcagggttgattcacaatgagatgcatcaagatgccctcagactagccaattccatgctgaagacagaagttgaaactgacgaagtgactctcgtcaatttgcttcaactttgcaagcatttttctgggtctaaccagtgcaaacttatccattgtagaattattcgatgcaggtatgactcaaaccgtttggtcctgagttccttgattgacgcgtatgccaagtgcaatctcattgggcatgcatggagtctgtttagaagaacagaggaacaggacacagttgcctgggctaccatgattggaggatttgcttattgtggtatgcctgacgaggcagtcgctgtatttcgacaagtcatcgagattggggagaggattactaatcctgttgtcgtgttaaacctgattgaagcctgttcagtttcagctgagctcaggaaatccaaatgggtgcatggcattgctataagaagtggcttggcagcagagatatctgttggaactgccatcgtggatatgtactccaagtgtggagcagtagaagaagcaagaaggacatttgaccatatgccccagagaaacatcatgtcttggagtgccatgatatcagcatacggcatgaatggtcaagcccaagatgcattagctttggtaagtgaaatgaaacgatatagggtaaaacccaattcagtgacggctctttcagtcctagctgcttgtagccatggaggtctaatttccttagggctctctttcttcaaagagatggttcaagatctcagtatagagccaagtctagagcattatgcttgtgtgattgacatgttgagcagagcaggaaagctggacaatgccatggacttgattaaagctatgccagaaaattttaagggtagggcaagcatctggggggcagtgttaagtgcttgtacaagatttaaaaggaccgagattggtaaaggggctgctgctcgtgttcttgagttggagccttttgattcggctggttatttgcaggcctcaagcttgcatgctgctatagagtcatgggctgatgcagggaagatcagatggctggtgaaggagagaggagtgagagtaatagctggttacagttcggtcaatgttggtgatcagactttcaaatttgtagctggtgacaagagcaaaccacaggccattcagagcgttgagcagttgcacaaatttatgcagatggatgaaaattttgataagttgttgaatgatgaagactattactattaagtcataacataagaataataatctccattttcaacatattttgagagtgttccaacagagcagtggtgaagtccgtagcaaatgggactctgaatgagacatggcaggatcttgattgtttcccccaacattttgctgccatcttctgctcctcctgaatggggaaagttttccagaagcagaaagcttgggaggaaaagatgaacgaggaaggctatgacttggatattataactcattttatacaagtattcatgatctattcgaatgcagaaatccgggttaaggtattgaaattgttagtgagtacatgaaaggaaaaaaatatccagtactttgtgacaaaaagcagtaacttgagcttcttcttgttcagattgcagatagtgtgttcttattcttgcttctgatacaaatatgtatgtgtatgcagtccgttagtaagaagtcagcctttcaatccagtatgttcctagctttcatatcactggtctgtcgtacaattcagttttctgtgatgcatttccccatgaaaatagttcctttcttagcaggcttggcaagataggcctgtcattgcaccctgcatggctgcatggtcgtatcgctaatatgccgttaaatgataccgatattgtttctgctcaccttatgcacagacataaagtctccaagcacaa
>Coryphantamaiztablasensis-OG0062933
cataatactgctttgagtctgagattgcctgatttgaacctgaggatcagggaatgtttattaaatgggcactggcaagaggcaatcttttgctatgtgggaatcacaaggtctggagttcaactatcagattctgctctctttccttccattatcaaagcaaattctcaaatttctttcaaacagggacagttaatgcatgcctgctcaatcaagcgaggatatgatgcctttagttcagcagggaactcaatcttggatttttacatgaaatggggggcacccaatttggcattatctgttttcaacagcatgagcaacagagactctgtttcttggaacattgttattcatgggcaccttgaccacggtgctttagaagctgggctcaggcttttcttacaggcccgagtttcaggattcgagccgaatgtctccaccttggttcttgttgctcaagcatgtcgtgaactctgtgattctgatggtgggcagaaattgcatgggtacatgttcaaaagtggggttttcggtgttgtctctcttcagaattgcctgttggggttgtatgccagctttgacatggagattgcacgccagctgtttgatgaaatgtgtgagagagatgttatttcttggagtttgatgattggagcttatgtccataacgaggagccatttttggcattacacatcttcaaggatatgagagttgagccggatggattaaccgtggtcagtgctctgagggcctgtggaaatcttggtgatatgaatatgggaagatctcttcatgggtgtgtggtttctaaagggcatgagggtgatgtgtttgttgcaaattcactaattgacatgtattctaggtgtaaggatcgaatctctgcaatgagggttttcaatgagataggcatcaagaacattgtctcctggaattctgtcttatcagggttggttcacaatgagatgcatcaagatgccctcagactagccaattccatgctgaagacagaagttgaagctgacgaagtgactctcgtcaatttgcttcaactttgcaagcatttttctgggtctaaccagtgcaaacttatccattgtagagttattcgatgcaggtataactcaaaccctttggtcctgagttccttgattgacgcgtatgccaagtgcaatctcattggccatgcatggagtgtgtttagaacagagaaacaggacacatttgcctgggctaccatgattggaggatttgcgtactgtggaatgcatgatgaggcagtcgctgtatttcgacaagtcattgagactggggagaggatcattaatcctgttgttgtgttaaacctaattgaagcctgttcagtttcagctgagctcaggaaatctaaaggggtgcatggcattgctataagaagtggcttggcagcagaggtatctgttggaactgccattgtggatatgtactccaagtgtggagcagtggaagaagcaaggagggcatttgaccatatgccccagaaaaacatcatgtcttggagtgcgatgatatcagcatacggcatgaatggtcaagcccaagatgcattagctttggtaagtgaaatgaaacaatatagggtaaaacccaattcagtgacggctctttcagtcctagctgcttgtagccatggaggtctaatttcctcagggctctctttcttcaaagagatggttcaagatcttagtatagagccaagtttagagcattatgcttgtgtgattgacatgttgagcagagcaggaaagctggacaatgccatggacttgattacagctatgccagaagattttaagggtggggcaagcatctggggggcagtgttaagcgcttgtacaagatttaaaaggaccgagattggtaaaggggctgctgctcgtgttcttgagttggagccttttgattcggctggttatttgcaggcctcaagcttgcatgctgctacagagtcatgggctgatgcagggaagatgagatggctggcgagggagagaggagtgagagtaatagctggttacagttcagtcaatgttggtgatcagactttcaaatttgtagctggtgacaagagcaaaccacaggccattcagagcattgagcagttgcacaaatttatgcagatagatgaaaattttgatgagttgttgaatgatgaagactattgctattaagtcattaacataagaacaaaaatctccattttcaacatcttttgggaatgttccaacagagtggtgaagtctgtagctaatgggactctgagggagatggcaggatcttgttgtttccccaacattttcctgccatcttctgctcctcctaaatggggaaagttttccagaagcagaaagcttgggaggaaaagatgaacgaggaaggctatgacttggatgttataactcatttgatacaattattcatgatctattcgaatgctgaaatctgggttaagatattgtgttctcattcttgcttctgatacaagtatgtatgcgcatgcagttcgttagtaagaagtcagcctttcaatccgttgtgttcccagctttcatatcactgatctctcatacaagtaagttttctgtgatgcatttccccatgaaaagagttcctttcttaacaggcttggcaagatggccctgtcatcattgcaccccgcatggctgcatgcatggtcgtatcgctaatacgccgtcaaatgataccggtattgttttctgctcaccttatgcacttacctaaagcccaagctacgggctaaggccagtagactatggaacaatgggtcaaaactagagttgagaaaagttgacccaacacgattaccgatctgagcccgacacgaaattaagtgggtttaggtatgaagtttgaacccgtttaattaaatgggttgacacggtaaacatgtttagttaaatgggttaggttcaggttgagaaatt
>Ferocactuslatispinus-OG0062933
cttccgatctccccttctctctttctctctctcggtatattatgcattccaatgcgattacatattactgctttgaatctgagattgcctgatttgaacctgaggatcagggaatatttattaaatgggcactggcaagaagcaatcttttgctatgtgggaatcataaggtctggagttcaactatcagattctgctctctttccttccattatcaaagcaaattctcaaatttctttcaaacagggacagttaatgcatgcttgctcaatcaagcgaggatatgatgcctttagttcagcagggaactcaatcttggatttttatatgaaatggggggcacccaatttggcattatctgttttcaacagcatgagcaacagagactctgtttcttggaacattgtcgttcatgggcaccttgaccacggtgctttagaagctgggctcaggcttttcatacaggcccgagtttcaggattcgagccgaatgtctccaccttggttcttgttgctcaagcatgtcgtgaactctgtgactctgatggtgggcagaaattgcatgggtacatgttcaaaagtggggttttcggtgttgtttctcttcagaattgcctgttgggcatgtatgctggctttgatatggagattgcacgccagctgttcgatgaaatgtgtgagagagatgttatttcttggagtttgatgattggagcttatgtccataacgaggagccatttttggccttaaagatcttcaaggatatgagagttgagccagatggattaactgtcgtcagtgctctgagggcctgtggaaatcttggtgatacgaatacaggaagatctcttcatgggtgtgtggtttctaaagggcatgagggtgatgtgtttgttgcaaattcactaattgacatgtattccaggtgtaaggatccaatctctgcgttgagggttttcaatgagataggcatcaagaacattgtctcctggaattctgtcttatcagggttggttcacaatgagatgcatcaagatgccctcagactagccaattccatgctgaagacagaagttgaagctgacgaagtgactctcgtcaatttgcttcaactttgcaagcattttactgggtctaaccagtgcaaacttatccattgtagagttattcgatgcaggtataactcaaaccctttggtcctgagttccttgattgacgcgtatgccaagtgcaatcacattggccatgcatggagtgtgtttagaacagagaaagaggacacagttgcctgggctactatgattggaggatttgcgtattgtggaatgcatgaagaggcagtcgctgtatttcgacaagtcatcgagactggggagaggattactaatcctgttgtcgtgttaaacctaattgaagcctgttcagtttcagctgagctcaggaaatctaaatgggtgcatggcattgctataagaagtggcttggcagcagaggtatctgttggaactgccattgtggatatgtactccaagtgtggagcagtggaagaagcaagaagggcatttgacaatatgccccagaaaaacatcatgtcttggagtgcgatgatatcagcatacggcatgaatggtcaagcccaagatgcattagctttggtaagtgaaatgaaacgatttagggtaaaacccaattcagtgacggctctttcagtgctagctgcttgtagccatggaggtctaatttcctcagggctctctttcttcacagagatggttcaagatcttagtatagagccaagtttagagcattatgcttgtgtgattgacatgttgagcagagcaggaatgctggataatgccatggacttgattacagctatgccagaaggttttaaaggtggggcaagcatctggggggcagtgttaagcgcttgtacaagatttaaacggaccgagattggtaaaggggctgctgctcgtgttcttgagttggagccttttgattcagctggttatttgcaggcctcaagcttgcatgctgctacagagtcatgggctgatgcagggaagatgagatggctggtgagggagagaggagtgagagtaatagctggttacagtttggtcaatgttggtgatcagactttcaaatttgtagctggtgacaagagcaaaccacaggccattcagagcattgagcagttgcacaaatttatgcagatagatgaaaattttgatgagttgttgaatgatgaagactattgctattaagtcataacttaagaataataatctccattttcaacatattttgagaatgttccaacagagtggtgaaatctgtagcaaatgggactctgagggaggtcgcaggatcttggttgtttcccccaacattttcctgccatcttctgctgcttctgaatgggaaaagttttccagaagcagaaagcttgggaggaaaagatgaacgaggaaggctatgacttggatattataacccatttgatacaagtattcatgatctattcgaatgcagaaatctgggttaaggtattgaaattgttagcgagtacattagaggaaaaaatatctagcacccaaagcagtaacttgagcttctttttgttcagattgcagatattgtgttcttattcttgcttctgatacaaatatgtaggttcgttagtaagaagtcagcctttcaatccgttatgttcctagctttcatatcactgaactgtcgtacaattaagttttctgtgatgcatttccccatgaaaatagttcctttcttaacaggcttggcaagatggccctgtcattgcacccc
>Lophocereusgenome-OG0062933
agggagagatagagaaagagggaaagagctgaatgggtaattgctggggtgatccagctgaagatgtacaagatcctagcactactggaaatttaagtgcaggtacatctcaaacaagtcaaacagcatcattagcaagtagtgggtatgtttctagcaagagtcaatactcagtaacaagcagtgagacggcatacccagggcagatcttgcccgccccaaatctaagagagttcagcttccaagagcttaaagctgcaaccaggaatttcaaggctgatactttactgggtgaaggaggttttggcaaggtctataagggctggcttgaagcaaaacagccttctaagagtggcagtggtttggctgttgccatcaagaagttgaattctgagagttgtcaaggccttgaagaatggcagttgcctggaacgtggtacgctccagtcgaggggacggattgggagatgggttcgctgaattcgctagatttggggaattggtacactaaagtactgcgttctggttcacgatacgctggggggttgagagaatccagtaactatggttcaagcattataattatgagtgggaataacatgacttgtcagtcagaggtaaatttcttggggaggctttcacaccctaatctggttaagctactgggatattgttgggaagatgatgagctactccttgtatatgaattcatgcagaggggaagcttggaaaaccatctttttggaaggggctctacagtccagccactttcatgggatttgcggcttaaaattgccataggagctgcccgtgggcttgctttcttgcacacttctaatgatcgggttatttaccgtgatattaaagcttctaacatacttcttgatagctcttataatgcgaagatatcagatttcggcttggcaaaactgggcccttctgctagtcagtcccatgttacaacaagagtaattggcacttatggttatgctgcacccgagtatcttgccacagggcatttatatgtcaagagcgatgtttatggttttggggttgtgttagtggaaattcttacgggcttgcgagcagtcgatccaagccgtcctagtggcaagcaaagtttggtggactggatcaaaccatatttgtctgataagaagaaactgaagcacatcatggatacaaggttgcagggaaaatatccctccaaagctgcaatagggatagctgaactggccctgaaatgtcttgctcaagaaccgaagaacagaccttcgatgcaagaagttctccaaaccttagaaaaatttgagggcatggatgaaaaaccgaaggtgtcccgaaggaactccactggtgctgcagatttgaacctcaggatcagggaatgtttattaaatgggcactggcaagaagcagtcttttgctatgtgggaatcacaaggtctggagttcaactatcagactctgctctctttccatccgttatcaaagcaagttctcaaatttctttcaaacagggacagttaatgcatgcatgctcaatcaagcgaggatatgatgcctttagttcagcaggcaactcaattttggatttttacatgaaatggggggcacccaatttggcattatctgctttcaacagcatgagcagcagagactctgtttcttggaacattgtcattcatgggcaccttgaccatggtgctttagaagctgggcttaggcttttcatacaggcccgagtttcaggattcgagccgaatgtctccaccttggttcttgttgctcaagcttatcgtgaactttatgattttgatggtgggcagaaattgcatgggtacatgttcaaaagtggggttttcggtgttctctctcttcagaattccttgttgggcatgtatgccagctttgatacggagattgcacgccagctgttcgataaaatgtgtgagagagatgttatttcttggagtttgatgattggagcttatgtccataacgaggagccattattggctttacagatcttcaaggatatgagagttgagccagatggattaactgtggtcagtgctctgagggccagtggaaatcttggtgatactaatacggggagatctcttcatgggtgtgtggtttccagaggacatgatggtgatgtgtttgttccaaattcactaattgacatgtattctaggtgtaaggatccaatctctgcattgagggttttcaatgagatgggcatcaagaacattgtctcctggaattctgtcttatcagggttggttcacaatgagatgcatcaagatgccctcacaatagccaattccatgctgaagacagaggttgaaactgacgaagtgactctcgtcaatttgcttcaactttgcaagcatttttctgggtctaaccagtgcaaacttatccattgtagagttattcgatgcaggtatgactcaaaccctttggtcctgagctccttgattgacgcgtatgccaagtgcaatctcattgggcatgcatggagtctgtttagaagaacagaggaacaggacacagttgcctgggctaccatgattggaggatttgcttattgtggaatgcctgacgaggctgtcgctgtatttcgacaagtcatcgagattggggagaggattactaatcctgttgttgtgttaaacctgattgaagcctgttcagtttcagctgagctcaggaaatctaaatgggcgcatggcattgctataagaagtggcttggcagcggagatatctgttggaactgccattgtggatatgtactccaagtgtggagcagtagaagaagcaagaagggcatttgaccatatgccccagaaaaacatcatgtcttggagtgccatgatatcagcatacggcatgaatggtcaagcccaagatgcattagctttggtaagtgaaatgaaacgatatagggtaaaacccaattcagtgacggctctttcagtcctagctgcttgtagccatggaggtctagtttcctcagggctctctttcttcaaagagatggttcaagatctcagtatagagccaagtttagagcattatgcttgcgtgattgacatgttgagcagagcaggaaaggtggacnnngccatggacttgattaaagctatgccagaaaattttaagggtgggacaagcatctggggggcagtgttaagtgcttgtacaagatttaaaaggaccgagattggtaaaggggctgctgctcgtgttcttgagttggagccttttgattcggctggttatttgcaggcctcaggcttgcatgctgctatggagtcatgggctgatgcagggaagatcagatggctggcgaaggagagaggagtgagagtaatagctggttacagttcggtcaatgttggtgatcagactttcaaatttgtagctggtgacaagagcaaaccacaggccattcagagcgttgagcagttgcacaaatttatgcagatggatgaaaattttgataaagtagtggtgaagtccgtggcaaatgggactctgaatgaggcatggcaggatcttgattgtttcccccaacattttgctgccatcttctgctcctcctgaatggggaaagttttccagaagcagaaagcttgggaggaaaagatgaacgaggaaggctatgacttggatattataactcattttatacaagtattcatgatctattcgaatgcagaaatccaggttaaggtattgaaattgttagtgagtacattagatgaaaaaaaaaatatccaatacttt
>Matucanaaurantiaca-OG0062933
aatgaggagccattattggctttacagatcttcaaggacatgagagttgagccggatggattaactgtggtcagtgctctgagggcctgtggaaatcttggtgatactaatatgggaagatctcttcatgggtgtgtggtttctagagggcatgatggtgatgtgtttgttgcaaattcactaattgacatgtattctaggtataaagatccaatctctatattgagggttttcaatgagatgagcatcaagaacattgtctcctggaattctgtattatcagggttggttcacaatgagatgcatcaagatgccctcggactagccaattccatgcttaagacagaagttgaaactgacgaagtgactctcgtcaatttgcttcaactttgcaagcatttttctgggtctaaccagtgcaaacttatccattgtagagttattcgatgcaggtatgactcaaaccctttggtcctgagttccttgattgacacgtatgcaaagtgcaatctcattgggcatgcatggagtctgtttagaagaacagagaaacaggacacagttgcctgggctaccatgattggaggatttgcgtattgtggaatgcctgatgaggcagtcgctgtatttcgacaagtcatcgagat
>Pachycereusgenome-OG0062933
ctgcttcctagagagagatagagaaagagctgaatgggtaattgctggggtcatccagctgaagatgaacaagatcctagcactactggaaatttaagtgcaggtacatctcaaacaagtcaaacaacatcattagcaagtagtgggtatgtttctagcaagagtcaatactcagtaacaagcagtgagacggcatacccagggcagatcttgcccgccccaaatctaagagagttcagcttccaagagcttaaaactgcaaccaggaatttcaagggtgatactttactgggtgaaggaggttttggcaaggtctataagggctggcttgaagcaaaacagccttctaagagtggcagtggtttggctgttgccatcaagaagttgaattctgagagttgtcaaggccttgaagaatggcagttgcctggaacgtggtacgctccagtcgaggggacgggttgggtatgtgatccgccgcttagtggagaatccgatgatgagctactccttgtatatgaattcatgcagaggggaagcttggaaaaccatctttttggaaggggctctacagtccagccactttcatgggatttgcggcttaaaattgccataggagctgcccgtgggcttgctttcttgcacacttctaatgatcgggttatttaccgtgatattaaagcttctaacatacttcttgatagctcttataatgcgaagatatcagatttcggcttggcaaaactgggcccttctgctagtcagtcccatgttacaacaagagtaattggcacatatggttatgctgcacccgagtatcttgccacagggcatttatatgtcaagagcgatgtttatggttttggggttgtgttagtggaaattcttacgggcttgcgagcagtcgatccaagccgtcctagtggcaagcaaagtttggtggactggatcaaaccatatttgtctgataagaagaaactgaagcacatcatggatacaaggttgcagggaaaatatccctccaaagctgcaatagggatagctgaactggccctgaaatgtcttgctcaagaaccgaagaacagaccttcgatgcaagaagttctccaaaccttagaaaaatttgagggcatggatgaaaaaccgaaggtgtcccgaaggaactccactggtgctgcagattcgaacctcaggatcagggaatgtttattaaatgggcactggcaagaagcaatcttttgccatgtgggaatcacaaggtctggagttcaactatcagactctgctctctttccttccattatcaaagcaagttctcaaatttctttcaaacagggacagttaatgcatgcttgctcaatcaagcgaggatatgatgcctttagttcagcaggcaactcaattttggatttttacatgaaatggggggcacccaatttggcattatctgttttcaacagcatgagcagcagagactctgtttcttggaacattgtcattcatgggcaccttgaccatggtgctttagaagctgggcttaggcttttcatacaggcccgagtttcaggattcgagccgaatgtctccaccttggttcttgttgctcaagcatatcgtgaaatttatgattttgatggtgggcagaaattgcatgggtacatgttcaaaagtggggttttcggtgttctctctcttcagaattccctgttgggcatgtatgccagctttgatatggagattgcacgccagctattcgatgaaatgtgtgagagagatgttatttcttggagtttgatgattggagcttatgtccataacgaggagccattattggctttacagatcttcaaggatatgagagttgagccagatggattaactgtggtcagtgctctgagggccagtggaaatcttggtgatactaatacggggagatctcttcatgggtgtgtggtttctagaggacatgatggtgatgtgtttgttgcaaattcactaattgacatgtattctaggtgtaaggatccaatctctgcattgagggttttcaatgagatgggcatcaagaacattgtctcctggaattctgtcttatcagggttgattcacaatgagatgcatcaagatgccctcagactagccaattccatgctgaagacagaagttgaaactgatgaagtgactctcgtcaatttgcttcaactttgcaagcatttttctgggtctaaccagtgcaaacttatccattgtagagttattcgatgcaggtatgactcgaaccctttggtcctgagttccttgattgacgcgtatgccaagtgcaatctcattgggcatgcatggagtctgtttagaagaacagaggaacaggacacagttgcctgggctaccatgattggaggatttgcttattgtggtatgcctgacgaggcagtcgctgtatttcgacaagtcatcgagattggggagaggattactaatcctgttgtcgtgttaaacctgattgaagcctgttcagtttcagctgagcttaggaaatccaaatgggtgcatggcattgctataagaagtggcttggcagcagagatatctgttggaactgccattgtggatatgtactccaagtgtggagcagtagaagaagcaagaaggacatttgaccatatgccccagagaaacatcatgtcttggagtgccatgatatcagcatacggcatgaatggtcaagcccaagatgcattagctttggtaagtgaaatgaaacgatatagggtaaaacccaattcagtgacggctctttcagtcctagctgcttgtagccatggaggtctaatttcctcagggctctctttcttcaaagagatggttcaagatctcagtatagagccaagtttagagcattatgcttgtgtgattgacatgttgagcagagcaggaaagctggacgatgccatggacttgattaaagctatgccagaaaattttaagggtagggcaagcatctggggggcagtgttaagtgcttgtacaagatttaaaaggaccgagattggtaaaggggctgctgctcgtgttcttgagttggagccttttgattcg
>Peniocereuscuixmalensis-OG0062933
[truncated: 3,855,764 more chars]
