# Supplementary material for: A target Capture Probe Set Useful for Deep- and Shallow-Level Phylogenetic Studies in Cactaceae
Source: Genes (Basel). 2022 Apr 17;13(4):707. doi: 10.3390/genes13040707 (PMC9032687; doi:10.3390/genes13040707)
Supplement: Supplementary file 1 [file genes-13-00707-s001.zip › Supplementary tables.xlsx]

## Sheet: Table S1
Table S1. Genomic data of representatives from subfamily Cactoideae used for identification of orthologous genes.
Taxa	Genomic Resource	Voucher	Reference
Tribe Cacteae
Astrophytum myriostigma	transcriptome	SRX4742021	Wang et al. 2018
Ferocactus latispinus	transcriptome	SRX4742027	Wang et al. 2018
Coryphanta maiz-tablasensis	transcriptome	SRX4742018	Wang et al. 2018
Tribe Cereeae
Subtribe Trichocereinae
Echinopsis aurea	transcriptome	SRX4742017	Wang et al. 2018
Matucana aurantiaca	transcriptome	SRX4742002	Wang et al. 2018
Subtribe Rebutinae
Stetsonia coryne	transcriptome	SRX4741992	Wang et al. 2018
Gymnocalycium mihanovichii	transcriptome	SRX4742004	Wang et al. 2018
Tribe Rhipsalidae
Rhipsalis baccifera	transcriptome	SRX4742006	Wang et al. 2018
Tribe Notocactaceae
Eriosyce wagenknechtii	transcriptome	SRX4742026	Wang et al. 2018
Tribe Pachycereeae
Selenicereus polyrhizus	transcriptome	SRX4827968	Wu et al. 2020
Peniocereus cuixmalensis	transcriptome	SRX4741996	Wang et al. 2018
Stenocereus yunckeri	transcriptome	SRX4742001	Wang et al. 2018
Stenocereus thurberi	genome	NCQT00000000	Copetti et al. 2017
Pachycereus gatesii	transcriptome	SRX4742010	Wang et al. 2018
Pachycereus pringlei	genome	NCQS00000000	Copetti et al. 2017
Carnegia gigantea	genome	NCQR00000000	Copetti et al. 2017
Lophocereus schottii	genome	NCQV00000000	Copetti et al. 2017
Incertae sedis
Copiapoa desertorum	transcriptome	SRX4742019	Wang et al. 2018

## Sheet: Table S2
Table S2. Details about the 591 orthologous regions selected in the present study, including probe number, annotation according to Arabidopsis thaliana and the PLAZA database, and paralog assignment for each gene.
Ortholog code	number of probes	Arabdopsis BLAST	PLAZA annotation	ORTHOCODE	gene function	Angiosperm-353 loci ID	paralogs identification
OG0054614	48	AT4G22190	Hund18473	ORTHO05D002282	ubiquitin-protein transferase activity ; ubiquitin-like protein transferase activity ; protein binding
OG0055492	41		Scaffold_33676		intergenic spacer
OG0056145	25	AT3G01140	Hund20322	ORTHO05D004436	Armadillo-like helical ; Armadillo-type fold
OG0056235	146	AT1G05350	Hund02441	HOM05D006033	ubiquitin-like modifier activating enzyme activity ; ligase activity, forming carbon-sulfur bonds
OG0056477	25		Hund15626	ORTHO05D008728	3-dehydroquinate synthase activity ; oxidoreductase activity		yes
OG0056812	254	At2g13600	Hund21031	ORTHO05D010669	protein binding
OG0058026	56	AT1G64970	Hund26874	ORTHO05D004471	methyltransferase activity		yes
OG0059793	13	AT5G08390	Hund14630	ORTHO05D001876	protein dimerization activity ; protein binding
OG0059940	20		Scaffold_3410		intergenic spacer		yes
OG0060736	22		Hund00677	ORTHO05D001961	ATPase-coupled transmembrane transporter activity
OG0060743	46		Hund15192	HOM05D200662	unknown function
OG0061087	17		Scaffold_19641		intergenic spacer
OG0061463	32	AT4G36690	Hund07118	ORTHO05D007601	precatalytic spliceosome	#5858
OG0061528	42		Hund26669	ORTHO05D008926	oxidoreductase activity, acting on a sulfur group of donors		yes
OG0061672	18		Hund25175	ORTHO05D002551	structural constituent of ribosome
OG0061704	54		Hund14208	HOM05D005144	protein binding		yes
OG0061775	5		Hund19013	HOM05D003431	Ribosome assembly factor Mrt4 ; 50S ribosomal protein L10, insertion domain superfamily ; 60S ribosomal protein L10P, insertion domain
OG0061812	14	AT3G20890	FvH4_3g28820	ORTHO05D002651	nucleic acid binding
OG0061946	69		Hund14365	ORTHO05D007671	chromatin remodeling		yes
OG0061969	91	AT2G25730	Hund12308	HOM05D013410	No functional information found for ORTHO05D005136
OG0062209	50		Hund03311	ORTHO05D000606	protein serine/threonine kinase activity
OG0062281	8		Hund27076	ORTHO05D003650	integral component of membrane
OG0062308	82	AT4G34100	Hund06339	ORTHO05D003712	zinc ion binding
OG0062743	41	AT5G25060	Hund02267	ORTHO05D005003	RNA binding
OG0062776	24		Hund29391	ORTHO05D002070	zinc ion transmembrane transporter activity ; transition metal ion transmembrane transporter activity ; divalent inorganic cation transmembrane transporter activity
OG0062868	188	AT2G29760	Hund07521	ORTHO05D000003	protein binding ; binding
OG0062885	217	At5g24010	Hund18945	ORTHO05D000061	protein kinase activity ; phosphotransferase activity, alcohol group as acceptor ; kinase activity
OG0062933	100	AT2G17220	Hund00365	ORTHO05D000003	protein binding ; binding
OG0062988	90	AT1G64185	Hund14247	ORTHO05D009302	Peptidase C45
OG0063125	169	AT3G21720	Hund24408	ORTHO05D005577	isocitrate lyase activity ; oxo-acid-lyase activity ; carbon-carbon lyase activity
OG0063925	54	AT3G13224	Hund01533	ORTHO05D000241	RNA binding ; nucleic acid binding ; heterocyclic compound binding
OG0064157	23	AT3G61660	AT3G61660	HOM05D007041	No functional information found for HOM05D007041
OG0064225	47	AT5G55610	Hund01907	ORTHO05D004785	No functional information found for ORTHO05D004785
OG0064943	12	AT1G25280	Hund17432	ORTHO05D000344	protein binding ; binding
OG0066020	70	AT5G47090	Hund24788	ORTHO05D009756	Ccdc97-like ; Domain of unknown function DUF2052
OG0066525	37	AT1G30270	Hund17744	ORTHO05D000057	protein kinase activity ; phosphotransferase activity, alcohol group as acceptor ; kinase activity
OG0066716	17		Hund22159	ORTHO05D000310	protein kinase activity ; phosphotransferase activity, alcohol group as acceptor ; kinase activity
OG0066752	40		Hund05160	ORTHO05D002954	retrograde transport, endosome to Golgi ; cytosolic transport ; endosomal transport		yes
OG0066822	64		Hund27054	ORTHO05D000694	DUF 1644
OG0066909	2		Hund04987	ORTHO05D004889	unknown function		yes
OG0066966	53	AT2G43070	TWI15G0608	ORTHO05D001054	aspartic-type endopeptidase activity ; aspartic-type peptidase activity ; endopeptidase activity
OG0067064	40	AT3G42850	Hund19395	ORTHO05D003269	ATP binding
OG0067138	22	AT4G10150	Hund25139	ORTHO05D004235	2-succinyl-5-enolpyruvyl-6-hydroxy-3-cyclohexene-1-carboxylic-acid synthase activity ; thiamine pyrophosphate binding ; transketolase or transaldolase activity
OG0067310	19		Hund19262	ORTHO05D005346	GRIM-19
OG0067365	40		Hund17076	ORTHO05D008703	unknown function		yes
OG0067620	240	AT1G55630	Ah.02g115560	HOM05D005770	protein binding
OG0067704	136	At3g18970		ORTHO05D010095	protein binding
OG0067714	50	AT2G44400.1	Hund15558	HOM05D003802	acyl-CoA dehydrogenase activity ; oxidoreductase activity, acting on the CH-CH group of donors ; flavin adenine dinucleotide binding
OG0067874	21		Hund05472	ORTHO05D003510	MORF/ORRM1/DAG-like ; Peptidase S8 propeptide/proteinase inhibitor I9 superfamily
OG0068092	19				annonymous		yes
OG0068109	29		Hund05749	ORTHO05D000479	histone binding ; protein binding ; binding
OG0068121	66		Hund23025	ORTHO05D000105	Reverse transcriptase domain ; DNA/RNA polymerase superfamily
OG0068141	32	AT4G11430	Hund22310	HOM05D000003	No functional information found for HOM05D297687	#6366
OG0068381	39	At2g20540		ORTHO05D010146	protein binding
OG0068401	71		TAR629G2978	ORTHO05D000466	IRX15/IRX15L/IGXM ; Polysaccharide biosynthesis domain
OG0068656	31		Scaffold_19641		intergenic spacer
OG0068784	50	AT1G49200	Lj4P855T6	ORTHO05D000295	transferase activity		yes
OG0068882	6				annonymous		yes
OG0068976	30		Scaffold_33678		intergenic spacer		yes
OG0068987	82		Hund13339	ORTHO05D000293	calcium-dependent phospholipid binding ; phospholipid binding ; lipid binding
OG0069114	13		Hund11816	ORTHO05D000105	Reverse transcriptase domain ; DNA/RNA polymerase superfamily
OG0069166	60	AT2G42600	Hund07811	ORTHO05D000982	phosphoenolpyruvate carboxylase activity ; phosphoenolpyruvate carboxykinase activity ; carboxy-lyase activity
OG0069201	237	AT1G66840	Hund13701	HOM05D004905	chloroplast avoidance movement ; chloroplast accumulation movement
OG0069396	18		Hund18350	ORTHO05D007282	Plastoglobular protein 18-like
OG0069413	3				annonymous		yes
OG0069447	122	AT5G22930	Hund01432	ORTHO05D002378	Protein of unknown function DUF1635
OG0069474	25	AT1G74330	Hund24902	ORTHO05D004322	zinc ion binding ; nucleic acid binding
OG0069595	18		Hund25115	HOM05D259408	unknown function		yes
OG0069606	45	AT1G69160	TWI79G0987	ORTHO05D005347	auxin-activated signaling pathway ; cellular response to auxin stimulus ; response to auxin
OG0069644	47		Hund11354	HOM05D006904	integral component of membrane		yes
OG0069645	80		Hund15432	HOM05D299478	unknown function		yes
OG0069719	38	AT5G25640	Hund19545	ORTHO05D008262	serine-type endopeptidase activity	#6303
OG0069757	32		Hund12308	ORTHO05D011548	ABC-type transporter activity ; ATP binding
OG0069770	24	AT1G01020		ORTHO05D007616	intracellular sterol transport ; sterol transport ; organic hydroxy compound transport
OG0069848	66	AT5G53130	Hund16706	ORTHO05D000139	ion channel activity ; channel activity ; passive transmembrane transporter activity
OG0069924	290	AT3G18190		ORTHO05D005754	unfolded protein binding ; ATP hydrolysis activity ; ATP binding
OG0069934	40	AT1G30380	Hund18717	ORTHO05D006326	photosystem I ; photosystem ; photosynthetic membrane
OG0069939	7		AUR62029935	ORTHO05D005754	unfolded protein binding ; ATP hydrolysis activity ; ATP binding		yes
OG0070042	14		Scaffold_33676		intergenic spacer
OG0070800	138		Hund05486	ORTHO05D000718	Vacuolar protein sorting-associated protein 62
OG0071100	60		Hund22046	ORTHO05D003932	pyridoxal phosphate binding ; vitamin B6 binding ; vitamin binding		yes
OG0071186	89				annonymous
OG0072278	20	AT1G79020	Prupe.3G028400	ORTHO05D004587	regulation of transcription by RNA polymerase II ; transcription by RNA polymerase II
OG0072404	61		Hund27422	ORTHO05D010275	unknown function
OG0073656	10				annonymous
OG0073729	97	AT2G47450		ORTHO05D009396	protein binding
OG0073790	26	AT1G78280	Hund20700	ORTHO05D008357	pseudouridine synthase activity ; RNA binding
OG0073869	37	AT1G74960	Hund15399	ORTHO05D002593	acyltransferase activity
OG0073879	127	At3g17570	At3g17570	ORTHO05D000129	protein binding ; binding
OG0073922	69		Hund04463	ORTHO05D005848	Golgi apparatus
OG0074009	31	AT2G16920	Hund28708	ORTHO05D000492	ubiquitin conjugating enzyme activity
OG0074040	52		Hund30996	ORTHO05D000314	ATP hydrolysis activity ; nucleoside phosphate binding ; nucleotide binding		yes
OG0074069	22	AT1G16270	Hund12021	ORTHO05D000532	protein kinase activity ; phosphotransferase activity, alcohol group as acceptor ; kinase activity
OG0074078	31	AT4G09020	Hund26992	ORTHO05D003027	hydrolase activity, hydrolyzing O-glycosyl compounds ; hydrolase activity, acting on glycosyl bonds
OG0074141	30	AT1G06310	Hund00993	ORTHO05D002190	acyl-CoA oxidase activity ; oxidoreductase activity, acting on the CH-CH group of donors, oxygen as acceptor ; FAD binding
OG0074256	17		Scaffold_33678		intergenic spacer
OG0074329	35	AT2G32980	Hund12365	ORTHO05D005420	microtubule organizing center organization ; spindle assembly ; spindle organization
OG0074360	30				annonymous		yes
OG0074368	49		Hund09310	ORTHO05D002291	palmitoyltransferase activity ; acyltransferase activity, transferring groups other than amino-acyl groups ; acyltransferase activity
OG0074395	74	AT5G13210	Hund16862	ORTHO05D000934	thiol-dependent deubiquitinase ; deubiquitinase activity ; ubiquitin-like protein-specific protease activity
OG0074694	38		AUR62024972	ORTHO05D000834	No functional information found for HOM05D021280
OG0074764	38	AT1G54330	Hund06411	ORTHO05D000063	DNA binding ; nucleic acid binding ; heterocyclic compound binding
OG0074816	103	AT5G37570	Hund02708	ORTHO05D009373	protein binding
OG0074859	8	AT2G32730	Hund05383	ORTHO05D004089	protein kinase activity ; ATP binding
OG0074894	15		Hund10208	HOM05D015360	unknown function
OG0074896	23	AT3G52390	Hund14967	ORTHO05D006645	hydrolase activity, acting on ester bonds	#5866
OG0074912	9		Hund10805	HOM05D001165	chromatin binding ; methyltransferase activity ; transferase activity, transferring one-carbon groups		yes
OG0074922	390	AT1G34420	Hund27081	HOM05D000029	protein kinase activity ; phosphotransferase activity, alcohol group as acceptor ; kinase activity
OG0074952	48	AT4G32400	Hund25756	ORTHO05D003047	transmembrane transport
OG0075018	242	AT2G15690	Prupe.8G123800	ORTHO05D001705	zinc ion binding ; transition metal ion binding ; metal ion binding
OG0075146	28		Scaffold_33680		intergenic spacer
OG0075165	40		Hund21177	ORTHO05D000868	Domain of unknown function DUF676, lipase-like ; Lipase-like ; Alpha/Beta hydrolase fold		yes
OG0075370	51		Hund24930	ORTHO05D000954	microtubule binding ; tubulin binding ; cytoskeletal protein binding
OG0075403	34		Scaffold_33679		intergenic spacer
OG0075476	15	AT2G22120	Hund13652	ORTHO05D001312	zinc ion binding ; transition metal ion binding ; metal ion binding
OG0075521	43		Hund26778	ORTHO05D002687	ATP binding
OG0075579	18		Scaffold_10417		intergenic spacer
OG0075668	130	AT3G19640	Hund06509	ORTHO05D000348	metal ion transmembrane transporter activity ; inorganic cation transmembrane transporter activity ; cation transmembrane transporter activity
OG0075702	60	AT2G25480	Hund22028	ORTHO05D000539	DNA-binding transcription factor activity ; transcription regulator activity
OG0075705	33		Hund03991	HOM05D001220	Probable transposase, Ptta/En/Spm, plant
OG0075788	37		Hund15420	ORTHO05D000935	GTPase activity ; GTP binding ; guanyl ribonucleotide binding
OG0075802	51		Hund21702	HOM05D026165	DNA-binding pseudobarrel domain superfamily
OG0075932	58	At4g27745	Hund11635	ORTHO05D000460	Yippee family ; Yippee/Mis18/Cereblon
OG0075966	21	AT4G32840	Hund19488	ORTHO05D000849	6-phosphofructokinase activity ; phosphofructokinase activity ; carbohydrate kinase activity
OG0075991	27	AT2G31260	Hund09596	ORTHO05D004679	process utilizing autophagic mechanism ; autophagy
OG0075995	12				annonymous
OG0076000	18	AT3G14350	Hund05695	ORTHO05D001174	protein kinase activity ; phosphotransferase activity, alcohol group as acceptor ; kinase activity
OG0076027	37		Hund02667	ORTHO05D000762	Band 7 domain ; Band 7/SPFH domain superfamily		yes
OG0076038	17		Hund00051	ORTHO05D004860	methylthioadenosine nucleosidase activity ; purine nucleosidase activity ; hydrolase activity, hydrolyzing N-glycosyl compounds
OG0076069	28		Hund26778	ORTHO05D002687	ATP binding
OG0076104	11	AT3G14850	Hund10208	HOM05D015360	unknown function
OG0076119	167	AT3G04130	Hund25436	ORTHO05D008586	protein binding
OG0076133	38				annonymous
OG0076167	20		Hund02543	ORTHO05D000953	integral component of membrane
OG0076208	57				annonymous
OG0076224	64	AT3G51950	Hund13300	ORTHO05D001382	metal ion binding ; nucleic acid binding
OG0076234	37				annonymous		yes
OG0076252	2		Hund26977	ORTHO05D001905	structural constituent of ribosome ; structural molecule activity
OG0076261	40				annonymous
OG0076276	71		Hund06687	ORTHO05D001677	solute:proton antiporter activity ; solute:cation antiporter activity ; antiporter activity
OG0076278	15	AT4G20850	Hund04970	HOM05D010300	unknown function
OG0076313	3		Hund04038	HOM05D012237	unknown function		yes
OG0076386	20		Hund06544	ORTHO05D000379	protein binding ; binding
OG0076420	45	AT5G57240	Hund09055	ORTHO05D003590	lipid binding
OG0076458	24	AT3G12560	Hund18897	ORTHO05D001216	nucleus lipid binding
OG0076517	46	AT2G05910	Hund08818	ORTHO05D006700	LURP-one-related ; LURP-one-related superfamily ; Tubby-like, C-terminal
OG0076551	13		Scaffold_3410		intergenic spacer
OG0076566	91	AT1G51405	Hund22024	ORTHO05D005785	No functional information found for ORTHO05D005785
OG0076582	51		Hund25533	ORTHO05D008540	acylphosphatase activity
OG0076720	9		Hund26046	ORTHO05D004456	G-protein gamma-like domain
OG0076726	33		Hund10046	ORTHO05D001310	GTPase activator activity ; GTPase regulator activity ; nucleoside-triphosphatase regulator activity
OG0076784	31		Scaffold_33676		intergenic spacer		yes
OG0076806	21		Hund06860	ORTHO05D002916	GDP-fucose protein O-fucosyltransferase ; Putative O-fucosyltransferase, plant		yes
OG0076876	63		Hund22582	ORTHO05D000591	protein binding
OG0076905	7		Hund19410	HOM05D005020	structural constituent of ribosome
OG0076980	28	AT3G04610	Hund06945	ORTHO05D003384	RNA binding
OG0077114	9	AT5G59140	Hund04909	ORTHO05D007213	ubiquitin-dependent protein catabolic process	#5064
OG0077214	25	AT4G00660	Scaffold_2055	ORTHO05D002850	ATP binding ; nucleic acid binding
OG0077351	17	AT4G33200	Hund19413	ORTHO05D000262	motor activity ; ATP binding ; adenyl ribonucleotide binding
OG0077420	27	AT3G61660	Gorai.008G252800	HOM05D007041	No functional information found for HOM05D007041
OG0077431	36		Hund15898	ORTHO05D000105	Reverse transcriptase domain ; DNA/RNA polymerase superfamily
OG0077487	54		Scaffold_19641		intergenic spacer
OG0077501	28	AT4G17500	Sabra01G0123500	ORTHO05D000056	DNA-binding transcription factor activity ; transcription regulator activity ; DNA binding
OG0077575	70	AT2G01060	Hund24471	HOM05D000184	DNA-binding transcription factor activity ; transcription regulator activity ; DNA binding
OG0077576	258	AT4G19890	Hund05403	HOM05D020025	no function
OG0077578	42	AT2G01690	Hund17503	ORTHO05D006173	oxidoreductase activity
OG0077593	105	AT5G17510	Hund09812	ORTHO05D005693	positive regulation of transcription, DNA-templated
OG0077613	69		Hund22598	HOM05D006746	inositol tetrakisphosphate 1-kinase activity ; inositol-1,3,4-trisphosphate 5-kinase activity ; inositol-1,3,4-trisphosphate 6-kinase activity
OG0077637	73		Hund03060	ORTHO05D001052	protein binding
OG0077648	144	AT4G18830	Nitab4.5_0001778g0060	ORTHO05D000252	negative regulation of transcription, DNA-templated ; negative regulation of nucleic acid-templated transcription ; negative regulation of RNA biosynthetic process
OG0077668	114		Scaffold_10417		intergenic spacer
OG0077695	55		Hund05070	ORTHO05D008329	integral component of membrane
OG0077751	166	AT4G30700	EL10Ac9g20736	ORTHO05D000003	protein binding ; binding
OG0077764	112	AT1G74070	Hund09990	ORTHO05D008787	peptidyl-prolyl cis-trans isomerase activity
OG0077769	152	AT4G03620	Hund21555	ORTHO05D007475	No functional information found for ORTHO05D007475
OG0077778	58		Hund18780	HOM05D011777	No function
OG0077790	26				annonymous
OG0077848	107	AT2G14050	Hund00081	ORTHO05D008190	DNA binding ; ATP binding
OG0077892a	130	AT1G10330		ORTHO05D009259	protein binding
OG0077892b	5		Hund11897	ORTHO05D004956	mRNA splicing, via spliceosome
OG0077933	59		Hund05402	HOM05D020025	no function
OG0077978a	57		Ah.03g137680	ORTHO05D000115	membrane ; cellular anatomical entity
OG0077978b	57		Hund01439	ORTHO05D003037	chromosome, centromeric region ; chromosomal region ; chromosome
OG0077988	234	AT4G35540		ORTHO05D006102	transcription preinitiation complex assembly
OG0078021	28	AT5G62940	Hund09440	HOM05D000110	DNA binding ; nucleic acid binding ; heterocyclic compound binding
OG0078026	27	AT5G19590		ORTHO05D001455	At5g01610-like superfamily ; Protein of unknown function DUF538
OG0078045	19		Hund16599	HOM05D162177	orphan gene Caryophylalles
OG0078050	31		Hund02668	ORTHO05D008205	Protein of unknown function DUF1118
OG0078053	21	AT3G59840	AT3G59840	ORTHO05D007718	chloroplast envelope
OG0078059	32				annonymous
OG0078067	66	AT2G28690	AT2G28690	ORTHO05D002804	Protein of unknown function DUF1635
OG0078122	28		Hund11416	HOM05D021280	unknown function
OG0078138	10		Phvul.010G041800	ORTHO05D004422	Zinc finger, RING-type ; Zinc finger, RING/FYVE/PHD-type
OG0078166	119	At5g39865	EL10Ac2g02956	ORTHO05D000189	glutathione oxidoreductase activity ; protein-disulfide reductase activity ; disulfide oxidoreductase activity
OG0078173	173	AT1G03390	AUR62011034	ORTHO05D009750	acyltransferase activity, transferring groups other than amino-acyl groups
OG0078183	86	AT3G19184	Hund17859	ORTHO05D000105	Reverse transcriptase domain ; DNA/RNA polymerase superfamily
OG0078188	37	AT4G32350	Hund09199	ORTHO05D002025	protein transport ; establishment of protein localization ; protein localization
OG0078200	27	AT3G17350	Hund12245	HOM05D002950	polysaccharide binding ; carbohydrate binding		yes
OG0078211	29	AT4G30230		HOM05D003020	unknown function
OG0078224	88	At3g61590	Hund14249	HOM05D076111	unknown function
OG0078261	17				annonymous
OG0078266	288	AT2G26920	Hund21953	ORTHO05D003678	protein binding
OG0078267	6	AT3G52490	Hund19867	ORTHO05D002255	Clp, repeat (R) domain ; Clp, N-terminal domain superfamily ; P-loop containing nucleoside triphosphate hydrolase
OG0078305	28	AT5G58070	Hund00708	HOM05D003204	response to reactive oxygen species
OG0078319	31		Hund06666	HOM05D124075	unknown function
OG0078337	24				annonymous		yes
OG0078347	82	AT1G05270	Hund26778	ORTHO05D002687	ATP binding
OG0078380	29				annonymous
OG0078439	21	AT3G61590	At3g61590	ORTHO05D004170	protein binding
OG0078467	45	AT1G68440	AT1G68440	ORTHO05D005524	No functional information found for ORTHO05D005524
OG0078505	10	AT4G16892	Hund02786	ORTHO05D002758	transcription regulator complex ; protein-containing complex
OG0078517	116	AT2G39210	AT2G39210	ORTHO05D000118	transmembrane transporter activity
OG0078690	19		Hund08632	ORTHO05D001546	motor activity ; ATP binding ; adenyl ribonucleotide binding
OG0078717	19		Hund16314	ORTHO05D003664	Histidine phosphatase superfamily, clade-1 ; Histidine phosphatase superfamily
OG0078726	102	AT3G20820	AT3G20820	ORTHO05D002217	protein binding
OG0078836	38				annonymous		yes
OG0078999	32		Scaffold_33673		intergenic spacer
OG0079033	24	AT5G59420	Hund18898	ORTHO05D002867	lipid binding
OG0079109	45		Hund17700	ORTHO05D002687	ATP binding
OG0079209	59	AT4G35580	Hund09727	ORTHO05D000063	DNA binding ; nucleic acid binding ; heterocyclic compound binding
OG0079225	12		Hund03051	HOM05D001627	structural constituent of ribosome ; structural molecule activity ; RNA binding		yes
OG0079290	50		Scaffold_33678		intergenic spacer
OG0079355	31	AT5G09920	Hund08720	ORTHO05D002526	nucleoside phosphate binding ; nucleotide binding
OG0079450	71		Scaffold_2055		intergenic spacer
OG0079581	12		Scaffold_10417		intergenic spacer
OG0079584	22	AT1G15740	Hund21595	HOM05D003361	protein binding
OG0079782	7		Scaffold_33679		intergenic spacer
OG0080256	16		Hund12693	HOM05D001165	chromatin binding ; methyltransferase activity ; transferase activity, transferring one-carbon groups
OG0080337	15	AT1G64520	Hund11374	ORTHO05D004392	proteolysis
OG0080345	4		Hund17245	ORTHO05D000057	protein kinase activity ; phosphotransferase activity, alcohol group as acceptor ; kinase activity
OG0080468	21	AT4G16830	Hund27411	ORTHO05D001420	RNA binding ; nucleic acid binding
OG0080692	21	AT3G13300	Hund01842	ORTHO05D002002	protein binding
OG0080705	14	AT1G67530	Hund02631	ORTHO05D006007	ribulose-phosphate 3-epimerase activity ; racemase and epimerase activity, acting on carbohydrates and derivatives ; racemase and epimerase activity
OG0080720	9		Scaffold_33678		intergenic spacer
OG0080736	23	AT1G76630	Hund06149	HOM05D001994	endoplasmic reticulum to Golgi vesicle-mediated transport ; Golgi vesicle transport ; vesicle-mediated transport
OG0080901	32	AT3G01720	Hund13042	ORTHO05D005986	glycosyltransferase activity
OG0081088	33				annonymous
OG0081144	32		Scaffold_10417		intergenic spacer
OG0081193	9	AT1G21280		HOM05D000002			yes
OG0081282	6	AT3G06620	Hund03128	ORTHO05D001609	protein kinase activity ; phosphotransferase activity, alcohol group as acceptor ; kinase activity
OG0081301	28	AT3G18350	Hund10255	ORTHO05D003133	Protein of unknown function
OG0081312	12		Hund12308	HOM05D013410	unknown function		yes
OG0081326	31		Scaffold_3410		intergenic spacer
OG0081328	83		Hund01021	HOM05D119006	unknown function
OG0081340	84	AT3G15190	Hund04492	ORTHO05D007608	structural constituent of ribosome ; RNA binding
OG0081402	166		Scaffold_33673				yes
OG0081441	13	AT3G50830	Hund00304	ORTHO05D002436	integral component of membrane ; intrinsic component of membrane
OG0081675	42	AT1G28280	Scaffold_33678	HOM05D000962	VQ motif-containing protein 4/11/13/19/31/33 ; VQ
OG0081867	49	AT4G27500	Hund22838	HOM05D002105	regulation of proton transport ; regulation of cation transmembrane transport ; regulation of ion transmembrane transport
OG0082271	28	AT5G38640	Hund09995	ORTHO05D002936	Initiation factor 2B-like, C-terminal ; Initiation factor 2B-related ; NagB/RpiA transferase-like
OG0082380	15		Hund08113	ORTHO05D002539	Ran binding domain ; PH-like domain superfamily
OG0082698	17		Scaffold_19641		intergenic spacer
OG0083383	46	AT4G33090	Hund03310	ORTHO05D002168	metallopeptidase activity ; peptidase activity ; zinc ion binding
OG0083458	274	AT3G58590	AUR62037238	ORTHO05D009704	protein binding
OG0083514	19		Scaffold_19641		intergenic spacer
OG0083524	35		Hund12308	HOM05D013410	unknown function
OG0083552	12		Hund19963	ORTHO05D001181	structural constituent of ribosome ; structural molecule activity
OG0083614	23	AT2G41010	FAN09G2868	HOM05D004369	calmodulin binding
OG0083642	47		Hund02633	HOM05D004701	Chaperone J-domain superfamily ; DnaJ domain ; Thioredoxin-like superfamily
OG0083651	9	AT5G47390	Hund14527	ORTHO05D000393	DNA binding ; nucleic acid binding ; heterocyclic compound binding
OG0083670	20		AUR62038173	ORTHO05D008487	methyltransferase activity
OG0083683	59		Hund16651	ORTHO05D001054	aspartic-type endopeptidase activity ; aspartic-type peptidase activity ; endopeptidase activity
OG0083710	30		Hund12003	ORTHO05D000776	transmembrane transporter activity ; transporter activity
OG0083712	44		Hund16170	ORTHO05D000408	Serine aminopeptidase, S33 ; Alpha/Beta hydrolase fold
OG0083733	19	AT1G30590	Hund21770	ORTHO05D004111	translation initiation factor activity
OG0083788	18	AT3G19780	Hund13152	ORTHO05D007050	Protein of unknown function UPF0301 ; Thioredoxin-like superfamily
OG0083792	36	AT4G00895		HOM05D010811	proton-transporting ATP synthase activity, rotational mechanism
OG0083800	15		Hund11168	ORTHO05D004148	phosphomevalonate kinase activity ; ATP binding
OG0083817	15	AT5G49540	Hund11992	ORTHO05D006862	ER membrane protein complex subunit 6 ; Rab5-interacting protein family
OG0083839	9		Hund02365	ORTHO05D002257	AMP binding ; protein kinase binding ; protein kinase regulator activity
OG0083936	35	AT3G13870	Hund20855	ORTHO05D001218	GTP binding ; GTPase activity
OG0083983	32		Hund04439	ORTHO05D003138	calcium ion binding
OG0083987	85		Hund21609	ORTHO05D008342	unknown function
OG0084002	24	AT2G46550	Hund16720	ORTHO05D002652	integral component of membrane
OG0084052	68		Hund03292	ORTHO05D018262	calcium ion binding
OG0084058	61				annonymous
OG0084075	1				annonymous
OG0084084a	29	AT3G12750	Hund00650	ORTHO05D010157	sequence-specific DNA binding
OG0084084b	45		Hund00651	ORTHO05D010157	sequence-specific DNA binding
OG0084150	12	AT5G57550	Hund24441	ORTHO05D000055	xyloglucan:xyloglucosyl transferase activity ; glucosyltransferase activity ; hexosyltransferase activity
OG0084210	22	AT4G00730	Hund22192	ORTHO05D000142	lipid binding ; DNA binding ; nucleic acid binding
OG0084216	42	AT4G03550	Hund02376	ORTHO05D002204	protein serine/threonine phosphatase activity ; phosphoprotein phosphatase activity ; phosphatase activity
OG0084244	31		Hund23363	ORTHO05D007639	protein binding
OG0084268	61		Hund14274	HOM05D187727	unknown function		yes
OG0084293	43	AT3G13235	Hund22995	ORTHO05D006533	aspartic-type endopeptidase activity ; aspartic-type peptidase activity ; protein binding
OG0084310	29	AT5G03730	Hund19275	ORTHO05D000484	protein kinase activity ; phosphotransferase activity, alcohol group as acceptor ; kinase activity
OG0084402	17		AT2G46550.1	ORTHO05D002652	integral component of membrane
OG0084452	12		Hund12373	ORTHO05D000382	protein kinase activity ; phosphotransferase activity, alcohol group as acceptor ; kinase activity
OG0084464	22		Hund07197	HOM05D002044	protein folding
OG0084467	25	AT1G63700	Hund04771	ORTHO05D001244	protein kinase activity ; phosphotransferase activity, alcohol group as acceptor ; kinase activity
OG0084473	17	AT2G17410	Hund19681	ORTHO05D002015	DNA binding
OG0084493	1				annonymous		yes
OG0084497	9	AT1G01710	Hund16926	ORTHO05D003806	acyl-CoA hydrolase activity ; CoA hydrolase activity ; thiolester hydrolase activity
OG0084519	26	AT1G77370	Hund16468	ORTHO05D000703	glutathione oxidoreductase activity ; protein-disulfide reductase activity ; disulfide oxidoreductase activity
OG0084529	31	AT2G42390	Hund00955	ORTHO05D002682	protein binding
OG0084589	4	AT3G22290	Hund24325	ORTHO05D005885	Endoplasmic reticulum vesicle transporter, N-terminal ; Endoplasmic reticulum vesicle transporter, C-terminal		yes
OG0084590	15				annonymous		yes
OG0084654	4				annonymous		yes
OG0084764	13				annonymous
OG0084769	62		Hund14355	ORTHO05D000064	sequence-specific DNA binding ; DNA-binding transcription factor activity ; transcription regulator activity
OG0084782	6		Scaffold_33678		intergenic spacer		yes
OG0084784	51		Scaffold_33677		intergenic spacer
OG0084795	25		Hund13437	ORTHO05D007356	UbiB domain ; Protein kinase-like domain superfamily
OG0084821	71				annonymous
OG0084947	5	AT1G64390	Hund11392	ORTHO05D000068	hydrolase activity, hydrolyzing O-glycosyl compounds ; hydrolase activity, acting on glycosyl bonds ; hydrolase activity
OG0085074	40		Hund17802	HOM05D007358	protein binding
OG0085089	66	AT5G62740	Hund02667	ORTHO05D000762	Band 7 domain ; Band 7/SPFH domain superfamily
OG0085132	17		Hund27102	ORTHO05D001045	phosphatidylinositol-3,5-bisphosphate 5-phosphatase activity ; phosphatidylinositol-3,5-bisphosphate phosphatase activity ; phosphatidylinositol phosphate 5-phosphatase activity
OG0085161	10	AT5G18410	Hund27310	ORTHO05D009553	integral component of membrane
OG0085187	10	AT5G57860	Hund04582	ORTHO05D000105	Reverse transcriptase domain ; DNA/RNA polymerase superfamily	#6449
OG0085220	10		Hund19509	ORTHO05D004198	metal cluster binding ; iron-sulfur cluster binding
OG0085253	27		Scaffold_33677		intergenic spacer
OG0085298	144	AT4G38250	EL10Ac6g15048	ORTHO05D001718	transmembrane transporter activity
OG0085308	50	AT1G07110	AT1G07110.1	ORTHO05D004164	6-phosphofructo-2-kinase activity ; starch binding ; phosphofructokinase activity
OG0085368	5		Scaffold_10417		intergenic spacer		yes
OG0085372	20		Hund06946	ORTHO05D000601	microtubule binding ; tubulin binding ; cytoskeletal protein binding Protein WVD2-like 4/5/6 ; TPX2, C-terminal
OG0085410	28		Scaffold_3410		intergenic spacer
OG0085542	23	AT1G61065	Hund21251	ORTHO05D000859	Modifying wall lignin-1/2
OG0085553	36	AT4G12400	Hund14611	ORTHO05D002893	protein binding
OG0085555	3	AT3G06480	Hund22630	ORTHO05D001837	ATP binding ; nucleic acid binding ; protein binding
OG0085592	51	AT2G35350	Hund11265	ORTHO05D000947	protein serine/threonine phosphatase activity ; phosphoprotein phosphatase activity ; phosphatase activity
OG0085616	42	AT5G43720	Hund17874	ORTHO05D006150	rRNA-processing protein Efg1
OG0085760	42	ATCG00190	Hund30961	ORTHO05D001131	nucleoside binding ; ribonucleoside binding ; DNA-directed 5'-3' RNA polymerase activity
OG0085807	49	AT1G16710	Hund05659	ORTHO05D001232	histone acetyltransferase activity ; peptide-lysine-N-acetyltransferase activity ; peptide N-acetyltransferase activity
OG0085917	44				annonymous
OG0085924	22		Hund00410	ORTHO05D001854	methyltransferase activity ; transferase activity, transferring one-carbon groups ; transferase activity
OG0085926	38	AT4G04940	Hund15434	ORTHO05D006339	protein binding
OG0085942	11		Hund21101	ORTHO05D010360	unknown function
OG0085966	27		Hund18817	ORTHO05D004245	ATP hydrolysis activity ; ATP binding ; protein binding
OG0086014	58		Hund14780	ORTHO05D002791	protein binding
OG0086036	44		Hund22415	ORTHO05D005780	integral component of membrane
OG0086055	70	AT2G40600	Hund15823	HOM05D003873	Macro domain ; Macro domain-like
OG0086199	40	AT3G62940	Hund18046	ORTHO05D006589	thiol-dependent deubiquitinase
OG0086211	11				annonymous		yes
OG0086227	7	AT4G33080	Hund03048	ORTHO05D000606	protein serine/threonine kinase activity ; protein kinase activity ; phosphotransferase activity, alcohol group as acceptor
OG0086252	22		EL10Ac2g02542	ORTHO05D002429	zinc ion binding
OG0086322	36	AT2G46160	MD01G1072300	HOM05D000354	polysaccharide binding ; carbohydrate binding
OG0086333	8		Scaffold_19641		intergenic spacer		yes
OG0086387	3		Hund16599	HOM05D162177	unknown function		yes
OG0086411	7	AT4G00570	Hund16946	ORTHO05D002573	malic enzyme activity ; malate dehydrogenase (decarboxylating) (NAD+) activity ; malate dehydrogenase activity
OG0086425	38		Hund07916	HOM05D019109	unknown function
OG0086488	13	AT1G13360		ORTHO05D002351	No functional information found for ORTHO05D002351
OG0086494	13		Hund18546	ORTHO05D002043	acyltransferase activity, transferring groups other than amino-acyl groups ; acyltransferase activity ; transferase activity
OG0086500	34		Hund22526	ORTHO05D006838	cellular response to calcium ion ; de-etiolation ; response to calcium ion
OG0086526			Hund00149	ORTHO05D000208	Reticulon-like protein, plant ; Reticulon		yes
OG0086531	77	AT5G59730		ORTHO05D000103	exocytosis ; secretion by cell ; secretion
OG0086540	19	AT2G40290	FvH4_7g25050	ORTHO05D003369	translation initiation factor activity ; translation factor activity, RNA binding ; translation regulator activity, nucleic acid binding
OG0086545	26		Hund24825	ORTHO05D001620	RNA helicase activity ; ATPase, acting on RNA ; helicase activity
OG0086672	16		Hund03588	ORTHO05D009081	structural constituent of ribosome
OG0086728	26		Scaffold_33679		intergenic spacer
OG0086753	331	AT3G55060	Hund19284	HOM05D002518	No functional information found for HOM05D002518
OG0086769	11				annonymous		yes
OG0086807	14		Hund12983	HOM05D008944	unknown function
OG0086825	71		Scaffold_33676		intergenic spacer
OG0086838	12		Hund09715	ORTHO05D002392	protein binding		yes
OG0086855	57	AT2G02180	Hund26650	ORTHO05D005221	metal ion binding
OG0086885	41		Hund20322	ORTHO05D004436	Armadillo-like helical ; Armadillo-type fold
OG0086934	13	AT5G66030	Hund03615	ORTHO05D007223	GRIP domain
OG0086942	87	AT3G55350	AUR62010411	HOM05D000953	metal ion binding
OG0086946	24	AT1G20090	Hund01662	ORTHO05D000340	GTPase activity ; GTP binding ; guanyl ribonucleotide binding
OG0086998	23	AT4G28950	Hund26227	ORTHO05D000340	GTPase activity ; GTP binding ; guanyl ribonucleotide binding
OG0087035	11	At5g42310	Hund05113	HOM05D006705	protein binding
OG0087038	24	AT5G45550	Hund14339	ORTHO05D002588	MOB kinase activator superfamily ; MOB kinase activator family
OG0087105	52	AT1G68460	MD16G1041700	ORTHO05D000446	transferase activity
OG0087132	18	AT4G21720	Hund21232	HOM05D006296	No functional information found for HOM05D006296
OG0087178	53		Scaffold_10417		intergenic spacer
OG0087210	44		Hund06658	ORTHO05D001961	ATPase-coupled transmembrane transporter activity ; primary active transmembrane transporter activity ; active transmembrane transporter activity
OG0087235	34		Hund01256	ORTHO05D003615	unknown function
OG0087248	42		Scaffold_19641		intergenic spacer
OG0087261	4		Hund26536	HOM05D011777	unknown function		yes
OG0087323	16		EL10Ac9g21204	ORTHO05D005601	MMS19, C-terminal ; DNA repair/transcription protein MET18/MMS19 ; MMS19, N-terminal		yes
OG0087350	10		Scaffold_3410		intergenic spacer	#6913
OG0087361a	9		Hund16825	ORTHO05D003644	nitrate reductase (NADPH) activity ; nitrate reductase [NAD(P)H] activity ; nitrate reductase activity		yes
OG0087439	27		Hund26528	HOM05D003323	carbohydrate binding
OG0087452	58	AT2G19450	Hund25994	HOM05D004042	diacylglycerol O-acyltransferase activity ; acylglycerol O-acyltransferase activity ; O-acyltransferase activity
OG0087461	18	AT1G37130	Hund16825	ORTHO05D003644	nitrate reductase (NADPH) activity ; nitrate reductase [NAD(P)H] activity ; nitrate reductase activity
OG0087501	29	AT5G13440	AUR62037821	ORTHO05D003372	ubiquinol-cytochrome-c reductase activity ; oxidoreduction-driven active transmembrane transporter activity ; 2 iron, 2 sulfur cluster binding
OG0087551	56	AT1G73450	Hund06742	ORTHO05D001641	protein kinase activity ; phosphotransferase activity, alcohol group as acceptor ; kinase activity	#6641
OG0087573	17				annonymous
OG0087595	49		FAN06G0165	ORTHO05D001117	protein phosphatase inhibitor activity
OG0087655	13		SHI02093	HOM05D000002	nucleic acid binding ; heterocyclic compound binding ; organic cyclic compound binding		yes
OG0087692	48		Scaffold_3410		intergenic spacer
OG0087694	148	At1g56690	CANSAT54G0601	ORTHO05D000003	protein binding ; binding
OG0087697	80	AT1G16330	Hund12029	ORTHO05D008479	cell division ; cell cycle
OG0087750	53		Hund03107	ORTHO05D003823	DNA binding ; protein binding
OG0087795	12		Hund13421	HOM05D006049	unknown function		yes
OG0087868	7		Scaffold_33680		intergenic spacer
OG0087892	12		Hund26936	ORTHO05D000565	3-hydroxyisobutyryl-CoA hydrolase activity ; CoA hydrolase activity ; thiolester hydrolase activity		yes
OG0087910	21		Hund03231	ORTHO05D007043	nucleus ; cytoplasm
OG0087937	9	AT2G38950	Hund23465	HOM05D007037	unknown function		yes
OG0087944	173		EL10Ac1g01198	ORTHO05D004192	Hsp70 protein binding ; ribosome binding ; heat shock protein binding
OG0087947a	114	AT1G63310		ORTHO05D006511	No functional information found for ORTHO05D006511
OG0087947b	17		Hund05725	HOM05D003803	G protein-coupled receptor signaling pathway
OG0087950	57		Hund06862	ORTHO05D001480	GTPase activity ; GTP binding ; guanyl ribonucleotide binding
OG0087951	143	AT3G03210		HOM05D005127	integral component of membrane
OG0087955	13	AT5G25590	Hund19680	ORTHO05D002015	DNA binding
OG0087959	106	At3g47200	Hund11969	ORTHO05D000019	Protein of unknown function DUF247, plant
OG0087960	36		Scaffold_33675		intergenic spacer
OG0087987	72	AT3G49890	Hund16399	ORTHO05D009080	No functional information found for ORTHO05D009080
OG0088024	28		Scaffold_33677		intergenic spacer
OG0088045	54	AT2G16920	Hund06442	ORTHO05D000492	ubiquitin conjugating enzyme activity
OG0088050	47	AT4G11380	Hund14840	ORTHO05D004430	clathrin binding
OG0088056	14		Scaffold_33675		intergenic spacer
OG0088071	47		Hund18803	ORTHO05D002264	intracellular sterol transport ; sterol transport ; organic hydroxy compound transport
OG0088108	58	AT5G56290	Sc03g0011840	ORTHO05D005215	protein binding		yes
OG0088120	22	AT3G12830		ORTHO05D002882	response to auxin ; response to hormone ; response to endogenous stimulus
OG0088124	41	AT3G47870	EL10Ac5g10919	ORTHO05D004147	Lateral organ boundaries, LOB
OG0088129	33		Scaffold_33677		intergenic spacer
OG0088135	114	AT1G02970	Hund18118	ORTHO05D005628	protein kinase activity ; ATP binding
OG0088138	127	AT1G05950	Hund10871	ORTHO05D000105	HRDC domain ; HRDC domain superfamily ; HRDC-like superfamily
OG0088146	39		Hund070277	ORTHO05D001520	process utilizing autophagic mechanism ; autophagy ; cellular catabolic process
OG0088152	24		Hund14082	ORTHO05D000465	UDP-glycosyltransferase activity ; glycosyltransferase activity ; transferase activity
OG0088165	22	AT4G10450	Hund09731	ORTHO05D001907	rRNA binding ; structural constituent of ribosome ; structural molecule activity
OG0088178	70	AT4G05220		HOM05D004864	defense response to other organism ; immune response ; immune system process
OG0088183	27		Scaffold_10417		intergenic spacer		yes
OG0088193	30	AT1G55160	Hund18725	HOM05D003196	integral component of membrane
OG0088201	0		Hund30997	ORTHO05D001362	chlorophyll binding ; tetrapyrrole binding		yes
OG0088227	53		Scaffold_2055		intergenic spacer
OG0088315a	36		Haze_04729	ORTHO05D000322	aspartic-type endopeptidase activity ; aspartic-type peptidase activity ; endopeptidase activity
OG0088315b	4				annonymous
OG0088315c	6		Hund05352	HOM05D007231	nucleic acid binding
OG0088367	19	AT5G46220	Peaxi162Scf01211g00135	ORTHO05D006980	Protein of unknown function DUF616
OG0088385	144	AT4G32430	Hund03818	ORTHO05D009097	protein binding
OG0088390	54		Hund07916	ORTHO05D383338	unknown function
OG0088396	41		Hund03818	HOM05D009231	unknown function
OG0088401	32	AT1G72360	Hund05450	HOM05D000245	DNA-binding transcription factor activity ; transcription regulator activity ; DNA binding
OG0088404	59	AT5G52430	Hund14824	ORTHO05D001320	Uncharacterized protein At1g76660-like
OG0088408	64		Scaffold_33678		intergenic spacer
OG0088420	57		Hund18799	ORTHO05D006298	GTPase activity ; GTP binding
OG0088422	28		Hund09879	HOM05D008000	Endonuclease/exonuclease/phosphatase superfamily
OG0088425	62	AT2G31710	Hund17073	HOM05D005271	vacuolar proton-transporting V-type ATPase complex assembly ; proton-transporting V-type ATPase complex assembly ; proton-transporting two-sector ATPase complex assembly
OG0088431	26		Hund01225	HOM05D009315	unknown function		yes
OG0088481	114	AT5G49180	Ah.13g074750	ORTHO05D000441	pectinesterase activity ; carboxylic ester hydrolase activity ; enzyme inhibitor activity
OG0088511	29	AT5G13890	CiPaw.03G000500	HOM05D007245	integral component of membrane
OG0088535	230	AT5G10530	Ah.16g104340	ORTHO05D007846	carbohydrate binding ; protein kinase activity ; phosphotransferase activity, alcohol group as acceptor
OG0088541	134	AT5G40400	Hund17802	HOM05D007358	protein binding
OG0088545	12		Scaffold_33676		intergenic spacer		yes
OG0088558	117	AT2G03500	Hund09165	ORTHO05D000635	DNA-binding transcription factor activity ; transcription regulator activity ; DNA binding
OG0088566	57	AT1G79910	Hund06615	ORTHO05D002025	protein transport ; establishment of protein localization ; protein localization
OG0088567	28	AT2G44360	Hund06619	HOM05D000044	peroxidase activity ; oxidoreductase activity, acting on peroxide as acceptor ; antioxidant activity
OG0088572	29	AT2G44360	Hund06578	ORTHO05D009191	No functional information found for ORTHO05D009191
OG0088579	130		Scaffold_33676		intergenic spacer
OG0088596	187	AT1G79500.	AUR62043393	ORTHO05D005037	3-deoxy-8-phosphooctulonate synthase activity ; transferase activity, transferring alkyl or aryl (other than methyl) groups
OG0088603	284	AT5G03190		ORTHO05D005731	methyltransferase activity
OG0088609	144	AT1G73380	Hund22363	ORTHO05D008026	Domain of unknown function DUF1308
OG0088615	61	AT4G02800	Hund17993	ORTHO05D008790	myosin heavy chain binding ; myosin XI tail binding ; myosin tail binding
OG0088635	60	AT3G18960	Hund16563	ORTHO05D000969	G-protein beta/gamma-subunit complex binding ; protein-containing complex binding ; GTPase activity
OG0088637	17		Hund09307	HOM05D008165	unknown function
OG0088643	12	At5g50100		ORTHO05D007989	protein-disulfide reductase activity
OG0088698	41	AT3G17070	Hund11983	HOM05D000044	peroxidase activity ; oxidoreductase activity, acting on peroxide as acceptor ; antioxidant activity
OG0088757	255	AT3G15550	Hund00574	ORTHO05D005595	unknown function
OG0088793	12	AT2G37170	Hund12047	ORTHO05D000584	channel activity ; passive transmembrane transporter activity ; transmembrane transporter activity
OG0088810	118	AT4G28560	VMungo0720G2572	HOM05D006470	protein binding
OG0088823	7		Scaffold_33673		intergenic spacer		yes
OG0088828	38		Hund03203	ORTHO05D004332	BAG-associated GRAM protein 1-like ; VASt domain ; GRAM domain
OG0088857	134	AT3G15130	EL10Ac8g18837	ORTHO05D010224	protein binding ; binding
OG0088860	73		AUR62033371	ORTHO05D010177	manganese ion transmembrane transporter activity
OG0088871	6				annonymous		yes
OG0088875	18	AT3G43300	Hund00753	ORTHO05D000999	guanyl-nucleotide exchange factor activity ; GTPase activator activity ; nucleoside-triphosphatase regulator activity
OG0088878	45	AT4G24150	Hund11336	ORTHO05D000240	ATP binding ; adenyl ribonucleotide binding ; adenyl nucleotide binding
OG0088880	100	AT2G15980	Hund06145	HOM05D007290	unknown function
OG0088883	43	AT1G69830	Hund25267	ORTHO05D006794	alpha-amylase activity ; amylase activity ; calcium ion binding
OG0088897	87	AT1G09270		ORTHO05D000665	nuclear import signal receptor activity ; nucleocytoplasmic carrier activity ; protein carrier activity
OG0088900	41	AT3G58830		ORTHO05D006912	phosphatidylglycerophosphatase activity	#5422
OG0088907	9				annonymous
OG0088910	5		Scaffold_33680		intergenic spacer		yes
OG0088928	54	AT2G40340			annonymous
OG0088935	45		Hund14004	HOM05D006531	cyclin binding ; ubiquitin conjugating enzyme binding ; ubiquitin protein ligase activity
OG0088939	167	AT5G50900	AT5G50900	ORTHO05D005768	protein binding
OG0088950	34				annonymous
OG0088987	217	AT1G03510	EL10Ac4g08927	ORTHO05D009825	protein binding
OG0088996	35	AT1G06270	Hund07849	ORTHO05D009290	protein binding
OG0089011	23		Hund12778	HOM05D000317	DNA-binding transcription factor activity ; transcription regulator activity ; DNA binding
OG0089037	6				annonymous		yes
OG0089074	42		Hund17111	ORTHO05D004402	oligosaccharyltransferase complex ; endoplasmic reticulum protein-containing complex ; endoplasmic reticulum membrane
OG0089075	152		EL10Ac9g22971	ORTHO05D003572	BTB/POZ domain-containing protein
OG0089090	82	AT3G05975		ORTHO05D000273	integral component of membrane
OG0089110	23				annonymous		yes
OG0089119	326	AT2G41890.1	AUR62026007	ORTHO05D006286	protein serine/threonine kinase activity
OG0089121	39				annonymous		yes
OG0089140	36	AT3G15290	Hund22858	ORTHO05D008973	NAD+ binding ; oxidoreductase activity, acting on the CH-OH group of donors, NAD or NADP as acceptor
OG0089142	33	AT2G41600	Hund19138	ORTHO05D009149	Mitochondrial glycoprotein ; Mitochondrial glycoprotein superfamily
OG0089146	323	AT5G39710	EL10Ac9g21827	ORTHO05D008767	protein binding
OG0089172	31		Hund17397	ORTHO05D002577	Trichome birefringence-like family ; PMR5 N-terminal domain ; PC-Esterase
OG0089249	29	AT5G64000	COL.COLO4_23009	ORTHO05D000865	DNA binding ; nucleic acid binding ; heterocyclic compound binding
OG0089281	12	AT3G05520	Hund05855	ORTHO05D000204	ion gated channel activity ; calcium activated cation channel activity ; cation channel activity
OG0089312	34	AT1G50670	COL.COLO4_09662	HOM05D006187	thiol-dependent deubiquitinase ; deubiquitinase activity ; ubiquitin-like protein-specific protease activity	#5304
OG0089331	23	AT1G08970	Hund07055	ORTHO05D000897	protein heterodimerization activity ; protein dimerization activity ; protein binding
OG0089341	50	AT5G57970	Hund00434	ORTHO05D000723	DNA-3-methyladenine glycosylase activity ; DNA-3-methylbase glycosylase activity ; alkylbase DNA N-glycosylase activity
OG0089386	47	AT5G58980	Hund04901	ORTHO05D002056	N-acylsphingosine amidohydrolase activity ; hydrolase activity, acting on carbon-nitrogen (but not peptide) bonds, in linear amides ; hydrolase activity, acting on carbon-nitrogen (but not peptide) bonds
OG0089476	61	AT5G44680	Hund24463	ORTHO05D008429	isomerase activity
OG0089501	18		Hund27061	ORTHO05D004420	metal ion binding
OG0089505	28		Scaffold_33678		intergenic spacer
OG0089522	12		Scaffold_19641		intergenic spacer
OG0089595	14		Hund02377	ORTHO05D007106	glutamate N-acetyltransferase activity ; N-acetyltransferase activity ; N-acyltransferase activity	#5366
OG0089632	21	AT3G24530	Hund26199	ORTHO05D004259	ATP hydrolysis activity ; ATP binding ; protein binding
OG0089645	15		Scaffold_33675		intergenic spacer
OG0089684	21	AT1G21690	Hund26791	ORTHO05D006430	ATP hydrolysis activity ; DNA binding ; ATP binding
OG0089698	24	AT1G19870	Hund05219	ORTHO05D004772	protein binding
OG0089754	20		Scaffold_33677		intergenic spacer		yes
OG0089769	15		Hund03110	ORTHO05D003820	flavin adenine dinucleotide binding ; oxidoreductase activity
OG0089835	42		Hund27313	HOM05D005704	GTP binding	#4802	yes
OG0089836	2				annonymous		yes
OG0089887	35		Scaffold_33677		intergenic spacer
OG0089908	13	AT4G08180	Hund16829	ORTHO05D000820	lipid binding
OG0089957	25		Scaffold_33676		intergenic spacer		yes
OG0090019	12		Hund24555	ORTHO05D001931	actin binding ; cytoskeletal protein binding
OG0090095	6		Hund31184	ORTHO05D000473	photosynthesis ; cellular metabolic process ; metabolic process
OG0090125	25	AT2G16485	Hund06279	ORTHO05D001633	DNA binding ; protein binding ; metal ion binding
OG0090148	51	AT5G43420	MELO3C022982.2	ORTHO05D003081	transferase activity
OG0090250	10		Scaffold_33679		intergenic spacer
OG0090268	7		Scaffold_33680		intergenic spacer		yes
OG0090353	24	AT5G19530	Hund12141	ORTHO05D002855	Spermidine synthase, tetramerisation domain ; Spermidine synthase, tetramerisation domain superfamily ; S-adenosyl-L-methionine-dependent methyltransferase
OG0090365	50	AT5G04740	Hund06779	ORTHO05D002349	ACT domain-containing protein ACR1-12
OG0090401	7		Hund16094	ORTHO05D000576	transcription corepressor activity ; transcription coregulator activity ; transcription regulator activity
OG0090450	36	AT3G09100	Hund14265	ORTHO05D003618	zinc ion binding
OG0090487	28	AT1G58050	Hund19381	HOM05D003559	protein heterodimerization activity ; protein dimerization activity
OG0090607	20		Scaffold_33679		intergenic spacer
OG0090670	10	AT3G28810	Hund00821	ORTHO05D000381	lipid binding ; binding
OG0090698	29	AT1G06060	Hund26881	HOM05D006583	CRA domain ; CTLH/CRA C-terminal to LisH motif domain ; CTLH, C-terminal LisH motif
OG0090701	42		Scaffold_33679		intergenic spacer
OG0090811	12	AT4G16280	Hund11986	ORTHO05D001391	RNA binding ; nucleic acid binding
OG0090839	16	AT2G21150	Hund06405	ORTHO05D006561	XAP5 protein
OG0090855	7		Hund10091	ORTHO05D000072	SWEET sugar transporter
OG0090864	69	AT3G45040	Hund01475	ORTHO05D005777	dolichol kinase activity
OG0090923	6		Hund05740	ORTHO05D003892	protein kinase activity ; ATP binding
OG0091032	6		Hund02444	ORTHO05D002472	macromolecule transmembrane transporter activity ; protein transmembrane transporter activity ; protein transporter activity
OG0091054	15		Hund22974	HOM05D002843	calcium ion binding
OG0091065	14	AT4G14350	Hund03048	ORTHO05D000606	protein serine/threonine kinase activity ; protein kinase activity ; phosphotransferase activity, alcohol group as acceptor
OG0091139	20		Scaffold_3410		intergenic spacer
OG0091281	23	AT1G50120	Hund24369	ORTHO05D005726	Reduced growth phenotype protein 1
OG0091312	31		Hund20744	ORTHO05D007481	catalytic activity
OG0091469	46	AT3G52850	Hund12196	HOM05D004735	Nuclear factor related to kappa-B-binding protein
OG0091737	2		Hund21503	ORTHO05D007092	Anaphase-promoting complex subunit APC10/Doc1 ; APC10/DOC domain ; Galactose-binding-like domain superfamily
OG0091885	13	AT1G17720	Hund07665	ORTHO05D001374	protein phosphatase regulator activity ; phosphatase regulator activity ; enzyme regulator activity
OG0091922	14		Hund13394	ORTHO05D005383	hydroxymethylbilane synthase activity ; transferase activity, transferring alkyl or aryl (other than methyl) groups
OG0091950	13	AT3G23220	Hund05708	HOM05D000245	DNA-binding transcription factor activity ; transcription regulator activity ; DNA binding	#6540
OG0091967	35		Hund22684	HOM05D001165	chromatin binding ; methyltransferase activity ; transferase activity, transferring one-carbon groups
OG0092100	26	AT1G73885	Hund02393	ORTHO05D007246	No functional information found for ORTHO05D007246
OG0092215	112	AT3G52490	Hund19867	ORTHO05D002255	Clp, repeat (R) domain ; Clp, N-terminal domain superfamily ; P-loop containing nucleoside triphosphate hydrolase
OG0092301	16		AUR62035946	ORTHO05D002889	beta-N-acetylhexosaminidase activity ; hexosaminidase activity ; hydrolase activity, hydrolyzing O-glycosyl compounds
OG0092311	36		Hund26781	HOM05D308844	unknown function		yes
OG0092557	21	AT5G40890	Hund10068	ORTHO05D000840	voltage-gated chloride channel activity ; chloride channel activity ; voltage-gated anion channel activity
OG0092565	44		Hund07283	ORTHO05D014607	unknown function
OG0092608	16		Hund17859	ORTHO05D000105	Reverse transcriptase domain ; DNA/RNA polymerase superfamily		yes
OG0092619	57	AT1G15690	Hund29417	ORTHO05D000737	inorganic diphosphatase activity ; pyrophosphate hydrolysis-driven proton transmembrane transporter activity ; proton transmembrane transporter activity
OG0092671	103	AT3G07400	Hund18485	HOM05D006091	lipid metabolic process
OG0092682	4				annonymous		yes
OG0092780	42	AT4G02580	Hund09567	ORTHO05D005616	oxidoreductase activity
OG0092789	15	AT1G48490	Oeu046620.2	ORTHO05D001482	protein kinase activity ; phosphotransferase activity, alcohol group as acceptor ; kinase activity
OG0092821	16		Hund25054	ORTHO05D002104	cysteine-tRNA ligase activity ; ligase activity, forming carbon-oxygen bonds ; aminoacyl-tRNA ligase activity
OG0092864	47	AT4G34850	AUR62010109	ORTHO05D000315	acyltransferase activity, transferring groups other than amino-acyl groups ; acyltransferase activity ; transferase activity
OG0092869	52	AT4G29900	Hund06697	ORTHO05D000144	P-type calcium transporter activity ; calcium ion transmembrane transporter activity ; P-type ion transporter activity
OG0092891	29		Scaffold_33677		intergenic spacer
OG0092898	34	AT1G02090	Hund17090	ORTHO05D003745	Proteasome component (PCI) domain
OG0092927	21		Hund22304	ORTHO05D004114	RNA binding
OG0093032	31	AT4G10020	Hund22102	ORTHO05D001549	ubiquitin-protein transferase activity ; ubiquitin-like protein transferase activity ; catalytic activity, acting on a protein
OG0093049	29		Hund26426	ORTHO05D002384	histone-lysine N-methyltransferase activity ; histone methyltransferase activity ; lysine N-methyltransferase activity
OG0093143	44	AT4G02480	Hund18134	ORTHO05D001254	ATP hydrolysis activity ; nucleoside-triphosphatase activity ; pyrophosphatase activity
OG0093147	77		Hund11396	HOM05D006525	hydrolase activity
OG0093430	29	At5g07610	Hund07694	HOM05D009055	unknown function
OG0093442	31	AT4G02900	Hund05355	ORTHO05D000204	ion gated channel activity ; calcium activated cation channel activity ; cation channel activity
OG0093458	32		Hund19421	HOM05D003392	CAP superfamily
OG0093473	48		Hund24378	HOM05D005890	protein binding
OG0093605	53	AT4G22680	Hund14626	ORTHO05D000005	Myb domain ; SANT/Myb domain ; Homeobox-like domain superfamily
OG0093635a	16	AT5G55360	Hund21153	ORTHO05D000967	Rho GDP-dissociation inhibitor activity ; GDP-dissociation inhibitor activity ; GTPase regulator activity
OG0093635b	15		Manes.10G134600	ORTHO05D000531	O-acyltransferase activity ; acyltransferase activity, transferring groups other than amino-acyl groups ; acyltransferase activity
OG0093833	12		Scaffold_10417		intergenic spacer
OG0093933	16	AT1G05620	Hund22677	ORTHO05D002083	hydrolase activity, acting on glycosyl bonds
OG0093991	13		Scaffold_33677		intergenic spacer
OG0094036	62		Hund18150	ORTHO05D008110	metal ion binding ; ATP binding ; nucleic acid binding
OG0094049	22		Hund01228	ORTHO05D001009	diacylglycerol kinase activity ; NAD+ kinase activity ; phosphotransferase activity, alcohol group as acceptor		yes
OG0094096	43	AT3G04920	Hund15481	ORTHO05D001914	structural constituent of ribosome ; structural molecule activity
OG0094121	12	AT1G17840	Hund22354	ORTHO05D000406	ABC-type transporter activity ; ATPase-coupled transmembrane transporter activity ; primary active transmembrane transporter activity
OG0094181	16		Scaffold_33675		intergenic spacer		yes
OG0094208	75		Hund11009	ORTHO05D009444	methyltransferase activity
OG0094251	16		Hund12388	HOM05D005531	DNA-directed DNA polymerase activity ; DNA polymerase activity ; DNA binding
OG0094268	20	AT2G29210	Hund04921	HOM05D005166	PWI domain superfamily ; PWI domain
OG0094339	8		Hund12412	ORTHO05D006432	protein binding
OG0094354	34	AT1G10580	Hund16197	ORTHO05D005171	integral component of membrane
OG0094442	48	AT5G02750	Haze_20683	ORTHO05D009107	ubiquitin-protein transferase activity
OG0094675	28		Hund23051	ORTHO05D000241	RNA binding ; nucleic acid binding ; heterocyclic compound binding
OG0094702	8				annonymous		yes
OG0094709	26	AT3G07520	Manes.08G113400	ORTHO05D001238	Protein dehydration-induced 19, C-terminal ; Drought induced 19 protein type, zinc-binding domain ; Protein DEHYDRATION-INDUCED 19
OG0094754	18	AT1G69360	Hund04988	ORTHO05D001360	ACT domain-containing protein ACR1-12
OG0094833	13	AT5G13300	Hund10046	ORTHO05D001310	GTPase activator activity ; GTPase regulator activity ; nucleoside-triphosphatase regulator activity
OG0095024	9	AT3G24440	Hund26130	ORTHO05D001196	protein binding
phyc	526		Hund01556	ORTHO05D000905	photoreceptor activity ; protein homodimerization activity ; phosphorelay sensor kinase activity
ppc	218		Hund00899	ORTHO05D000982	phosphoenolpyruvate carboxylase activity ; phosphoenolpyruvate carboxykinase activity ; carboxy-lyase activity
rbcl	1				chloroplast sequence: ribulose-bisphosphate carboxylase activity ; carboxy-lyase activity ; carbon-carbon lyase activity
trnK-matK	2				chloroplast sequence: Maturase MatK ; Maturase MatK, N-terminal domain ; Domain X

## Sheet: Table S3
Table S3. Sampling information of Cactaceae species used in this study. RBvc: Cactário do Jardim Botânico do Rio de Janeiro; SORO: Herbário do Centro de Ciências e Tecnologias para a Sustentabilidade; HURB: Herbário do Recôncavo da Bahia; HUEFS: Herbario da Universidade Estadual de Feira de Santana; KEW: Kew DNA bank; SPF: Herbário da Universidade de São Paulo; VIC: Herbário da Universidade Feder…
Genus	Species	Authority	Code	Voucher	Country	State	Latitude	Longitude	Collection date	Tissue
CACTACEAE DATASET
Subfamily Pereskioidae
Leunbergeria	Leuenbergeria aureiflora	(F.Ritter) Lodé	S165A34	SORO 7951	Brazil	Bahia	-14.74800000	-42.61072222	2020-03-01	herbarium
Pereskia	Pereskia bahiensis	Gürke	S170A51	RBvc 371	Brazil	Bahia	NA	NA	2021-01-01	fresh
Subfamily Opuntioidae
Tacinga	Tacinga inamoena	(K.Schum.) N.P.Taylor & Stuppy	S170A56	RBvc 205	Brazil	Minas Gerais	-16.5933333	-42.8822223	2021-01-01	fresh
Tacinga	Tacinga subcylindrica	M.Machado & N.P.Taylor	S170A57	RBvc 114	Brazil	Bahia	-12.6858333	-39.6844444	2021-01-01	fresh
Opuntia	Opuntia monacantha	Haw.	S170A46	RBvc 183	Brazil	Rio de Janeiro	-22.9680556	-43.0455555	2021-01-01	fresh
Subfamily Cactoidae
Tribe Hylocereae
Epiphyllum	Epiphyllum phyllanthus	Haw	S151V9	HRCB 5017	Brazil	Sao Paulo	NA	NA	2021-01-01	fresh
Selenicereus	Selenicereus setaceus	(Salm-Dyck) R.Bauer	S170A37	RBvc 277	Brazil	Minas Gerais	NA	NA	2021-01-01	fresh
Selenicereus	Selenicereus anthonyanus	(Alexander) D.R.Hunt	S170A54	RBvc 203	México	NA	NA	NA	2021-01-01	fresh
Selenicereus	Selenicereus chrysocardium	(Alexander) Kimnach	S170A55	RBvc 284	México	NA	NA	NA	2021-01-01	fresh
Tribe Pachycereeae
Echinocereus	Echinocereus pentalophus	(DC.) Haage	S170A29	RBvc 252	México	NA	NA	NA	2021-01-01	fresh
Pachycereus	Pachycereus marginatus	(DC.) Britton & Rose	S170A47	RBvc 283	México	NA	NA	NA	2021-01-01	fresh
Neobuxbaumia	Neobuxbaumia polylopha	(DC.) Backeb	S170A45	RBvc 234	México	NA	NA	NA	2021-01-01	fresh
Tribe Cacteae
Astrophytum	Astrophytum myriostigma	Lem.	S170A23	RBvc 3	México	NA	NA	NA	2021-01-01	fresh
Ferocactus	Ferocactus glaucescens	(DC.) Britton & Rose	S170A33	RBvc 207	México	NA	NA	NA	2021-01-01	fresh
Ferocactus	Ferocactus herrerae	J.G.Ortega	S170A34	RBvc 271	México	NA	NA	NA	2021-01-01	fresh
Echinocactus	Echinocactus grusonii	Hildm.Â	S170A28	RBvc 214	México	NA	NA	NA	2021-01-01	fresh
Tribe Rhipsalideae
Hatiora	Hatiora salicornoides	Britton & Rose	S162A11	SORO 7952	Brazil	Paraná	-24.94333333	-50.14083333	feb/2020	fresh
Rhipsalis	Rhipsalis lindbergiana	K. Shum.	S151V6	SORO 7953	Brazil	Espiríto Santo	NA	NA	aug/2018	fresh
Rhipsalis	Rhipsalis paradoxa	(Salm-Dyck ex Pfeiff.) Salm-Dyck	S170A53	RBvc 222	Brazil	Rio de Janeiro	-22.8513889	-43.0133333	2021-01-01	fresh
Tribe Notocacteae
Parodia	Parodia leninghausii	(F.Haage) F.H.Brandt	S119A5	NA	NA	NA	NA	NA	feb/2014	fresh
Parodia	Parodia magnifica	(F.Ritter) F.H.Brandt	S170A49	RBvc 37	NA	NA	NA	NA	2021-01-01	fresh
Tribe Cereeae
Subtribe Rebutiinae
Browningia	Browningia hertlingiana	(Backeb.) Buxb.	S152A7	KEW 32069	NA	NA	NA	NA	NA	DNA bank
Gymnocalycium	Gymnocalycium denudatum	(Link & Otto) Pfeiff. ex Mittler	S152A3	KEW 32065	NA	NA	NA	NA	NA	DNA bank
Gymnocalycium	Gymnocalycium horstii	Buining.	S170A35	RBvc 262	Brazil	NA	NA	NA	2021-01-01	fresh
Stetsonia	Stetsonia coryne	(Salm-Dyck) Britton & Rose	S174A15	CGMS 17594	Brazil	Mato Grosso do Sul	-21.729444	-57.687222	feb/2021	fresh
Uebelmannia	Uebelmannia gummifera subsp. gummifera	(Backeb. & Voll) Buining	S121A5	HURB 112	Brazil	Minas Gerais	-18.01919	-42.81541	2014-07-01	preserved
Uebelmannia	Uebelmannia pectinifera subsp. pectinifera	Buining.	S62A11	SORO 4543	Brazil	Minas Gerais	-18.10266667	-43.54088889	2011-07-01	preserved
Subtribe Cereinae
Arrojadoa	Arrojadoa rhodantha	(Gürke) Britton & Rose	S142A6	SORO 4911	Brazil	Minas Gerais	NA	NA	2015-02-01	preserved
Brazilicereus	Brazilicereus phaeacanthus	(Gürke) Backeb.	S165A1	SORO 7955	Brazil	Bahia	-14.35666667	-40.22444444	2020-03-01	fresh
Cereus	Cereus hexagonus	(L.) Mill.	S154A5	Zappi et al 3619	Brazil	Pará	-6.331944	-49.93667	2016-06-01	preserved
Cereus	Cereus mirabella	N.P.Taylor	S165A38	SORO 7970	Brazil	Bahia	-14.87525000	-42.50202778	2020-03-01	herbarium
Cereus	Cereus fernambucensis subsp. fernambucensis	Lem.	S107V3	SORO 2672	Brazil	Pernambuco	-8.42219444	-34.97511111	2012-11-01	fresh
Cereus	Cereus repandus	(L.) Mill.	S162A22	SORO 7956	Curacao	NA	12.37083333	-69.12222	feb/2020	fresh
Cipocereus	Cipocereus minensis	(Werderm.) F.Ritter	S153A1	NA	Brazil	Minas Gerais	-17.760278	-43.600556	oct/2013	preserved
Coleocephalocereus	Coleocephalocereus buxbaumianus	Buining	L30CV1	SORO 6309	Brazil	Minas Gerais	-17.90913	-41.27827	aug/2018	fresh
Coleocephalocereus	Coleocephalocereus purpureus	(Buining & Brederoo) F.Ritter	S174A10	SPF 80978	Brazil	Minas Gerais	-16.58583333	-41.72861111	feb/2021	fresh
Discocactus	Discocactus catingicola	Buining & Brederoo	S170A27	RBvc 143	Brazil	Minas Gerais	NA	NA	2021-01-01	fresh
Discocactus	Discocactus hartmannii	(K.Schum.) Britton & Rose	L26A5	VIC 40004	Paraguay	San Estanislao	-24.683056	-56.327500	may/2017	preserved
Facheiroa	Facheiroa ulei	(Gürke) Werderm.	S168A7	HURB 11513	Brazil	Bahia	-10.64944444	-41.67083333	feb/2016	herbarium
Melocactus	Melocactus macracanthos	(Salm-Dyck) Link & Otto	S162A15	NA	Curaçao	-	12.37083333	-69.12222222	feb/2020	fresh
Melocactus	Melocactus paucispinus	Heimen & R.J.Paul	L26A37	SPF 81026	Brazil	Bahia	-12.427778	-41.995833	may/2017	preserved
Micranthocereus	Micranthocereus polyanthus	(Werderm.) Backeb.	S162A20	SORO 7959	Brazil	Bahia	NA	NA	feb/2020	fresh
Micranthocereus	Micranthocereus streckeri	(Buining & Brederoo) F.Ritter	S174A13	SORO 7960	Brazil	Bahia	-12.42777778	-41.99583333	feb/2021	fresh
Pilosocereus	Pilosocereus aureispinus	(Buining & Brederoo) Ritter	S21V2	HUEFS 642	Brazil	Bahia	-12.08916667	-43.15788889	2009-01-01	fresh
Pilosocereus	Pilosocereus lanuginosus	(L.) Byles & G.D.Rowley	S131A6	SORO 4925	Venezuela	Macaray	NA	NA	apr/2015	preserved
Praecereus	Praecereus euchlorus	(F.A.C.Weber ex K.Schum.) N.P.Taylor	S150F3	SORO 5704	Brazil	São Paulo	-23.611439	-47.399747	2016-06-01	preserved
Stephanocereus	Stephanocereus leucostele	A. Berger	S162V23	HUEFS 60617	Brazil	Bahia	-13.28361111	-41.60888889	feb/2020	fresh
Xiquexique	Xiquexique frewenii	(Zappi & N.P.Taylor) Lavor & Calvente	S120V11	SORO 4937	Brazil	Brazil	-18.92402778	-43.80222222	2013-03-01	fresh
Xiquexique	Xiquexique gounellei subsp. zehntneri	(Britton & Rose) Lavor & Calvente	S142A3	SORO 4915	Brazil	Minas Gerais	-15.72343	-44.38727	feb/2015	fresh
Subtribe Trichocereinae
Arthrocereus	Arthrocereus glaziovii	(K.Schum.) N.P.Taylor & Zappi	S162A2	SORO 7962	Brazil	Minas Gerais	-19.82527	-43.69083	feb/2020	fresh
Cleistocactus	Cleistocactus winteri subsp. colademono	D.R.Hunt	S170A25	RBvc 282	Bolivia	NA	NA	NA	2021-01-01	fresh
Echinopsis	Echinopsis atacamensis	(Phil.) H.Friedrich & G.D.Rowley	L40A6	SORO 6565	Argentina	Jujuy	NA	NA	oct/2018	preserved
Echinopsis	Echinopsis oxygona	(Link & Otto) Pfeiff. & Otto	S170A31	RBvc 117	Brazil	Mato Grosso	NA	NA	2021-01-01	fresh
Espostoopsis	Espostoopsis dybowskii	(Rol.-Goss.) Buxb.	S165A8	SORO 7963	Brazil	Bahia	-13.78169444	-41.04883333	2020-03-01	fresh
Haageocereus	Haageocereus pseudomelanostele	(Werderm. & Backeb.) Backeb.	S152A2	KEW 32064	NA	NA	NA	NA	NA	DNA bank
Harrisia	Harrisia adscendens	(Gürke) Britton & Rose	S142A7	SORO 4910	Brazil	Bahia	NA	NA	feb/2015	fresh
Matucana	Matucana intertexta	F.Ritter	S152A1	KEW 32063	Peru	Cajanarca	NA	NA	NA	DNA bank
SAmaipaticereus	Samaipaticereus corroanus	Cárdenas	S152A14	KEW 32076	NA	NA	NA	NA	NA	DNA bank
CEREUS DATASET
Cereus	Cereus bicolor	Rizzini & A.Mattos	S52V4B	NA	Brazil	Mato Grosso do Sul	NA	NA	2011-01-01	fresh
Cereus	Cereus bicolor	Rizzini & A.Mattos	S103A1	NA	Brazil	Mato Grosso	-15.350167	-52.225083	2012-11-01	preserved
Cereus	Cereus bicolor	Rizzini & A.Mattos	S103B3	SORO 7965	Brazil	Mato Grosso	-15.819583	-55.354944	2012-11-01	preserved
Cereus	Cereus bicolor	Rizzini & A.Mattos	S103EV1	SORO 4570	Brazil	Mato Grosso	-16.490389	-55.69444	2012-11-01	preserved
Cereus	Cereus fernambucensis subsp. fernambucensis	Lem.	S107V3	SORO 2672	Brazil	Pernambuco	-8.42219444	-34.97511111	2012-11-01	fresh
Cereus	Cereus fernambucensis subsp. fernambucensis	Lem.	S72F4	SORO 2658	Brazil	São Paulo	-23.82688889	-45.42247222	2011-07-01	preserved
Cereus	Cereus fernambucensis subsp. fernambucensis	Lem.	S80F9	SORO 2663	Brazil	Rio de Janeiro	-22.96825000	-42.03266667	oct/2011	preserved
Cereus	Cereus fernambucensis subsp. sericifer	(F.Ritter) N.P.Taylor & Zappi	S76F9	SORO 2662	Brazil	Rio de Janeiro	-22.01066667	-43.26525000	2011-07-01	preserved
Cereus	Cereus fernambucensis subsp. sericifer	(F.Ritter) N.P.Taylor & Zappi	S88F2	SORO 2749	Brazil	Espírito Santo	-19.05944444	-40.68500000	oct/2011	preserved
Cereus	Cereus fernambucensis subsp. sericifer	(F.Ritter) N.P.Taylor & Zappi	S85F5	SORO 2745	Brazil	Rio de Janeiro	-21.07027778	-41.66333333	oct/2011	preserved
Cereus	Cereus hexagonus	(L.) Mill.	S154A5	Zappi et al 3619	Brazil	Pará	-6.331944	-49.93667	2017-03-01	preserved
Cereus	Cereus hexagonus	(L.) Mill.	S155A2	Ema et al 2184	Brazil	Roraima	-4.028611	-61.04275	feb/2017	preserved
Cereus	Cereus hexagonus	(L.) Mill.	S162A28	SORO 7966	Brazil	Tocantins	-7.18638889	-48.42861111	feb/2020	fresh
Cereus	Cereus hildmannianus	K.Schum.	S90V3	SORO 2746	Brazil	São Paulo	-23.29986111	-47.33055556	2011-11-01	fresh
Cereus	Cereus hildmannianus	K.Schum.	S103C3	SORO 4566	Brazil	Mato Grosso	-16.388556	-56.644139	2012-11-01	preserved
Cereus	Cereus insularis	Hemsl.	S115C51	SORO 2677	Brazil		-3.833333	-32.383333	oct/2013	preserved
Cereus	Cereus jamacaru subsp. jamacaru	DC.	S113F16	SORO 5702	Brazil	Bahia	-12.59083333	-38.98666667	2012-11-01	preserved
Cereus	Cereus jamacaru subsp. jamacaru	DC.	S162A27	SORO 7967	Brazil	Maranhão	-7.18916667	-47.42611111	feb/2020	fresh
Cereus	Cereus jamacaru subsp. goiasensis	(F.Ritter) P.J.Braun & Esteves	S77A23	SORO 2778	Brazil	Tocantins	NA	NA	NA	preserved
Cereus	Cereus jamacaru subsp. calcirupicola	(F.Ritter) N.P.Taylor & Zappi	S146C1	NA	Brazil	Minas Gerais	-16.619083	-46.272694	NA	preserved
Cereus	Cereus jamacaru subsp. calcirupicola	(F.Ritter) N.P.Taylor & Zappi	S44V3	SORO 4487	Brazil	Minas Gerais	-16.372194	-43.686056	2011-01-01	preserved
Cereus	Cereus jamacaru subsp. calcirupicola	(F.Ritter) N.P.Taylor & Zappi	S146B2	SORO 7968	Brazil	Goiás	-15.05569444	-46.53944444	2015-11-01	preserved
Cereus	Cereus kroenleinii	N.P.Taylor	S149V10	SORO 7969	Brazil	Mato Grosso	-19.05583	-57.55972	NA	fresh
Cereus	Cereus mirabella	N.P.Taylor	S165A38	SORO 7970	Brazil	Bahia	-14.87525000	-42.50202778	2020-03-01	herbarium
Cereus	Cereus pierre-braunianus	Esteves	S145F1	SORO 4560	Brazil	Tocantins	-12.65861111	-46.47136111	2015-11-01	preserved
Cereus	Cereus stenogonus	K.Schum.	S149V11	SORO 7971	Bolivia	NA	NA	NA	NA	fresh
Cereus	Cereus spegazinni	F.A.C.Weber	S77A31	SORO 4541	Brazil	Mato Grosso do Sul	-16.49038889	-54.81133333	NA	preserved

## Sheet: Table S4
Table S4. Sampling information used in analysis of shared nuclear regions with Cactaceae591 and Angio-sperm353 probe set
Kit	Family	Subfamily	Tribe	Genus	Species	Genbank code
Cactaceae591	Cactaceae	Cactoideae	Cereeae	Gymnocalycium	denudatum	*
Cactaceae591	Cactaceae	Cactoideae	Cacteae	Echinocactus	grusonii	*
Cactaceae591	Cactaceae	Cactoideae	Notocacteae	Parodia	magnifica	*
Cactaceae591	Cactaceae	Opuntioideae	Opuntieae	Opuntia	monacantha	*
Cactaceae591	Cactaceae	Pereskioideae	-	Pereskia	bahiensis	*
Angiosperm353	Cactaceae	Cactoideae	Cereeae	Gymnocalycium	gibbosum	ERR5033445
Angiosperm353	Cactaceae	Cactoideae	Cacteae	Echinocactus	platyacanthus	ERR5033444
Angiosperm353	Cactaceae	Cactoideae	Notocacteae	Parodia	microsperma	ERR5033447
Angiosperm353	Cactaceae	Opuntioideae	-	Pterocactus	tuberosus	ERR5033442
Angiosperm353	Cactaceae	Pereskioideae	-	Rhodocactus	stenanthus	ERR5034692
Angiosperm353	Aizoaceae	-	-	Conophytum	bilobum	ERR5033681
Angiosperm353	Amaranthaceae	-	-	Suaeda	vera	ERR3672071

## Sheet: Table S5
Table S5. Summary statistics of locus recovery analysis performed on HybPiper for the sampling sequenced and mapped with Cactaceae591 probe set (see Table S3).
Taxa	voucher	nº trimmed reads	nº mapped reads	Proportion mapped reads	target loci recovered	paralogs recovered
Arrojadoa rhodantha	SORO 4911	1058255	771020	0.73	545	18
Arthrocereus glaziovii	S162A2	1262796	941662	0.75	564	13
Astrophytum myriostigma	RBvc 3	1117968	793427	0.71	545	12
Brasilicereus phaeacanthus	S165A1	1835314	1389646	0.76	560	11
Browningia hertlingiana	S152A7	2036600	1559285	0.77	561	17
Cereus bicolor	S103A1	1276669	950200	0.74	552	14
Cereus bicolor	S103B3	1421838	1032391	0.73	553	10
Cereus bicolor	SORO 4570	1168653	884802	0.76	554	15
Cereus bicolor	S52V4B	1032826	758534	0.73	539	9
Cereus fernambucensis	SORO 2672	1181424	906546	0.77	554	15
Cereus fernambucensis	SORO 2658	1025372	789660	0.77	549	11
Cereus fernambucensis	SORO 2662	833664	629457	0.76	542	9
Cereus fernambucensis	SORO 2663	1860269	1430360	0.77	559	13
Cereus fernambucensis	SORO 2745	1087612	786066	0.72	551	13
Cereus fernambucensis	SORO 2749	1333642	961731	0.72	549	15
Cereus hexagonus	S154A5	1308240	954052	0.73	553	15
Cereus hexagonus	S155A2	853054	643464	0.75	544	11
Cereus hexagonus	S162A28	822903	595541	0.72	538	4
Cereus hildmannianus	SORO 4566	1053234	788089	0.75	549	11
Cereus hildmannianus	SORO 2746	920486	662856	0.72	544	16
Cereus insularis	SORO 2677	546669	399762	0.73	518	5
Cereus jamacaru ssp. jamacaru	SORO 5702	973831	719725	0.74	548	11
Cereus jamacaru ssp. jamacaru	S162A27	1028900	759442	0.74	546	11
Cereus jamacaru ssp. calcirupicola	SORO 4487	1271273	960609	0.76	551	15
Cereus jamacaru ssp. goianensis	SORO 2778	1101449	782282	0.71	535	22
Cereus jamacaru ssp. calcirupicola	S146C1	693091	491211	0.71	531	8
Cereus jamacaru ssp. calcirupicola	S146B2	1251485	887873	0.71	553	5
Cereus kroenleinii	S149V10	714600	523780	0.73	530	11
Cereus mirabella	S165A38	718676	524644	0.73	539	9
Cereus pierre-braunianus	SORO 4560	1427372	1058226	0.74	558	16
Cereus repandus	S162VA22	1123649	845540	0.75	547	13
Cereus spegazzinii	SORO 4541	1337570	972551	0.71	544	12
Cereus stenogonus	S149V11	775389	546384	0.73	527	2
CIpocereus minensis	S153A1	739558	535292	0.72	538	7
Cleistocactus winteri	RBvc 282	1543446	1173057	0.76	558	17
Coleocephalocereus buxbaumianus	SORO 6309	1791108	1366110	0.76	553	15
Coleocephalocereus purpureus	S174A10	565782	375234	0.66	473	8
Discocactus catingicola	RBvc 143	725943	513283	0.71	527	7
Discocactus hartmannii	L26A5	1402339	1039936	0.74	551	10
Echinocactus grusonii	RBvc 214	1852766	1319076	0.71	558	16
Echinocereus pentalophus	RBvc 252	1102063	721467	0.66	545	10
Echinopsis atacamensis	SORO 6565	1022586	751069	0.73	548	15
Echinopsis oxygona	RBvc 117	1058345	767525	0.73	548	13
Espostoopsis dybowskii	S165A8	1546423	1151702	0.75	550	10
Epiphyllum phyllanthus	S151V6	1178951	729533	0.62	547	7
Facheiroa ulei	HURB 11513	779471	572410	0.73	537	11
Ferocactus herrarea	RBvc 271	995172	695796	0.7	551	16
Ferocactus glaucescens	RBvc 207	1382145	977323	0.71	558	16
Gymnocalycium denudatum	KEW 32065	1119682	805240	0.72	540	24
Gymnocalycium horstii	RBvc 262	1038305	761721	0.73	540	17
Haageocereus pseudomelanostele	KEW 32064	1475640	1061367	0.72	559	19
Harrisia adscendens	SORO 4910	953359	692010	0.73	545	12
Hatiora salicornoides	S162A11	1261619	871343	0.69	551	11
Leunbergeria aureiflora	S165A34	1073503	694876	0.65	514	2
Matucana intertexta	KEW 32063	1128215	818609	0.73	548	16
Melocactus macracanthos	S162A15	1001191	738936	0.74	539	8
Melocactus paucispinus	L26A37	1322916	985018	0.75	543	10
Micranthocereus polyanthus	S162A20	840120	614939	0.73	544	8
Micranthocereus streckeri	S174A13	843718	633824	0.75	545	12
Neobuxbaumia polylopha	RBvc 234	2288148	1540027	0.67	565	11
Opuntia monacantha	RBvc 183	710761	476388	0.67	417	7
Pachycereus marginatus	RBvc 283	842985	510686	0.61	539	8
Parodia leninghausii	S119A5	1676984	1217452	0.73	546	10
Parodia magnifica	RBvc 37	1975800	1497551	0.76	557	15
Pereskia bahiensis	RBvc 371	927161	610447	0.66	513	14
Pilosocereus aureispinus	HUEFS 642	1167250	898170	0.77	552	16
Pilosocereus lanuginosus	SORO 4925	1169240	890719	0.76	547	11
Praecereus euchlorus	SORO 5704	1227829	874361	712	545	5
Rhipsalis lindbergiana	S151V6	1047439	738533	0.71	544	13
Rhipsalis paradoxa	RBvc 222	1501997	1041435	0.69	552	17
Samaipaticereus corroanus	KEW 32076	1381486	1004042	0.73	554	13
Selenicereus anthonyanus	RBvc 203	1500996	1054342	0.7	563	12
Selenicereus chrysocardium	RBvc 284	1801183	1147822	0.64	566	16
Selenicereus setaceus	RBvc 277	1390947	920779	0.66	555	13
Stephanocereus leucostele	S162V23	1029784	785478	0.76	544	9
Stetsonia coryne	S174A15	785726	587575	0.75	534	10
Tacinga inamoena	RBvc 205	900762	640908	0.71	424	11
Tacinga subcylindrica	RBvc 114	1303787	918947	0.71	435	8
Uebelmannia gummifera ssp. gummifera	HURB 112	1871507	1429476	0.76	559	14
Uebelmannia pectinifera subsp. pectinifera	SORO 4543	864012	579977	0.67	542	5
Xiquexique frewenii	SORO 4937	1311151	970961	0.74	551	5
Xiquexique gounellei ssp. zehntneri	SORO 4915	860641	641218	0.75	540	8
Average		1118825	791544	0.73	547	11

## Sheet: Table S6
Table S6. Length recovery of locus shared by both Cactaceae591 and Angiosperm353 probe sets obtained by HybPiper. The numbers of each column represent the locus name of the Angiosperm353 panel. We selected representatives from major clades of Cactaceae sequenced with the Cactaceae591 probe set (this study) and with the Angiosperm353 probe set (Baker et al. 2021), including representatives from cl…
	Angiosperm353 locus ID
Species	#4802	#5064	#5304	#5366	#5422	#5858	#5866	#6303	#6366	#6449	#6540	#6641	#6913
MeanLength	890.7774	229.9522	597.1143	1272.941	662.0515	643.9669	745.7393	663.6929	1475.587	252.1457	616.9367	570.3714	967.5679
Suaeda vera - Angiosperm353	687	0	0	1227	0	294	192	549	0	0	321	336	798
Echinocactus platyacanthus - Angiosperm353	861	150	387	1098	480	504	417	549	1191	222	261	567	864
Gymnocalycium gibbosum - Angiosperm353	822	0	168	954	459	438	384	666	1347	222	261	567	906
Parodia microsperma - Angiosperm353	444	0	0	0	0	0	87	255	183	222	195	0	501
Conophytum bilobum - Angiosperm353	705	216	267	1128	657	498	384	486	2211	222	207	567	879
Pterocactus tuberosus - Angiosperm353	891	183	351	966	663	429	297	549	1512	222	261	417	906
Rhodocactus stenanthus - Angiosperm353	891	120	276	1221	663	624	600	549	1170	222	261	567	906
Parodia magnifica - Cactaceae591	0	216	120	192	663	384	309	492	186	0	0	0	75
Gymnocalycium denudatum - Cactaceae591	0	216	120	144	657	384	648	570	363	0	0	0	75
Opuntia monacantha - Cactaceae591	0	0	0	0	663	138	309	666	393	222	0	0	0
Echinocactus grusonii - Cactaceae591	0	216	234	189	663	384	414	666	0	222	0	0	75
Pereskia bahiensis - Cactaceae591	0	120	195	0	660	369	414	213	372	0	0	0	75
